# Supplementary material for: De novo transcriptome sequencing in Bixa orellana to identify genes involved in methylerythritol phosphate, carotenoid and bixin biosynthesis
Source: BMC Genomics. 2015 Oct 28;16:877. doi: 10.1186/s12864-015-2065-4 (PMC4625570; doi:10.1186/s12864-015-2065-4)
Supplement: Additional file 1: Table S1. — BLASTX comparison between the B. orellana transcriptome against three databases. Table S2. BLASTN comparison between the B. orellana transcriptome and the previous EST library created by Jako and co-workers [GenBank: LIBEST_025681 BIXA]. Table S3. Gene Ontology (GO) annotation. Table S4. Kyoto Encyclopedia of Genes and Genomes (KEGG) annotation. Table S5. Pairwise comparison between amino acid sequences of carotenoid cleavage dioxygenase proteins. Table S6. RT-qPCR primers. Table S7. BLASTx comparison between the B. orellana transcriptome and previously identified B. orellana proteins .Table S8. Subcellular localization predictions for the BoCCD, BoALDH and BoSABATH proteins. Table S9. Accession number of proteins used in Fig. 1. (ZIP 15364 kb) [file 12864_2015_2065_MOESM1_ESM.zip › Additional file 1_Table S1.xlsx]

## Sheet: BLASTx RefSeq
Transcriptome Contigs (Query)	RefSeq Accession Number (Subject)	% Identity	Length	mismatch	Gap Open	Query Start	Query End	Subject Start	Subject End	e-value	Bit Score
Contig1	gi|590669545|ref|XP_007037805.1|	45.45	132	63	3	255	623	57	188	9e-11	63.2
Contig2	gi|590562642|ref|XP_007009143.1|	78.49	251	39	2	377	1084	1	251	5e-136	400
Contig3	gi|590581663|ref|XP_007014409.1|	78.46	311	59	3	1144	2073	47	350	0	457
Contig4	gi|567869015|ref|XP_006427129.1|	71.02	314	91	0	189	1130	26	339	2e-163	470
Contig5	gi|566186266|ref|XP_006379033.1|	92.47	93	7	0	2217	2495	1	93	3e-76	192
Contig6	gi|590678051|ref|XP_007040191.1|	81.62	234	41	2	119	814	378	611	5e-126	384
Contig7	gi|590635794|ref|XP_007028710.1|	80.33	615	112	1	3	1820	226	840	0	1049
Contig8	gi|567859166|ref|XP_006422266.1|	75.59	299	67	1	1915	2793	121	419	9e-146	447
Contig9	gi|590674302|ref|XP_007039130.1|	80.97	226	30	1	460	1137	9	221	5e-121	357
Contig10	gi|590624395|ref|XP_007025591.1|	69.29	521	147	1	3	1565	1	508	0	721
Contig12	gi|590633590|ref|XP_007028145.1|	85.76	302	42	1	975	1880	1	301	5e-178	412
Contig13	gi|590630370|ref|XP_007027253.1|	78.97	623	126	3	362	2227	1	619	0	853
Contig14	gi|590721393|ref|XP_007051600.1|	61.62	297	109	2	13	903	54	345	6e-118	361
Contig15	gi|470115755|ref|XP_004294057.1|	76.02	442	100	1	328	1653	28	463	0	684
Contig16	gi|590699012|ref|XP_007045829.1|	51.09	184	82	1	188	715	65	248	5e-54	184
Contig17	gi|590698543|ref|XP_007045744.1|	76.74	288	65	2	9	872	65	350	6e-176	428
Contig18	gi|567894914|ref|XP_006439945.1|	74.19	31	8	0	1	93	197	227	3e-07	54.3
Contig19	gi|590603258|ref|XP_007019959.1|	84.78	427	53	3	208	1464	1	423	0	695
Contig20	gi|590676164|ref|XP_007039657.1|	40.27	221	98	7	87	665	108	322	3e-34	127
Contig21	gi|590720902|ref|XP_007051457.1|	82.18	174	24	4	2	511	130	300	1e-88	286
Contig22	gi|566203214|ref|XP_002320143.2|	26.7	176	118	4	351	857	1824	1995	2e-12	76.3
Contig23	gi|590696713|ref|XP_007045240.1|	86.7	917	120	2	2516	5266	12	926	0	1517
Contig24	gi|568828228|ref|XP_006468446.1|	95	200	10	0	221	820	1	200	5e-137	397
Contig25	gi|359489175|ref|XP_002264704.2|	36.97	238	141	5	1173	1859	681	918	3e-52	134
Contig26	gi|567878657|ref|XP_006431887.1|	69.14	81	23	1	378	614	17	97	2e-21	99.4
Contig28	gi|566180503|ref|XP_006380643.1|	96.2	342	13	0	270	1295	53	394	0	653
Contig29	gi|590582932|ref|XP_007014760.1|	74.83	143	30	1	379	807	1	137	5e-68	192
Contig30	gi|595838286|ref|XP_007207623.1|	84.19	272	38	1	2	802	279	550	3e-156	460
Contig31	gi|224099151|ref|XP_002311384.1|	74.04	235	60	1	442	1146	1	234	1e-118	352
Contig32	gi|590570929|ref|XP_007011463.1|	82.92	837	138	2	223	2733	249	1080	0	1464
Contig33	gi|255547107|ref|XP_002514611.1|	57.69	312	127	2	305	1225	11	322	8e-125	374
Contig34	gi|225470960|ref|XP_002266683.1|	85	260	38	1	388	1164	1	260	3e-161	464
Contig35	gi|356558614|ref|XP_003547599.1|	75.82	608	129	6	180	2000	26	616	0	855
Contig37	gi|590699741|ref|XP_007045997.1|	87.32	355	44	1	957	2021	1115	1468	0	643
Contig38	gi|590655407|ref|XP_007033978.1|	71.74	460	120	3	4	1353	77	536	0	654
Contig39	gi|590682835|ref|XP_007041447.1|	92.04	113	9	0	589	927	165	277	3e-95	221
Contig40	gi|590626671|ref|XP_007026234.1|	80.41	245	48	0	326	1060	153	397	3e-72	232
Contig41	gi|224092524|ref|XP_002309645.1|	64.49	859	267	9	210	2726	256	1096	0	1128
Contig42	gi|590590746|ref|XP_007016822.1|	93.39	575	37	1	192	1913	12	586	0	986
Contig43	gi|568834388|ref|XP_006471316.1|	61.09	257	67	3	3	752	139	369	2e-111	299
Contig44	gi|590589156|ref|XP_007016369.1|	78.9	327	61	1	138	1118	78	396	7e-179	516
Contig45	gi|590588089|ref|XP_007016120.1|	72.76	323	88	0	335	1303	579	901	2e-145	412
Contig46	gi|225441006|ref|XP_002283672.1|	85.96	235	32	1	1119	1823	300	533	0	433
Contig47	gi|590658106|ref|XP_007034756.1|	64.63	1148	339	17	614	3901	259	1391	0	1234
Contig48	gi|590645061|ref|XP_007031250.1|	63.25	604	205	7	518	2323	24	612	1e-176	529
Contig49	gi|590600650|ref|XP_007019513.1|	85.71	329	32	2	2195	3139	69	396	5e-179	536
Contig50	gi|590664523|ref|XP_007036500.1|	70.62	582	149	7	210	1907	1	576	0	807
Contig51	gi|590689447|ref|XP_007043231.1|	87.01	670	83	2	249	2246	1	670	0	1209
Contig52	gi|255575224|ref|XP_002528516.1|	74.19	62	16	0	1015	1200	354	415	5e-49	104
Contig53	gi|590603386|ref|XP_007019995.1|	84.24	514	77	2	289	1830	161	670	0	845
Contig54	gi|590623768|ref|XP_007025413.1|	83.44	151	25	0	1011	1463	297	447	7e-112	269
Contig56	gi|568826478|ref|XP_006467599.1|	68.15	292	90	2	3	872	113	403	1e-120	365
Contig58	gi|590592747|ref|XP_007017367.1|	67.39	46	15	0	511	648	191	236	6e-19	74.7
Contig59	gi|590628702|ref|XP_007026790.1|	83.71	657	77	13	585	2489	27	675	0	777
Contig60	gi|356572498|ref|XP_003554405.1|	58.25	479	188	7	1	1428	1	470	0	532
Contig61	gi|590667768|ref|XP_007037305.1|	82.31	130	23	0	687	1076	1	130	1e-63	184
Contig62	gi|566197400|ref|XP_002318048.2|	93.25	415	26	1	524	1762	55	469	0	802
Contig63	gi|470147430|ref|XP_004309313.1|	99.41	170	1	0	1009	1518	1	170	6e-100	315
Contig65	gi|590705006|ref|XP_007047315.1|	89.89	376	38	0	65	1192	35	410	0	711
Contig67	gi|590626874|ref|XP_007026292.1|	74.04	470	116	3	2196	3596	1	467	0	583
Contig68	gi|449498379|ref|XP_004160522.1|	96.98	464	14	0	275	1666	1	464	0	925
Contig69	gi|590690914|ref|XP_007043639.1|	80.12	337	63	1	2	1012	412	744	9e-130	399
Contig70	gi|449437510|ref|XP_004136535.1|	76.72	232	54	0	1	696	191	422	1e-123	363
Contig71	gi|590641856|ref|XP_007030349.1|	82.5	320	55	1	560	1516	280	599	0	553
Contig72	gi|568838353|ref|XP_006473179.1|	93.73	558	32	1	189	1853	1	558	0	1094
Contig74	gi|590584263|ref|XP_007015130.1|	64.94	716	186	18	905	2908	1	699	0	729
Contig75	gi|590705775|ref|XP_007047535.1|	89.1	587	64	0	856	2616	9	595	0	898
Contig76	gi|590711218|ref|XP_007049044.1|	88.06	536	63	1	224	1828	43	578	0	989
Contig77	gi|590687513|ref|XP_007042685.1|	76.26	771	175	6	865	3165	258	1024	0	909
Contig79	gi|571477211|ref|XP_006587201.1|	60	45	18	0	1149	1283	78	122	2e-08	58.5
Contig80	gi|590572326|ref|XP_007011822.1|	87.92	265	31	1	1589	2383	405	668	0	484
Contig81	gi|590591391|ref|XP_007017003.1|	83.85	582	83	4	462	2195	1	575	0	912
Contig82	gi|595860434|ref|XP_007211139.1|	56	100	39	1	1339	1623	236	335	6e-73	119
Contig83	gi|224102575|ref|XP_002312731.1|	78.46	195	37	1	281	850	187	381	2e-101	309
Contig84	gi|590666084|ref|XP_007036898.1|	62.62	313	105	4	341	1264	17	322	2e-108	330
Contig85	gi|590657472|ref|XP_007034574.1|	98.68	379	5	0	613	1749	1	379	0	746
Contig86	gi|590682873|ref|XP_007041457.1|	83.67	294	43	2	515	1396	135	423	5e-177	482
Contig87	gi|590663988|ref|XP_007036375.1|	63.27	245	76	3	3	731	283	515	3e-98	316
Contig88	gi|590629805|ref|XP_007027093.1|	71.08	823	191	7	3	2420	31	823	0	1102
Contig89	gi|590582542|ref|XP_007014653.1|	87.5	168	21	0	639	1142	201	368	4e-152	283
Contig90	gi|566151013|ref|XP_002299809.2|	70.67	75	22	0	225	449	43	117	5e-28	112
Contig91	gi|568849065|ref|XP_006478296.1|	84.62	182	28	0	366	911	211	392	8e-134	325
Contig92	gi|590689379|ref|XP_007043211.1|	59.82	112	30	1	61	351	7	118	3e-29	118
Contig93	gi|590615194|ref|XP_007023154.1|	77.78	306	68	0	3	920	161	466	4e-170	505
Contig94	gi|590689534|ref|XP_007043255.1|	60.71	336	106	4	7	945	11	343	2e-121	366
Contig95	gi|590675598|ref|XP_007039493.1|	83	400	49	7	466	1641	281	669	0	536
Contig96	gi|566166249|ref|XP_002305369.2|	82.21	534	91	2	709	2307	141	671	0	872
Contig97	gi|590612638|ref|XP_007022439.1|	67.51	754	208	5	389	2650	247	963	0	915
Contig98	gi|590602744|ref|XP_007019827.1|	79.61	255	51	1	679	1443	47	300	1e-121	372
Contig99	gi|255558769|ref|XP_002520408.1|	92.74	427	21	1	269	1549	117	533	0	795
Contig100	gi|313199685|ref|YP_004021299.1|	91.46	82	7	0	131	376	1	82	9e-41	151
Contig101	gi|590654557|ref|XP_007033730.1|	87.36	174	22	0	341	862	116	289	8e-170	322
Contig102	gi|590628309|ref|XP_007026683.1|	93.56	435	28	0	123	1427	1	435	0	840
Contig103	gi|225433128|ref|XP_002285175.1|	92.31	143	11	0	938	1366	1	143	2e-80	256
Contig104	gi|590608580|ref|XP_007021303.1|	87.54	843	103	2	660	3185	1	842	0	1379
Contig105	gi|590608752|ref|XP_007021350.1|	77.36	159	33	2	535	1011	77	232	9e-104	237
Contig107	gi|590605206|ref|XP_007020433.1|	56.48	324	130	6	665	1627	211	526	1e-82	245
Contig108	gi|590676649|ref|XP_007039796.1|	82.14	28	5	0	406	489	318	345	3e-07	54.3
Contig109	gi|590578690|ref|XP_007013581.1|	82.76	377	65	0	1355	2485	23	399	0	675
Contig110	gi|566200877|ref|XP_006376354.1|	56.53	398	159	5	1	1185	1	387	9e-129	386
Contig111	gi|566191488|ref|XP_002316166.2|	79.17	576	120	0	1245	2972	496	1071	0	924
Contig112	gi|590696597|ref|XP_007045208.1|	88.22	450	50	2	570	1919	1	447	0	763
Contig113	gi|502098681|ref|XP_004491292.1|	36.43	140	89	0	217	636	72	211	1e-28	102
Contig114	gi|565378635|ref|XP_006355760.1|	72.5	120	32	1	216	575	77	195	4e-48	166
Contig115	gi|590600259|ref|XP_007019409.1|	87.98	491	59	0	322	1794	2	492	0	878
Contig116	gi|590569632|ref|XP_007011124.1|	63.26	313	108	3	207	1124	1	313	1e-130	399
Contig117	gi|255542882|ref|XP_002512504.1|	91.8	122	10	0	213	578	379	500	4e-92	210
Contig118	gi|566166693|ref|XP_006384475.1|	41.06	302	149	6	210	1040	36	333	7e-71	235
Contig119	gi|590647754|ref|XP_007031987.1|	93.26	460	31	0	843	2222	1	460	0	875
Contig120	gi|590572129|ref|XP_007011777.1|	72.74	587	128	5	307	2061	74	630	0	822
Contig121	gi|590696375|ref|XP_007045148.1|	72.83	173	37	2	145	651	13	179	3e-66	228
Contig122	gi|590599657|ref|XP_007019242.1|	57.76	232	71	5	3	626	359	587	8e-76	246
Contig123	gi|255544898|ref|XP_002513510.1|	78.28	290	54	3	127	969	48	337	6e-161	467
Contig124	gi|449469959|ref|XP_004152686.1|	65.63	419	125	1	208	1407	2	420	0	531
Contig125	gi|590638542|ref|XP_007029420.1|	67.51	237	26	2	838	1548	196	381	3e-96	308
Contig126	gi|590677462|ref|XP_007040022.1|	75.34	73	18	0	318	536	101	173	9e-52	119
Contig127	gi|460397460|ref|XP_004244285.1|	79.79	193	37	2	1	576	6	197	3e-139	330
Contig128	gi|590695999|ref|XP_007045047.1|	97.14	70	2	0	198	407	1	70	3e-40	142
Contig129	gi|590598481|ref|XP_007018908.1|	86.64	232	31	0	2	697	330	561	1e-132	396
Contig130	gi|590565535|ref|XP_007009975.1|	87.14	210	25	1	28	651	594	803	1e-102	337
Contig131	gi|590668481|ref|XP_007037505.1|	79.61	152	28	1	161	607	71	222	6e-63	202
Contig132	gi|590623529|ref|XP_007025347.1|	96.76	524	17	0	255	1826	1	524	0	1040
Contig133	gi|590569367|ref|XP_007011053.1|	67.48	206	64	1	192	800	45	250	2e-83	260
Contig134	gi|590569987|ref|XP_007011221.1|	86.31	314	41	1	933	1874	165	476	0	530
Contig135	gi|590632715|ref|XP_007027918.1|	58.85	192	46	6	373	906	9	181	7e-61	201
Contig136	gi|590649864|ref|XP_007032508.1|	83.09	136	23	0	341	748	459	594	2e-85	230
Contig137	gi|590696527|ref|XP_007045189.1|	84.66	515	76	1	270	1814	106	617	0	906
Contig138	gi|595804810|ref|XP_007202214.1|	88.73	71	8	0	1	213	185	255	9e-60	137
Contig139	gi|567868595|ref|XP_006426920.1|	63.61	415	146	3	1659	2903	38	447	1e-169	513
Contig140	gi|590575327|ref|XP_007012656.1|	88.37	404	47	0	491	1702	217	620	0	717
Contig141	gi|590595220|ref|XP_007018005.1|	52.53	217	98	2	2	652	200	411	8e-65	214
Contig142	gi|590641461|ref|XP_007030237.1|	61.18	85	32	1	81	332	1	85	3e-26	108
Contig144	gi|590682332|ref|XP_007041320.1|	93.77	257	15	1	161	931	88	343	1e-154	458
Contig145	gi|590592730|ref|XP_007017362.1|	83.49	212	34	1	41	673	358	569	2e-152	370
Contig146	gi|590640759|ref|XP_007030041.1|	61.39	360	138	1	96	1175	37	395	3e-149	441
Contig147	gi|567860856|ref|XP_006423082.1|	68.2	434	103	8	214	1494	1	406	0	566
Contig148	gi|590651769|ref|XP_007032975.1|	89.36	451	48	0	309	1661	14	464	0	857
Contig150	gi|590692350|ref|XP_007044032.1|	65.85	246	52	2	400	1137	236	449	3e-147	290
Contig151	gi|590646689|ref|XP_007031692.1|	84.33	434	68	0	268	1569	308	741	0	774
Contig152	gi|470131752|ref|XP_004301755.1|	75.8	157	35	1	254	715	58	214	2e-82	253
Contig153	gi|590709924|ref|XP_007048688.1|	57.22	187	75	5	496	1053	3	185	2e-61	204
Contig154	gi|590668437|ref|XP_007037493.1|	76.07	305	70	3	204	1109	1	305	2e-150	437
Contig155	gi|590577205|ref|XP_007013171.1|	87.56	450	56	0	191	1540	30	479	0	832
Contig156	gi|571535687|ref|XP_006600746.1|	85.8	690	90	3	980	3025	181	870	0	1236
Contig157	gi|566154734|ref|XP_006370589.1|	53.78	251	94	2	86	835	271	500	5e-88	278
Contig158	gi|568839189|ref|XP_006473573.1|	79.48	658	133	2	306	2276	194	850	0	1124
Contig160	gi|595830382|ref|XP_007206058.1|	72.78	158	41	2	256	726	1	157	2e-77	238
Contig162	gi|596279549|ref|XP_007225250.1|	37.72	517	239	19	844	2349	165	613	9e-54	183
Contig163	gi|590599589|ref|XP_007019223.1|	71.82	362	97	2	3	1076	1095	1455	2e-157	514
Contig164	gi|590703593|ref|XP_007046917.1|	87.3	307	35	2	556	1467	322	627	0	537
Contig165	gi|590602427|ref|XP_007019750.1|	85.32	504	67	2	2	1513	500	996	0	853
Contig166	gi|449521908|ref|XP_004167971.1|	93.45	397	22	1	2304	3482	22	418	0	710
Contig167	gi|470135961|ref|XP_004303772.1|	77.55	196	44	0	1	588	223	418	2e-133	311
Contig168	gi|568865625|ref|XP_006486174.1|	91.43	105	9	0	77	391	151	255	4e-63	206
Contig169	gi|224063142|ref|XP_002301011.1|	88.6	114	13	0	3	344	404	517	6e-65	222
Contig170	gi|590676320|ref|XP_007039702.1|	85.94	64	9	0	92	283	4	67	4e-29	117
Contig171	gi|590578537|ref|XP_007013537.1|	85.26	251	37	0	1	753	162	412	2e-173	465
Contig172	gi|590610474|ref|XP_007021825.1|	88.89	297	32	1	2797	3687	174	469	6e-168	514
Contig173	gi|590645423|ref|XP_007031339.1|	76.07	117	28	0	303	653	103	219	3e-41	114
Contig174	gi|590642541|ref|XP_007030546.1|	71.59	345	91	2	1	1017	59	402	1e-142	422
Contig175	gi|590688356|ref|XP_007042924.1|	86.92	107	14	0	2	322	382	488	1e-123	194
Contig176	gi|590667992|ref|XP_007037368.1|	85.54	401	49	1	1	1203	36	427	0	688
Contig177	gi|590626234|ref|XP_007026112.1|	42.45	139	61	7	187	588	65	189	7e-09	58.9
Contig179	gi|590686334|ref|XP_007042348.1|	70.27	444	129	2	514	1839	381	823	0	622
Contig180	gi|590676164|ref|XP_007039657.1|	40.35	228	110	8	166	810	108	322	2e-33	125
Contig181	gi|590607865|ref|XP_007021107.1|	95.55	382	17	0	322	1467	1	382	0	726
Contig182	gi|590574029|ref|XP_007012286.1|	55.4	278	110	5	138	953	44	313	7e-56	196
Contig183	gi|224101329|ref|XP_002312235.1|	86.28	430	49	5	2357	3646	1	420	0	721
Contig185	gi|590582858|ref|XP_007014740.1|	80.29	137	27	0	1	411	188	324	9e-94	228
Contig186	gi|590659122|ref|XP_007035041.1|	82.35	34	6	0	639	740	99	132	1e-13	65.1
Contig187	gi|590723879|ref|XP_007052308.1|	84.52	310	46	1	1028	1951	35	344	0	543
Contig188	gi|224141043|ref|XP_002323884.1|	71.27	268	70	3	426	1211	1	267	8e-126	375
Contig189	gi|255561897|ref|XP_002521957.1|	78.97	756	155	2	761	3028	12	763	0	1165
Contig190	gi|590703537|ref|XP_007046901.1|	86.71	414	55	0	373	1614	1	414	0	749
Contig191	gi|595901374|ref|XP_007213876.1|	75.9	415	76	4	60	1295	1	394	0	626
Contig192	gi|590596584|ref|XP_007018373.1|	83.77	462	75	0	1747	3132	347	808	0	833
Contig193	gi|590586078|ref|XP_007015604.1|	79.15	609	124	2	511	2334	176	782	0	936
Contig194	gi|313199693|ref|YP_004021307.1|	84.7	438	61	2	2701	4005	484	918	0	711
Contig195	gi|590574903|ref|XP_007012537.1|	78.21	179	37	2	3	536	604	781	2e-82	269
Contig197	gi|590571325|ref|XP_007011561.1|	72.88	118	30	1	474	821	12	129	6e-81	163
Contig198	gi|590685082|ref|XP_007042006.1|	87.41	548	60	5	524	2143	1	547	0	775
Contig199	gi|404481708|ref|YP_006666140.1|	100	100	0	0	11	310	1	100	2e-26	105
Contig200	gi|568871930|ref|XP_006489131.1|	69.9	392	36	2	3448	4623	758	1067	4e-163	532
Contig201	gi|255573101|ref|XP_002527480.1|	28.1	210	128	6	1482	2072	21	220	5e-28	79.3
Contig202	gi|225461183|ref|XP_002283133.1|	42.25	71	34	1	250	462	54	117	7e-09	57.8
Contig203	gi|595824977|ref|XP_007205329.1|	80.06	326	65	0	527	1504	23	348	2e-152	451
Contig204	gi|590577538|ref|XP_007013261.1|	64.41	444	127	7	1256	2554	65	488	0	564
Contig205	gi|590589776|ref|XP_007016546.1|	75.88	199	48	0	3	599	406	604	8e-111	338
Contig206	gi|224112799|ref|XP_002316296.1|	85.27	292	43	0	448	1323	296	587	0	483
Contig207	gi|590640516|ref|XP_007029974.1|	57.62	328	133	4	584	1552	9	335	4e-116	366
Contig208	gi|590723898|ref|XP_007052313.1|	87.9	347	41	1	777	1817	478	823	0	578
Contig209	gi|590600650|ref|XP_007019513.1|	82.48	331	41	3	3	953	69	396	7e-169	511
Contig210	gi|590591239|ref|XP_007016958.1|	63.53	329	53	3	676	1659	534	796	0	411
Contig211	gi|590674340|ref|XP_007039140.1|	69.83	421	121	2	880	2142	56	470	0	616
Contig212	gi|590722999|ref|XP_007052058.1|	83.84	396	60	1	139	1326	1	392	0	642
Contig213	gi|590653841|ref|XP_007033534.1|	81.79	357	49	5	821	1882	42	385	0	566
Contig214	gi|255559055|ref|XP_002520550.1|	61.03	331	110	3	1	936	162	492	9e-130	390
Contig215	gi|590642888|ref|XP_007030646.1|	59.43	244	69	6	964	1620	631	869	2e-69	251
Contig216	gi|255544986|ref|XP_002513554.1|	84.74	721	50	2	3736	5898	528	1188	0	1187
Contig217	gi|255539070|ref|XP_002510600.1|	92.24	361	28	0	2240	3322	1	361	0	708
Contig218	gi|590691720|ref|XP_007043861.1|	72.16	661	160	8	62	2002	1	651	0	774
Contig219	gi|255561524|ref|XP_002521772.1|	61.17	291	104	1	437	1309	109	390	5e-131	384
Contig220	gi|590662218|ref|XP_007035887.1|	74.19	155	30	1	3	467	142	286	3e-73	229
Contig221	gi|590596017|ref|XP_007018218.1|	63.98	261	83	3	89	868	5	255	2e-120	356
Contig222	gi|590694185|ref|XP_007044538.1|	95.03	523	26	0	843	2411	14	536	0	1018
Contig223	gi|590686035|ref|XP_007042262.1|	82.89	263	45	0	756	1544	303	565	0	454
Contig224	gi|590710194|ref|XP_007048761.1|	79.68	438	81	3	649	1959	64	494	0	676
Contig225	gi|590567065|ref|XP_007010410.1|	66.95	1274	376	13	402	4118	54	1317	0	1519
Contig226	gi|449518982|ref|XP_004166514.1|	91.5	294	25	0	543	1424	349	642	0	534
Contig227	gi|590561197|ref|XP_007008742.1|	79.33	208	40	3	534	1157	2	206	2e-77	251
Contig228	gi|567888782|ref|XP_006436913.1|	95.74	258	11	0	3	776	95	352	3e-177	520
Contig229	gi|590671182|ref|XP_007038263.1|	76.64	488	93	2	571	2034	160	626	0	678
Contig230	gi|590615896|ref|XP_007023353.1|	78.61	416	86	2	1	1242	37	451	0	680
Contig231	gi|590580379|ref|XP_007014051.1|	97.42	194	5	0	341	922	227	420	0	399
Contig232	gi|590578314|ref|XP_007013474.1|	69.86	282	77	4	115	939	1	281	2e-94	295
Contig233	gi|568826569|ref|XP_006467644.1|	83.73	209	34	0	513	1139	108	316	2e-139	367
Contig234	gi|590657297|ref|XP_007034524.1|	78.28	267	55	2	712	1512	26	289	4e-150	395
Contig235	gi|566176791|ref|XP_006381757.1|	82.22	225	39	1	1246	1920	1	224	4e-113	351
Contig236	gi|590562907|ref|XP_007009217.1|	84.58	227	26	2	270	947	79	297	7e-132	385
Contig237	gi|255553795|ref|XP_002517938.1|	70.18	218	63	2	290	937	1	218	3e-96	293
Contig238	gi|568865899|ref|XP_006486305.1|	90.16	315	31	0	247	1191	116	430	0	589
Contig239	gi|293331107|ref|NP_001167651.1|	94.59	462	23	1	331	1716	21	480	0	882
Contig240	gi|590646746|ref|XP_007031708.1|	85.81	289	41	0	275	1141	1	289	0	520
Contig241	gi|590653542|ref|XP_007033451.1|	87.12	396	49	1	507	1688	19	414	0	677
Contig242	gi|595828583|ref|XP_007205748.1|	86.09	230	32	0	1	690	9	238	3e-143	415
Contig243	gi|255553265|ref|XP_002517675.1|	54.51	255	102	5	10	753	1044	1291	6e-97	222
Contig244	gi|590662591|ref|XP_007035990.1|	84.62	286	44	0	657	1514	292	577	4e-136	416
Contig245	gi|590673757|ref|XP_007038983.1|	84.36	505	77	2	197	1708	209	712	0	828
Contig246	gi|590708572|ref|XP_007048315.1|	90.24	287	28	0	1809	2669	1	287	6e-163	498
Contig247	gi|568834874|ref|XP_006471516.1|	81.99	261	40	1	1	783	116	369	2e-138	402
Contig248	gi|590701237|ref|XP_007046347.1|	74.33	187	29	4	195	752	1	169	1e-84	247
Contig249	gi|590653549|ref|XP_007033453.1|	87.18	78	10	0	290	523	136	213	2e-57	139
Contig250	gi|568847930|ref|XP_006477782.1|	77.82	266	59	0	582	1379	138	403	5e-129	389
Contig251	gi|590676664|ref|XP_007039800.1|	82.77	238	33	1	431	1144	16	245	4e-148	401
Contig252	gi|566203982|ref|XP_002321020.2|	75	88	22	0	160	423	130	217	5e-46	143
Contig253	gi|590590523|ref|XP_007016758.1|	83.03	719	108	6	428	2551	1	716	0	1157
Contig254	gi|590712325|ref|XP_007049357.1|	75.91	602	136	2	716	2521	460	1052	0	946
Contig255	gi|590569439|ref|XP_007011070.1|	79.57	328	61	2	209	1192	82	403	1e-176	522
Contig256	gi|255582681|ref|XP_002532119.1|	78.39	273	54	1	457	1275	42	309	2e-135	401
Contig257	gi|566195999|ref|XP_006378015.1|	78.57	56	12	0	885	1052	196	251	7e-16	84.3
Contig258	gi|224086524|ref|XP_002307903.1|	88.12	202	24	0	854	1459	1	202	4e-100	308
Contig259	gi|590627702|ref|XP_007026513.1|	86.92	130	17	0	175	564	163	292	2e-74	238
Contig260	gi|225458690|ref|XP_002284949.1|	92.5	160	12	0	241	720	1	160	4e-107	316
Contig261	gi|590673064|ref|XP_007038784.1|	88.8	393	28	1	602	1732	206	598	0	724
Contig262	gi|590663088|ref|XP_007036113.1|	80.48	584	102	6	390	2129	14	589	0	939
Contig263	gi|224085786|ref|XP_002307696.1|	83.37	445	62	2	223	1557	1	433	0	670
Contig264	gi|590656253|ref|XP_007034218.1|	92.57	471	35	0	141	1553	1	471	0	917
Contig265	gi|590630697|ref|XP_007027350.1|	73.81	336	87	1	459	1466	1	335	4e-156	485
Contig266	gi|567873087|ref|XP_006429133.1|	82.31	390	67	2	1438	2604	1	389	0	636
Contig267	gi|590593984|ref|XP_007017727.1|	94.44	72	4	0	705	920	347	418	3e-41	145
Contig268	gi|567877195|ref|XP_006431187.1|	98.88	179	2	0	885	1421	31	209	4e-123	369
Contig269	gi|590579713|ref|XP_007013863.1|	70.36	415	115	4	112	1338	211	623	0	496
Contig270	gi|357467749|ref|XP_003604159.1|	87.71	236	29	0	1407	2114	127	362	0	422
Contig271	gi|590663496|ref|XP_007036235.1|	94.62	836	45	0	379	2886	65	900	0	1553
Contig272	gi|593792200|ref|XP_007159139.1|	61.54	26	10	0	945	1022	4	29	3e-07	45.4
Contig273	gi|590571951|ref|XP_007011734.1|	63.4	877	285	14	529	3063	40	912	0	892
Contig274	gi|566189696|ref|XP_002314488.2|	56.32	174	74	1	44	559	1	174	2e-55	205
Contig275	gi|590695891|ref|XP_007045017.1|	86.99	346	44	1	2	1039	353	697	0	642
Contig276	gi|590600318|ref|XP_007019425.1|	82.23	467	77	2	6	1406	615	1075	0	777
Contig277	gi|590622108|ref|XP_007024957.1|	88.76	623	70	0	277	2145	60	682	0	1142
Contig278	gi|590695999|ref|XP_007045047.1|	97.14	70	2	0	309	518	1	70	1e-41	142
Contig279	gi|255574282|ref|XP_002528055.1|	97.56	41	1	0	1264	1386	1	41	7e-18	85.1
Contig280	gi|357440329|ref|XP_003590442.1|	85.12	363	54	0	956	2044	56	418	0	645
Contig281	gi|590673950|ref|XP_007039030.1|	72.55	102	28	0	2	307	113	214	3e-43	160
Contig282	gi|590643075|ref|XP_007030702.1|	70.28	212	57	3	953	1582	15	222	7e-102	275
Contig283	gi|590653578|ref|XP_007033462.1|	75	364	84	3	156	1247	1	357	2e-138	410
Contig284	gi|590669812|ref|XP_007037881.1|	81.82	99	18	0	289	585	92	190	9e-35	130
Contig285	gi|590684194|ref|XP_007041785.1|	81.62	408	69	2	517	1731	45	449	0	654
Contig286	gi|590568665|ref|XP_007010860.1|	84.77	1103	156	3	341	3640	2	1095	0	1712
Contig287	gi|590663522|ref|XP_007036243.1|	78.5	321	69	0	578	1540	1	321	1e-179	518
Contig288	gi|590623863|ref|XP_007025441.1|	81.73	104	19	0	445	756	300	403	3e-89	184
Contig289	gi|359476142|ref|XP_002282775.2|	84.58	428	66	0	1	1284	1	428	0	761
Contig290	gi|590668395|ref|XP_007037481.1|	80.18	903	175	3	2744	5446	799	1699	0	1236
Contig291	gi|568879199|ref|XP_006492556.1|	89.67	300	31	0	450	1349	281	580	0	572
Contig292	gi|568845358|ref|XP_006476540.1|	84.08	515	77	1	254	1798	377	886	0	837
Contig293	gi|590673101|ref|XP_007038795.1|	91.82	159	8	1	586	1062	583	736	7e-105	307
Contig294	gi|590720324|ref|XP_007051301.1|	75.25	101	19	1	344	646	82	176	2e-49	125
Contig295	gi|590643432|ref|XP_007030801.1|	72.3	296	79	1	51	938	1	293	5e-153	447
Contig296	gi|595860187|ref|XP_007211096.1|	81.72	569	97	4	693	2390	218	782	0	844
Contig297	gi|590579822|ref|XP_007013894.1|	69.28	166	47	2	783	1271	42	206	5e-106	216
Contig299	gi|590643256|ref|XP_007030753.1|	40.26	380	165	8	1212	2348	1293	1611	9e-118	242
Contig300	gi|224124970|ref|XP_002319470.1|	93.67	79	5	0	826	1062	140	218	3e-43	157
Contig301	gi|590629173|ref|XP_007026917.1|	91.58	95	8	0	188	472	224	318	8e-91	179
Contig302	gi|590633173|ref|XP_007028043.1|	88.27	196	23	0	348	935	268	463	5e-139	340
Contig303	gi|590675956|ref|XP_007039596.1|	91.54	130	11	0	601	990	360	489	6e-128	248
Contig304	gi|568825102|ref|XP_006466926.1|	95.09	224	11	0	251	922	145	368	6e-168	464
Contig305	gi|225429678|ref|XP_002281444.1|	79.22	154	32	0	238	699	87	240	3e-67	217
Contig306	gi|225447386|ref|XP_002275273.1|	47.04	270	132	4	911	1714	50	310	5e-99	210
Contig307	gi|590673982|ref|XP_007039039.1|	84.56	421	65	0	151	1413	186	606	0	745
Contig308	gi|566184551|ref|XP_002311720.2|	72.66	406	82	3	1343	2497	1	398	0	621
Contig309	gi|590572657|ref|XP_007011907.1|	84.66	541	79	3	2	1624	84	620	0	809
Contig310	gi|590604467|ref|XP_007020262.1|	80.33	244	41	3	128	841	22	264	3e-119	355
Contig311	gi|565364264|ref|XP_006348846.1|	44.44	153	49	2	1053	1403	179	331	6e-21	100
Contig312	gi|590627274|ref|XP_007026402.1|	90.78	141	13	0	2	424	716	856	3e-109	266
Contig313	gi|590637839|ref|XP_007029230.1|	76.88	532	44	2	3	1598	73	525	0	712
Contig314	gi|590595910|ref|XP_007018188.1|	88.37	662	75	1	252	2231	588	1249	0	1196
Contig315	gi|590658510|ref|XP_007034875.1|	88.68	212	24	0	241	876	1	212	6e-138	397
Contig316	gi|590630955|ref|XP_007027428.1|	57.02	456	164	4	10	1281	62	517	1e-153	461
Contig317	gi|567896490|ref|XP_006440733.1|	91.48	904	72	1	1239	3950	1	899	0	1557
Contig318	gi|590693822|ref|XP_007044440.1|	63.64	176	63	1	288	812	24	199	3e-71	228
Contig320	gi|590656052|ref|XP_007034159.1|	71.88	128	33	1	426	809	1	125	3e-50	171
Contig321	gi|255557182|ref|XP_002519622.1|	84.21	76	12	0	333	560	70	145	2e-63	142
Contig323	gi|590583062|ref|XP_007014797.1|	80.81	396	65	3	3513	4700	9	393	0	640
Contig325	gi|595839270|ref|XP_007207810.1|	81.16	430	81	0	418	1707	994	1423	0	747
Contig326	gi|590660169|ref|XP_007035327.1|	50.63	316	90	5	736	1683	135	384	2e-113	238
Contig327	gi|590621886|ref|XP_007024896.1|	78.57	336	56	5	178	1161	1	328	4e-158	457
Contig328	gi|225436339|ref|XP_002268701.1|	98.59	142	2	0	84	509	270	411	2e-137	296
Contig329	gi|590652093|ref|XP_007033062.1|	58.88	304	106	2	44	898	8	311	3e-115	349
Contig330	gi|567864322|ref|XP_006424810.1|	57.35	211	87	1	4	636	6	213	2e-67	216
Contig331	gi|470103051|ref|XP_004287959.1|	82.39	284	43	3	219	1067	1	278	9e-158	452
Contig332	gi|590570668|ref|XP_007011405.1|	87.4	389	47	1	176	1342	25	411	0	658
Contig333	gi|590705282|ref|XP_007047394.1|	89.29	252	26	1	71	826	177	427	6e-142	417
Contig334	gi|590572330|ref|XP_007011823.1|	91.82	220	18	0	278	937	1	220	2e-134	392
Contig335	gi|590631645|ref|XP_007027621.1|	69.59	194	59	0	1	582	897	1090	5e-84	280
Contig336	gi|255587127|ref|XP_002534148.1|	80.66	243	46	1	303	1028	1	243	5e-142	421
Contig337	gi|590614211|ref|XP_007022874.1|	92.75	731	41	2	659	2851	130	848	0	1365
Contig338	gi|313199758|ref|YP_004021372.1|	79.95	409	65	3	1346	2566	1	394	0	588
Contig339	gi|590595643|ref|XP_007018114.1|	82.86	601	103	0	280	2082	1	601	0	944
Contig340	gi|590665127|ref|XP_007036655.1|	88.4	405	34	2	1817	3031	348	739	0	652
Contig341	gi|590658351|ref|XP_007034828.1|	70	90	27	0	148	417	249	338	1e-33	128
Contig343	gi|225432963|ref|XP_002284428.1|	87.89	380	34	2	2	1105	1	380	0	654
Contig344	gi|590592747|ref|XP_007017367.1|	41.4	157	77	4	880	1308	46	201	8e-26	102
Contig345	gi|590656279|ref|XP_007034225.1|	99.01	101	1	0	2	304	242	342	9e-63	215
Contig346	gi|568835453|ref|XP_006471785.1|	73.91	276	72	0	2041	2868	348	623	2e-137	438
Contig347	gi|590599042|ref|XP_007019072.1|	87.02	131	17	0	2554	2946	32	162	4e-65	223
Contig348	gi|590647745|ref|XP_007031984.1|	90.73	464	43	0	556	1947	1	464	0	871
Contig349	gi|590663496|ref|XP_007036235.1|	88.21	585	64	3	417	2156	134	718	0	995
Contig350	gi|590626295|ref|XP_007026129.1|	81.89	127	23	0	393	773	71	197	5e-64	211
Contig351	gi|590689686|ref|XP_007043297.1|	68.75	272	69	9	906	1673	115	386	6e-99	315
Contig352	gi|590687753|ref|XP_007042754.1|	89.26	149	15	1	843	1286	38	186	1e-72	235
Contig353	gi|566186107|ref|XP_002314187.2|	65.22	92	32	0	520	795	58	149	4e-66	142
Contig354	gi|590629846|ref|XP_007027104.1|	88	50	6	0	503	652	264	313	3e-51	97.8
Contig355	gi|590659112|ref|XP_007035038.1|	87.46	574	70	2	812	2527	1	574	0	984
Contig356	gi|590682556|ref|XP_007041375.1|	85.63	167	24	0	397	897	61	227	5e-92	282
Contig357	gi|590593874|ref|XP_007017695.1|	68.7	115	36	0	3	347	850	964	9e-45	164
Contig358	gi|590629471|ref|XP_007026999.1|	58.64	660	256	9	157	2109	1	652	0	706
Contig359	gi|255553061|ref|XP_002517573.1|	42.27	97	53	2	327	608	365	461	2e-08	59.3
Contig360	gi|590673150|ref|XP_007038809.1|	83.28	329	53	1	450	1436	147	473	0	581
Contig361	gi|590587504|ref|XP_007015981.1|	78.04	642	123	3	570	2444	1	641	0	1006
Contig362	gi|590595060|ref|XP_007017989.1|	83.46	520	77	2	219	1760	1	517	0	899
Contig363	gi|590653749|ref|XP_007033509.1|	84.46	740	111	3	458	2671	437	1174	0	1262
Contig364	gi|590640184|ref|XP_007029884.1|	63.78	323	103	2	341	1306	302	611	8e-130	379
Contig365	gi|225436472|ref|XP_002273011.1|	61.59	414	158	1	2520	3761	40	452	4e-170	523
Contig366	gi|359477421|ref|XP_003631975.1|	80.65	62	12	0	131	316	1	62	7e-30	115
Contig367	gi|590582175|ref|XP_007014551.1|	93.89	507	31	0	51	1571	1	507	0	970
Contig368	gi|567876283|ref|XP_006430731.1|	52.99	134	37	6	100	480	33	147	1e-25	101
Contig369	gi|590624852|ref|XP_007025721.1|	72.73	187	50	1	1743	2303	487	672	4e-73	265
Contig370	gi|590701655|ref|XP_007046442.1|	73.32	746	189	5	225	2462	436	1171	0	1065
Contig371	gi|590718083|ref|XP_007050742.1|	91.47	891	71	3	78	2747	1	887	0	1524
Contig372	gi|590705742|ref|XP_007047525.1|	85.42	144	21	0	420	851	145	288	3e-102	263
Contig373	gi|590599571|ref|XP_007019218.1|	82.95	258	37	2	2	757	34	290	3e-131	383
Contig374	gi|590645974|ref|XP_007031493.1|	88.77	472	53	0	221	1636	1	472	0	830
Contig375	gi|590697335|ref|XP_007045410.1|	96.78	528	17	0	267	1850	67	594	0	929
Contig376	gi|590561123|ref|XP_007008722.1|	85.64	181	26	0	58	600	1202	1382	3e-168	328
Contig377	gi|590628556|ref|XP_007026750.1|	50.58	257	125	2	377	1147	23	277	7e-72	235
Contig378	gi|590664023|ref|XP_007036384.1|	79.41	272	56	0	197	1012	296	567	3e-119	373
Contig379	gi|567911843|ref|XP_006448235.1|	75.08	297	73	1	2	892	108	403	2e-159	463
Contig380	gi|449474492|ref|XP_004154192.1|	91.8	512	42	0	270	1805	39	550	0	961
Contig381	gi|590661667|ref|XP_007035737.1|	74.15	205	43	2	1	615	160	354	2e-109	316
Contig382	gi|567919490|ref|XP_006451751.1|	87.56	225	27	1	439	1113	14	237	5e-141	414
Contig383	gi|590662065|ref|XP_007035845.1|	91.28	172	15	0	683	1198	143	314	3e-103	336
Contig384	gi|590690363|ref|XP_007043488.1|	84.14	353	55	1	348	1403	141	493	0	599
Contig385	gi|590590842|ref|XP_007016849.1|	78.68	197	42	0	717	1307	218	414	3e-108	328
Contig386	gi|590701043|ref|XP_007046301.1|	83.44	151	25	0	195	647	218	368	2e-145	275
Contig387	gi|590576912|ref|XP_007013089.1|	87.65	324	33	1	193	1164	48	364	0	570
Contig388	gi|595828203|ref|XP_007205737.1|	93.21	162	11	0	293	778	84	245	5e-108	324
Contig389	gi|568825026|ref|XP_006466890.1|	69.44	337	93	3	243	1244	95	424	9e-145	426
Contig390	gi|590672824|ref|XP_007038720.1|	82.2	455	81	0	350	1714	499	953	0	705
Contig391	gi|590652622|ref|XP_007033197.1|	84.99	353	52	1	183	1241	74	425	0	604
Contig392	gi|590657448|ref|XP_007034567.1|	70.57	299	81	4	196	1086	294	587	0	352
Contig393	gi|590620835|ref|XP_007024643.1|	72.55	102	19	1	731	1036	69	161	5e-44	157
Contig394	gi|590620430|ref|XP_007024533.1|	88.94	479	44	4	363	1778	1	477	0	726
Contig395	gi|590593640|ref|XP_007017626.1|	74.13	460	74	6	3	1376	13	429	0	566
Contig396	gi|590683945|ref|XP_007041718.1|	69.99	1143	338	3	1464	4877	471	1613	0	1574
Contig397	gi|590642707|ref|XP_007030593.1|	69.06	139	40	2	1	411	210	347	2e-59	199
Contig398	gi|590605647|ref|XP_007020541.1|	72.12	416	110	3	162	1400	1	413	0	556
Contig399	gi|590716573|ref|XP_007050435.1|	73.19	276	73	1	1634	2458	163	438	6e-97	318
Contig400	gi|590658409|ref|XP_007034846.1|	85.02	287	42	1	392	1249	180	466	4e-155	458
Contig401	gi|590639533|ref|XP_007029697.1|	80.26	461	88	2	364	1740	1	460	0	740
Contig402	gi|590681079|ref|XP_007041012.1|	87.69	195	24	0	535	1119	223	417	1e-97	304
Contig403	gi|255575744|ref|XP_002528771.1|	55.96	277	104	5	1	822	51	312	5e-86	268
Contig404	gi|590626704|ref|XP_007026244.1|	88.63	255	29	0	397	1161	1	255	8e-169	484
Contig405	gi|590703361|ref|XP_007046853.1|	80.92	760	134	3	311	2587	1	750	0	1095
Contig406	gi|590691345|ref|XP_007043758.1|	86.27	153	20	1	192	650	40	191	5e-94	285
Contig407	gi|590672210|ref|XP_007038545.1|	79.51	244	45	2	5	733	3	242	2e-135	391
Contig408	gi|590681832|ref|XP_007041186.1|	66.16	594	188	4	76	1851	34	616	0	826
Contig409	gi|590645073|ref|XP_007031254.1|	86.45	155	21	0	324	788	193	347	3e-129	265
Contig410	gi|590589656|ref|XP_007016512.1|	75.92	461	99	4	110	1459	1	460	0	708
Contig411	gi|590663752|ref|XP_007036310.1|	66.12	304	62	2	24	935	1	263	3e-113	342
Contig412	gi|568843813|ref|XP_006475793.1|	70.3	330	75	4	332	1315	33	341	4e-126	392
Contig413	gi|590658766|ref|XP_007034944.1|	91.58	297	25	0	2478	3368	206	502	0	523
Contig414	gi|590678360|ref|XP_007040281.1|	70.59	85	22	1	222	467	451	535	6e-51	116
Contig415	gi|590573662|ref|XP_007012184.1|	81.3	246	43	2	1	735	350	593	0	391
Contig416	gi|590669743|ref|XP_007037862.1|	79.31	609	114	4	24	1841	1302	1901	0	937
Contig418	gi|358248054|ref|NP_001240057.1|	90.62	224	21	0	682	1353	189	412	2e-167	385
Contig419	gi|590595576|ref|XP_007018095.1|	85.05	194	25	1	279	860	598	787	1e-107	313
Contig420	gi|590627988|ref|XP_007026597.1|	39.56	225	113	8	20	667	1	211	5e-16	79.7
Contig421	gi|590704764|ref|XP_007047250.1|	86.62	157	15	2	398	862	1	153	1e-80	261
Contig422	gi|590651574|ref|XP_007032928.1|	88.15	464	52	2	652	2034	1	464	0	747
Contig423	gi|255545652|ref|XP_002513886.1|	76.43	297	70	0	350	1240	50	346	1e-173	497
Contig424	gi|590564025|ref|XP_007009542.1|	77.65	425	58	1	725	1999	159	546	0	689
Contig425	gi|590572228|ref|XP_007011799.1|	65.43	162	56	0	2	487	324	485	3e-133	213
Contig426	gi|590701816|ref|XP_007046485.1|	71.18	1020	240	14	3	2966	208	1205	0	1219
Contig427	gi|590608594|ref|XP_007021307.1|	92.19	192	15	0	365	940	1	192	3e-117	259
Contig428	gi|590576786|ref|XP_007013052.1|	74.51	506	122	3	1043	2560	1	499	0	646
Contig429	gi|590597448|ref|XP_007018613.1|	89.27	466	46	1	1603	3000	839	1300	0	841
Contig430	gi|255545238|ref|XP_002513680.1|	81.99	311	56	0	438	1370	1	311	6e-170	488
Contig431	gi|590708176|ref|XP_007048203.1|	92.28	1101	78	4	524	3820	1	1096	0	1917
Contig432	gi|590697191|ref|XP_007045370.1|	84	600	83	9	269	2047	1	594	0	764
Contig433	gi|568868488|ref|XP_006487523.1|	78.72	47	10	0	1246	1386	79	125	4e-16	80.5
Contig435	gi|567872691|ref|XP_006428935.1|	69.87	239	69	2	614	1321	35	273	3e-141	336
Contig436	gi|225431613|ref|XP_002277101.1|	63.92	158	57	0	403	876	198	355	2e-98	219
Contig437	gi|449468287|ref|XP_004151853.1|	88.41	345	40	0	305	1339	376	720	0	597
Contig438	gi|590578205|ref|XP_007013442.1|	50.99	202	60	5	338	871	9	195	1e-51	175
Contig439	gi|590708508|ref|XP_007048297.1|	60.21	681	242	5	396	2414	1	660	0	708
Contig440	gi|590619993|ref|XP_007024423.1|	65.77	333	104	7	2	982	447	775	4e-124	388
Contig441	gi|590575515|ref|XP_007012708.1|	71.1	173	45	2	414	932	31	198	1e-76	243
Contig442	gi|590593159|ref|XP_007017484.1|	75.44	517	120	3	405	1946	1	513	0	791
Contig443	gi|590595452|ref|XP_007018060.1|	83.15	356	58	1	186	1253	1	354	0	587
Contig444	gi|590695635|ref|XP_007044945.1|	80.97	967	145	3	254	3154	5	932	0	1580
Contig445	gi|567893047|ref|XP_006439044.1|	63.06	674	213	12	1	1965	34	690	0	724
Contig446	gi|590702976|ref|XP_007046751.1|	87.5	136	15	1	22	423	150	285	2e-106	242
Contig447	gi|590655597|ref|XP_007034033.1|	82.55	149	26	0	659	1105	202	350	6e-161	267
Contig448	gi|567916858|ref|XP_006450435.1|	71.58	644	176	1	884	2794	1	644	0	904
Contig450	gi|224086328|ref|XP_002307850.1|	70.59	68	20	0	2	205	660	727	2e-13	72.8
Contig451	gi|571539000|ref|XP_006601239.1|	68.32	322	91	3	9	974	13	323	6e-153	441
Contig452	gi|590673822|ref|XP_007038996.1|	90.51	158	14	1	191	664	269	425	2e-104	256
Contig453	gi|590712634|ref|XP_007049426.1|	90.22	225	22	0	140	814	1	225	3e-126	372
Contig454	gi|590720291|ref|XP_007051292.1|	87.27	872	108	3	572	3181	4	874	0	1485
Contig455	gi|590626393|ref|XP_007026157.1|	70.3	330	92	5	613	1596	464	789	0	461
Contig456	gi|590571633|ref|XP_007011648.1|	90	160	15	1	324	803	68	226	3e-111	308
Contig457	gi|590716388|ref|XP_007050407.1|	72.73	99	26	1	428	721	331	429	3e-38	144
Contig458	gi|225432624|ref|XP_002281882.1|	87.69	325	40	0	949	1923	1	325	0	608
Contig459	gi|590685514|ref|XP_007042120.1|	94.24	278	16	0	2	835	8	285	4e-170	500
Contig460	gi|590715517|ref|XP_007050218.1|	66.05	377	120	3	526	1632	1	377	1e-156	464
Contig461	gi|590599050|ref|XP_007019074.1|	67.68	297	48	3	944	1696	313	607	7e-177	275
Contig462	gi|590626762|ref|XP_007026259.1|	88.59	263	27	2	101	880	295	557	0	479
Contig464	gi|590633473|ref|XP_007028118.1|	92.15	548	43	0	535	2178	211	758	0	876
Contig465	gi|590631166|ref|XP_007027488.1|	74.75	507	111	1	375	1895	352	841	0	779
Contig466	gi|590640083|ref|XP_007029857.1|	88.58	429	49	0	159	1445	1	429	0	768
Contig467	gi|590566840|ref|XP_007010347.1|	82.29	446	77	1	280	1617	66	509	0	645
Contig468	gi|112253917|ref|YP_717171.1|	97.96	393	7	1	994	2169	1	393	0	759
Contig469	gi|590637805|ref|XP_007029221.1|	82.06	485	86	1	61	1515	1	484	0	814
Contig470	gi|255565556|ref|XP_002523768.1|	84.55	246	35	2	162	899	54	296	3e-135	397
Contig471	gi|566205356|ref|XP_002321393.2|	93.03	545	38	0	544	2178	89	633	0	1043
Contig472	gi|590687521|ref|XP_007042687.1|	49.88	421	168	9	374	1609	86	472	3e-107	347
Contig473	gi|590595378|ref|XP_007018039.1|	92.25	387	30	0	58	1218	902	1288	0	703
Contig474	gi|590620497|ref|XP_007024551.1|	80.73	545	95	4	281	1894	1	542	0	890
Contig475	gi|590579115|ref|XP_007013698.1|	87.5	112	14	0	644	979	104	215	1e-67	177
Contig476	gi|590591749|ref|XP_007017104.1|	72.64	424	106	2	1432	2697	163	578	0	591
Contig477	gi|590630407|ref|XP_007027263.1|	69.77	483	129	6	358	1770	1	478	0	541
Contig478	gi|590594775|ref|XP_007017946.1|	68.97	348	107	1	612	1652	93	440	4e-170	472
Contig479	gi|566176791|ref|XP_006381757.1|	69.86	355	88	4	74	1135	1	337	6e-154	451
Contig480	gi|255585090|ref|XP_002533251.1|	95.19	187	9	0	236	796	58	244	2e-115	343
Contig481	gi|590648940|ref|XP_007032290.1|	91.97	436	19	4	264	1553	1	426	0	821
Contig482	gi|590610866|ref|XP_007021941.1|	64.68	470	94	4	1284	2693	484	881	0	591
Contig483	gi|590686508|ref|XP_007042401.1|	83.26	233	38	1	1077	1772	1562	1794	0	416
Contig484	gi|590598997|ref|XP_007019059.1|	67.52	311	69	3	658	1590	1	279	9e-143	401
Contig485	gi|590597748|ref|XP_007018700.1|	83.41	410	64	1	2	1219	344	753	0	707
Contig486	gi|255543767|ref|XP_002512946.1|	76.76	185	21	2	588	1142	172	334	5e-85	272
Contig487	gi|567903866|ref|XP_006444421.1|	68.51	235	73	1	474	1178	1	234	2e-102	307
Contig488	gi|568822213|ref|XP_006465531.1|	28.14	526	316	21	210	1649	24	533	3e-33	137
Contig489	gi|590663849|ref|XP_007036337.1|	76.07	117	27	1	459	809	329	444	5e-110	187
Contig490	gi|567897180|ref|XP_006441078.1|	65.89	129	11	2	1153	1536	624	720	8e-78	162
Contig491	gi|255567082|ref|XP_002524523.1|	85.96	235	33	0	199	903	151	385	4e-147	432
Contig492	gi|590662552|ref|XP_007035979.1|	93.62	188	12	0	338	901	4	191	2e-123	364
Contig493	gi|590579277|ref|XP_007013742.1|	71.61	155	43	1	11	475	328	481	1e-68	227
Contig494	gi|590573901|ref|XP_007012250.1|	76.42	212	48	2	2535	3167	291	501	7e-80	167
Contig495	gi|590611109|ref|XP_007022008.1|	93.54	263	17	0	988	1776	405	667	0	518
Contig496	gi|590696869|ref|XP_007045282.1|	87.96	598	60	2	16	1809	48	633	0	1016
Contig498	gi|225437537|ref|XP_002275765.1|	93.47	199	6	1	278	874	1	192	2e-102	306
Contig499	gi|590714450|ref|XP_007049917.1|	82.18	303	52	1	318	1226	186	486	3e-166	452
Contig500	gi|351724015|ref|NP_001236531.1|	73.42	79	17	3	113	343	121	197	1e-38	115
Contig501	gi|255549442|ref|XP_002515774.1|	69.81	318	77	2	110	1063	270	568	1e-150	447
Contig502	gi|590672790|ref|XP_007038710.1|	84.03	288	46	0	438	1301	23	310	1e-180	519
Contig503	gi|590724438|ref|XP_007052467.1|	82.43	74	12	1	1172	1393	16	88	1e-32	125
Contig504	gi|590608008|ref|XP_007021148.1|	86.83	167	22	0	229	729	204	370	3e-85	280
Contig505	gi|590722970|ref|XP_007052049.1|	75.29	692	171	0	71	2146	77	768	0	1067
Contig506	gi|590633429|ref|XP_007028106.1|	87.14	482	56	1	462	1907	1	476	0	848
Contig507	gi|590636929|ref|XP_007028978.1|	86.89	389	51	0	131	1297	2	390	0	612
Contig508	gi|590696745|ref|XP_007045248.1|	73.1	197	40	4	102	689	2	186	8e-94	290
Contig509	gi|590571051|ref|XP_007011483.1|	81.11	360	59	2	430	1509	23	373	0	597
Contig510	gi|224104393|ref|XP_002313422.1|	73.19	276	56	2	141	917	1	275	3e-111	335
Contig511	gi|590646250|ref|XP_007031571.1|	42.31	104	56	1	617	928	3390	3489	2e-10	69.3
Contig512	gi|590657750|ref|XP_007034654.1|	67.16	134	38	2	275	658	231	364	1e-48	171
Contig513	gi|590676705|ref|XP_007039812.1|	59.24	2289	698	41	381	6956	1	2151	0	2184
Contig514	gi|470141788|ref|XP_004306610.1|	85.25	122	17	1	294	659	51	171	9e-54	181
Contig515	gi|590622705|ref|XP_007025121.1|	86.96	69	9	0	79	285	121	189	4e-36	128
Contig516	gi|590629547|ref|XP_007027021.1|	77.96	363	79	1	500	1588	1693	2054	0	580
Contig518	gi|590720122|ref|XP_007051244.1|	69.1	851	229	10	19	2535	1	829	0	1082
Contig520	gi|568840799|ref|XP_006474353.1|	60.83	457	162	6	572	1924	171	616	0	503
Contig521	gi|590593884|ref|XP_007017698.1|	78.08	625	125	4	1444	3282	9	633	0	894
Contig522	gi|225456515|ref|XP_002284699.1|	61.02	59	23	0	93	269	135	193	5e-16	77.8
Contig524	gi|590663614|ref|XP_007036271.1|	59.68	62	25	0	179	364	626	687	6e-18	75.1
Contig525	gi|590628905|ref|XP_007026844.1|	57.48	809	320	11	755	3139	172	970	0	825
Contig526	gi|590566084|ref|XP_007010130.1|	35.9	156	92	6	290	736	172	326	9e-14	68.6
Contig527	gi|590663935|ref|XP_007036361.1|	58.97	156	62	2	532	999	327	480	2e-35	141
Contig528	gi|590604464|ref|XP_007020261.1|	80.33	244	41	3	128	841	22	264	2e-157	358
Contig529	gi|590716924|ref|XP_007050500.1|	88.94	615	68	0	304	2148	191	805	0	1098
Contig530	gi|590639317|ref|XP_007029636.1|	73.9	502	115	2	1814	3319	566	1051	0	751
Contig531	gi|470137071|ref|XP_004304301.1|	69.76	248	53	3	717	1433	26	260	4e-64	222
Contig532	gi|590561099|ref|XP_007008715.1|	80.7	114	17	1	1169	1510	1	109	5e-54	190
Contig533	gi|595826746|ref|XP_007205622.1|	73.4	282	75	0	708	1553	25	306	3e-137	407
Contig534	gi|590683361|ref|XP_007041579.1|	83.26	239	36	2	120	830	1	237	2e-80	254
Contig535	gi|255543170|ref|XP_002512648.1|	63.87	155	43	4	207	653	63	210	1e-54	186
Contig536	gi|590714678|ref|XP_007049981.1|	77.96	490	84	2	393	1790	101	590	0	781
Contig537	gi|590652988|ref|XP_007033298.1|	90.32	93	9	0	322	600	1	93	2e-54	177
Contig538	gi|590719387|ref|XP_007051038.1|	88.97	290	27	1	324	1178	1	290	5e-180	526
Contig539	gi|590585006|ref|XP_007015333.1|	77.08	301	67	1	3	899	156	456	2e-155	461
Contig540	gi|590581688|ref|XP_007014416.1|	75.42	240	48	3	597	1310	331	561	9e-144	232
Contig541	gi|502126552|ref|XP_004499351.1|	50	68	29	1	454	642	217	284	5e-10	65.1
Contig542	gi|590597888|ref|XP_007018741.1|	86.93	153	20	0	1	459	93	245	3e-92	258
Contig543	gi|590684227|ref|XP_007041794.1|	71.93	1083	217	10	426	3605	134	1152	0	1409
Contig544	gi|590648323|ref|XP_007032138.1|	76.26	476	111	2	426	1850	337	811	0	609
Contig545	gi|590686589|ref|XP_007042424.1|	83.59	591	89	3	51	1808	57	644	0	1012
Contig546	gi|590614899|ref|XP_007023073.1|	76.79	336	75	1	116	1114	47	382	0	513
Contig547	gi|590670062|ref|XP_007037950.1|	95.12	410	20	0	1450	2679	231	640	0	807
Contig548	gi|590603479|ref|XP_007020020.1|	65.96	141	37	6	903	1319	176	307	9e-55	158
Contig549	gi|590711225|ref|XP_007049046.1|	90.4	125	12	0	1	375	33	157	8e-112	244
Contig550	gi|590607065|ref|XP_007020905.1|	89.71	311	32	0	729	1661	257	567	0	588
Contig551	gi|590633000|ref|XP_007028000.1|	71.58	827	229	5	1641	4106	494	1319	0	1113
Contig552	gi|225446767|ref|XP_002278419.1|	81.01	179	32	2	995	1528	1	178	6e-93	296
Contig553	gi|590579625|ref|XP_007013839.1|	72.73	132	30	3	155	532	179	310	1e-62	182
Contig554	gi|590643510|ref|XP_007030823.1|	83.56	511	83	1	477	2006	200	710	0	870
Contig555	gi|590614951|ref|XP_007023088.1|	72.36	709	192	2	7	2124	403	1110	0	987
Contig556	gi|590632217|ref|XP_007027779.1|	91.54	449	34	2	1245	2588	20	465	0	838
Contig557	gi|590606613|ref|XP_007020782.1|	76.81	276	63	1	181	1008	49	323	3e-153	446
Contig558	gi|590697632|ref|XP_007045494.1|	64.16	558	183	6	884	2548	1220	1763	0	495
Contig559	gi|590721628|ref|XP_007051668.1|	73.68	114	29	1	346	687	96	208	5e-53	147
Contig560	gi|590637857|ref|XP_007029235.1|	83.14	172	27	1	60	575	1	170	2e-97	296
Contig561	gi|590688865|ref|XP_007043066.1|	89.86	217	22	0	416	1066	147	363	2e-132	355
Contig562	gi|590593159|ref|XP_007017484.1|	75.44	517	120	3	406	1947	1	513	0	791
Contig563	gi|590717740|ref|XP_007050677.1|	76.74	864	199	2	117	2702	1	864	0	1261
Contig565	gi|590605863|ref|XP_007020599.1|	85.54	242	34	1	2565	3287	264	505	1e-133	442
Contig566	gi|225425996|ref|XP_002272604.1|	85.26	95	14	0	47	331	1	95	3e-52	171
Contig567	gi|590656617|ref|XP_007034322.1|	87.14	412	52	1	418	1650	1	412	0	585
Contig568	gi|566183519|ref|XP_002312390.2|	60.91	110	40	2	406	735	1	107	2e-36	134
Contig570	gi|590624113|ref|XP_007025514.1|	73.88	356	89	2	71	1138	1	352	0	531
Contig571	gi|224092224|ref|XP_002309517.1|	50.48	105	48	3	1368	1673	117	220	4e-12	73.9
Contig572	gi|590603426|ref|XP_007020008.1|	81.54	531	98	0	214	1806	56	586	0	898
Contig573	gi|568862289|ref|XP_006484617.1|	86.08	273	38	0	509	1327	921	1193	0	511
Contig574	gi|590644711|ref|XP_007031156.1|	75.94	827	165	5	171	2642	1	796	0	1291
Contig575	gi|596205660|ref|XP_007223777.1|	86.96	138	17	1	513	923	1	138	3e-76	244
Contig576	gi|590673319|ref|XP_007038858.1|	69.52	433	124	2	161	1441	50	480	0	618
Contig577	gi|590604218|ref|XP_007020199.1|	67.09	471	127	8	422	1822	75	521	4e-158	426
Contig578	gi|224143387|ref|XP_002324939.1|	60.46	923	351	8	162	2921	1	912	0	978
Contig579	gi|590655902|ref|XP_007034117.1|	77.65	586	130	1	2	1756	325	910	0	874
Contig580	gi|590664221|ref|XP_007036439.1|	76.63	582	132	3	476	2215	1	580	0	813
Contig581	gi|590718695|ref|XP_007050870.1|	75.67	337	75	1	1	1011	102	431	9e-120	362
Contig582	gi|590619118|ref|XP_007024224.1|	90.24	123	12	0	176	544	15	137	4e-84	237
Contig583	gi|224143875|ref|XP_002325105.1|	75.91	137	33	0	212	622	43	179	9e-70	228
Contig584	gi|590644505|ref|XP_007031100.1|	96.04	530	20	1	1263	2852	1	529	0	1011
Contig585	gi|225448219|ref|XP_002269617.1|	72.31	130	33	2	448	828	13	142	5e-62	201
Contig586	gi|590696009|ref|XP_007045050.1|	56.22	233	89	7	102	770	1	230	4e-68	220
Contig587	gi|470137364|ref|XP_004304436.1|	77.33	247	55	1	524	1264	485	730	0	362
Contig588	gi|255560239|ref|XP_002521137.1|	66.08	339	99	6	819	1829	221	545	8e-122	379
Contig589	gi|590689193|ref|XP_007043159.1|	83.52	540	76	2	296	1912	1	528	0	920
Contig590	gi|590662458|ref|XP_007035953.1|	75.64	78	18	1	322	552	213	290	1e-27	116
Contig591	gi|595843623|ref|XP_007208656.1|	74.04	497	128	1	1	1488	1	497	0	702
Contig592	gi|590568152|ref|XP_007010711.1|	76.44	1490	296	8	3	4466	103	1539	0	2162
Contig594	gi|567220408|ref|XP_006413833.1|	38.41	138	75	4	1	393	14	148	3e-14	73.6
Contig595	gi|590711950|ref|XP_007049251.1|	71.74	368	72	4	395	1474	119	462	3e-156	460
Contig596	gi|596004986|ref|XP_007218335.1|	67.35	98	29	1	1	285	211	308	1e-21	96.3
Contig597	gi|568830521|ref|XP_006469546.1|	71.97	132	37	0	435	830	17	148	7e-65	211
Contig598	gi|225444205|ref|XP_002270834.1|	73.2	250	48	1	221	970	50	280	2e-122	367
Contig599	gi|590669856|ref|XP_007037893.1|	88.65	458	52	0	527	1900	8	465	0	854
Contig600	gi|590582728|ref|XP_007014703.1|	72.88	531	90	5	421	2010	1	478	0	715
Contig601	gi|568866222|ref|XP_006486456.1|	96.43	112	4	0	527	862	1	112	1e-71	224
Contig602	gi|586648934|ref|XP_006829110.1|	68.89	90	27	1	490	759	285	373	2e-51	117
Contig603	gi|590699583|ref|XP_007045963.1|	66.82	220	66	4	683	1321	1	220	8e-132	257
Contig604	gi|590616589|ref|XP_007023549.1|	54.81	270	104	4	1	804	7	260	3e-84	271
Contig605	gi|590576931|ref|XP_007013094.1|	84.88	291	39	3	1396	2262	127	414	2e-170	512
Contig606	gi|590718742|ref|XP_007050879.1|	92.61	487	36	0	588	2048	765	1251	0	884
Contig607	gi|590722064|ref|XP_007051792.1|	55.37	484	170	7	262	1638	275	737	0	472
Contig608	gi|225438215|ref|XP_002265132.1|	87.41	143	18	0	609	1037	66	208	1e-82	267
Contig609	gi|590713012|ref|XP_007049522.1|	77.29	295	45	3	52	879	8	299	0	436
Contig610	gi|590625037|ref|XP_007025772.1|	89.81	903	84	3	2232	4937	1	896	0	1607
Contig611	gi|590715890|ref|XP_007050308.1|	93.84	146	9	0	661	1098	1	146	3e-89	289
Contig612	gi|568843416|ref|XP_006475606.1|	58.6	372	135	5	191	1300	27	381	3e-145	427
Contig613	gi|590622397|ref|XP_007025039.1|	80.73	628	119	1	398	2275	1	628	0	899
Contig614	gi|566177641|ref|XP_002308465.2|	65.13	304	98	4	187	1098	31	326	6e-105	333
Contig615	gi|590572815|ref|XP_007011950.1|	79.62	157	30	1	347	817	1195	1349	1e-109	230
Contig616	gi|568848657|ref|XP_006478117.1|	79.57	186	30	1	3	560	438	615	3e-100	316
Contig617	gi|590681001|ref|XP_007040993.1|	90.49	347	33	0	715	1755	214	560	0	680
Contig618	gi|590660039|ref|XP_007035292.1|	92.33	339	26	0	1070	2086	211	549	0	607
Contig619	gi|590705924|ref|XP_007047578.1|	77.93	145	31	1	204	638	14	157	3e-68	215
Contig620	gi|590631602|ref|XP_007027609.1|	76.96	382	72	2	233	1378	1	366	0	523
Contig621	gi|590680694|ref|XP_007040931.1|	93.55	186	12	0	516	1073	103	288	3e-120	361
Contig622	gi|295311638|ref|YP_003587247.1|	88.98	127	14	0	265	645	1	127	7e-88	239
Contig623	gi|590641503|ref|XP_007030249.1|	68	275	88	0	776	1600	126	400	4e-114	354
Contig624	gi|590694780|ref|XP_007044704.1|	93.1	420	29	0	226	1485	1	420	0	787
Contig625	gi|255548622|ref|XP_002515367.1|	86.9	229	30	0	291	977	1	229	8e-105	329
Contig626	gi|590644446|ref|XP_007031084.1|	90.26	421	41	0	220	1482	8	428	0	785
Contig627	gi|590717479|ref|XP_007050625.1|	81.13	318	60	0	696	1649	375	692	0	536
Contig628	gi|590596066|ref|XP_007018232.1|	73.19	138	32	2	373	771	93	230	2e-72	158
Contig629	gi|357451525|ref|XP_003596039.1|	74.17	120	31	0	385	744	269	388	1e-97	191
Contig630	gi|514754234|ref|XP_004962990.1|	55.95	336	146	2	328	1332	1	335	1e-178	405
Contig631	gi|590691608|ref|XP_007043830.1|	57.83	415	153	7	427	1647	62	462	1e-95	323
Contig632	gi|590629547|ref|XP_007027021.1|	75.91	1154	262	7	217	3666	5	1146	0	1588
Contig633	gi|590620690|ref|XP_007024603.1|	96.49	114	4	0	326	667	1	114	1e-60	199
Contig634	gi|590588372|ref|XP_007016184.1|	83.33	360	59	1	240	1319	211	569	0	592
Contig635	gi|590722797|ref|XP_007051998.1|	83.69	417	58	4	3	1232	95	508	0	611
Contig636	gi|590617456|ref|XP_007023796.1|	75.27	182	42	1	556	1092	1294	1475	1e-139	286
Contig637	gi|590631360|ref|XP_007027541.1|	82.99	535	85	3	1505	3100	133	664	0	780
Contig638	gi|590719600|ref|XP_007051100.1|	79.74	548	103	1	2	1621	8	555	0	805
Contig639	gi|590675340|ref|XP_007039420.1|	84.57	337	52	0	356	1366	198	534	0	598
Contig640	gi|590575686|ref|XP_007012757.1|	84.17	278	44	0	718	1551	233	510	0	514
Contig641	gi|590703412|ref|XP_007046866.1|	78.12	329	70	1	209	1195	21	347	0	537
Contig642	gi|590576247|ref|XP_007012909.1|	68.71	326	97	5	2369	3337	1	324	1e-124	419
Contig643	gi|590571092|ref|XP_007011495.1|	71.46	452	113	3	337	1647	146	596	0	629
Contig645	gi|449463791|ref|XP_004149615.1|	28.8	184	89	4	624	1175	822	963	4e-11	70.1
Contig646	gi|225465905|ref|XP_002266808.1|	57.89	228	96	0	1	684	360	587	1e-90	286
Contig647	gi|590654270|ref|XP_007033651.1|	75.26	384	94	1	360	1508	16	399	0	537
Contig648	gi|590643628|ref|XP_007030855.1|	90.19	265	26	0	328	1122	378	642	2e-167	445
Contig649	gi|590658334|ref|XP_007034823.1|	86.31	168	23	0	3	506	52	219	2e-105	317
Contig651	gi|568880750|ref|XP_006493270.1|	86.92	321	41	1	1927	2886	98	418	1e-178	536
Contig652	gi|567873869|ref|XP_006429524.1|	64.81	108	38	0	3	326	148	255	4e-98	148
Contig653	gi|590655722|ref|XP_007034067.1|	73.65	148	38	1	166	609	104	250	2e-113	216
Contig655	gi|566161957|ref|XP_002303471.2|	92.7	274	20	0	573	1394	311	584	8e-179	527
Contig656	gi|470138048|ref|XP_004304771.1|	60	160	63	1	798	1274	228	387	3e-84	189
Contig657	gi|590662605|ref|XP_007035994.1|	85.66	258	34	1	570	1334	198	455	0	437
Contig658	gi|590719405|ref|XP_007051044.1|	56.39	227	90	6	63	743	1	218	9e-67	222
Contig659	gi|590655704|ref|XP_007034062.1|	89.14	350	38	0	279	1328	1	350	0	625
Contig660	gi|590619186|ref|XP_007024240.1|	72.28	184	42	2	117	647	4	185	8e-70	219
Contig661	gi|590641664|ref|XP_007030295.1|	85.44	316	43	1	431	1369	693	1008	0	554
Contig662	gi|590632382|ref|XP_007027824.1|	82.57	109	15	2	156	479	97	202	9e-52	176
Contig664	gi|590628925|ref|XP_007026849.1|	57.85	242	89	4	624	1325	226	462	2e-125	257
Contig665	gi|590654580|ref|XP_007033737.1|	81.32	546	93	4	197	1822	1	541	0	685
Contig666	gi|596170372|ref|XP_007223086.1|	76.8	375	87	0	256	1380	1	375	0	610
Contig667	gi|590624681|ref|XP_007025671.1|	84.79	309	46	1	1165	2088	87	395	3e-173	513
Contig668	gi|225440073|ref|XP_002282450.1|	85.03	354	48	2	364	1425	1	349	0	539
Contig669	gi|590686517|ref|XP_007042404.1|	78.85	331	54	2	1	945	565	895	0	539
Contig670	gi|590622651|ref|XP_007025107.1|	95.27	148	7	0	192	635	60	207	3e-131	293
Contig671	gi|590583975|ref|XP_007015045.1|	94.73	474	25	0	318	1739	86	559	0	801
Contig672	gi|590575655|ref|XP_007012748.1|	76.94	412	90	2	1098	2333	3	409	0	592
Contig673	gi|590603983|ref|XP_007020145.1|	79.86	288	58	0	231	1094	248	535	4e-168	470
Contig674	gi|225429498|ref|XP_002278410.1|	80.81	344	66	0	227	1258	1	344	0	570
Contig675	gi|359495681|ref|XP_003635057.1|	85.71	91	9	2	1450	1710	134	224	6e-43	159
Contig676	gi|590582238|ref|XP_007014568.1|	70.41	169	50	0	717	1223	194	362	2e-123	233
Contig677	gi|590723799|ref|XP_007052285.1|	75.59	299	63	2	472	1359	1	292	1e-153	452
Contig678	gi|590721831|ref|XP_007051727.1|	77.88	339	75	0	1359	2375	1	339	0	536
Contig679	gi|590722354|ref|XP_007051871.1|	80.1	1221	210	8	2099	5689	1	1212	0	1600
Contig680	gi|593329973|ref|XP_007138413.1|	69.51	469	119	4	63	1409	1	465	0	556
Contig681	gi|590663849|ref|XP_007036337.1|	83.51	388	49	3	1	1122	48	434	0	676
Contig682	gi|255570037|ref|XP_002525981.1|	76.47	187	43	1	1411	1971	105	290	4e-91	248
Contig683	gi|590679413|ref|XP_007040574.1|	95.29	297	14	0	824	1714	198	494	0	558
Contig684	gi|590632131|ref|XP_007027755.1|	80.29	340	66	1	218	1234	1	340	9e-139	408
Contig685	gi|590630732|ref|XP_007027359.1|	33.2	497	286	19	56	1426	1145	1635	6e-37	155
Contig686	gi|590635830|ref|XP_007028721.1|	84	981	150	4	301	3225	1	980	0	1606
Contig688	gi|590694912|ref|XP_007044744.1|	96.26	428	16	0	204	1487	1	428	0	860
Contig689	gi|568838096|ref|XP_006473053.1|	57.58	422	127	9	164	1342	191	589	8e-115	371
Contig690	gi|590620554|ref|XP_007024566.1|	60.83	1417	515	19	2307	6467	4000	5406	0	1563
Contig691	gi|255577683|ref|XP_002529718.1|	80.17	242	46	2	348	1067	1	242	9e-123	362
Contig692	gi|568846156|ref|XP_006476923.1|	64.69	606	192	4	261	2072	21	606	0	801
Contig693	gi|302856781|ref|XP_002959708.1|	74.16	178	46	0	2	535	12	189	1e-96	288
Contig694	gi|590571541|ref|XP_007011624.1|	92.66	109	6	1	1996	2316	1	109	3e-46	169
Contig695	gi|590654480|ref|XP_007033708.1|	66.29	264	85	1	734	1525	194	453	1e-133	348
Contig696	gi|590637923|ref|XP_007029253.1|	53.44	131	49	3	271	627	16	146	3e-26	108
Contig697	gi|224124970|ref|XP_002319470.1|	93.67	79	5	0	889	1125	140	218	5e-43	157
Contig699	gi|590628244|ref|XP_007026666.1|	60.1	203	77	2	1	609	36	234	1e-77	243
Contig700	gi|595882582|ref|XP_007212622.1|	36.36	66	41	1	411	608	112	176	4e-07	45.4
Contig701	gi|590594460|ref|XP_007017857.1|	84.31	408	43	3	3	1178	24	426	0	684
Contig702	gi|595791887|ref|XP_007199692.1|	61.97	547	195	5	785	2419	347	882	0	621
Contig703	gi|590641802|ref|XP_007030334.1|	42.4	526	266	11	1103	2665	269	762	4e-103	351
Contig704	gi|590724189|ref|XP_007052396.1|	94.06	219	13	0	1140	1796	306	524	6e-146	341
Contig705	gi|590615206|ref|XP_007023157.1|	88.21	585	60	1	451	2178	157	741	0	1033
Contig706	gi|590648749|ref|XP_007032238.1|	80.78	437	77	2	325	1614	1	437	0	730
Contig708	gi|590641375|ref|XP_007030213.1|	77.95	440	96	1	494	1813	1	439	0	617
Contig709	gi|590646642|ref|XP_007031679.1|	57.75	187	56	1	2	562	21	184	6e-43	155
Contig710	gi|470116358|ref|XP_004294349.1|	83.88	242	39	0	2	727	57	298	8e-90	280
Contig711	gi|590587422|ref|XP_007015960.1|	76.06	213	46	3	2	634	66	275	5e-68	232
Contig712	gi|590684421|ref|XP_007041850.1|	89.81	422	42	1	3579	4841	1485	1906	0	761
Contig713	gi|590683488|ref|XP_007041613.1|	75.79	347	82	2	1300	2337	311	656	0	515
Contig714	gi|590699301|ref|XP_007045889.1|	75.65	616	141	5	51	1877	1	614	0	942
Contig715	gi|590718598|ref|XP_007050848.1|	68.95	219	61	1	86	721	59	277	9e-107	318
Contig716	gi|255547223|ref|XP_002514669.1|	64.45	211	73	1	1059	1685	75	285	1e-71	238
Contig717	gi|590673101|ref|XP_007038795.1|	82.52	635	110	1	95	1999	215	848	0	1073
Contig718	gi|590599951|ref|XP_007019325.1|	68.75	528	140	8	44	1624	1	504	2e-177	525
Contig719	gi|590681917|ref|XP_007041208.1|	87.08	209	18	1	576	1175	186	394	0	328
Contig720	gi|567877017|ref|XP_006431098.1|	59.9	197	54	8	1	576	215	391	1e-27	113
Contig721	gi|449444150|ref|XP_004139838.1|	64.22	232	80	2	597	1292	73	301	2e-104	299
Contig722	gi|590605059|ref|XP_007020394.1|	95.92	466	19	0	539	1936	1	466	0	892
Contig723	gi|224108087|ref|XP_002314715.1|	80.3	264	52	0	1113	1904	15	278	0	409
Contig724	gi|356560087|ref|XP_003548327.1|	63.12	160	48	3	1109	1582	1	151	5e-88	205
Contig725	gi|590613394|ref|XP_007022652.1|	67.96	437	138	2	987	2294	52	487	0	559
Contig726	gi|590584596|ref|XP_007015219.1|	41.7	247	132	5	512	1240	1011	1249	1e-62	183
Contig727	gi|590568689|ref|XP_007010867.1|	65.54	505	171	3	5	1513	473	976	0	642
Contig728	gi|356520671|ref|XP_003528984.1|	76.19	63	15	0	412	600	104	166	6e-27	107
Contig729	gi|590679728|ref|XP_007040663.1|	62.99	281	96	2	365	1201	1	275	4e-99	306
Contig730	gi|568838096|ref|XP_006473053.1|	55.2	500	158	13	310	1713	123	588	6e-136	427
Contig731	gi|590693190|ref|XP_007044264.1|	97.2	143	4	0	2	430	333	475	4e-95	289
Contig732	gi|590660343|ref|XP_007035376.1|	67.83	1352	423	9	4	4044	147	1491	0	1795
Contig733	gi|225436606|ref|XP_002275456.1|	52.79	466	155	7	1753	3141	195	598	0	431
Contig734	gi|590689708|ref|XP_007043303.1|	68.28	804	217	10	1606	3957	2676	3461	0	960
Contig735	gi|449520185|ref|XP_004167114.1|	83.99	331	53	0	446	1438	205	535	6e-166	520
Contig736	gi|590630509|ref|XP_007027292.1|	75.81	554	129	3	1825	3477	1	552	0	827
Contig737	gi|590608457|ref|XP_007021270.1|	50.45	335	101	9	27	989	1	284	3e-64	209
Contig738	gi|590723275|ref|XP_007052141.1|	81.1	127	24	0	468	848	176	302	5e-63	209
Contig739	gi|590666041|ref|XP_007036888.1|	76.32	38	9	0	499	612	3	40	4e-11	66.2
Contig740	gi|590630772|ref|XP_007027372.1|	80.75	426	80	1	637	1914	1	424	0	705
Contig741	gi|590687923|ref|XP_007042803.1|	46.55	449	176	8	199	1365	1	445	6e-116	357
Contig742	gi|590571121|ref|XP_007011504.1|	78.55	401	76	4	417	1604	1	396	0	600
Contig743	gi|590673819|ref|XP_007038995.1|	90.51	369	35	0	534	1640	1	369	0	678
Contig744	gi|590563035|ref|XP_007009254.1|	96.54	347	11	1	384	1421	669	1015	0	707
Contig745	gi|590690604|ref|XP_007043553.1|	92.91	888	54	1	202	2865	152	1030	0	1593
Contig746	gi|590595224|ref|XP_007018006.1|	80.37	754	136	3	134	2371	46	795	0	1215
Contig747	gi|590647521|ref|XP_007031924.1|	88.2	339	40	0	636	1652	16	354	0	616
Contig748	gi|359481081|ref|XP_002265256.2|	74.72	443	109	3	323	1642	1	443	0	679
Contig749	gi|590640177|ref|XP_007029882.1|	78.04	255	53	2	250	1011	1	253	4e-105	317
Contig750	gi|359475510|ref|XP_003631693.1|	86.61	508	62	1	479	2002	82	583	0	896
Contig751	gi|590599228|ref|XP_007019123.1|	70.1	398	119	0	1	1194	64	461	0	571
Contig752	gi|590679361|ref|XP_007040559.1|	92.34	470	36	0	1521	2930	478	947	0	795
Contig753	gi|590722385|ref|XP_007051880.1|	74.58	299	74	1	82	978	1	297	6e-161	459
Contig754	gi|502113235|ref|XP_004494584.1|	93.46	107	7	0	3453	3773	18	124	8e-48	174
Contig755	gi|590705202|ref|XP_007047370.1|	84.24	330	50	1	580	1569	138	465	0	546
Contig756	gi|590564670|ref|XP_007009729.1|	77.57	321	72	0	248	1210	1	321	0	538
Contig757	gi|590680538|ref|XP_007040889.1|	61.41	311	117	2	361	1287	7	316	1e-128	386
Contig758	gi|225463131|ref|XP_002265897.1|	76.43	140	31	1	45	464	155	292	6e-48	175
Contig760	gi|590573674|ref|XP_007012187.1|	81.09	735	131	6	799	2988	20	751	0	1164
Contig761	gi|590659707|ref|XP_007035202.1|	77.3	141	27	2	233	649	7	144	5e-63	200
Contig762	gi|590588530|ref|XP_007016224.1|	60.23	259	95	3	208	966	24	280	3e-110	301
Contig763	gi|590640678|ref|XP_007030018.1|	75.47	375	71	6	10	1125	23	379	0	573
Contig764	gi|590574354|ref|XP_007012378.1|	69.57	92	28	0	236	511	85	176	3e-76	133
Contig765	gi|590609732|ref|XP_007021618.1|	67.83	314	99	2	795	1736	1	312	0	414
Contig766	gi|593798166|ref|XP_007162121.1|	49.61	381	130	7	227	1351	9	333	2e-109	334
Contig767	gi|590593330|ref|XP_007017535.1|	85.96	178	25	0	1	534	883	1060	0	337
Contig768	gi|590670485|ref|XP_007038069.1|	94.07	118	7	0	178	531	1	118	4e-73	228
Contig769	gi|590697850|ref|XP_007045554.1|	75.93	1130	251	3	46	3435	1	1109	0	1729
Contig770	gi|590676320|ref|XP_007039702.1|	80.21	96	18	1	546	833	38	132	1e-40	149
Contig771	gi|590642355|ref|XP_007030495.1|	88.32	214	24	1	292	933	13	225	2e-75	241
Contig772	gi|357445763|ref|XP_003593159.1|	51.17	813	209	21	311	2605	60	732	0	629
Contig774	gi|255555397|ref|XP_002518735.1|	72.38	181	48	1	1203	1745	3	181	3e-176	265
Contig775	gi|225457497|ref|XP_002267776.1|	62.73	220	77	4	3	650	41	259	2e-100	253
Contig776	gi|590668648|ref|XP_007037553.1|	72.39	268	74	0	317	1120	107	374	6e-140	347
Contig777	gi|590703993|ref|XP_007047033.1|	76.77	99	21	1	224	520	246	342	3e-45	167
Contig778	gi|590669690|ref|XP_007037847.1|	83.58	268	36	1	969	1748	386	653	0	439
Contig780	gi|590604532|ref|XP_007020278.1|	85.07	509	69	3	98	1606	1	508	0	889
Contig781	gi|225469808|ref|XP_002263366.1|	56.52	46	20	0	425	562	76	121	2e-31	64.3
Contig782	gi|590636306|ref|XP_007028822.1|	66.87	326	86	3	2	943	1	316	4e-140	415
Contig783	gi|568840699|ref|XP_006474303.1|	91.76	85	7	0	251	505	89	173	8e-45	124
Contig785	gi|566160289|ref|XP_002303165.2|	84.58	253	39	0	1182	1940	31	283	9e-153	452
Contig786	gi|590618381|ref|XP_007024030.1|	91.28	218	19	0	409	1062	203	420	3e-153	418
Contig787	gi|359477055|ref|XP_002263149.2|	81.64	1269	223	4	728	4531	1	1260	0	1950
Contig788	gi|572153003|ref|NP_001275778.1|	94.64	56	3	0	886	1053	88	143	4e-28	113
Contig789	gi|590709332|ref|XP_007048525.1|	84.46	695	107	1	203	2287	154	847	0	1201
Contig790	gi|595907063|ref|XP_007214171.1|	70.15	201	60	0	227	829	83	283	2e-127	318
Contig791	gi|590588826|ref|XP_007016295.1|	91.3	138	12	0	88	501	1	138	1e-126	264
Contig792	gi|590647988|ref|XP_007032051.1|	85.23	149	22	0	5	451	196	344	3e-137	265
Contig793	gi|590638485|ref|XP_007029405.1|	75.17	725	177	2	454	2619	7	731	0	1036
Contig794	gi|590659495|ref|XP_007035143.1|	88.52	183	21	0	533	1081	157	339	3e-115	349
Contig795	gi|590723025|ref|XP_007052068.1|	74.45	137	30	2	612	1010	179	314	3e-73	201
Contig796	gi|359479350|ref|XP_002267191.2|	80.81	1157	177	6	2	3430	28	1153	0	1872
Contig797	gi|590715394|ref|XP_007050183.1|	75.89	394	84	4	86	1252	19	406	0	627
Contig798	gi|590666694|ref|XP_007037034.1|	85.71	1190	158	6	277	3816	1	1188	0	1954
Contig799	gi|590575399|ref|XP_007012675.1|	56.38	188	67	6	141	680	42	222	3e-59	193
Contig800	gi|225458735|ref|XP_002283096.1|	72.99	174	42	4	123	635	604	775	3e-86	252
Contig801	gi|590673226|ref|XP_007038832.1|	67.57	148	47	1	149	592	35	181	4e-57	189
Contig802	gi|590711271|ref|XP_007049059.1|	81.76	466	79	3	894	2291	1	460	0	650
Contig803	gi|590562140|ref|XP_007009003.1|	83.01	206	32	2	79	690	1	205	4e-97	295
Contig804	gi|567862998|ref|XP_006424153.1|	87.39	119	13	1	206	562	28	144	4e-65	207
Contig805	gi|590669787|ref|XP_007037874.1|	79.28	251	52	0	21	773	18	268	6e-121	362
Contig806	gi|590651815|ref|XP_007032988.1|	55.9	229	81	6	7	663	13	231	2e-58	196
Contig807	gi|590710854|ref|XP_007048944.1|	87.18	390	45	2	316	1485	1	385	0	702
Contig808	gi|590659987|ref|XP_007035277.1|	79.91	234	44	3	421	1119	76	307	5e-129	382
Contig810	gi|590645200|ref|XP_007031291.1|	92.45	371	28	0	85	1197	1	371	0	695
Contig811	gi|590723282|ref|XP_007052143.1|	82.54	189	29	2	411	965	29	217	4e-105	315
Contig812	gi|568841260|ref|XP_006474577.1|	83.37	806	130	3	874	3285	29	832	0	1381
Contig813	gi|590640659|ref|XP_007030013.1|	80.79	151	29	0	1427	1879	387	537	9e-108	267
Contig814	gi|590640009|ref|XP_007029835.1|	74.29	105	26	1	23	337	15	118	2e-37	134
Contig815	gi|224053529|ref|XP_002297858.1|	66.55	275	89	2	221	1045	2	273	3e-118	354
Contig816	gi|567901932|ref|XP_006443454.1|	64.91	379	116	5	938	2065	314	678	0	493
Contig817	gi|568834477|ref|XP_006471354.1|	58.43	89	37	0	205	471	502	590	2e-43	77.8
Contig818	gi|567912505|ref|XP_006448566.1|	75.66	152	33	2	125	571	1	151	2e-47	166
Contig819	gi|590570108|ref|XP_007011255.1|	81.78	439	73	2	441	1754	73	505	0	630
Contig820	gi|590702717|ref|XP_007046688.1|	82.47	599	92	4	226	2016	63	650	0	963
Contig821	gi|356560577|ref|XP_003548567.1|	61.64	219	72	3	82	720	1	213	3e-59	203
Contig822	gi|590724314|ref|XP_007052432.1|	89.03	319	32	1	2	958	81	396	0	590
Contig823	gi|590672716|ref|XP_007038689.1|	76.35	444	104	1	305	1633	7	450	0	714
Contig824	gi|595847511|ref|XP_007209340.1|	58.9	163	38	2	1071	1550	77	213	1e-39	153
Contig825	gi|590562937|ref|XP_007009226.1|	75.04	709	168	7	989	3094	1	707	0	953
Contig826	gi|359490255|ref|XP_002267233.2|	59.26	270	104	2	1086	1877	9	278	8e-164	305
Contig827	gi|590656663|ref|XP_007034334.1|	66.67	897	277	8	176	2863	49	924	0	927
Contig828	gi|590577890|ref|XP_007013358.1|	74.24	330	65	4	235	1194	32	351	1e-128	387
Contig829	gi|590592843|ref|XP_007017394.1|	77.39	345	78	0	19	1053	192	536	2e-179	523
Contig830	gi|590617146|ref|XP_007023707.1|	74.87	374	76	5	3	1121	34	390	2e-160	469
Contig831	gi|590682535|ref|XP_007041369.1|	76.61	868	190	3	1067	3640	2409	3273	0	1249
Contig832	gi|590648091|ref|XP_007032079.1|	69.19	185	53	2	746	1300	1	181	3e-81	260
Contig833	gi|590707135|ref|XP_007047920.1|	87.75	596	71	2	317	2098	11	606	0	969
Contig835	gi|590647745|ref|XP_007031984.1|	83.24	555	51	2	180	1844	60	572	0	927
Contig836	gi|470103309|ref|XP_004288083.1|	83.71	178	29	0	725	1258	26	203	3e-103	315
Contig837	gi|590681106|ref|XP_007041019.1|	78.91	479	67	1	124	1560	46	490	0	770
Contig838	gi|590705581|ref|XP_007047478.1|	84.92	557	80	3	1756	3420	65	619	0	971
Contig839	gi|590639918|ref|XP_007029807.1|	66.97	554	168	5	6	1622	537	1090	0	739
Contig840	gi|590608422|ref|XP_007021261.1|	80.42	189	37	0	3	569	381	569	4e-176	318
Contig841	gi|590586049|ref|XP_007015598.1|	91	700	63	0	620	2719	418	1117	0	1217
Contig842	gi|255571016|ref|XP_002526459.1|	78.59	397	81	2	66	1253	18	411	0	522
Contig843	gi|567855867|ref|XP_006420948.1|	70.69	522	135	3	1	1515	214	734	0	767
Contig844	gi|590631390|ref|XP_007027549.1|	83.28	616	93	4	294	2123	1	612	0	981
Contig845	gi|590664149|ref|XP_007036418.1|	82.57	608	87	4	28	1848	1	590	0	1052
Contig846	gi|595803800|ref|XP_007202064.1|	84.88	410	56	1	13	1224	17	426	0	537
Contig847	gi|590717117|ref|XP_007050539.1|	83.87	713	115	0	218	2356	59	771	0	1211
Contig848	gi|590647669|ref|XP_007031964.1|	65.73	178	59	2	3	536	539	714	3e-68	229
Contig849	gi|595883035|ref|XP_007212714.1|	86.13	173	24	0	1142	1660	1	173	3e-99	321
Contig850	gi|590721142|ref|XP_007051525.1|	90.44	366	35	0	432	1529	270	635	0	697
Contig851	gi|568870889|ref|XP_006488626.1|	91.53	366	31	0	776	1873	230	595	0	677
Contig852	gi|590614629|ref|XP_007022994.1|	84.01	569	87	2	103	1803	1	567	0	979
Contig853	gi|224144132|ref|XP_002325197.1|	64	50	18	0	146	295	110	159	7e-10	62
Contig854	gi|590722354|ref|XP_007051871.1|	80.1	1221	210	8	1640	5230	1	1212	0	1600
Contig855	gi|590687439|ref|XP_007042664.1|	79.19	298	57	2	159	1040	1	297	1e-121	369
Contig856	gi|255567660|ref|XP_002524809.1|	91.35	451	37	1	539	1891	1	449	0	808
Contig857	gi|590626407|ref|XP_007026161.1|	83.05	773	129	2	384	2702	1	771	0	1253
Contig858	gi|590647657|ref|XP_007031961.1|	78.38	222	48	0	382	1047	72	293	2e-117	352
Contig859	gi|470148826|ref|XP_004309949.1|	77.25	545	114	2	47	1651	1	545	0	857
Contig860	gi|359496472|ref|XP_002278547.2|	33.78	296	135	8	283	1089	139	400	6e-38	148
Contig861	gi|590584251|ref|XP_007015126.1|	76.6	329	77	0	1012	1998	363	691	0	529
Contig862	gi|590664523|ref|XP_007036500.1|	72.73	495	126	3	465	1940	88	576	0	746
Contig863	gi|225443758|ref|XP_002270114.1|	53.81	236	100	4	145	846	34	262	3e-53	182
Contig865	gi|590596977|ref|XP_007018485.1|	79.31	145	30	0	654	1088	198	342	6e-81	244
Contig866	gi|225446934|ref|XP_002267227.1|	69.52	105	32	0	168	482	208	312	1e-71	167
Contig867	gi|590668867|ref|XP_007037613.1|	79.88	323	65	0	142	1110	41	363	0	551
Contig868	gi|590654623|ref|XP_007033751.1|	71.12	187	41	4	79	612	1	183	3e-83	264
Contig869	gi|590566017|ref|XP_007010111.1|	81.33	375	62	3	244	1356	23	393	0	621
Contig870	gi|590655539|ref|XP_007034017.1|	50.1	497	180	10	939	2315	340	806	6e-124	360
Contig871	gi|590724612|ref|XP_007052518.1|	70.38	314	61	3	1005	1928	132	419	3e-138	434
Contig872	gi|590595861|ref|XP_007018175.1|	69.73	261	75	3	869	1651	165	421	1e-154	328
Contig873	gi|590583078|ref|XP_007014801.1|	80.2	303	49	3	40	948	9	300	4e-157	475
Contig874	gi|590641650|ref|XP_007030291.1|	91.5	929	73	1	1128	3914	58	980	0	1797
Contig875	gi|590663258|ref|XP_007036162.1|	71.37	1013	257	4	124	3156	142	1123	0	1500
Contig876	gi|590597431|ref|XP_007018608.1|	73.64	368	96	1	2282	3385	875	1241	0	484
Contig877	gi|590604169|ref|XP_007020187.1|	75.97	258	62	0	803	1576	50	307	9e-137	414
Contig878	gi|590695613|ref|XP_007044939.1|	65.42	1654	539	7	327	5270	103	1729	0	1920
Contig879	gi|460408321|ref|XP_004249594.1|	93.93	428	16	1	124	1407	9	426	0	813
Contig880	gi|590573674|ref|XP_007012187.1|	80.28	573	106	5	1322	3028	182	751	0	892
Contig881	gi|590679157|ref|XP_007040501.1|	75	184	43	2	317	868	130	310	2e-59	199
Contig882	gi|590601289|ref|XP_007019609.1|	80.78	359	68	1	392	1465	117	475	0	614
Contig883	gi|593488987|ref|XP_007141361.1|	95.31	64	3	0	399	590	10	73	1e-31	123
Contig884	gi|225429480|ref|XP_002277742.1|	84.71	85	13	0	579	833	269	353	8e-40	154
Contig885	gi|596050195|ref|XP_007220544.1|	76.3	270	43	1	421	1167	220	489	0	422
Contig886	gi|590642740|ref|XP_007030603.1|	79.41	238	28	3	884	1591	63	281	1e-117	360
Contig887	gi|590689732|ref|XP_007043310.1|	68.28	227	65	3	1137	1799	192	417	6e-98	318
Contig889	gi|255570825|ref|XP_002526365.1|	59.38	453	148	9	1170	2447	260	703	0	489
Contig890	gi|590603686|ref|XP_007020069.1|	86.91	726	86	3	2	2179	195	911	0	1269
Contig891	gi|590722870|ref|XP_007052019.1|	67.25	516	154	5	7	1551	9	510	0	674
Contig892	gi|596113534|ref|XP_007221556.1|	75.11	221	17	1	380	1042	530	712	0	337
Contig893	gi|255564592|ref|XP_002523291.1|	72.91	657	136	4	384	2354	391	1005	0	883
Contig894	gi|590625797|ref|XP_007025983.1|	67.95	365	114	2	1	1086	202	566	1e-163	485
Contig895	gi|590582602|ref|XP_007014669.1|	93.8	258	16	0	581	1354	174	431	0	432
Contig896	gi|590611919|ref|XP_007022239.1|	62.96	135	40	3	290	667	7	140	4e-25	105
Contig897	gi|590623718|ref|XP_007025399.1|	88.42	596	61	7	224	1990	1	595	0	945
Contig898	gi|590663374|ref|XP_007036199.1|	90.36	197	19	0	4513	5103	151	347	0	385
Contig899	gi|255558556|ref|XP_002520303.1|	73.47	147	28	2	601	1008	1743	1889	3e-103	221
Contig900	gi|225464045|ref|XP_002265970.1|	43.23	192	93	3	820	1368	357	541	1e-104	159
Contig902	gi|590706105|ref|XP_007047630.1|	73.18	220	59	0	1127	1786	323	542	1e-127	254
Contig903	gi|590591186|ref|XP_007016944.1|	83.13	889	150	0	456	3122	37	925	0	1493
Contig905	gi|590674417|ref|XP_007039162.1|	88.45	251	29	0	273	1025	334	584	7e-162	459
Contig906	gi|590721742|ref|XP_007051701.1|	89.88	257	26	0	117	887	74	330	2e-158	459
Contig907	gi|590568832|ref|XP_007010908.1|	67.78	90	8	1	475	681	59	148	8e-39	118
Contig908	gi|590708118|ref|XP_007048187.1|	90.96	177	16	0	842	1372	1	177	2e-110	337
Contig909	gi|590572574|ref|XP_007011889.1|	78.87	407	86	0	139	1359	12	418	0	650
Contig910	gi|595861225|ref|XP_007211294.1|	48.74	238	117	2	529	1242	389	621	2e-106	241
Contig911	gi|590672084|ref|XP_007038510.1|	86.75	619	80	2	88	1941	1	618	0	1043
Contig912	gi|590621226|ref|XP_007024737.1|	58.68	438	137	8	1185	2411	540	962	4e-75	269
Contig913	gi|225436662|ref|XP_002276538.1|	74.42	301	72	4	92	994	1	296	4e-142	412
Contig915	gi|566158497|ref|XP_002302634.2|	90.15	132	13	0	192	587	243	374	2e-116	207
Contig916	gi|255537906|ref|XP_002510018.1|	89.09	55	6	0	442	606	40	94	2e-20	92
Contig917	gi|590722569|ref|XP_007051932.1|	88.93	560	62	0	635	2314	1	560	0	853
Contig918	gi|590688303|ref|XP_007042909.1|	71.91	178	50	0	205	738	17	194	8e-76	236
Contig920	gi|590637096|ref|XP_007029022.1|	76.79	237	48	3	252	944	124	359	9e-112	300
Contig921	gi|590639634|ref|XP_007029728.1|	52.02	421	184	7	213	1427	314	732	5e-109	379
Contig922	gi|590606364|ref|XP_007020716.1|	95	40	2	0	773	892	25	64	3e-29	85.5
Contig923	gi|590695451|ref|XP_007044893.1|	87.63	469	58	0	3	1409	22	490	0	778
Contig924	gi|590696557|ref|XP_007045197.1|	78.32	392	75	5	269	1438	51	434	0	564
Contig925	gi|590585106|ref|XP_007015361.1|	72.79	272	73	1	730	1545	241	511	0	414
Contig926	gi|567867205|ref|XP_006426225.1|	93.17	366	25	0	293	1390	151	516	0	711
Contig929	gi|596295471|ref|XP_007227009.1|	74.47	842	199	4	2230	4707	1	842	0	1300
Contig930	gi|590675905|ref|XP_007039582.1|	75	200	50	0	1047	1646	30	229	1e-131	306
Contig931	gi|590573160|ref|XP_007012043.1|	79.77	173	35	0	96	614	1	173	2e-88	282
Contig932	gi|590708435|ref|XP_007048276.1|	71.26	348	86	2	128	1171	464	797	0	504
Contig933	gi|590718112|ref|XP_007050745.1|	87.79	131	16	0	2	394	120	250	3e-79	245
Contig934	gi|590577490|ref|XP_007013248.1|	94.54	366	20	0	514	1611	250	615	0	720
Contig935	gi|595791739|ref|XP_007199618.1|	82.69	52	9	0	1	156	319	370	2e-16	86.7
Contig936	gi|590681636|ref|XP_007041133.1|	89.12	965	98	3	218	3103	19	979	0	1621
Contig937	gi|590687959|ref|XP_007042813.1|	90.04	462	44	1	1540	2919	223	684	0	808
Contig938	gi|567896886|ref|XP_006440931.1|	72.41	203	53	2	201	806	75	275	3e-85	274
Contig939	gi|255551394|ref|XP_002516743.1|	60.38	106	33	1	401	718	1	97	3e-41	125
Contig940	gi|225431984|ref|XP_002273100.1|	81.04	211	32	1	726	1358	12	214	2e-155	343
Contig941	gi|590578787|ref|XP_007013605.1|	82.03	217	38	1	1109	1756	295	511	3e-166	362
Contig942	gi|590630564|ref|XP_007027310.1|	86.03	272	37	1	577	1389	84	355	7e-160	471
Contig943	gi|590674890|ref|XP_007039293.1|	76.11	561	126	6	426	2099	401	956	0	744
Contig944	gi|590685997|ref|XP_007042251.1|	76.85	311	71	1	9	938	185	495	2e-148	445
Contig945	gi|590567230|ref|XP_007010456.1|	83.95	592	80	2	3	1778	329	905	0	1026
Contig946	gi|590572749|ref|XP_007011932.1|	62.7	185	55	2	1	555	57	227	5e-72	229
Contig947	gi|590597466|ref|XP_007018618.1|	73.72	137	36	0	428	838	168	304	1e-41	154
Contig948	gi|255575145|ref|XP_002528477.1|	83.85	514	72	4	400	1938	103	606	0	804
Contig949	gi|590615549|ref|XP_007023253.1|	66.13	248	70	3	436	1179	25	258	1e-77	258
Contig950	gi|590639317|ref|XP_007029636.1|	76.34	1027	243	0	236	3316	25	1051	0	1561
Contig951	gi|590698470|ref|XP_007045726.1|	87.68	422	49	2	9	1271	19	438	0	685
Contig952	gi|224139584|ref|XP_002323180.1|	90.48	126	12	0	29	406	1	126	1e-67	211
Contig953	gi|590599534|ref|XP_007019208.1|	71.03	718	194	4	3278	5416	55	763	0	1008
Contig954	gi|595853011|ref|XP_007210416.1|	89.17	785	78	5	620	2962	210	991	0	1322
Contig955	gi|590688240|ref|XP_007042892.1|	82.61	230	40	0	370	1059	21	250	3e-116	358
Contig956	gi|590639634|ref|XP_007029728.1|	33.55	456	231	14	1	1197	868	1308	2e-54	209
Contig957	gi|590713199|ref|XP_007049574.1|	92.11	152	12	0	26	481	4	155	9e-90	288
Contig958	gi|255567768|ref|XP_002524862.1|	72.42	533	129	4	186	1781	1120	1635	0	763
Contig959	gi|595825364|ref|XP_007205398.1|	87.46	319	36	2	558	1508	50	366	0	556
Contig960	gi|590657908|ref|XP_007034698.1|	80.52	267	46	3	3734	4522	52	316	7e-136	432
Contig961	gi|571453145|ref|XP_006579387.1|	82.99	241	41	0	242	964	1	241	7e-111	335
Contig962	gi|590686610|ref|XP_007042430.1|	90.64	481	45	0	387	1829	64	544	0	897
Contig963	gi|568859898|ref|XP_006483467.1|	72.2	205	57	0	3	617	184	388	6e-99	318
Contig964	gi|568882342|ref|XP_006493996.1|	69.46	514	151	3	1147	2682	85	594	0	692
Contig965	gi|590647922|ref|XP_007032034.1|	80.91	241	36	3	359	1051	34	274	4e-134	391
Contig966	gi|590657894|ref|XP_007034694.1|	67.86	168	38	5	66	536	200	362	1e-38	137
Contig967	gi|590686845|ref|XP_007042498.1|	77.38	168	36	1	2	505	66	231	3e-75	242
Contig968	gi|225437893|ref|XP_002265999.1|	70.92	196	56	1	76	660	13	208	5e-124	295
Contig969	gi|590586490|ref|XP_007015720.1|	58.89	180	59	8	267	806	14	178	1e-50	174
Contig970	gi|590630356|ref|XP_007027249.1|	52.81	498	190	10	298	1665	455	949	0	433
Contig971	gi|590672146|ref|XP_007038527.1|	82.39	142	17	1	388	813	260	393	4e-75	243
Contig973	gi|590722012|ref|XP_007051778.1|	75.28	623	124	6	246	2090	1	601	0	933
Contig976	gi|567873087|ref|XP_006429133.1|	82.31	390	67	2	1056	2222	1	389	0	636
Contig977	gi|590676397|ref|XP_007039724.1|	75.64	427	99	3	80	1348	1	426	0	593
Contig978	gi|590575327|ref|XP_007012656.1|	72.63	643	119	4	2	1921	32	620	0	859
Contig979	gi|224086126|ref|XP_002307824.1|	50.64	235	78	6	316	972	7	219	4e-52	182
Contig980	gi|359484743|ref|XP_002263618.2|	60.44	364	126	4	1568	2647	1	350	1e-138	437
Contig981	gi|565367011|ref|XP_006350173.1|	64.06	64	23	0	820	1011	41	104	2e-19	88.2
Contig982	gi|590678668|ref|XP_007040366.1|	81.91	691	115	4	775	2829	246	932	0	1163
Contig983	gi|590583454|ref|XP_007014904.1|	91.6	595	47	2	387	2162	1	595	0	1121
Contig984	gi|590580745|ref|XP_007014156.1|	88.5	574	66	0	4	1725	52	625	0	1054
Contig985	gi|595963487|ref|XP_007217018.1|	73.65	740	170	3	201	2417	1	716	0	1089
Contig986	gi|568864928|ref|XP_006485836.1|	41.78	292	140	10	813	1637	1	279	1e-33	95.5
Contig987	gi|590659470|ref|XP_007035136.1|	89.58	624	56	1	150	2021	1	615	0	1072
Contig989	gi|590646712|ref|XP_007031699.1|	81.56	358	61	1	671	1744	231	583	0	575
Contig990	gi|590625556|ref|XP_007025916.1|	84.8	125	19	0	234	608	1	125	5e-60	194
Contig991	gi|255563935|ref|XP_002522967.1|	57.14	119	50	1	354	710	67	184	3e-31	124
Contig992	gi|313199684|ref|YP_004021298.1|	80.95	525	74	7	209	1774	1	502	0	755
Contig993	gi|590681647|ref|XP_007041136.1|	85.98	1384	191	2	5995	10137	337	1720	0	2408
Contig994	gi|590673861|ref|XP_007039006.1|	67.95	78	22	2	300	524	11	88	1e-24	101
Contig995	gi|590687912|ref|XP_007042800.1|	84.58	642	99	0	169	2094	68	709	0	1065
Contig996	gi|590607065|ref|XP_007020905.1|	86.81	432	57	0	165	1460	66	497	0	794
Contig997	gi|590630816|ref|XP_007027385.1|	66.05	483	147	8	565	1986	330	804	0	613
Contig998	gi|567876581|ref|XP_006430880.1|	70.34	145	42	1	56	487	2	146	4e-97	216
Contig999	gi|590672143|ref|XP_007038526.1|	81.78	269	45	1	735	1529	53	321	3e-180	474
Contig1000	gi|590610750|ref|XP_007021906.1|	87.09	426	55	0	25	1302	407	832	0	747
Contig1001	gi|590650653|ref|XP_007032692.1|	57.96	314	110	2	4	885	41	352	1e-105	338
Contig1002	gi|568860585|ref|XP_006483797.1|	73.86	153	39	1	213	668	1	153	3e-74	230
Contig1003	gi|567854069|ref|XP_006420154.1|	64.17	254	68	4	163	855	880	1133	7e-99	323
Contig1004	gi|590659199|ref|XP_007035062.1|	72.53	375	97	4	3267	4385	4	374	4e-169	531
Contig1005	gi|590676320|ref|XP_007039702.1|	83.46	133	21	1	171	569	1	132	1e-70	223
Contig1006	gi|566199071|ref|XP_006375779.1|	87.67	73	9	0	1	219	159	231	2e-50	139
Contig1007	gi|590568278|ref|XP_007010746.1|	87.37	190	22	1	215	778	220	409	4e-111	301
Contig1009	gi|590656012|ref|XP_007034148.1|	85.82	564	76	1	245	1936	1	560	0	985
Contig1010	gi|568861876|ref|XP_006484425.1|	77.27	242	43	1	3	728	181	410	2e-122	365
Contig1011	gi|590653018|ref|XP_007033306.1|	74.73	186	47	0	962	1519	302	487	5e-159	297
Contig1012	gi|590632228|ref|XP_007027782.1|	70.21	329	84	6	639	1622	170	485	4e-154	401
Contig1013	gi|255563100|ref|XP_002522554.1|	66.57	341	104	3	162	1184	87	417	2e-153	454
Contig1014	gi|590685629|ref|XP_007042150.1|	56.76	747	301	11	397	2595	1	739	0	765
Contig1016	gi|568835884|ref|XP_006471984.1|	60.08	258	91	2	230	976	236	490	1e-80	261
Contig1017	gi|255553795|ref|XP_002517938.1|	69.82	169	50	1	249	752	50	218	7e-69	221
Contig1018	gi|590715341|ref|XP_007050168.1|	78.7	446	87	3	1509	2822	5	450	0	608
Contig1019	gi|255542006|ref|XP_002512067.1|	91.76	170	14	0	340	849	359	528	0	326
Contig1020	gi|590697991|ref|XP_007045593.1|	63.24	136	43	5	104	496	26	159	1e-32	128
Contig1021	gi|590676160|ref|XP_007039656.1|	90.58	191	18	0	2002	2574	1	191	6e-116	361
Contig1022	gi|590592699|ref|XP_007017353.1|	90	230	22	1	44	733	1	229	9e-152	431
Contig1023	gi|590635775|ref|XP_007028704.1|	92.27	207	16	0	258	878	111	317	3e-139	390
Contig1024	gi|595936010|ref|XP_007215520.1|	75.59	213	52	0	3	641	235	447	2e-116	313
Contig1025	gi|590713853|ref|XP_007049752.1|	71.43	63	18	0	1269	1457	344	406	9e-28	91.7
Contig1026	gi|590703047|ref|XP_007046769.1|	79.83	362	72	1	243	1328	62	422	4e-172	501
Contig1027	gi|590566684|ref|XP_007010305.1|	76.42	653	150	3	234	2192	18	666	0	990
Contig1028	gi|590672990|ref|XP_007038765.1|	77.73	211	46	1	361	993	276	485	7e-157	327
Contig1029	gi|590718595|ref|XP_007050847.1|	85.51	138	20	0	149	562	295	432	4e-113	248
Contig1030	gi|590627645|ref|XP_007026496.1|	83.16	95	15	1	228	512	1062	1155	7e-69	165
Contig1031	gi|590690217|ref|XP_007043448.1|	87.69	195	22	2	230	814	102	294	7e-108	331
Contig1032	gi|255540053|ref|XP_002511091.1|	63.55	439	137	5	996	2267	331	761	0	528
Contig1033	gi|590592868|ref|XP_007017401.1|	72.67	333	76	6	196	1188	1	320	3e-113	345
Contig1034	gi|590696806|ref|XP_007045265.1|	88.19	364	43	0	257	1348	500	863	0	579
Contig1035	gi|590712328|ref|XP_007049358.1|	85.17	290	42	1	160	1026	145	434	5e-176	508
Contig1036	gi|255573655|ref|XP_002527750.1|	93.81	113	7	0	175	513	1	113	2e-84	233
Contig1037	gi|590600700|ref|XP_007019519.1|	74.82	139	30	2	471	875	112	249	2e-66	157
Contig1038	gi|590652509|ref|XP_007033170.1|	88.67	150	17	0	488	937	155	304	1e-134	287
Contig1039	gi|590673534|ref|XP_007038920.1|	77.6	491	105	2	2946	4409	35	523	0	723
Contig1040	gi|590724054|ref|XP_007052357.1|	82.04	334	60	0	419	1420	172	505	0	585
Contig1041	gi|590724921|ref|XP_007052606.1|	84.23	279	31	1	47	844	1	279	3e-165	504
Contig1042	gi|565385007|ref|XP_006358412.1|	40.48	210	97	7	3	614	839	1026	6e-23	107
Contig1043	gi|567868775|ref|XP_006427010.1|	83.53	170	28	0	1167	1676	399	568	3e-88	301
Contig1045	gi|590639807|ref|XP_007029774.1|	71.72	290	82	0	257	1126	152	441	2e-103	328
Contig1046	gi|590684559|ref|XP_007041880.1|	78.69	535	114	0	283	1887	30	564	0	911
Contig1049	gi|567913613|ref|XP_006449120.1|	72.13	244	60	4	85	801	431	671	3e-169	343
Contig1050	gi|590686985|ref|XP_007042537.1|	69.26	309	89	2	531	1442	50	357	5e-152	449
Contig1051	gi|590575940|ref|XP_007012827.1|	75.78	479	88	1	686	2122	157	607	0	766
Contig1052	gi|590640678|ref|XP_007030018.1|	85.14	249	36	1	502	1248	142	389	9e-164	441
Contig1053	gi|567892873|ref|XP_006438957.1|	78.71	202	43	0	4	609	714	915	1e-95	308
Contig1054	gi|590709236|ref|XP_007048498.1|	59.5	558	173	7	5	1657	127	638	0	625
Contig1055	gi|590574764|ref|XP_007012498.1|	47.96	196	78	10	484	1008	1	193	1e-33	135
Contig1056	gi|590637589|ref|XP_007029157.1|	56.9	348	113	6	187	1212	4	320	6e-125	375
Contig1057	gi|590646146|ref|XP_007031541.1|	34.44	241	111	10	258	899	1032	1252	3e-16	85.1
Contig1058	gi|566191056|ref|XP_002316057.2|	70.39	206	46	3	417	995	186	389	3e-152	294
Contig1059	gi|255539579|ref|XP_002510854.1|	74.78	226	36	1	462	1139	233	437	1e-107	335
Contig1060	gi|568845356|ref|XP_006476539.1|	83.42	959	157	1	3	2879	24	980	0	1650
Contig1062	gi|590722773|ref|XP_007051991.1|	79.4	500	85	3	249	1742	238	721	0	747
Contig1063	gi|255577193|ref|XP_002529479.1|	84.58	240	32	1	935	1654	185	419	3e-130	311
Contig1064	gi|590703138|ref|XP_007046792.1|	72.64	212	55	2	113	745	19	228	7e-106	313
Contig1065	gi|590588688|ref|XP_007016264.1|	66.2	287	97	0	827	1687	159	445	3e-119	384
Contig1066	gi|470103309|ref|XP_004288083.1|	76.71	219	35	1	590	1246	1	203	5e-113	338
Contig1067	gi|590665855|ref|XP_007036851.1|	83.52	710	79	1	1700	3829	610	1281	0	1189
Contig1069	gi|590612567|ref|XP_007022420.1|	59.57	230	72	5	693	1379	102	311	2e-75	252
Contig1070	gi|593801110|ref|XP_007163592.1|	77.46	71	16	0	2739	2951	1	71	3e-17	84.3
Contig1071	gi|590603959|ref|XP_007020138.1|	88.36	146	17	0	1	438	425	570	8e-113	266
Contig1072	gi|590640810|ref|XP_007030056.1|	86.25	560	76	1	479	2158	6	564	0	950
Contig1074	gi|590687574|ref|XP_007042702.1|	91.09	617	50	3	754	2589	389	1005	0	1102
Contig1075	gi|590720967|ref|XP_007051476.1|	81.42	113	21	0	2	340	305	417	4e-85	192
Contig1076	gi|590566084|ref|XP_007010130.1|	43.2	412	213	9	2	1207	4	404	1e-93	296
Contig1077	gi|586776836|ref|XP_006857853.1|	83.92	199	32	0	2	598	85	283	2e-158	342
Contig1078	gi|590657049|ref|XP_007034449.1|	91.16	464	41	0	262	1653	1	464	0	832
Contig1079	gi|590695891|ref|XP_007045017.1|	83.69	509	82	1	1216	2742	66	573	0	878
Contig1080	gi|357467749|ref|XP_003604159.1|	87.74	212	17	2	2773	3408	1	203	0	386
Contig1081	gi|590638017|ref|XP_007029276.1|	76.21	311	72	1	451	1377	51	361	0	502
Contig1082	gi|568830433|ref|XP_006469504.1|	74.63	410	93	3	1	1206	172	578	0	610
Contig1083	gi|590703872|ref|XP_007046996.1|	71.14	447	127	1	236	1570	1	447	0	613
Contig1084	gi|590627787|ref|XP_007026541.1|	48.41	597	226	19	228	1958	669	1203	1e-104	360
Contig1085	gi|590594771|ref|XP_007017945.1|	76.53	311	62	1	1041	1973	269	568	0	469
Contig1086	gi|590628544|ref|XP_007026747.1|	44.87	263	110	4	283	978	649	907	4e-54	142
Contig1087	gi|590579130|ref|XP_007013702.1|	56.67	90	37	1	1055	1318	20	109	2e-21	95.5
Contig1088	gi|590646024|ref|XP_007031508.1|	69.36	532	158	3	860	2449	107	635	0	731
Contig1089	gi|590590908|ref|XP_007016868.1|	77.78	270	57	3	246	1046	6	275	1e-179	438
Contig1090	gi|590720493|ref|XP_007051344.1|	87.55	787	85	2	233	2593	1	774	0	1386
Contig1091	gi|590695086|ref|XP_007044792.1|	88.61	316	36	0	3	950	130	445	0	585
Contig1092	gi|590628366|ref|XP_007026699.1|	97.7	305	7	0	493	1407	1	305	0	549
Contig1093	gi|590625771|ref|XP_007025975.1|	58.82	136	41	3	400	762	78	213	3e-35	136
Contig1094	gi|590601018|ref|XP_007019580.1|	86.62	157	21	0	698	1168	20	176	8e-151	291
Contig1095	gi|590575686|ref|XP_007012757.1|	80.06	361	69	1	123	1205	153	510	0	618
Contig1096	gi|590711808|ref|XP_007049212.1|	69.88	83	25	0	358	606	207	289	2e-32	129
Contig1097	gi|590681599|ref|XP_007041123.1|	93.5	492	32	0	1328	2803	1115	1606	0	862
Contig1098	gi|470114379|ref|XP_004293393.1|	80.82	73	14	0	285	503	3	75	1e-28	118
Contig1099	gi|590609604|ref|XP_007021583.1|	54.46	448	194	6	7	1344	308	747	3e-146	448
Contig1100	gi|590626677|ref|XP_007026236.1|	85.11	47	7	0	1016	1156	1	47	8e-18	87
Contig1101	gi|590673046|ref|XP_007038779.1|	70.05	611	157	9	654	2459	35	628	0	690
Contig1102	gi|590629369|ref|XP_007026970.1|	73.05	141	34	4	90	503	1	140	1e-48	164
Contig1103	gi|595807496|ref|XP_007202618.1|	85.05	194	27	1	110	691	1	192	2e-94	286
Contig1104	gi|590570775|ref|XP_007011434.1|	61.4	399	142	5	5	1195	435	823	9e-128	361
Contig1105	gi|590662315|ref|XP_007035914.1|	84.21	760	119	1	2561	4840	3249	4007	0	1301
Contig1106	gi|255582437|ref|XP_002532006.1|	80	195	39	0	365	949	1	195	1e-112	335
Contig1107	gi|595804810|ref|XP_007202214.1|	85.71	147	21	0	1101	1541	185	331	4e-89	266
Contig1108	gi|595806603|ref|XP_007202474.1|	73.68	171	45	0	316	828	86	256	2e-88	273
Contig1109	gi|590713038|ref|XP_007049529.1|	69.14	243	73	2	777	1502	77	318	5e-149	343
Contig1111	gi|590706123|ref|XP_007047635.1|	86.06	287	31	5	895	1737	1	284	9e-136	405
Contig1112	gi|357471509|ref|XP_003606039.1|	97.98	445	9	0	1067	2401	349	793	0	794
Contig1114	gi|590690907|ref|XP_007043637.1|	92.57	175	9	2	233	745	101	275	3e-73	249
Contig1115	gi|590719561|ref|XP_007051089.1|	85.05	642	95	1	1840	3765	671	1311	0	1119
Contig1116	gi|566148311|ref|XP_002299458.2|	87.94	141	17	0	384	806	37	177	2e-86	267
Contig1117	gi|590640516|ref|XP_007029974.1|	56.85	336	141	3	48	1046	1	335	4e-122	367
Contig1118	gi|590719921|ref|XP_007051190.1|	81.91	376	68	0	2	1129	7	382	0	662
Contig1120	gi|568867435|ref|XP_006487043.1|	74.33	187	48	0	116	676	265	451	4e-103	307
Contig1121	gi|590656359|ref|XP_007034248.1|	65.6	1029	331	5	2035	5052	1696	2724	0	1285
Contig1122	gi|567910041|ref|XP_006447334.1|	87.56	209	24	1	1051	1677	1	207	5e-116	361
Contig1123	gi|590590198|ref|XP_007016666.1|	86.55	595	70	5	3175	4935	151	743	0	885
Contig1124	gi|590688654|ref|XP_007043010.1|	72.25	209	46	3	449	1039	227	435	2e-89	249
Contig1125	gi|590676058|ref|XP_007039627.1|	68.32	707	192	6	4334	6442	2356	3034	0	964
Contig1126	gi|590586476|ref|XP_007015716.1|	90.83	109	10	0	249	575	195	303	9e-144	203
Contig1127	gi|255568494|ref|XP_002525221.1|	90.74	108	9	1	1	321	36	143	3e-61	204
Contig1128	gi|590670241|ref|XP_007038000.1|	81.89	265	48	0	294	1088	228	492	1e-166	473
Contig1129	gi|590652230|ref|XP_007033094.1|	74.32	148	33	1	712	1140	1	148	5e-45	160
Contig1130	gi|255572309|ref|XP_002527093.1|	79.31	145	28	1	27	461	16	158	2e-73	234
Contig1131	gi|590693498|ref|XP_007044350.1|	86.24	327	45	0	161	1141	1	327	0	565
Contig1132	gi|590657511|ref|XP_007034585.1|	88.39	448	38	3	1005	2345	574	1008	0	752
Contig1133	gi|590595092|ref|XP_007017990.1|	54.63	529	214	7	621	2147	170	692	5e-175	524
Contig1134	gi|590685199|ref|XP_007042037.1|	59.89	177	60	3	317	826	25	197	1e-64	208
Contig1135	gi|590625635|ref|XP_007025937.1|	73.83	256	64	1	2	769	428	680	5e-134	408
Contig1136	gi|567873893|ref|XP_006429536.1|	93.75	464	29	0	406	1797	80	543	0	925
Contig1137	gi|590672114|ref|XP_007038518.1|	76.52	575	111	8	155	1861	125	681	0	755
Contig1138	gi|255556430|ref|XP_002519249.1|	93.14	175	12	0	402	926	5	179	1e-114	338
Contig1139	gi|590692184|ref|XP_007043989.1|	79.22	308	62	2	1047	1964	1	308	2e-136	416
Contig1140	gi|470103051|ref|XP_004287959.1|	89.76	166	16	1	280	774	113	278	3e-93	290
Contig1141	gi|225452638|ref|XP_002281744.1|	51.76	284	131	4	791	1639	45	323	6e-80	263
Contig1142	gi|590568309|ref|XP_007010755.1|	86.38	301	38	2	258	1154	9	308	8e-167	480
Contig1143	gi|225434692|ref|XP_002280732.1|	80.15	131	26	0	174	566	1	131	4e-65	227
Contig1144	gi|590729246|ref|XP_007099759.1|	85.19	135	19	1	447	851	86	219	9e-71	177
Contig1146	gi|590707964|ref|XP_007048145.1|	82.86	175	28	2	186	707	1	174	1e-85	262
Contig1147	gi|590581615|ref|XP_007014397.1|	91.16	690	60	1	460	2526	1	690	0	1224
Contig1148	gi|595853011|ref|XP_007210416.1|	90.85	590	49	3	164	1930	512	1097	0	987
Contig1149	gi|590646213|ref|XP_007031560.1|	81.69	366	35	3	110	1207	7	340	0	611
Contig1151	gi|590562008|ref|XP_007008968.1|	84.6	565	76	3	2	1696	28	581	0	967
Contig1152	gi|590637672|ref|XP_007029180.1|	89.29	224	24	0	1435	2106	102	325	0	439
Contig1153	gi|566197935|ref|XP_002318793.2|	83.99	356	51	4	161	1219	557	909	0	609
Contig1154	gi|590568551|ref|XP_007010825.1|	55.3	132	50	4	2587	2964	1	129	7e-38	107
Contig1155	gi|590644020|ref|XP_007030966.1|	79.69	261	50	2	1425	2207	180	437	0	389
Contig1156	gi|590595535|ref|XP_007018084.1|	66.2	500	127	5	5	1384	458	955	0	599
Contig1157	gi|590716910|ref|XP_007050496.1|	79.72	355	61	4	1678	2736	781	1126	0	573
Contig1159	gi|590581711|ref|XP_007014423.1|	71.36	405	100	7	316	1506	11	407	1e-155	470
Contig1160	gi|590630220|ref|XP_007027211.1|	84.17	379	37	3	159	1271	1	364	7e-175	504
Contig1161	gi|590648043|ref|XP_007032066.1|	91.52	519	42	1	726	2282	270	786	0	938
Contig1162	gi|567867635|ref|XP_006426440.1|	76.24	181	37	2	674	1204	358	536	9e-105	278
Contig1163	gi|590577890|ref|XP_007013358.1|	73.64	258	49	3	480	1223	32	280	2e-116	356
Contig1164	gi|568843282|ref|XP_006475543.1|	35.4	291	158	5	1237	2085	78	346	1e-41	171
Contig1165	gi|566166869|ref|XP_006384513.1|	56.25	64	28	0	2	193	71	134	7e-19	77
Contig1166	gi|590683434|ref|XP_007041599.1|	86.55	342	46	0	206	1231	1	342	0	628
Contig1167	gi|567914615|ref|XP_006449621.1|	73.03	178	44	2	190	711	47	224	9e-56	197
Contig1168	gi|593784933|ref|XP_007155507.1|	93.48	138	9	0	307	720	221	358	8e-89	279
Contig1169	gi|590680859|ref|XP_007040954.1|	87.48	583	66	2	293	2041	23	598	0	995
Contig1170	gi|590599599|ref|XP_007019226.1|	65.27	691	226	4	3142	5208	1310	1988	0	822
Contig1171	gi|590696737|ref|XP_007045246.1|	95.38	130	6	0	101	490	1	130	3e-83	263
Contig1172	gi|590636592|ref|XP_007028891.1|	84.56	777	120	0	509	2839	108	884	0	1244
Contig1173	gi|590580461|ref|XP_007014075.1|	86.06	696	90	4	198	2282	45	734	0	1216
Contig1174	gi|590654594|ref|XP_007033741.1|	88.57	105	12	0	238	552	471	575	5e-82	198
Contig1175	gi|590700204|ref|XP_007046100.1|	93.14	102	5	1	646	945	112	213	3e-40	152
Contig1176	gi|590646150|ref|XP_007031542.1|	56.46	441	120	5	1544	2656	211	649	5e-178	483
Contig1178	gi|502114726|ref|XP_004495033.1|	94.44	36	2	0	107	214	105	140	3e-14	72
Contig1179	gi|590568689|ref|XP_007010867.1|	69.7	165	46	3	1132	1617	906	1069	4e-61	223
Contig1180	gi|514718398|ref|XP_004953982.1|	90.54	74	7	0	1384	1605	399	472	7e-35	144
Contig1181	gi|590577688|ref|XP_007013303.1|	77.52	129	29	0	3	389	30	158	8e-64	214
Contig1182	gi|590675340|ref|XP_007039420.1|	84.85	363	55	0	706	1794	172	534	0	652
Contig1183	gi|590642845|ref|XP_007030633.1|	60.81	296	92	8	769	1584	256	551	7e-173	323
Contig1184	gi|590628968|ref|XP_007026860.1|	64.29	224	59	8	476	1111	157	371	5e-94	205
Contig1185	gi|255563621|ref|XP_002522812.1|	57.34	354	147	2	525	1580	207	558	5e-165	450
Contig1186	gi|590649304|ref|XP_007032374.1|	81.74	230	30	2	652	1341	573	790	3e-177	389
Contig1187	gi|590697931|ref|XP_007045577.1|	78	609	132	2	12	1832	133	741	0	800
Contig1188	gi|590670804|ref|XP_007038160.1|	92.93	198	14	0	370	963	19	216	2e-131	396
Contig1189	gi|590704794|ref|XP_007047258.1|	82.32	164	26	2	72	554	83	246	1e-93	187
Contig1190	gi|225452226|ref|XP_002268368.1|	78.03	305	61	2	5	919	29	327	7e-160	461
Contig1191	gi|590702267|ref|XP_007046581.1|	68.77	269	80	3	2	808	1	265	2e-123	379
Contig1192	gi|590592820|ref|XP_007017388.1|	80.65	62	12	0	846	1031	15	76	1e-33	114
Contig1193	gi|590628964|ref|XP_007026859.1|	82.35	153	27	0	390	848	1	153	9e-84	270
Contig1194	gi|590587422|ref|XP_007015960.1|	72.54	142	37	2	510	929	117	258	2e-42	150
Contig1195	gi|590611364|ref|XP_007022081.1|	65.32	346	111	5	3648	4670	47	388	1e-97	326
Contig1196	gi|225449579|ref|XP_002283925.1|	82.77	238	41	0	1019	1732	1	238	1e-139	414
Contig1198	gi|307101734|ref|YP_003875493.1|	99.52	415	2	0	165	1409	1	415	0	773
Contig1199	gi|568832462|ref|XP_006470451.1|	84.48	335	52	0	1326	2330	397	731	0	560
Contig1200	gi|590590738|ref|XP_007016820.1|	63.53	266	95	1	730	1527	437	700	6e-114	362
Contig1201	gi|590600650|ref|XP_007019513.1|	84.62	338	37	2	8	979	60	396	0	546
Contig1202	gi|568859553|ref|XP_006483303.1|	57.59	606	215	10	587	2341	145	729	0	645
Contig1203	gi|590647314|ref|XP_007031866.1|	76.47	323	63	2	6	947	24	342	9e-173	498
Contig1204	gi|566199179|ref|XP_002319605.2|	68.22	321	101	1	186	1145	15	335	2e-154	470
Contig1206	gi|590584353|ref|XP_007015155.1|	57.76	303	124	3	305	1204	1	302	4e-94	295
Contig1207	gi|595792201|ref|XP_007199849.1|	83.03	389	58	2	177	1322	61	448	0	616
Contig1208	gi|363806988|ref|NP_001242316.1|	72.46	138	35	1	547	960	3	137	4e-86	180
Contig1209	gi|593797020|ref|XP_007161548.1|	82.05	39	7	0	108	224	322	360	5e-32	75.1
Contig1211	gi|359477881|ref|XP_002266665.2|	76.23	547	130	0	1856	3496	280	826	0	790
Contig1212	gi|566191436|ref|XP_002316157.2|	53.96	202	31	2	788	1393	202	341	1e-134	193
Contig1214	gi|590704597|ref|XP_007047203.1|	64.29	1344	418	15	2	3982	18	1316	0	1483
Contig1215	gi|590674656|ref|XP_007039229.1|	82.39	159	21	1	388	864	43	194	2e-81	258
Contig1216	gi|590689967|ref|XP_007043377.1|	81.48	432	75	3	329	1624	1	427	0	717
Contig1218	gi|356515506|ref|XP_003526441.1|	79.44	321	55	5	506	1444	1	318	6e-142	424
Contig1219	gi|568857412|ref|XP_006482260.1|	83.88	242	34	2	260	970	156	397	2e-126	379
Contig1220	gi|566209800|ref|XP_006373968.1|	82.96	405	67	1	2	1216	230	632	0	672
Contig1221	gi|590631432|ref|XP_007027562.1|	83.63	342	53	1	279	1295	226	567	0	615
Contig1222	gi|590706299|ref|XP_007047683.1|	68.37	313	57	7	6	938	1	273	2e-116	363
Contig1223	gi|590700348|ref|XP_007046140.1|	67.99	778	224	6	941	3229	156	923	0	1030
Contig1225	gi|590673249|ref|XP_007038839.1|	71.85	373	102	3	625	1734	143	515	6e-176	518
Contig1226	gi|568869950|ref|XP_006488177.1|	74.21	190	48	1	5	574	54	242	9e-100	301
Contig1227	gi|590672691|ref|XP_007038682.1|	66.59	859	274	4	184	2736	60	913	0	900
Contig1229	gi|590696824|ref|XP_007045270.1|	88.66	194	22	0	373	954	59	252	1e-101	310
Contig1230	gi|595847352|ref|XP_007209306.1|	71.89	185	50	2	1	552	170	353	6e-88	271
Contig1231	gi|590671051|ref|XP_007038227.1|	76.3	308	35	2	1	924	165	434	5e-151	444
Contig1232	gi|590590189|ref|XP_007016663.1|	87.06	873	112	1	464	3082	1	872	0	1580
Contig1233	gi|590699000|ref|XP_007045826.1|	86.59	164	21	1	1074	1562	103	266	3e-93	296
Contig1234	gi|590652854|ref|XP_007033262.1|	63.19	326	56	3	239	1213	102	364	1e-119	377
Contig1235	gi|590564985|ref|XP_007009821.1|	95.45	110	5	0	3	332	350	459	9e-66	221
Contig1236	gi|595820328|ref|XP_007204646.1|	81.35	370	69	0	252	1361	423	792	0	642
Contig1238	gi|590690837|ref|XP_007043617.1|	60.98	287	96	3	161	1009	202	476	8e-99	308
Contig1239	gi|567881735|ref|XP_006433426.1|	91.62	179	15	0	1	537	9	187	3e-86	279
Contig1240	gi|255544260|ref|XP_002513192.1|	85.99	207	29	0	227	847	27	233	3e-87	278
Contig1241	gi|590606715|ref|XP_007020809.1|	83.33	78	13	0	58	291	1	78	1e-53	150
Contig1242	gi|590627963|ref|XP_007026590.1|	88.24	170	20	0	144	653	1	170	2e-106	316
Contig1243	gi|566148658|ref|XP_002297883.2|	88.46	182	21	0	246	791	435	616	4e-93	278
Contig1244	gi|568872327|ref|XP_006489323.1|	76.63	261	61	0	630	1412	63	323	4e-143	424
Contig1245	gi|255567007|ref|XP_002524486.1|	75.69	218	52	1	39	692	130	346	4e-117	345
Contig1246	gi|595812477|ref|XP_007203412.1|	43.03	165	85	4	1493	1969	719	880	3e-19	93.6
Contig1247	gi|590719475|ref|XP_007051065.1|	63.24	204	66	3	823	1416	33	233	8e-61	181
Contig1248	gi|590579894|ref|XP_007013914.1|	66	100	28	1	504	803	272	365	1e-20	94
Contig1249	gi|590662987|ref|XP_007036084.1|	90.04	231	23	0	388	1080	1	231	3e-125	370
Contig1250	gi|590578543|ref|XP_007013539.1|	71.48	277	54	4	462	1247	150	416	0	395
Contig1251	gi|590673528|ref|XP_007038918.1|	81.64	550	93	1	2	1627	677	1226	0	885
Contig1252	gi|590564044|ref|XP_007009548.1|	77	687	120	5	1	1953	65	749	0	978
Contig1253	gi|590592313|ref|XP_007017244.1|	94.08	169	10	0	313	819	467	635	0	343
Contig1254	gi|590707135|ref|XP_007047920.1|	81.08	370	68	2	882	1985	11	380	0	546
Contig1255	gi|590671750|ref|XP_007038418.1|	79.55	88	18	0	405	668	114	201	7e-73	150
Contig1256	gi|590581370|ref|XP_007014328.1|	73.16	749	188	3	187	2433	1	736	0	1072
Contig1257	gi|590595092|ref|XP_007017990.1|	55.25	552	215	9	181	1773	100	640	3e-179	536
Contig1258	gi|567872889|ref|XP_006429034.1|	82.9	193	33	0	28	606	125	317	1e-111	352
Contig1259	gi|568851197|ref|XP_006479280.1|	90.58	191	18	0	616	1188	16	206	3e-123	363
Contig1260	gi|590723175|ref|XP_007052111.1|	92.93	198	14	0	391	984	42	239	2e-117	349
Contig1261	gi|590664037|ref|XP_007036388.1|	91.58	190	16	0	1146	1715	154	343	3e-174	361
Contig1262	gi|590617019|ref|XP_007023670.1|	80.06	326	61	2	185	1153	64	388	8e-168	496
Contig1263	gi|590678948|ref|XP_007040443.1|	89.92	258	26	0	655	1428	810	1067	0	499
Contig1264	gi|590714021|ref|XP_007049800.1|	81.6	462	66	4	582	1940	50	501	0	704
Contig1265	gi|590611927|ref|XP_007022241.1|	80.95	168	31	1	231	734	38	204	6e-91	281
Contig1266	gi|590575809|ref|XP_007012790.1|	81.32	589	101	2	114	1853	1	589	0	899
Contig1267	gi|590629347|ref|XP_007026964.1|	75.85	207	48	1	390	1010	199	403	6e-109	332
Contig1268	gi|225468648|ref|XP_002268069.1|	89.57	115	12	0	541	885	272	386	5e-91	223
Contig1269	gi|590638216|ref|XP_007029330.1|	64.49	107	38	0	27	347	135	241	4e-48	148
Contig1270	gi|255543092|ref|XP_002512609.1|	73.42	380	94	3	274	1392	1	380	0	542
Contig1271	gi|590592331|ref|XP_007017249.1|	69.08	941	227	12	16	2799	29	918	0	836
Contig1272	gi|590585870|ref|XP_007015548.1|	95.08	386	19	0	415	1572	16	401	0	738
Contig1273	gi|590646344|ref|XP_007031597.1|	89.29	196	21	0	1127	1714	16	211	2e-117	361
Contig1274	gi|590632142|ref|XP_007027758.1|	76.04	96	17	4	24	299	104	197	9e-36	133
Contig1275	gi|568874964|ref|XP_006490582.1|	60.56	71	27	1	605	814	334	404	1e-21	86.7
Contig1276	gi|225448593|ref|XP_002278465.1|	70.07	274	80	2	1001	1822	8	279	1e-125	382
Contig1277	gi|225453590|ref|XP_002263621.1|	74.23	97	25	0	278	568	212	308	3e-61	152
Contig1278	gi|590650582|ref|XP_007032676.1|	91.5	459	35	2	517	1890	14	469	0	857
Contig1280	gi|590665127|ref|XP_007036655.1|	78.71	620	103	3	482	2341	603	1193	0	949
Contig1282	gi|590643253|ref|XP_007030752.1|	39.78	186	96	7	872	1423	1807	1978	3e-33	102
Contig1283	gi|568861593|ref|XP_006484285.1|	77.89	95	21	0	449	733	21	115	2e-42	150
Contig1284	gi|590633164|ref|XP_007028040.1|	47.15	123	60	2	3	368	1	119	9e-10	65.1
Contig1285	gi|224062107|ref|XP_002300758.1|	88.18	457	54	0	723	2093	72	528	0	858
Contig1286	gi|590696383|ref|XP_007045150.1|	81.27	315	47	3	18	950	345	651	2e-178	518
Contig1287	gi|590661835|ref|XP_007035783.1|	78.26	161	35	0	153	635	1	161	4e-94	280
Contig1288	gi|590680891|ref|XP_007040963.1|	66.67	162	52	1	852	1331	163	324	4e-65	220
Contig1289	gi|590637099|ref|XP_007029023.1|	67.14	630	162	11	29	1897	20	611	0	736
Contig1290	gi|590647653|ref|XP_007031960.1|	66.3	359	106	10	388	1437	281	633	8e-139	325
Contig1291	gi|590568551|ref|XP_007010825.1|	57.1	352	141	5	280	1317	1	348	4e-108	338
Contig1292	gi|590652640|ref|XP_007033202.1|	50	108	50	2	8	319	78	185	5e-22	95.9
Contig1293	gi|590685839|ref|XP_007042210.1|	84.07	408	59	1	132	1337	52	459	0	688
Contig1294	gi|590682240|ref|XP_007041295.1|	83.91	1044	164	2	1201	4332	413	1452	0	1728
Contig1296	gi|590681660|ref|XP_007041140.1|	87.19	437	51	3	563	1858	262	698	0	570
Contig1297	gi|225461730|ref|XP_002283370.1|	40.57	281	85	9	496	1266	302	524	9e-20	97.8
Contig1298	gi|18417560|ref|NP_567843.1|	82.84	268	44	1	192	989	2	269	1e-115	348
Contig1299	gi|590712328|ref|XP_007049358.1|	83.29	401	61	3	272	1462	7	405	0	645
Contig1300	gi|590698312|ref|XP_007045682.1|	72.96	270	62	1	74	850	1	270	8e-112	335
Contig1301	gi|359475749|ref|XP_002269771.2|	34.91	487	239	11	333	1745	161	585	5e-64	234
Contig1302	gi|568873334|ref|XP_006489797.1|	88.12	589	66	1	1807	3573	29	613	0	1005
Contig1303	gi|225442663|ref|XP_002279821.1|	78.48	316	62	4	3	944	9	320	8e-178	521
Contig1304	gi|590580379|ref|XP_007014051.1|	96.76	309	10	0	341	1267	112	420	0	629
Contig1305	gi|568871988|ref|XP_006489158.1|	73.36	214	49	1	230	871	140	345	6e-116	345
Contig1306	gi|590672712|ref|XP_007038688.1|	53.99	313	134	7	338	1261	96	403	5e-62	227
Contig1308	gi|590599387|ref|XP_007019168.1|	87.89	487	59	0	340	1800	2	488	0	860
Contig1309	gi|590604708|ref|XP_007020311.1|	66.85	365	110	2	2907	4001	917	1270	0	450
Contig1310	gi|566209031|ref|XP_002323356.2|	82.86	70	12	0	233	442	128	197	6e-35	130
Contig1311	gi|590629007|ref|XP_007026870.1|	82.87	216	24	1	2	649	157	359	1e-120	369
Contig1312	gi|590646376|ref|XP_007031606.1|	83.99	306	46	2	80	994	17	320	2e-145	444
Contig1313	gi|255541924|ref|XP_002512026.1|	62.88	423	146	2	5	1243	177	598	0	560
Contig1314	gi|567917476|ref|XP_006450744.1|	83.48	230	38	0	136	825	1	230	5e-139	402
Contig1315	gi|571441490|ref|XP_006575462.1|	63.64	220	79	1	164	820	11	230	3e-77	254
Contig1316	gi|590718684|ref|XP_007050867.1|	79.63	486	54	2	233	1555	1	486	0	748
Contig1317	gi|590612734|ref|XP_007022466.1|	69.82	603	180	1	200	2002	254	856	0	811
Contig1318	gi|568834244|ref|XP_006471255.1|	96.24	133	5	0	271	669	72	204	6e-84	260
Contig1319	gi|590641589|ref|XP_007030273.1|	81.11	180	33	1	212	751	43	221	6e-94	290
Contig1320	gi|590564312|ref|XP_007009626.1|	84.52	420	55	2	522	1769	2	415	0	687
Contig1321	gi|590615877|ref|XP_007023348.1|	79.17	168	35	0	418	921	169	336	1e-89	278
Contig1322	gi|567886530|ref|XP_006435787.1|	76.36	368	84	2	249	1343	224	591	0	558
Contig1323	gi|590682698|ref|XP_007041415.1|	71.32	265	63	5	56	850	1	252	1e-108	340
Contig1324	gi|590695766|ref|XP_007044982.1|	79.26	217	45	0	220	870	1	217	5e-123	363
Contig1325	gi|568885854|ref|XP_006495451.1|	93.55	31	2	0	1119	1211	103	133	2e-09	60.8
Contig1326	gi|565395394|ref|XP_006363324.1|	80.52	77	15	0	213	443	1	77	3e-106	150
Contig1328	gi|255539657|ref|XP_002510893.1|	79.41	102	21	0	490	795	202	303	2e-75	181
Contig1329	gi|590657955|ref|XP_007034712.1|	72.98	966	222	21	1230	4043	718	1672	0	760
Contig1330	gi|590671834|ref|XP_007038441.1|	60.18	339	130	2	47	1054	391	727	1e-132	379
Contig1331	gi|590674739|ref|XP_007039252.1|	81.75	263	45	2	72	860	50	309	3e-88	275
Contig1333	gi|502086369|ref|XP_004488196.1|	88.07	352	42	0	449	1504	27	378	0	641
Contig1335	gi|568834779|ref|XP_006471480.1|	73.31	236	62	1	431	1138	409	643	7e-119	369
Contig1336	gi|590701253|ref|XP_007046351.1|	91.13	1060	92	2	146	3319	1	1060	0	1836
Contig1337	gi|590699678|ref|XP_007045986.1|	85.97	278	38	1	442	1272	1	278	2e-139	435
Contig1338	gi|255544518|ref|XP_002513320.1|	88.19	254	30	0	157	918	13	266	2e-164	484
Contig1339	gi|566189696|ref|XP_002314488.2|	57.59	158	67	0	1142	1615	17	174	3e-52	195
Contig1341	gi|568844240|ref|XP_006476001.1|	59.81	209	69	2	2	619	96	292	3e-87	243
Contig1342	gi|568838158|ref|XP_006473082.1|	88.33	240	27	1	179	895	18	257	8e-153	446
Contig1343	gi|590716973|ref|XP_007050515.1|	89.87	227	23	0	180	860	17	243	5e-133	393
Contig1344	gi|590570383|ref|XP_007011320.1|	74.28	416	101	2	164	1393	30	445	0	638
Contig1345	gi|590661165|ref|XP_007035598.1|	80.75	187	34	1	767	1321	312	498	4e-152	329
Contig1346	gi|590590967|ref|XP_007016884.1|	82.23	557	92	5	514	2169	1	555	0	814
Contig1347	gi|590594435|ref|XP_007017850.1|	56.58	76	33	0	91	318	44	119	5e-30	95.1
Contig1348	gi|590668765|ref|XP_007037585.1|	71.43	476	108	5	55	1476	1	450	0	541
Contig1349	gi|590668242|ref|XP_007037438.1|	81.43	307	57	0	1574	2494	8	314	7e-175	521
Contig1350	gi|590577685|ref|XP_007013302.1|	88.73	284	27	1	2	853	343	621	1e-165	487
Contig1351	gi|590608422|ref|XP_007021261.1|	70.23	514	145	4	1030	2556	711	1221	0	700
Contig1352	gi|590561242|ref|XP_007008754.1|	92.88	295	21	0	759	1643	1	295	0	578
Contig1353	gi|224080626|ref|XP_002306185.1|	91.89	111	9	0	148	480	1	111	5e-68	215
Contig1355	gi|255540719|ref|XP_002511424.1|	87.91	521	54	1	65	1627	23	534	0	931
Contig1356	gi|590643253|ref|XP_007030752.1|	40.74	324	165	6	708	1643	1575	1883	2e-103	228
Contig1357	gi|568830786|ref|XP_006469666.1|	59.88	162	58	3	1047	1517	1	160	6e-93	184
Contig1358	gi|590585282|ref|XP_007015406.1|	83.44	163	24	1	2103	2582	73	235	7e-86	263
Contig1359	gi|568851009|ref|XP_006479187.1|	67.13	505	159	3	534	2030	40	543	0	552
Contig1360	gi|590623438|ref|XP_007025322.1|	67.53	77	19	3	819	1040	1	74	3e-27	92
Contig1361	gi|590674532|ref|XP_007039195.1|	86.89	183	16	1	457	981	1	183	3e-90	292
Contig1362	gi|590672832|ref|XP_007038722.1|	56.21	153	66	1	742	1197	79	231	7e-26	118
Contig1363	gi|590715348|ref|XP_007050170.1|	70.52	458	103	8	110	1441	1	440	0	593
Contig1364	gi|567877019|ref|XP_006431099.1|	95.27	169	8	0	408	914	507	675	0	335
Contig1365	gi|359476161|ref|XP_002283083.2|	56.29	167	56	3	1	462	46	208	1e-43	160
Contig1366	gi|590633856|ref|XP_007028221.1|	72.96	307	76	2	101	1012	168	470	3e-177	459
Contig1367	gi|590716088|ref|XP_007050349.1|	75.4	630	145	6	7	1887	8	630	0	947
Contig1368	gi|590707894|ref|XP_007048125.1|	95.06	243	12	0	2	730	112	354	0	486
Contig1369	gi|590568589|ref|XP_007010837.1|	75.61	369	88	2	1683	2786	71	438	0	589
Contig1370	gi|590582376|ref|XP_007014607.1|	93.37	618	41	0	1728	3581	574	1191	0	1076
Contig1371	gi|568834307|ref|XP_006471277.1|	72.92	192	51	1	24	596	427	618	4e-138	288
Contig1372	gi|590723625|ref|XP_007052237.1|	68.27	271	86	0	196	1008	578	848	5e-121	368
Contig1373	gi|590708160|ref|XP_007048198.1|	89.63	328	32	2	2620	3603	243	568	0	575
Contig1374	gi|596051925|ref|XP_007220659.1|	75.49	457	108	1	362	1720	91	547	0	738
Contig1375	gi|470135553|ref|XP_004303578.1|	68.85	321	84	6	93	1028	2	315	3e-136	403
Contig1376	gi|568876103|ref|XP_006491125.1|	81.57	434	76	2	318	1610	67	499	0	693
Contig1377	gi|590658875|ref|XP_007034974.1|	58.18	220	89	2	272	928	1	218	3e-108	248
Contig1379	gi|590592043|ref|XP_007017166.1|	88.39	706	68	2	1455	3533	330	1034	0	1174
Contig1380	gi|590720039|ref|XP_007051221.1|	89.17	600	60	1	46	1845	122	716	0	1067
Contig1381	gi|567896060|ref|XP_006440518.1|	78.64	515	103	3	42	1565	66	580	0	808
Contig1382	gi|590658370|ref|XP_007034834.1|	68.47	1291	391	7	1024	4887	564	1841	0	1553
Contig1383	gi|590578087|ref|XP_007013413.1|	85.99	207	29	0	83	703	81	287	4e-104	318
Contig1384	gi|590622083|ref|XP_007024950.1|	84.9	192	29	0	257	832	464	655	1e-114	351
Contig1385	gi|225432850|ref|XP_002283837.1|	96.07	178	7	0	1511	2044	6	183	9e-117	355
Contig1386	gi|502120055|ref|XP_004496832.1|	89.63	135	13	1	559	960	645	779	1e-135	258
Contig1387	gi|590633004|ref|XP_007028001.1|	92.13	178	14	0	398	931	127	304	2e-115	312
Contig1388	gi|590669407|ref|XP_007037765.1|	72.78	180	48	1	201	737	61	240	4e-81	255
Contig1389	gi|596286549|ref|XP_007225635.1|	77.62	344	53	2	60	1091	29	348	5e-157	454
Contig1390	gi|590636777|ref|XP_007028940.1|	77.75	454	61	9	510	1859	48	465	0	582
Contig1391	gi|590672256|ref|XP_007038559.1|	68.9	283	88	0	130	978	31	313	1e-123	392
Contig1392	gi|590658046|ref|XP_007034738.1|	88.86	413	45	1	210	1448	1	412	0	693
Contig1393	gi|590607642|ref|XP_007021042.1|	59.44	392	150	5	392	1561	29	413	2e-150	447
Contig1394	gi|590623176|ref|XP_007025253.1|	87.04	216	27	1	143	790	27	241	1e-129	380
Contig1395	gi|590718441|ref|XP_007050819.1|	80.41	832	112	3	93	2582	28	810	0	1315
Contig1396	gi|590676127|ref|XP_007039646.1|	87.91	273	33	0	846	1664	227	499	0	507
Contig1397	gi|359484994|ref|XP_003633196.1|	87.95	224	27	0	3	674	30	253	3e-113	357
Contig1398	gi|590695941|ref|XP_007045031.1|	76.77	254	59	0	238	999	780	1033	2e-131	407
Contig1399	gi|255555105|ref|XP_002518590.1|	95.38	130	6	0	387	776	72	201	4e-89	271
Contig1400	gi|590645875|ref|XP_007031464.1|	79.78	89	18	0	124	390	296	384	1e-58	162
Contig1401	gi|566189213|ref|XP_002315679.2|	80.72	1105	195	5	1105	4395	382	1476	0	1821
Contig1402	gi|590613755|ref|XP_007022755.1|	61.13	746	270	12	1	2205	1152	1888	0	736
Contig1403	gi|590625194|ref|XP_007025816.1|	79.55	264	50	2	228	1016	1	261	1e-116	349
Contig1404	gi|590686859|ref|XP_007042502.1|	90.11	273	27	0	890	1708	46	318	7e-179	518
Contig1405	gi|590671868|ref|XP_007038451.1|	57.14	91	39	0	683	955	406	496	7e-26	115
Contig1406	gi|590623761|ref|XP_007025411.1|	55.12	127	56	1	96	476	1	126	2e-26	110
Contig1407	gi|590595535|ref|XP_007018084.1|	81.38	247	46	0	2	742	553	799	4e-136	419
Contig1408	gi|568852932|ref|XP_006480124.1|	74.4	168	39	3	339	830	90	257	1e-112	261
Contig1409	gi|590623034|ref|XP_007025214.1|	80.94	918	153	3	273	2993	365	1271	0	1412
Contig1410	gi|590686302|ref|XP_007042338.1|	85.2	358	52	1	117	1187	2410	2767	2e-173	564
Contig1411	gi|590583705|ref|XP_007014973.1|	95.29	85	4	0	233	487	101	185	3e-53	174
Contig1412	gi|590696796|ref|XP_007045262.1|	94.96	337	17	0	3	1013	1	337	0	622
Contig1413	gi|590591653|ref|XP_007017077.1|	75.26	194	48	0	1011	1592	828	1021	2e-120	317
Contig1414	gi|590620706|ref|XP_007024607.1|	87.65	162	20	0	123	608	509	670	5e-77	265
Contig1415	gi|590695631|ref|XP_007044944.1|	84.46	251	37	1	298	1044	1	251	4e-153	441
Contig1416	gi|590691532|ref|XP_007043809.1|	67.95	677	188	6	642	2615	140	806	0	867
Contig1417	gi|590717980|ref|XP_007050719.1|	70.59	510	131	4	1282	2805	489	981	0	659
Contig1418	gi|590701930|ref|XP_007046512.1|	77.06	388	82	3	38	1198	41	422	0	555
Contig1419	gi|566203320|ref|XP_006375359.1|	78.48	158	31	2	75	542	26	182	2e-60	209
Contig1420	gi|357464827|ref|XP_003602695.1|	54.43	237	37	4	389	1060	1	179	2e-68	223
Contig1421	gi|590719629|ref|XP_007051108.1|	83.51	188	30	1	2	565	123	309	1e-106	322
Contig1422	gi|590574990|ref|XP_007012560.1|	81.36	118	21	1	208	561	76	192	2e-66	197
Contig1423	gi|590702214|ref|XP_007046567.1|	86.14	202	28	0	564	1169	1	202	5e-124	367
Contig1424	gi|590581052|ref|XP_007014241.1|	74.27	517	125	2	1571	3121	3	511	0	786
Contig1425	gi|568826268|ref|XP_006467495.1|	97.31	372	10	0	399	1514	90	461	0	720
Contig1426	gi|590722488|ref|XP_007051908.1|	83.89	329	53	0	221	1207	48	376	0	560
Contig1427	gi|566207064|ref|XP_002322290.2|	91.53	59	5	0	150	326	1	59	9e-28	115
Contig1428	gi|596005693|ref|XP_007218389.1|	66.49	191	62	2	81	650	25	214	4e-73	230
Contig1429	gi|590635416|ref|XP_007028628.1|	58.27	139	57	1	889	1305	1	138	3e-43	156
Contig1430	gi|590710452|ref|XP_007048832.1|	75	268	58	3	808	1590	26	291	3e-124	389
Contig1431	gi|590673137|ref|XP_007038805.1|	85.12	289	42	1	224	1087	12	300	7e-152	442
Contig1432	gi|590616070|ref|XP_007023402.1|	67.68	362	115	1	998	2083	238	597	3e-150	459
Contig1433	gi|568861652|ref|XP_006484314.1|	68.83	77	24	0	243	473	6	82	7e-23	94
Contig1434	gi|590583062|ref|XP_007014797.1|	87.38	309	39	0	2	928	85	393	0	559
Contig1435	gi|566196795|ref|XP_002318523.2|	71.82	472	133	0	1477	2892	126	597	0	630
Contig1436	gi|590572188|ref|XP_007011788.1|	56.02	839	345	10	1171	3669	1104	1924	0	863
Contig1437	gi|590618593|ref|XP_007024091.1|	86.84	152	20	0	464	919	1	152	2e-83	261
Contig1438	gi|590649301|ref|XP_007032373.1|	84.6	500	73	1	30	1529	1	496	0	840
Contig1439	gi|590574304|ref|XP_007012364.1|	88.78	312	35	0	40	975	41	352	0	599
Contig1440	gi|590628140|ref|XP_007026639.1|	76.74	129	30	0	918	1304	331	459	2e-88	185
Contig1441	gi|590697545|ref|XP_007045470.1|	71.05	563	121	9	2	1669	67	594	0	684
Contig1442	gi|590568665|ref|XP_007010860.1|	81.36	982	168	4	760	3687	123	1095	0	1480
Contig1443	gi|595885039|ref|XP_007213090.1|	73.44	128	34	0	244	627	39	166	2e-64	210
Contig1444	gi|470142695|ref|XP_004307038.1|	58.03	274	98	3	379	1167	31	298	2e-66	176
Contig1445	gi|590574948|ref|XP_007012549.1|	87.5	80	10	0	145	384	40	119	4e-44	152
Contig1446	gi|502127127|ref|XP_004499573.1|	57.27	440	104	6	251	1495	240	620	6e-138	428
Contig1447	gi|357436123|ref|XP_003588337.1|	81.97	61	8	2	213	392	953	1011	3e-26	100
Contig1448	gi|567874563|ref|XP_006429871.1|	52.73	55	25	1	67	228	27	81	1e-07	53.1
Contig1450	gi|590616707|ref|XP_007023582.1|	65.02	323	95	4	1299	2264	1	306	3e-104	341
Contig1451	gi|590686906|ref|XP_007042515.1|	93.23	192	13	0	277	852	192	383	0	332
Contig1452	gi|590682956|ref|XP_007041480.1|	77.66	385	86	0	254	1408	1	385	0	630
Contig1453	gi|590603861|ref|XP_007020114.1|	85.59	340	49	0	418	1437	286	625	0	594
Contig1454	gi|590704213|ref|XP_007047096.1|	78.74	414	70	4	1	1218	212	615	0	574
Contig1455	gi|590643853|ref|XP_007030918.1|	76	175	42	0	1237	1761	101	275	4e-179	267
Contig1456	gi|568841143|ref|XP_006474520.1|	57.51	546	195	9	306	1919	1134	1650	0	578
Contig1457	gi|568859898|ref|XP_006483467.1|	67.28	382	118	3	547	1674	155	535	4e-166	504
Contig1458	gi|590723816|ref|XP_007052290.1|	93.05	417	29	0	1148	2398	211	627	0	679
Contig1459	gi|590641002|ref|XP_007030109.1|	48.49	629	282	8	872	2740	279	871	4e-167	528
Contig1460	gi|590722924|ref|XP_007052035.1|	81.17	223	42	0	67	735	171	393	1e-130	387
Contig1461	gi|590687836|ref|XP_007042777.1|	92.06	378	29	1	420	1550	76	453	0	635
Contig1462	gi|590584193|ref|XP_007015109.1|	83.12	308	48	2	1080	2000	4	308	9e-159	483
Contig1463	gi|590626080|ref|XP_007026065.1|	90.43	94	9	0	681	962	124	217	6e-42	155
Contig1464	gi|590567536|ref|XP_007010543.1|	85.09	644	96	0	119	2050	18	661	0	1105
Contig1465	gi|255558616|ref|XP_002520333.1|	88.22	331	39	0	172	1164	61	391	0	550
Contig1466	gi|590620218|ref|XP_007024475.1|	89.87	474	48	0	1531	2952	1	474	0	887
Contig1467	gi|590635302|ref|XP_007028597.1|	85.71	434	62	0	437	1738	207	640	0	689
Contig1468	gi|566209979|ref|XP_002323598.2|	63.79	243	45	2	265	993	534	733	2e-78	271
Contig1469	gi|568850033|ref|XP_006478735.1|	69.53	443	129	3	97	1416	1	440	0	598
Contig1470	gi|590580218|ref|XP_007014008.1|	95.4	174	8	0	799	1320	202	375	0	334
Contig1471	gi|590681143|ref|XP_007041026.1|	70.18	228	44	2	181	864	146	349	2e-103	315
Contig1472	gi|568877370|ref|XP_006491712.1|	86.96	161	21	0	695	1177	126	286	6e-170	263
Contig1473	gi|590603861|ref|XP_007020114.1|	85.59	340	49	0	406	1425	286	625	0	594
Contig1474	gi|590670197|ref|XP_007037988.1|	57.62	302	114	4	367	1233	1	301	4e-102	315
Contig1475	gi|590705151|ref|XP_007047356.1|	54.47	257	101	4	536	1282	226	474	6e-97	215
Contig1476	gi|567916154|ref|XP_006450083.1|	63.41	205	56	4	54	656	126	315	8e-93	245
Contig1477	gi|590672434|ref|XP_007038611.1|	72.43	896	243	1	265	2952	134	1025	0	1314
Contig1478	gi|590682566|ref|XP_007041378.1|	89.72	428	44	0	203	1486	234	661	0	805
Contig1479	gi|590704342|ref|XP_007047132.1|	54.81	489	203	4	161	1621	183	655	3e-152	466
Contig1480	gi|590707677|ref|XP_007048071.1|	75.76	66	14	1	710	907	1	64	2e-13	73.6
Contig1481	gi|590563366|ref|XP_007009351.1|	80.5	323	56	3	483	1448	71	387	4e-156	463
Contig1482	gi|590597892|ref|XP_007018742.1|	86.72	241	32	0	90	812	1	241	2e-136	400
Contig1483	gi|567860110|ref|XP_006422709.1|	81.82	154	28	0	386	847	238	391	1e-87	275
Contig1484	gi|590572796|ref|XP_007011945.1|	58.24	728	279	10	2	2149	159	873	0	748
Contig1485	gi|255577858|ref|XP_002529802.1|	78.41	301	64	1	5	907	46	345	3e-167	478
Contig1486	gi|590571406|ref|XP_007011585.1|	44.73	465	235	4	489	1835	103	561	6e-106	340
Contig1487	gi|590705235|ref|XP_007047380.1|	63.58	162	50	1	906	1391	150	302	4e-87	196
Contig1488	gi|590598247|ref|XP_007018840.1|	77.38	336	66	2	35	1042	1	326	0	542
Contig1489	gi|225441226|ref|XP_002272200.1|	71.15	156	37	1	270	713	1	156	3e-60	195
Contig1490	gi|590644784|ref|XP_007031177.1|	63.33	120	42	1	242	601	33	150	1e-39	129
Contig1491	gi|225457723|ref|XP_002277713.1|	87.98	657	69	2	184	2130	7	661	0	1132
Contig1492	gi|590656225|ref|XP_007034210.1|	81.96	438	75	1	135	1448	100	533	0	744
Contig1495	gi|590702889|ref|XP_007046731.1|	90.82	98	9	0	3	296	392	489	3e-78	194
Contig1497	gi|590721036|ref|XP_007051495.1|	84.21	114	6	1	265	606	56	157	1e-59	191
Contig1498	gi|590594345|ref|XP_007017825.1|	92.75	414	27	1	220	1461	41	451	0	790
Contig1500	gi|568849579|ref|XP_006478527.1|	89.77	479	49	0	266	1702	51	529	0	896
Contig1501	gi|566200347|ref|XP_006376103.1|	47.28	239	81	7	259	876	1	227	1e-48	173
Contig1502	gi|596000837|ref|XP_007218116.1|	51.92	52	24	1	1131	1286	41	91	8e-09	50.4
Contig1503	gi|590597524|ref|XP_007018635.1|	71.15	312	71	6	24	932	9	310	5e-146	428
Contig1504	gi|590651901|ref|XP_007033013.1|	87.07	820	102	3	1046	3499	1	818	0	1487
Contig1505	gi|590561706|ref|XP_007008886.1|	83.68	435	70	1	425	1726	176	610	0	775
Contig1506	gi|567900038|ref|XP_006442507.1|	52.25	377	135	8	186	1259	85	435	8e-121	371
Contig1507	gi|590623215|ref|XP_007025263.1|	88.09	277	33	0	9	839	104	380	0	509
Contig1508	gi|568820465|ref|XP_006464741.1|	62.18	119	39	1	82	438	38	150	9e-51	154
Contig1510	gi|590699351|ref|XP_007045903.1|	82.04	373	63	2	434	1543	175	546	0	635
Contig1511	gi|590675355|ref|XP_007039424.1|	66.79	277	78	5	78	896	1	267	5e-86	276
Contig1512	gi|590575250|ref|XP_007012633.1|	73.75	301	79	0	1297	2199	289	589	5e-155	471
Contig1513	gi|255573449|ref|XP_002527650.1|	72.51	171	44	2	214	723	161	329	1e-90	157
Contig1514	gi|590626397|ref|XP_007026158.1|	52.68	448	198	6	14	1348	31	467	3e-136	414
Contig1515	gi|568839933|ref|XP_006473930.1|	78.83	274	58	0	1	822	60	333	2e-157	456
Contig1516	gi|590635224|ref|XP_007028578.1|	94.28	402	23	0	14	1219	30	431	0	765
Contig1517	gi|590595300|ref|XP_007018018.1|	95.83	240	10	0	18	737	2	241	2e-166	474
Contig1518	gi|590677887|ref|XP_007040144.1|	87.4	246	30	1	1	735	37	282	9e-98	303
Contig1519	gi|590568536|ref|XP_007010821.1|	74.79	353	80	4	358	1413	1	345	1e-172	498
Contig1520	gi|590705396|ref|XP_007047426.1|	88.13	598	71	0	163	1956	1	598	0	1088
Contig1521	gi|566177738|ref|XP_002309442.2|	54.18	395	123	9	601	1773	1	341	2e-126	389
Contig1522	gi|224089973|ref|XP_002308887.1|	59.91	222	86	2	3	665	5	224	9e-83	272
Contig1523	gi|590576138|ref|XP_007012880.1|	76.51	166	28	1	369	866	308	462	1e-132	265
Contig1524	gi|590635767|ref|XP_007028702.1|	83.23	990	165	1	410	3376	47	1036	0	1633
Contig1525	gi|568842155|ref|XP_006475017.1|	81.89	254	46	0	738	1499	160	413	8e-155	456
Contig1526	gi|590700330|ref|XP_007046135.1|	67.11	76	17	3	160	384	128	196	9e-19	87.4
Contig1527	gi|357436159|ref|XP_003588355.1|	72.95	207	49	3	894	1502	894	1097	8e-83	284
Contig1529	gi|596126143|ref|XP_007221935.1|	70.93	86	25	0	2	259	158	243	4e-35	134
Contig1531	gi|567887026|ref|XP_006436035.1|	73.05	538	140	2	2	1600	663	1200	0	783
Contig1532	gi|568845651|ref|XP_006476681.1|	89.11	505	55	0	462	1976	1	505	0	885
Contig1533	gi|590692726|ref|XP_007044135.1|	85.42	391	57	0	2875	4047	86	476	0	662
Contig1534	gi|590672461|ref|XP_007038618.1|	85.21	284	35	1	834	1664	1	284	1e-110	343
Contig1535	gi|590579250|ref|XP_007013735.1|	81.53	249	43	2	2	745	815	1061	1e-130	414
Contig1536	gi|590687075|ref|XP_007042562.1|	74.12	707	140	4	3	2111	1	668	0	996
Contig1537	gi|590621079|ref|XP_007024703.1|	42.88	541	234	14	180	1661	485	997	5e-101	335
Contig1538	gi|359482879|ref|XP_002271332.2|	87.5	400	39	4	59	1258	1	389	0	659
Contig1539	gi|590622057|ref|XP_007024943.1|	62.1	599	147	11	1474	3207	1	540	0	614
Contig1540	gi|255540259|ref|XP_002511194.1|	83.87	248	39	1	250	990	212	459	1e-143	424
Contig1541	gi|590698207|ref|XP_007045654.1|	78	841	178	3	258	2774	184	1019	0	1254
Contig1542	gi|590616549|ref|XP_007023537.1|	77.34	459	101	1	1191	2558	98	556	0	723
Contig1543	gi|590687035|ref|XP_007042551.1|	57.71	707	214	9	3	1973	536	1207	0	745
Contig1544	gi|590640433|ref|XP_007029952.1|	81.82	99	18	0	1	297	316	414	2e-51	179
Contig1545	gi|590570003|ref|XP_007011226.1|	51.21	330	144	6	163	1125	1	322	4e-93	277
Contig1546	gi|567908509|ref|XP_006446568.1|	67.11	453	133	2	836	2176	135	577	0	641
Contig1547	gi|590722126|ref|XP_007051810.1|	89.52	210	22	0	240	869	341	550	5e-134	399
Contig1548	gi|590618443|ref|XP_007024047.1|	40.35	404	171	9	1084	2226	2	358	5e-54	202
Contig1549	gi|590689258|ref|XP_007043177.1|	86.6	306	30	1	433	1350	92	386	0	551
Contig1550	gi|224141333|ref|XP_002324028.1|	89.17	314	34	0	475	1416	115	428	0	584
Contig1551	gi|595852352|ref|XP_007210291.1|	90.4	250	24	0	190	939	327	576	2e-157	472
Contig1552	gi|590604708|ref|XP_007020311.1|	58.69	869	318	12	369	2945	619	1456	0	869
Contig1553	gi|590584040|ref|XP_007015064.1|	75.15	169	41	1	1721	2224	1	169	8e-117	268
Contig1554	gi|590678100|ref|XP_007040206.1|	77.49	342	69	3	360	1364	1	341	4e-176	508
Contig1555	gi|593694286|ref|XP_007147664.1|	81.36	118	20	1	52	405	31	146	1e-64	207
Contig1556	gi|590627616|ref|XP_007026488.1|	81.82	341	57	4	379	1389	92	431	6e-166	498
Contig1557	gi|568854450|ref|XP_006480839.1|	80.36	392	62	1	526	1701	370	746	0	668
Contig1558	gi|590634453|ref|XP_007028382.1|	85.39	698	102	0	130	2223	1	698	0	1191
Contig1559	gi|590646271|ref|XP_007031577.1|	69.57	161	48	1	900	1382	1484	1643	8e-148	229
Contig1560	gi|590698101|ref|XP_007045623.1|	87.99	283	34	0	2	850	561	843	6e-164	495
Contig1561	gi|470132995|ref|XP_004302360.1|	73.64	258	43	3	795	1493	569	826	0	286
Contig1563	gi|590646527|ref|XP_007031648.1|	72.24	508	110	4	89	1591	1	484	0	682
Contig1564	gi|590721021|ref|XP_007051491.1|	87.19	281	36	0	484	1326	106	386	0	496
Contig1565	gi|590593051|ref|XP_007017453.1|	72.7	359	84	3	45	1121	37	381	3e-170	488
Contig1566	gi|590577794|ref|XP_007013331.1|	96.41	418	14	1	51	1304	1	417	0	805
Contig1567	gi|590653568|ref|XP_007033459.1|	76.62	231	49	3	209	895	28	255	4e-120	369
Contig1568	gi|590573160|ref|XP_007012043.1|	80.21	187	37	0	1633	2193	1	187	1e-95	311
Contig1569	gi|225440918|ref|XP_002282873.1|	54.55	44	20	0	289	420	96	139	2e-12	51.2
Contig1570	gi|590653662|ref|XP_007033485.1|	75.09	570	127	7	231	1910	2	566	2e-169	505
Contig1571	gi|351725075|ref|NP_001235544.1|	75.4	187	42	1	365	925	1	183	6e-78	244
Contig1572	gi|595947006|ref|XP_007216203.1|	73.83	256	58	4	36	776	1	256	1e-113	352
Contig1573	gi|590695740|ref|XP_007044975.1|	87.05	440	57	0	560	1879	1	440	0	778
Contig1574	gi|590580674|ref|XP_007014136.1|	80	180	36	0	656	1195	16	195	3e-104	317
Contig1575	gi|590707663|ref|XP_007048067.1|	88.82	152	15	1	67	516	6	157	5e-86	259
Contig1576	gi|449519158|ref|XP_004166602.1|	92.13	178	14	0	813	1346	137	314	2e-88	283
Contig1578	gi|590709120|ref|XP_007048466.1|	90.22	276	27	0	195	1022	26	301	8e-163	465
Contig1579	gi|590658680|ref|XP_007034922.1|	76.61	496	114	1	263	1750	25	518	0	800
Contig1580	gi|590672642|ref|XP_007038668.1|	83.64	165	27	0	1	495	636	800	6e-94	272
Contig1581	gi|593268065|ref|XP_007136210.1|	76.92	91	20	1	1	273	25	114	6e-30	115
Contig1582	gi|590612471|ref|XP_007022393.1|	72.24	335	91	2	57	1058	607	940	4e-174	431
Contig1583	gi|590604544|ref|XP_007020281.1|	80.59	273	48	2	713	1516	63	335	6e-131	394
Contig1584	gi|590587481|ref|XP_007015975.1|	91.99	986	77	1	274	3225	1	986	0	1868
Contig1585	gi|590638726|ref|XP_007029472.1|	77.35	362	82	0	348	1433	24	385	0	604
Contig1586	gi|590636303|ref|XP_007028821.1|	87.7	382	44	1	232	1368	1	382	0	611
Contig1587	gi|590662523|ref|XP_007035971.1|	79.81	426	85	1	135	1412	475	899	0	677
Contig1588	gi|255585889|ref|XP_002533618.1|	73.98	342	73	3	413	1408	1	336	3e-158	462
Contig1589	gi|590643120|ref|XP_007030716.1|	77.21	408	91	2	397	1617	207	613	0	638
Contig1590	gi|590714576|ref|XP_007049952.1|	81.25	864	142	9	1081	3642	338	1191	0	1370
Contig1591	gi|590656908|ref|XP_007034407.1|	85.25	488	51	1	1082	2545	30	496	0	856
Contig1592	gi|590721458|ref|XP_007051618.1|	70.87	762	212	4	27	2282	239	1000	0	1056
Contig1593	gi|590688176|ref|XP_007042873.1|	56.23	377	160	3	876	1997	71	445	5e-95	318
Contig1594	gi|590655648|ref|XP_007034047.1|	66.4	125	42	0	3	377	376	500	3e-39	155
Contig1595	gi|590568551|ref|XP_007010825.1|	54.5	222	91	5	234	881	1	218	9e-45	171
Contig1596	gi|590708886|ref|XP_007048403.1|	85.55	173	20	1	355	858	1	173	5e-84	258
Contig1597	gi|590653206|ref|XP_007033357.1|	54.96	131	45	2	244	597	83	212	1e-21	97.1
Contig1598	gi|590590879|ref|XP_007016860.1|	72.21	457	123	2	178	1542	42	496	0	710
Contig1599	gi|590655068|ref|XP_007033881.1|	83.33	324	54	0	271	1242	47	370	5e-171	499
Contig1600	gi|224061611|ref|XP_002300566.1|	78.16	316	64	2	93	1037	1	312	1e-157	472
Contig1601	gi|449506828|ref|XP_004162860.1|	74.25	334	84	2	1229	2227	28	360	2e-178	522
Contig1602	gi|590629769|ref|XP_007027083.1|	81.93	321	58	0	525	1487	70	390	0	528
Contig1603	gi|568840074|ref|XP_006473996.1|	79.44	355	71	1	303	1367	8	360	2e-155	455
Contig1605	gi|590645833|ref|XP_007031452.1|	74.24	330	74	3	170	1129	125	453	6e-179	489
Contig1606	gi|224084732|ref|XP_002307397.1|	85.33	150	22	0	117	566	1	150	2e-76	237
Contig1607	gi|590613281|ref|XP_007022619.1|	85.19	297	44	0	262	1152	1	297	0	518
Contig1608	gi|590713512|ref|XP_007049664.1|	79.72	286	57	1	385	1239	1	286	0	428
Contig1609	gi|590671605|ref|XP_007038378.1|	81.4	43	8	0	2	130	37	79	2e-17	79.3
Contig1610	gi|590710638|ref|XP_007048883.1|	67	403	129	2	67	1275	108	506	1e-175	529
Contig1611	gi|590648035|ref|XP_007032064.1|	89.01	764	81	2	146	2437	25	785	0	1343
Contig1612	gi|590688176|ref|XP_007042873.1|	56.91	485	166	5	979	2424	1	445	6e-142	443
Contig1613	gi|590642129|ref|XP_007030428.1|	78.78	933	149	10	2	2776	37	928	0	1289
Contig1614	gi|590580572|ref|XP_007014106.1|	81.49	281	52	0	2	844	413	693	4e-161	453
Contig1615	gi|590697619|ref|XP_007045490.1|	76.12	913	213	4	243	2975	27	936	0	1295
Contig1616	gi|590676973|ref|XP_007039890.1|	84.96	133	19	1	608	1006	554	685	6e-109	244
Contig1617	gi|590575311|ref|XP_007012651.1|	71.07	280	79	1	347	1186	11	288	1e-140	410
Contig1618	gi|590669500|ref|XP_007037792.1|	81.7	481	85	2	933	2366	7	487	0	809
Contig1619	gi|568841143|ref|XP_006474520.1|	66.22	675	199	7	355	2358	998	1650	0	884
Contig1620	gi|590586217|ref|XP_007015643.1|	75	316	74	3	870	1814	124	435	9e-110	348
Contig1621	gi|590719045|ref|XP_007050949.1|	70.06	795	219	7	210	2552	47	836	0	862
Contig1622	gi|168035893|ref|XP_001770443.1|	58.31	391	99	4	372	1544	119	445	6e-163	452
Contig1623	gi|590591675|ref|XP_007017083.1|	57.98	188	74	4	295	858	8	190	2e-48	170
Contig1624	gi|590591546|ref|XP_007017047.1|	81.05	438	82	1	585	1898	1	437	0	747
Contig1625	gi|590656431|ref|XP_007034269.1|	64.72	326	110	2	15	977	1	326	9e-132	397
Contig1626	gi|590715286|ref|XP_007050152.1|	80.97	599	90	4	556	2352	5	579	0	1009
Contig1627	gi|590710491|ref|XP_007048843.1|	38.86	332	178	7	209	1183	1	314	9e-29	120
Contig1628	gi|590680404|ref|XP_007040853.1|	85.16	182	25	1	1475	2014	87	268	6e-89	291
Contig1629	gi|590626407|ref|XP_007026161.1|	82.66	398	68	1	978	2171	375	771	0	660
Contig1630	gi|359482735|ref|XP_003632821.1|	49.54	109	53	2	1060	1380	977	1085	3e-40	102
Contig1631	gi|590719921|ref|XP_007051190.1|	84.1	239	38	0	4081	4797	380	618	5e-130	427
Contig1632	gi|566256822|ref|XP_006388326.1|	41.86	86	50	0	1455	1712	84	169	3e-25	77.4
Contig1633	gi|590686763|ref|XP_007042474.1|	66.43	423	119	6	3	1205	647	1068	3e-143	445
Contig1634	gi|590679818|ref|XP_007040688.1|	86.02	508	71	0	680	2203	77	584	0	935
Contig1635	gi|590578750|ref|XP_007013595.1|	87.9	463	52	1	144	1520	1	463	0	766
Contig1636	gi|590602831|ref|XP_007019851.1|	84.11	321	49	1	393	1349	74	394	1e-178	516
Contig1637	gi|590591382|ref|XP_007017000.1|	74.03	489	125	1	725	2191	523	1009	0	724
Contig1638	gi|590709364|ref|XP_007048533.1|	92.55	510	22	1	748	2277	263	756	0	970
Contig1639	gi|590564740|ref|XP_007009750.1|	88.41	345	38	2	673	1704	1	344	0	602
Contig1640	gi|470107789|ref|XP_004290223.1|	53.46	260	68	3	362	982	1	260	4e-82	260
Contig1642	gi|590719950|ref|XP_007051198.1|	76.32	228	50	1	974	1657	23	246	4e-106	326
Contig1643	gi|255538838|ref|XP_002510484.1|	88.89	189	20	1	788	1351	877	1065	1e-168	348
Contig1645	gi|590627254|ref|XP_007026397.1|	90.3	134	13	0	396	797	75	208	5e-79	255
Contig1646	gi|590625132|ref|XP_007025798.1|	63.01	73	27	0	679	897	112	184	1e-21	95.5
Contig1647	gi|590683172|ref|XP_007041530.1|	74.12	425	90	7	2	1252	11	423	0	595
Contig1648	gi|590696283|ref|XP_007045123.1|	50.76	662	245	11	3	1793	40	685	4e-172	518
Contig1649	gi|568864094|ref|XP_006485444.1|	97.62	126	3	0	695	1072	20	145	3e-64	214
Contig1650	gi|590646250|ref|XP_007031571.1|	35.24	454	214	13	1059	2366	3126	3517	3e-22	108
Contig1651	gi|590710254|ref|XP_007048777.1|	47.19	89	44	1	1803	2060	38	126	2e-17	87.4
Contig1652	gi|590714078|ref|XP_007049815.1|	85.22	345	49	2	169	1200	36	379	1e-166	499
Contig1653	gi|590691433|ref|XP_007043782.1|	59.55	178	61	4	200	733	188	354	3e-45	162
Contig1654	gi|590631135|ref|XP_007027480.1|	88.16	684	75	3	2504	4546	1	681	0	1216
Contig1655	gi|350536681|ref|NP_001234259.1|	75.15	330	82	0	754	1743	382	711	0	551
Contig1656	gi|595842470|ref|XP_007208428.1|	98.11	423	8	0	1385	2653	582	1004	0	858
Contig1657	gi|590582372|ref|XP_007014606.1|	89.52	1241	80	2	107	3829	1	1191	0	2028
Contig1658	gi|224053951|ref|XP_002298054.1|	56.61	242	103	2	82	807	1	240	1e-73	233
Contig1659	gi|357448697|ref|XP_003594624.1|	80.51	313	60	1	1	939	8	319	0	538
Contig1660	gi|590589152|ref|XP_007016368.1|	75.22	448	101	4	56	1375	53	498	0	647
Contig1661	gi|590565528|ref|XP_007009973.1|	84.57	564	82	3	775	2463	1	560	0	957
Contig1662	gi|590668085|ref|XP_007037394.1|	70.25	279	81	2	392	1225	1	278	9e-132	391
Contig1663	gi|590670589|ref|XP_007038098.1|	88.14	312	37	0	326	1261	129	440	0	587
Contig1664	gi|590710083|ref|XP_007048730.1|	68	375	120	0	652	1776	79	453	0	555
Contig1665	gi|590668333|ref|XP_007037463.1|	84.03	457	73	0	42	1412	1	457	0	779
Contig1666	gi|590700228|ref|XP_007046107.1|	70.18	218	64	1	1132	1782	12	229	4e-100	313
Contig1667	gi|590672910|ref|XP_007038744.1|	86.4	456	60	2	1437	2801	1	455	0	822
Contig1668	gi|590648933|ref|XP_007032289.1|	64.77	88	28	2	325	585	36	121	2e-21	92.8
Contig1669	gi|590584349|ref|XP_007015154.1|	84.95	186	18	2	153	707	1	177	2e-106	320
Contig1671	gi|590634122|ref|XP_007028287.1|	77.78	279	61	1	227	1060	4	282	3e-145	423
Contig1672	gi|590651766|ref|XP_007032974.1|	80	270	53	1	364	1170	352	621	3e-121	374
Contig1673	gi|590632551|ref|XP_007027872.1|	80.58	309	56	3	4	921	278	585	5e-153	389
Contig1674	gi|590588664|ref|XP_007016258.1|	83.23	155	26	0	669	1133	3	157	3e-69	222
Contig1675	gi|255555755|ref|XP_002518913.1|	60.19	108	40	2	2	322	59	164	5e-46	132
Contig1676	gi|567904480|ref|XP_006444728.1|	89.37	687	73	0	2	2062	59	745	0	1229
Contig1677	gi|590568866|ref|XP_007010918.1|	87.52	1298	162	0	261	4154	354	1651	0	2306
Contig1678	gi|590580554|ref|XP_007014101.1|	73.86	528	116	4	895	2424	1	524	0	731
Contig1679	gi|590647533|ref|XP_007031927.1|	58.92	650	236	10	14	1906	1003	1640	0	639
Contig1680	gi|255565505|ref|XP_002523743.1|	60.27	73	27	1	330	542	67	139	8e-21	91.7
Contig1681	gi|590627030|ref|XP_007026338.1|	79.34	305	63	0	438	1352	384	688	0	525
Contig1682	gi|590616070|ref|XP_007023402.1|	66.18	547	176	5	516	2153	19	557	0	666
Contig1683	gi|590661351|ref|XP_007035650.1|	73.45	580	112	2	969	2708	1	538	0	802
Contig1684	gi|568874059|ref|XP_006490139.1|	75	64	16	0	524	715	420	483	9e-24	103
Contig1685	gi|255555851|ref|XP_002518961.1|	79.61	358	69	1	19	1092	1	354	0	546
Contig1686	gi|590566792|ref|XP_007010334.1|	87.5	368	45	1	2	1102	87	454	0	567
Contig1688	gi|590653956|ref|XP_007033567.1|	84.68	372	55	1	1	1110	68	439	0	648
Contig1689	gi|590678769|ref|XP_007040394.1|	69.88	332	96	3	271	1254	19	350	2e-150	440
Contig1690	gi|590693456|ref|XP_007044338.1|	93.1	116	8	0	208	555	130	245	2e-91	219
Contig1691	gi|590632920|ref|XP_007027984.1|	79.07	559	101	7	307	1983	126	668	0	775
Contig1692	gi|590675621|ref|XP_007039499.1|	79.55	220	43	1	739	1398	1	218	1e-42	163
Contig1693	gi|449522498|ref|XP_004168263.1|	86.56	186	25	0	239	796	57	242	8e-92	291
Contig1694	gi|590572409|ref|XP_007011845.1|	90.4	250	20	1	807	1544	118	367	0	467
Contig1695	gi|255583430|ref|XP_002532474.1|	67.71	384	120	3	181	1332	20	399	3e-164	479
Contig1696	gi|590578780|ref|XP_007013603.1|	69.23	663	127	6	577	2532	85	681	0	889
Contig1697	gi|590631570|ref|XP_007027600.1|	91.57	534	44	1	418	2019	1	533	0	1033
Contig1698	gi|255624389|ref|XP_002540473.1|	100	81	0	0	120	362	39	119	3e-50	141
Contig1699	gi|356516563|ref|XP_003526963.1|	96.55	87	3	0	292	552	144	230	1e-50	174
Contig1700	gi|590694650|ref|XP_007044666.1|	91.39	2056	171	3	2	6157	97	2150	0	3777
Contig1701	gi|590613775|ref|XP_007022761.1|	76.29	329	65	4	24	1001	78	396	8e-170	496
Contig1702	gi|590621400|ref|XP_007024779.1|	69.23	117	33	1	1475	1825	106	219	1e-39	150
Contig1704	gi|590637754|ref|XP_007029207.1|	94.48	145	8	0	1522	1956	316	460	0	286
Contig1705	gi|590587651|ref|XP_007016021.1|	90.8	859	77	1	3427	6003	42	898	0	1626
Contig1707	gi|590645099|ref|XP_007031262.1|	86.35	769	96	5	442	2739	1	763	0	1338
Contig1708	gi|590682673|ref|XP_007041408.1|	86.78	469	58	2	42	1445	67	532	0	853
Contig1709	gi|225454880|ref|XP_002278790.1|	79.57	230	47	0	264	953	50	279	2e-135	397
Contig1710	gi|590714021|ref|XP_007049800.1|	76.99	552	101	6	191	1813	50	586	0	726
Contig1711	gi|590679463|ref|XP_007040588.1|	64.22	313	96	5	526	1422	55	365	5e-112	348
Contig1712	gi|590572409|ref|XP_007011845.1|	85.34	648	68	3	336	2204	1	646	0	1037
Contig1713	gi|590586850|ref|XP_007015814.1|	79.38	291	60	0	447	1319	24	314	9e-170	489
Contig1714	gi|568839189|ref|XP_006473573.1|	81.21	761	141	2	647	2926	91	850	0	1324
Contig1715	gi|255558632|ref|XP_002520341.1|	81.03	174	5	1	1619	2140	79	224	3e-88	290
Contig1716	gi|590688061|ref|XP_007042841.1|	60	605	221	7	346	2148	135	722	0	633
Contig1717	gi|590676766|ref|XP_007039830.1|	76.43	1294	292	9	80	3928	105	1396	0	1716
Contig1718	gi|590697524|ref|XP_007045464.1|	71.35	171	48	1	345	854	117	287	2e-111	230
Contig1719	gi|590615440|ref|XP_007023223.1|	95.26	359	9	2	1230	2288	321	677	0	711
Contig1720	gi|255544127|ref|XP_002513126.1|	91.24	137	12	0	43	453	127	263	3e-56	193
Contig1721	gi|590646912|ref|XP_007031754.1|	70.45	132	36	2	313	702	1	131	5e-49	166
Contig1722	gi|590589384|ref|XP_007016434.1|	80.49	41	8	0	637	759	40	80	6e-25	70.9
Contig1723	gi|590678159|ref|XP_007040222.1|	89.34	488	52	0	3496	4959	1	488	0	926
Contig1724	gi|590596144|ref|XP_007018255.1|	81.54	1625	295	3	1650	6521	987	2607	0	2599
Contig1726	gi|590705372|ref|XP_007047419.1|	66.17	269	86	2	96	902	268	531	2e-125	384
Contig1727	gi|295311650|ref|YP_003587253.1|	99.25	402	3	0	3498	4703	81	482	0	772
Contig1728	gi|590676298|ref|XP_007039695.1|	45.12	246	103	5	262	906	296	540	7e-76	184
Contig1729	gi|470135628|ref|XP_004303614.1|	73.4	94	23	1	251	526	117	210	3e-41	149
Contig1730	gi|590720332|ref|XP_007051303.1|	85.96	456	64	0	496	1863	1	456	0	804
Contig1731	gi|590579540|ref|XP_007013815.1|	72.83	427	116	0	285	1565	683	1109	0	645
Contig1732	gi|590652277|ref|XP_007033106.1|	69.15	188	44	2	64	621	1	176	3e-123	250
Contig1733	gi|590591397|ref|XP_007017005.1|	88.76	267	26	2	545	1333	124	390	0	459
Contig1734	gi|590587241|ref|XP_007015918.1|	82.51	789	122	3	198	2543	1	780	0	1256
Contig1735	gi|590707069|ref|XP_007047901.1|	79.88	333	52	3	386	1381	1	319	4e-179	513
Contig1736	gi|566158972|ref|XP_002302762.2|	69.81	520	144	3	627	2168	248	760	0	644
Contig1737	gi|470116186|ref|XP_004294266.1|	48.51	134	67	1	254	649	21	154	7e-21	93.6
Contig1738	gi|568869950|ref|XP_006488177.1|	72.57	226	61	1	942	1619	18	242	2e-104	321
Contig1739	gi|590561697|ref|XP_007008883.1|	75.77	293	71	0	510	1388	2	294	3e-159	428
Contig1740	gi|359487053|ref|XP_002271720.2|	40.48	42	25	0	1007	1132	8	49	5e-07	44.7
Contig1741	gi|590693390|ref|XP_007044319.1|	73.35	379	91	3	912	2036	1	373	0	547
Contig1742	gi|590713038|ref|XP_007049529.1|	72.73	77	21	0	686	916	234	310	5e-52	126
Contig1743	gi|590671918|ref|XP_007038465.1|	61.42	197	50	6	302	889	518	689	5e-54	186
Contig1744	gi|590646275|ref|XP_007031578.1|	67.6	605	181	3	2	1780	13	614	0	813
Contig1745	gi|590624763|ref|XP_007025696.1|	85.17	263	39	0	206	994	53	315	4e-130	405
Contig1746	gi|590572777|ref|XP_007011940.1|	71.74	453	121	2	320	1678	62	507	0	575
Contig1747	gi|566206353|ref|XP_006374433.1|	34.2	307	157	10	250	1047	43	345	4e-20	96.3
Contig1748	gi|225457592|ref|XP_002273352.1|	80.13	151	30	0	51	503	21	171	1e-73	231
Contig1749	gi|255573868|ref|XP_002527853.1|	85.54	166	20	1	185	682	91	252	1e-97	295
Contig1750	gi|590629759|ref|XP_007027080.1|	78.48	158	26	4	1	450	119	276	1e-72	179
Contig1751	gi|590679681|ref|XP_007040650.1|	75.64	427	71	4	559	1767	530	947	0	614
Contig1752	gi|590676320|ref|XP_007039702.1|	82.14	56	9	1	1226	1393	78	132	3e-18	88.2
Contig1753	gi|590600231|ref|XP_007019401.1|	86	607	85	0	244	2064	38	644	0	1040
Contig1754	gi|356541097|ref|XP_003539019.1|	98.15	108	2	0	626	949	1	108	8e-70	221
Contig1755	gi|590603502|ref|XP_007020023.1|	68.67	498	149	6	236	1723	8	500	0	630
Contig1756	gi|590636303|ref|XP_007028821.1|	87.66	381	44	1	195	1328	1	381	0	611
Contig1757	gi|590677697|ref|XP_007040091.1|	84.35	377	59	0	3	1133	434	810	0	685
Contig1758	gi|590596494|ref|XP_007018348.1|	71.43	84	23	1	461	712	52	134	5e-27	87
Contig1759	gi|590565319|ref|XP_007009915.1|	71.36	199	57	0	257	853	5	203	4e-96	291
Contig1760	gi|590695145|ref|XP_007044808.1|	73.29	277	73	1	288	1115	53	329	5e-149	432
Contig1761	gi|567911949|ref|XP_006448288.1|	81.62	185	34	0	228	782	395	579	2e-113	327
Contig1762	gi|449503431|ref|XP_004161999.1|	87.1	124	16	0	1	372	32	155	2e-73	232
Contig1763	gi|590621213|ref|XP_007024733.1|	75.84	389	74	3	441	1607	54	422	0	590
Contig1764	gi|565383308|ref|XP_006357960.1|	74.07	81	21	0	211	453	280	360	5e-49	113
Contig1765	gi|590622640|ref|XP_007025104.1|	73.33	150	38	2	237	686	1	148	3e-44	153
Contig1766	gi|590574029|ref|XP_007012286.1|	55.71	280	110	5	160	981	44	315	3e-59	199
Contig1767	gi|590681267|ref|XP_007041057.1|	92.05	792	62	1	313	2685	1	792	0	1306
Contig1768	gi|568862521|ref|XP_006484729.1|	82.64	144	25	0	200	631	1	144	1e-87	263
Contig1769	gi|595791871|ref|XP_007199684.1|	65.6	564	167	8	1069	2754	670	1208	0	652
Contig1770	gi|590580271|ref|XP_007014022.1|	90.55	307	29	0	440	1360	1	307	0	558
Contig1771	gi|359484545|ref|XP_002280468.2|	76.89	251	44	1	1	753	150	386	2e-118	363
Contig1772	gi|590723990|ref|XP_007052337.1|	93.58	265	17	0	542	1336	1	265	1e-170	494
Contig1773	gi|590664575|ref|XP_007036508.1|	44.74	152	64	4	1448	1882	19	157	2e-24	109
Contig1774	gi|590714885|ref|XP_007050039.1|	72.78	338	83	6	883	1890	1	331	5e-142	430
Contig1775	gi|590687517|ref|XP_007042686.1|	85.58	520	60	1	224	1783	104	608	0	793
Contig1776	gi|590709435|ref|XP_007048552.1|	79.24	289	48	2	841	1707	333	609	0	473
Contig1777	gi|590623207|ref|XP_007025261.1|	81.9	105	19	0	211	525	151	255	1e-69	181
Contig1778	gi|590669061|ref|XP_007037667.1|	76.98	252	49	3	149	877	1	252	2e-128	384
Contig1779	gi|590565142|ref|XP_007009865.1|	79.57	235	48	0	160	864	109	343	3e-178	388
Contig1780	gi|590628643|ref|XP_007026774.1|	81.35	252	43	1	174	917	31	282	1e-124	385
Contig1781	gi|590610474|ref|XP_007021825.1|	79.73	291	53	3	6742	7611	184	469	2e-141	457
Contig1782	gi|590713095|ref|XP_007049546.1|	77.9	276	54	1	248	1075	131	399	4e-157	444
Contig1783	gi|590699863|ref|XP_007046029.1|	90.78	488	45	0	460	1923	390	877	0	865
Contig1784	gi|590616445|ref|XP_007023508.1|	35.6	382	197	8	176	1183	402	780	3e-48	182
Contig1786	gi|590716601|ref|XP_007050443.1|	86.42	611	53	1	300	2132	22	602	0	1106
Contig1787	gi|568865625|ref|XP_006486174.1|	91	100	9	0	69	368	156	255	4e-71	195
Contig1788	gi|568838615|ref|XP_006473305.1|	82.85	309	52	1	372	1295	30	338	1e-152	444
Contig1789	gi|590718821|ref|XP_007050897.1|	81.15	1549	249	5	352	4989	1	1509	0	2414
Contig1790	gi|590687912|ref|XP_007042800.1|	84.97	579	87	0	434	2170	68	646	0	989
Contig1791	gi|590630488|ref|XP_007027285.1|	83.58	688	108	3	183	2231	27	714	0	993
Contig1792	gi|590562592|ref|XP_007009129.1|	84.41	186	29	0	728	1285	229	414	2e-170	329
Contig1793	gi|590645867|ref|XP_007031462.1|	82.62	351	45	1	119	1171	400	734	0	560
Contig1794	gi|590716816|ref|XP_007050471.1|	90.81	718	65	1	3724	5877	2881	3597	0	1364
Contig1795	gi|590575697|ref|XP_007012760.1|	72.82	655	160	3	2	1963	51	688	0	980
Contig1796	gi|590666841|ref|XP_007037075.1|	94.1	271	14	1	945	1757	10	278	2e-164	490
Contig1797	gi|590659408|ref|XP_007035119.1|	56.04	182	76	3	647	1189	16	194	1e-44	160
Contig1798	gi|590678695|ref|XP_007040373.1|	60.69	435	115	8	206	1408	29	441	7e-119	363
Contig1799	gi|590677654|ref|XP_007040079.1|	79.74	306	60	2	136	1053	1	304	8e-164	488
Contig1801	gi|568861140|ref|XP_006484064.1|	94.24	486	28	0	428	1885	1	486	0	932
Contig1802	gi|590668093|ref|XP_007037396.1|	75.68	185	44	1	232	783	1	185	3e-78	243
Contig1803	gi|590599643|ref|XP_007019238.1|	65.49	142	43	1	3	428	56	191	1e-50	169
Contig1804	gi|590627447|ref|XP_007026452.1|	94.48	181	10	0	730	1272	170	350	5e-110	342
Contig1805	gi|566250301|ref|XP_006386965.1|	38.02	121	66	3	91	426	105	225	1e-15	80.9
Contig1806	gi|590587363|ref|XP_007015944.1|	68.82	93	15	6	1072	1320	1	89	2e-23	105
Contig1807	gi|590691473|ref|XP_007043793.1|	67.67	993	288	11	382	3285	1	985	0	1276
Contig1808	gi|590567900|ref|XP_007010643.1|	44.37	631	245	15	248	2011	24	591	2e-127	399
Contig1809	gi|313199758|ref|YP_004021372.1|	87.28	731	78	3	904	3090	1	718	0	1169
Contig1810	gi|590709236|ref|XP_007048498.1|	62.39	561	174	7	126	1751	96	638	0	679
Contig1812	gi|590608777|ref|XP_007021357.1|	48.97	194	96	2	1	573	116	309	8e-46	172
Contig1813	gi|590596056|ref|XP_007018229.1|	74.47	47	10	1	179	319	1	45	2e-13	73.6
Contig1814	gi|590660480|ref|XP_007035411.1|	77.71	157	31	1	1604	2074	167	319	1e-72	247
Contig1815	gi|590657250|ref|XP_007034511.1|	67.19	1152	363	7	288	3731	262	1402	0	1457
Contig1816	gi|590567737|ref|XP_007010600.1|	92.31	52	4	0	300	455	305	356	2e-22	103
Contig1817	gi|590607544|ref|XP_007021012.1|	53.7	257	115	1	1247	2017	343	595	9e-69	250
Contig1818	gi|596128494|ref|XP_007222114.1|	77.17	311	71	0	616	1548	137	447	7e-178	479
Contig1819	gi|590711663|ref|XP_007049171.1|	72.05	347	93	2	1118	2149	328	673	0	482
Contig1820	gi|590705898|ref|XP_007047570.1|	86	250	35	0	637	1386	100	349	3e-157	461
Contig1821	gi|590574848|ref|XP_007012521.1|	86.88	747	96	2	652	2889	1	746	0	1325
Contig1822	gi|590646788|ref|XP_007031719.1|	64.91	57	16	1	150	308	69	125	2e-25	78.2
Contig1823	gi|590682847|ref|XP_007041450.1|	68.01	347	98	2	66	1070	630	975	4e-161	488
Contig1824	gi|255573913|ref|XP_002527875.1|	81.31	428	77	2	200	1480	1	426	0	738
Contig1825	gi|567156700|ref|XP_006418432.1|	70.54	112	25	2	524	856	89	193	2e-55	145
Contig1826	gi|590626587|ref|XP_007026210.1|	78.76	612	122	2	1	1833	97	701	0	976
Contig1827	gi|590656987|ref|XP_007034430.1|	83.1	284	44	1	261	1100	3	286	4e-167	478
Contig1828	gi|568880392|ref|XP_006493103.1|	69.42	677	190	5	161	2152	1	673	0	858
Contig1829	gi|590672818|ref|XP_007038718.1|	88.41	742	83	2	283	2499	1	742	0	1345
Contig1830	gi|590665198|ref|XP_007036675.1|	90.8	413	37	1	223	1461	1	412	0	763
Contig1831	gi|567886388|ref|XP_006435716.1|	90.59	85	8	0	233	487	9	93	3e-48	164
Contig1832	gi|470141867|ref|XP_004306647.1|	67.74	93	30	0	744	1022	108	200	7e-36	136
Contig1833	gi|590690604|ref|XP_007043553.1|	89.71	1001	94	2	270	3260	35	1030	0	1670
Contig1834	gi|225458331|ref|XP_002283027.1|	96.55	319	11	0	19	975	1	319	0	608
Contig1835	gi|568841960|ref|XP_006474922.1|	53.96	265	111	4	896	1690	49	302	3e-132	280
Contig1837	gi|590632796|ref|XP_007027942.1|	70.23	131	39	0	421	813	96	226	9e-70	201
Contig1838	gi|590602723|ref|XP_007019821.1|	80.73	218	32	3	71	706	26	239	3e-133	329
Contig1839	gi|567864674|ref|XP_006424986.1|	50	68	31	1	27	230	1	65	2e-08	58.9
Contig1841	gi|68164785|ref|YP_247581.1|	86.75	83	8	1	492	740	1	80	4e-40	144
Contig1842	gi|590579697|ref|XP_007013859.1|	94.53	603	32	1	1274	3082	442	1043	0	1120
Contig1843	gi|590653143|ref|XP_007033340.1|	86.46	495	67	0	365	1849	142	636	0	818
Contig1844	gi|590571520|ref|XP_007011618.1|	76.49	404	95	0	2140	3351	8	411	0	662
Contig1845	gi|590609855|ref|XP_007021653.1|	60	245	74	4	789	1454	281	524	3e-61	218
Contig1848	gi|470149444|ref|XP_004310248.1|	35.63	174	100	6	20	529	258	423	2e-13	73.2
Contig1849	gi|590590325|ref|XP_007016701.1|	71.6	419	92	2	46	1296	107	500	1e-167	493
Contig1850	gi|590589928|ref|XP_007016589.1|	60.7	257	98	2	2681	3442	260	516	1e-152	286
Contig1851	gi|590717263|ref|XP_007050572.1|	50.37	538	201	10	242	1681	934	1463	9e-155	489
Contig1853	gi|590713199|ref|XP_007049574.1|	94.03	134	8	0	538	939	22	155	8e-79	260
Contig1854	gi|590703051|ref|XP_007046770.1|	49.12	798	305	16	1	2274	40	776	0	645
Contig1855	gi|590668121|ref|XP_007037404.1|	80.67	119	23	0	313	669	240	358	2e-77	200
Contig1856	gi|590634363|ref|XP_007028356.1|	73.16	421	112	1	167	1426	201	621	0	628
Contig1857	gi|595812184|ref|XP_007203358.1|	31.65	218	96	5	646	1299	68	232	2e-14	81.3
Contig1858	gi|590607798|ref|XP_007021088.1|	69.9	103	31	0	206	514	23	125	9e-50	165
Contig1859	gi|449530889|ref|XP_004172424.1|	68.75	48	12	1	1	144	3	47	1e-12	65.5
Contig1861	gi|590681189|ref|XP_007041039.1|	64.64	280	52	2	441	1265	74	311	5e-112	339
Contig1863	gi|225436247|ref|XP_002271865.1|	90.35	342	30	1	22	1038	2	343	0	556
Contig1864	gi|590599101|ref|XP_007019088.1|	90.52	327	31	0	70	1050	1	327	0	630
Contig1865	gi|566148793|ref|XP_006368870.1|	87.76	49	6	0	596	742	56	104	8e-20	89.7
Contig1866	gi|590711933|ref|XP_007049246.1|	84.45	238	37	0	201	914	1	238	2e-135	400
Contig1867	gi|470130749|ref|XP_004301265.1|	54.14	181	80	2	74	610	168	347	1e-94	192
Contig1868	gi|255552331|ref|XP_002517210.1|	70.48	166	38	5	231	713	191	350	7e-42	153
Contig1869	gi|449511092|ref|XP_004163860.1|	76.53	277	62	1	5	835	47	320	1e-153	447
Contig1870	gi|568831542|ref|XP_006470021.1|	47.09	344	179	2	342	1367	31	373	3e-98	311
Contig1871	gi|255580344|ref|XP_002531000.1|	76.37	457	103	3	1	1368	1	453	0	736
Contig1873	gi|590641415|ref|XP_007030224.1|	53.74	348	108	13	142	1092	62	387	6e-95	296
Contig1874	gi|590714386|ref|XP_007049900.1|	68.31	729	196	8	200	2296	1	724	0	954
Contig1875	gi|590565022|ref|XP_007009832.1|	90.6	319	30	0	988	1944	1	319	0	580
Contig1876	gi|590697827|ref|XP_007045548.1|	79.14	556	109	1	1070	2716	74	629	0	908
Contig1877	gi|225441108|ref|XP_002265015.1|	86.9	496	64	1	374	1861	52	546	0	911
Contig1878	gi|595824926|ref|XP_007205320.1|	91.74	218	18	0	347	1000	166	383	0	426
Contig1879	gi|590609253|ref|XP_007021487.1|	82.04	763	135	2	890	3178	2	762	0	1150
Contig1880	gi|225440213|ref|XP_002283659.1|	61.44	153	49	3	281	712	1	152	1e-49	161
Contig1881	gi|590653568|ref|XP_007033459.1|	86.72	369	49	0	562	1668	375	743	0	663
Contig1882	gi|590573486|ref|XP_007012135.1|	89.88	850	86	0	458	3007	148	997	0	1498
Contig1883	gi|590624678|ref|XP_007025670.1|	73.53	170	45	0	43	552	1	170	2e-81	267
Contig1884	gi|590640124|ref|XP_007029868.1|	81.57	396	60	3	154	1317	230	620	0	542
Contig1885	gi|590700530|ref|XP_007046187.1|	84.09	176	23	2	126	647	34	206	1e-80	253
Contig1888	gi|590670277|ref|XP_007038010.1|	58.23	498	165	5	171	1544	80	574	0	546
Contig1890	gi|590591737|ref|XP_007017100.1|	78	659	128	3	309	2240	15	671	0	846
Contig1891	gi|590612064|ref|XP_007022279.1|	83.41	223	37	0	248	916	342	564	0	390
Contig1892	gi|255573028|ref|XP_002527444.1|	66.43	414	118	3	11	1252	90	482	0	563
Contig1893	gi|568883047|ref|XP_006494312.1|	85.42	240	35	0	476	1195	97	336	2e-146	429
Contig1894	gi|590647606|ref|XP_007031947.1|	88.44	372	40	3	361	1473	29	398	0	681
Contig1895	gi|590566433|ref|XP_007010232.1|	57.75	1633	597	28	453	5153	373	1978	0	1540
Contig1896	gi|590631835|ref|XP_007027674.1|	79.19	149	31	0	11	457	3	151	9e-84	253
Contig1897	gi|590564434|ref|XP_007009659.1|	80	530	95	3	599	2161	214	741	0	848
Contig1898	gi|225462240|ref|XP_002262755.1|	76.36	165	34	1	456	950	43	202	3e-81	255
Contig1899	gi|590644516|ref|XP_007031103.1|	42.86	105	56	2	96	404	141	243	3e-21	70.1
Contig1900	gi|590700300|ref|XP_007046127.1|	87.64	178	21	1	258	791	45	221	1e-110	328
Contig1901	gi|590609859|ref|XP_007021654.1|	69.89	362	97	4	4	1083	109	460	6e-161	474
Contig1902	gi|590650325|ref|XP_007032626.1|	71.47	389	103	5	408	1562	136	520	3e-167	492
Contig1903	gi|590567878|ref|XP_007010637.1|	93.41	349	23	0	583	1629	649	997	0	659
Contig1904	gi|590654060|ref|XP_007033596.1|	78.22	473	55	2	1387	2799	52	478	0	735
Contig1905	gi|596279252|ref|XP_007225225.1|	61.86	700	236	8	178	2214	22	711	0	778
Contig1906	gi|590681103|ref|XP_007041018.1|	89.89	89	9	0	1	267	449	537	3e-39	147
Contig1907	gi|590684465|ref|XP_007041861.1|	60.61	132	48	1	593	988	288	415	5e-77	166
Contig1908	gi|590676705|ref|XP_007039812.1|	59.66	2283	696	41	346	6915	1	2151	0	2169
Contig1909	gi|595802971|ref|XP_007201941.1|	80.95	504	96	0	152	1663	8	511	0	781
Contig1910	gi|568854920|ref|XP_006481064.1|	89.12	377	38	2	2597	3727	1	374	0	610
Contig1911	gi|590613285|ref|XP_007022620.1|	92.98	57	4	0	542	712	425	481	3e-37	103
Contig1912	gi|590642503|ref|XP_007030535.1|	57.71	253	69	7	249	959	131	361	4e-58	202
Contig1913	gi|590659863|ref|XP_007035244.1|	74.21	252	61	4	1	753	31	279	9e-87	271
Contig1914	gi|590573769|ref|XP_007012213.1|	80.24	167	33	0	1347	1847	31	197	4e-83	271
Contig1915	gi|590573833|ref|XP_007012231.1|	83.07	378	64	0	823	1956	11	388	0	679
Contig1916	gi|590700885|ref|XP_007046264.1|	82.66	571	80	7	2185	3867	465	1026	0	921
Contig1917	gi|568836378|ref|XP_006472221.1|	87.82	427	52	0	1531	2811	465	891	0	796
Contig1918	gi|590606252|ref|XP_007020691.1|	67.41	491	154	3	399	1859	1	489	0	670
Contig1919	gi|590588826|ref|XP_007016295.1|	92.21	308	24	0	487	1410	1	308	0	599
Contig1921	gi|590611213|ref|XP_007022037.1|	77.19	456	74	2	279	1565	39	491	0	692
Contig1922	gi|590587066|ref|XP_007015874.1|	72.54	437	79	3	350	1657	95	491	0	631
Contig1923	gi|590593921|ref|XP_007017709.1|	72.59	540	147	1	2745	4361	714	1253	0	765
Contig1924	gi|590719425|ref|XP_007051050.1|	81.49	335	55	1	893	1876	33	367	0	539
Contig1925	gi|590702003|ref|XP_007046528.1|	83.33	84	14	0	162	413	269	352	5e-51	159
Contig1926	gi|567876201|ref|XP_006430690.1|	55.76	538	211	3	2	1558	301	830	5e-178	553
Contig1927	gi|590703382|ref|XP_007046859.1|	55.32	376	152	5	86	1186	1	369	4e-128	381
Contig1929	gi|590618642|ref|XP_007024103.1|	73.42	158	38	1	88	549	1	158	4e-54	185
Contig1930	gi|590642921|ref|XP_007030656.1|	82.47	559	90	2	778	2454	431	981	0	917
Contig1932	gi|590615183|ref|XP_007023151.1|	86.57	432	50	1	4	1299	90	513	0	727
Contig1933	gi|590568890|ref|XP_007010925.1|	45.45	154	82	2	300	761	652	803	4e-38	113
Contig1934	gi|596164693|ref|XP_007222978.1|	64.52	93	33	0	1066	1344	47	139	5e-43	122
Contig1935	gi|590719387|ref|XP_007051038.1|	89.81	206	21	0	1	618	58	263	4e-132	387
Contig1936	gi|590590792|ref|XP_007016835.1|	92.65	721	53	0	20	2182	1	721	0	1213
Contig1937	gi|590611931|ref|XP_007022242.1|	54.88	164	46	3	268	675	68	231	2e-34	130
Contig1939	gi|590616049|ref|XP_007023396.1|	81.54	390	66	2	313	1482	334	717	0	579
Contig1940	gi|590683962|ref|XP_007041723.1|	86.37	543	71	2	135	1754	34	576	0	979
Contig1941	gi|590616611|ref|XP_007023555.1|	78.81	1765	323	18	687	5870	1	1751	0	2660
Contig1942	gi|590588003|ref|XP_007016104.1|	67.32	410	109	6	339	1502	116	522	7e-179	527
Contig1943	gi|596273943|ref|XP_007225129.1|	70.59	187	55	0	701	1261	355	541	1e-93	273
Contig1944	gi|224109332|ref|XP_002315162.1|	86.42	162	20	1	967	1452	408	567	7e-88	254
Contig1945	gi|590671993|ref|XP_007038485.1|	78.88	502	105	1	2130	3635	2	502	0	804
Contig1946	gi|356571557|ref|XP_003553943.1|	94.12	51	3	0	645	797	1	51	2e-23	100
Contig1947	gi|590687912|ref|XP_007042800.1|	88.93	280	31	0	455	1294	68	347	2e-168	493
Contig1948	gi|590691840|ref|XP_007043895.1|	76	100	24	0	436	735	139	238	7e-32	130
Contig1949	gi|224135729|ref|XP_002322146.1|	92.7	315	23	0	1458	2402	1	315	0	617
Contig1950	gi|590581229|ref|XP_007014290.1|	74.74	95	23	1	63	347	10	103	5e-38	139
Contig1951	gi|590711271|ref|XP_007049059.1|	73.09	301	69	5	475	1356	148	443	1e-100	317
Contig1952	gi|590637190|ref|XP_007029048.1|	72.8	522	109	4	1	1506	357	865	0	682
Contig1953	gi|590574103|ref|XP_007012308.1|	69.06	223	68	1	748	1416	170	391	4e-116	265
Contig1954	gi|566187215|ref|XP_006379182.1|	87.1	31	4	0	446	538	57	87	1e-08	55.8
Contig1955	gi|590572852|ref|XP_007011960.1|	76.23	324	58	6	526	1446	148	469	4e-157	376
Contig1956	gi|590681759|ref|XP_007041169.1|	71.8	422	87	4	375	1637	1	391	2e-171	508
Contig1957	gi|590703835|ref|XP_007046986.1|	97.73	176	4	0	1312	1839	1	176	4e-137	364
Contig1958	gi|590573079|ref|XP_007012020.1|	53.96	265	114	3	166	954	3173	3431	9e-53	197
Contig1959	gi|590579788|ref|XP_007013885.1|	75.82	397	86	1	794	1984	1	387	0	573
Contig1960	gi|590622798|ref|XP_007025147.1|	77.03	1010	192	3	540	3569	73	1042	0	1513
Contig1961	gi|590677690|ref|XP_007040089.1|	74.28	311	48	4	374	1306	21	299	7e-154	446
Contig1962	gi|590681978|ref|XP_007041224.1|	68	350	103	5	664	1698	86	431	0	480
Contig1963	gi|590708712|ref|XP_007048355.1|	84.3	172	27	0	66	581	76	247	0	313
Contig1964	gi|590703259|ref|XP_007046826.1|	61.11	72	28	0	180	395	383	454	2e-39	96.3
Contig1965	gi|590678051|ref|XP_007040191.1|	75.29	607	119	4	185	1999	34	611	0	818
Contig1966	gi|295311643|ref|YP_003587227.1|	91.19	193	15	1	2	574	246	438	5e-112	336
Contig1967	gi|590607822|ref|XP_007021095.1|	79.19	149	28	1	1	447	1	146	8e-70	217
Contig1968	gi|590588280|ref|XP_007016167.1|	93.06	648	45	0	50	1993	1	648	0	1278
Contig1969	gi|590699015|ref|XP_007045830.1|	80.67	652	104	4	4	1935	176	813	0	960
Contig1970	gi|590715975|ref|XP_007050324.1|	84	575	87	3	244	1959	293	865	0	899
Contig1971	gi|568882923|ref|XP_006494251.1|	56.93	137	54	1	216	611	30	166	2e-28	111
Contig1972	gi|590679728|ref|XP_007040663.1|	68.05	241	75	1	11	727	65	305	2e-91	286
Contig1973	gi|590634031|ref|XP_007028261.1|	63.43	722	187	16	85	2154	10	686	0	715
Contig1974	gi|590666208|ref|XP_007036927.1|	77.42	62	14	0	352	537	18	79	1e-24	102
Contig1975	gi|590700502|ref|XP_007046179.1|	92.45	212	16	0	360	995	1	212	0	408
Contig1976	gi|590575311|ref|XP_007012651.1|	73.05	282	72	1	347	1192	11	288	2e-147	427
Contig1977	gi|590678083|ref|XP_007040201.1|	89.53	1012	97	3	363	3386	1	1007	0	1794
Contig1978	gi|590588207|ref|XP_007016152.1|	79.93	294	49	6	147	1010	29	318	9e-147	432
Contig1979	gi|590691425|ref|XP_007043780.1|	80.74	270	51	1	1344	2150	21	290	2e-124	388
Contig1980	gi|595913299|ref|XP_007214555.1|	85.83	600	85	0	2	1801	266	865	0	1099
Contig1981	gi|596192508|ref|XP_007223517.1|	92.06	189	15	0	168	734	1	189	6e-122	356
Contig1982	gi|590670277|ref|XP_007038010.1|	58.49	465	150	5	603	1877	113	574	6e-169	507
Contig1983	gi|590644147|ref|XP_007031002.1|	88.07	243	29	0	2	730	130	372	2e-162	465
Contig1984	gi|590723766|ref|XP_007052276.1|	61.14	211	69	5	250	879	88	286	7e-64	190
Contig1985	gi|590615819|ref|XP_007023331.1|	86.2	471	56	2	204	1613	904	1366	0	781
Contig1986	gi|590664037|ref|XP_007036388.1|	91.58	190	16	0	1388	1957	154	343	2e-116	362
Contig1987	gi|595830109|ref|XP_007206003.1|	53.76	173	59	4	217	672	1	173	3e-48	168
Contig1988	gi|590682698|ref|XP_007041415.1|	70.52	251	61	5	65	817	1	238	3e-102	314
Contig1989	gi|590570766|ref|XP_007011431.1|	65.2	1138	352	11	304	3702	1	1099	0	1223
Contig1990	gi|568875886|ref|XP_006491021.1|	100	47	0	0	849	989	788	834	4e-20	96.3
Contig1991	gi|568852497|ref|XP_006479912.1|	90.6	298	28	0	271	1164	1	298	0	548
Contig1992	gi|590685400|ref|XP_007042092.1|	83.7	681	106	2	323	2353	1	680	0	1030
Contig1993	gi|224056953|ref|XP_002299101.1|	94.55	55	3	0	822	986	145	199	2e-25	108
Contig1994	gi|590656105|ref|XP_007034174.1|	41.9	802	399	21	1844	4138	1	772	4e-136	454
Contig1995	gi|22329818|ref|NP_174067.2|	50.99	453	192	8	528	1847	375	810	0	421
Contig1996	gi|470120736|ref|XP_004296446.1|	63.15	445	160	4	91	1422	34	475	0	591
Contig1997	gi|225458555|ref|XP_002282481.1|	92.21	77	6	0	150	380	3	79	3e-41	147
Contig1998	gi|565396011|ref|XP_006363628.1|	51.52	165	74	3	340	816	281	445	1e-42	157
Contig1999	gi|590677669|ref|XP_007040083.1|	75.07	365	88	2	147	1235	370	733	3e-151	467
Contig2000	gi|590571406|ref|XP_007011585.1|	54.33	127	54	1	642	1010	195	321	1e-57	121
Contig2001	gi|590592448|ref|XP_007017284.1|	73.5	317	51	11	943	1851	21	318	7e-85	277
Contig2002	gi|568826157|ref|XP_006467440.1|	88.15	346	41	0	1670	2707	199	544	0	645
Contig2003	gi|590602239|ref|XP_007019702.1|	98.72	156	2	0	1666	2133	1	156	5e-101	320
Contig2004	gi|590684132|ref|XP_007041768.1|	77.59	116	26	0	242	589	610	725	9e-66	187
Contig2005	gi|590592117|ref|XP_007017188.1|	56.52	138	47	2	1	396	1	131	1e-28	113
Contig2006	gi|590658602|ref|XP_007034900.1|	85.43	460	66	1	77	1453	115	574	0	789
Contig2007	gi|590706809|ref|XP_007047826.1|	63.29	207	38	1	396	1016	3	171	3e-87	265
Contig2008	gi|567896336|ref|XP_006440656.1|	90.43	115	11	0	1	345	38	152	3e-66	211
Contig2009	gi|590684709|ref|XP_007041921.1|	69.88	933	263	7	2349	5129	1037	1957	0	1242
Contig2010	gi|590598431|ref|XP_007018893.1|	91.09	101	9	0	528	830	164	264	9e-73	165
Contig2011	gi|590610927|ref|XP_007021958.1|	79.44	180	36	1	760	1299	78	256	1e-135	298
Contig2012	gi|590595937|ref|XP_007018196.1|	76.47	153	36	0	7	465	574	726	2e-89	215
Contig2013	gi|115470295|ref|NP_001058746.1|	56.43	140	60	1	210	626	18	157	3e-51	171
Contig2014	gi|590644693|ref|XP_007031151.1|	84	225	33	1	98	772	10	231	3e-107	322
Contig2015	gi|590561526|ref|XP_007008835.1|	61.4	285	39	5	3230	4084	71	284	3e-111	285
Contig2016	gi|590717529|ref|XP_007050633.1|	71.55	116	33	0	1	348	69	184	1e-53	175
Contig2017	gi|590610746|ref|XP_007021904.1|	71.09	460	125	5	217	1590	1	454	0	656
Contig2018	gi|590654812|ref|XP_007033807.1|	86.05	337	40	2	187	1176	1	337	0	570
Contig2019	gi|566182276|ref|XP_002312021.2|	71.33	300	83	3	831	1727	1	298	2e-176	400
Contig2021	gi|590703459|ref|XP_007046879.1|	58.16	1489	530	21	158	4546	51	1472	0	1139
Contig2022	gi|590718809|ref|XP_007050893.1|	91.8	122	10	0	21	386	1	122	1e-59	196
Contig2023	gi|590646577|ref|XP_007031661.1|	42.29	227	99	5	677	1339	88	288	8e-38	147
Contig2024	gi|590645840|ref|XP_007031454.1|	70.39	179	50	1	380	907	183	361	2e-73	243
Contig2025	gi|590709046|ref|XP_007048447.1|	80.95	294	53	2	320	1198	196	487	8e-176	456
Contig2026	gi|590647988|ref|XP_007032051.1|	87.08	178	23	0	2290	2823	201	378	3e-97	319
Contig2028	gi|590594236|ref|XP_007017795.1|	54.31	742	301	22	1138	3279	64	795	6e-175	546
Contig2029	gi|567913495|ref|XP_006449061.1|	69.34	212	65	0	569	1204	213	424	2e-97	314
Contig2030	gi|595933803|ref|XP_007215433.1|	91.27	401	33	2	360	1556	24	424	0	738
Contig2031	gi|595820130|ref|XP_007204610.1|	89.07	421	46	0	293	1555	239	659	0	726
Contig2032	gi|566171353|ref|XP_006383329.1|	73.67	619	134	8	318	2126	1	606	0	903
Contig2033	gi|590618491|ref|XP_007024061.1|	66.82	434	109	7	648	1880	101	522	7e-145	443
Contig2034	gi|590605761|ref|XP_007020571.1|	41.63	1009	430	16	80	2680	28	1019	0	596
Contig2035	gi|590622810|ref|XP_007025150.1|	72.34	235	63	1	393	1097	1	233	3e-100	311
Contig2036	gi|572152915|ref|NP_001275799.1|	66.67	135	32	3	284	664	1	130	2e-46	168
Contig2037	gi|590719301|ref|XP_007051017.1|	65.41	159	48	1	356	811	1	159	1e-53	181
Contig2038	gi|595913103|ref|XP_007214531.1|	66.97	221	73	0	13	675	95	315	2e-105	321
Contig2039	gi|590659199|ref|XP_007035062.1|	77.91	172	38	0	1136	1651	203	374	1e-85	286
Contig2040	gi|590681240|ref|XP_007041050.1|	71.68	1116	242	14	1120	4407	313	1374	0	1541
Contig2041	gi|224061605|ref|XP_002300563.1|	93.57	280	18	0	479	1318	19	298	0	544
Contig2043	gi|595798478|ref|XP_007201393.1|	84.96	246	36	1	82	816	8	253	2e-138	405
Contig2044	gi|590655468|ref|XP_007033996.1|	69.33	300	61	5	456	1271	32	328	9e-121	364
Contig2045	gi|590590494|ref|XP_007016750.1|	94.01	684	40	1	456	2507	162	844	0	1271
Contig2046	gi|590705809|ref|XP_007047545.1|	70	230	67	1	997	1686	503	730	8e-126	326
Contig2047	gi|590640012|ref|XP_007029836.1|	75.61	205	50	0	1251	1865	470	674	3e-112	321
Contig2049	gi|590702378|ref|XP_007046611.1|	80.18	217	29	2	1	651	114	316	2e-116	353
Contig2050	gi|590576191|ref|XP_007012894.1|	56.02	191	66	1	8	526	51	241	5e-61	201
Contig2052	gi|590585340|ref|XP_007015423.1|	79.93	578	107	2	512	2239	25	595	0	954
Contig2056	gi|590635111|ref|XP_007028551.1|	70.95	241	15	2	359	1081	1	186	1e-105	332
Contig2057	gi|568831538|ref|XP_006470019.1|	84.27	89	14	0	53	319	104	192	5e-38	150
Contig2058	gi|590659677|ref|XP_007035194.1|	67.35	49	16	0	761	907	88	136	2e-19	65.5
Contig2059	gi|590666406|ref|XP_007036967.1|	83.04	843	143	0	331	2859	1	843	0	1478
Contig2060	gi|225470960|ref|XP_002266683.1|	85	260	38	1	173	949	1	260	2e-156	464
Contig2061	gi|501594932|ref|YP_007889724.1|	87.88	33	4	0	1223	1321	616	648	4e-11	70.1
Contig2062	gi|590586202|ref|XP_007015639.1|	65.18	224	38	1	2	673	81	264	2e-89	288
Contig2063	gi|590587955|ref|XP_007016091.1|	55.93	177	67	1	3	500	121	297	2e-54	186
Contig2064	gi|590668591|ref|XP_007037537.1|	58.96	1094	413	11	628	3876	258	1326	0	1157
Contig2065	gi|590707224|ref|XP_007047945.1|	75.3	1081	248	5	567	3806	1	1063	0	1540
Contig2066	gi|565470082|ref|XP_006292844.1|	61.98	313	69	6	76	996	217	485	3e-107	330
Contig2067	gi|449501897|ref|XP_004161488.1|	90.26	349	32	2	2	1042	79	427	0	624
Contig2068	gi|590575221|ref|XP_007012625.1|	79.11	517	101	3	847	2397	247	756	0	795
Contig2069	gi|590670569|ref|XP_007038092.1|	71.82	181	51	0	39	581	1	181	4e-68	217
Contig2070	gi|359496470|ref|XP_002266481.2|	82.03	128	19	1	4	387	1	124	4e-56	189
Contig2072	gi|590623979|ref|XP_007025475.1|	89.56	527	55	0	419	1999	1	527	0	987
Contig2073	gi|590606655|ref|XP_007020793.1|	86.56	372	35	1	306	1421	50	406	0	647
Contig2074	gi|590693498|ref|XP_007044350.1|	85.45	220	32	0	116	775	108	327	5e-152	373
Contig2075	gi|590654941|ref|XP_007033844.1|	49.48	677	286	12	392	2353	1	644	3e-167	506
Contig2076	gi|590717618|ref|XP_007050649.1|	87.46	319	31	1	3	959	64	373	0	575
Contig2077	gi|590579554|ref|XP_007013819.1|	85.86	198	28	0	2042	2635	1	198	1e-103	348
Contig2079	gi|568844558|ref|XP_006476155.1|	37.6	359	184	6	667	1638	257	610	1e-64	172
Contig2080	gi|590637437|ref|XP_007029116.1|	76.56	657	148	4	2070	4028	737	1391	0	950
Contig2082	gi|590637695|ref|XP_007029186.1|	81.25	384	70	2	335	1486	1	382	0	615
Contig2083	gi|590611987|ref|XP_007022258.1|	80.97	331	59	1	206	1186	271	601	0	500
Contig2084	gi|590561150|ref|XP_007008729.1|	70.19	624	185	1	42	1913	1	623	0	901
Contig2085	gi|590611259|ref|XP_007022051.1|	60.47	635	249	2	754	2655	1	634	0	674
Contig2086	gi|590603382|ref|XP_007019993.1|	69.84	368	98	4	2037	3122	449	809	0	481
Contig2087	gi|590561594|ref|XP_007008853.1|	48.08	208	94	5	2	619	432	627	3e-47	175
Contig2088	gi|590581644|ref|XP_007014405.1|	78.95	361	76	0	237	1319	266	626	0	623
Contig2089	gi|590645515|ref|XP_007031365.1|	56.1	123	43	2	747	1091	116	235	7e-37	114
Contig2090	gi|568827887|ref|XP_006468279.1|	85.46	564	77	2	299	1978	1088	1650	0	894
Contig2091	gi|590605980|ref|XP_007020630.1|	81.9	420	71	4	843	2102	6	420	0	672
Contig2092	gi|590574103|ref|XP_007012308.1|	68.89	225	69	1	394	1068	168	391	5e-133	268
Contig2093	gi|590656621|ref|XP_007034323.1|	76.06	355	83	1	149	1207	7	361	1e-175	503
Contig2094	gi|590624540|ref|XP_007025631.1|	95.87	703	20	1	2134	4242	6	699	0	1325
Contig2095	gi|590628905|ref|XP_007026844.1|	62.03	395	138	6	1567	2736	583	970	4e-163	482
Contig2096	gi|590629011|ref|XP_007026871.1|	63.87	119	39	1	287	631	363	481	8e-43	159
Contig2097	gi|568869830|ref|XP_006488120.1|	89.21	445	48	0	128	1462	26	470	0	855
Contig2098	gi|590693960|ref|XP_007044476.1|	83.72	43	7	0	3	131	334	376	1e-16	81.3
Contig2099	gi|590699085|ref|XP_007045850.1|	72.92	144	34	2	375	806	242	380	7e-52	189
Contig2100	gi|590593330|ref|XP_007017535.1|	71.38	283	74	3	381	1226	228	504	2e-151	354
Contig2101	gi|590708475|ref|XP_007048288.1|	83.71	491	75	2	256	1728	19	504	0	826
Contig2102	gi|255578100|ref|XP_002529920.1|	95.71	233	10	0	167	865	237	469	6e-141	424
Contig2103	gi|590610775|ref|XP_007021915.1|	49.68	157	66	4	465	902	308	462	4e-22	103
Contig2104	gi|590606594|ref|XP_007020777.1|	71.72	679	170	6	1	1992	14	685	0	856
Contig2105	gi|470129664|ref|XP_004300729.1|	86	100	14	0	1	300	350	449	9e-86	181
Contig2106	gi|590720023|ref|XP_007051217.1|	78.79	198	40	1	342	935	1	196	5e-104	312
Contig2107	gi|590587153|ref|XP_007015893.1|	80.59	644	98	5	155	2074	1	621	0	1055
Contig2108	gi|590662419|ref|XP_007035943.1|	63.45	446	134	6	5	1315	464	889	4e-144	442
Contig2109	gi|567865877|ref|XP_006425561.1|	76.43	403	92	2	243	1442	22	424	0	567
Contig2110	gi|590598671|ref|XP_007018965.1|	76.23	366	81	2	82	1161	10	375	0	565
Contig2112	gi|590641908|ref|XP_007030364.1|	69.92	1323	336	11	2	3952	45	1311	0	1616
Contig2113	gi|590662381|ref|XP_007035932.1|	73.31	311	76	4	342	1256	342	651	0	462
Contig2114	gi|568822770|ref|XP_006465799.1|	71.51	179	46	1	1190	1726	338	511	7e-159	263
Contig2115	gi|590591272|ref|XP_007016967.1|	85.67	307	44	0	359	1279	17	323	0	554
Contig2116	gi|590633751|ref|XP_007028193.1|	84.24	755	108	4	1304	3553	222	970	0	1333
Contig2117	gi|590586875|ref|XP_007015821.1|	83.02	53	9	0	398	556	80	132	1e-24	99.4
Contig2118	gi|590602226|ref|XP_007019698.1|	75.58	217	53	0	28	678	406	622	2e-97	328
Contig2119	gi|590635752|ref|XP_007028698.1|	86.31	431	59	0	1603	2895	25	455	0	758
Contig2120	gi|590701167|ref|XP_007046335.1|	66.78	578	177	6	223	1923	11	584	0	725
Contig2121	gi|590576858|ref|XP_007013074.1|	65.9	654	168	7	420	2255	1	641	0	863
Contig2122	gi|590703773|ref|XP_007046969.1|	84.62	182	27	1	2597	3139	1	182	5e-68	241
Contig2123	gi|225469343|ref|XP_002270086.1|	73.17	41	11	0	241	363	48	88	8e-22	70.1
Contig2124	gi|590709734|ref|XP_007048634.1|	67.94	652	199	4	2991	4943	1	643	0	786
Contig2125	gi|590609838|ref|XP_007021648.1|	82.25	569	88	5	261	1961	21	578	0	860
Contig2126	gi|566193603|ref|XP_002317252.2|	46.92	650	303	9	414	2339	196	811	0	573
Contig2127	gi|590649520|ref|XP_007032426.1|	84.64	280	37	1	120	941	663	942	0	467
Contig2128	gi|590615079|ref|XP_007023121.1|	71.46	459	114	1	1106	2431	63	521	0	564
Contig2129	gi|255538200|ref|XP_002510165.1|	80.64	470	80	2	728	2119	72	536	0	716
Contig2130	gi|566174209|ref|XP_002308857.2|	71.57	204	52	2	517	1116	245	446	4e-110	298
Contig2131	gi|590624143|ref|XP_007025523.1|	68.63	459	128	5	1	1359	95	543	3e-170	508
Contig2132	gi|590653989|ref|XP_007033577.1|	77.08	541	120	2	352	1974	8	544	0	707
Contig2133	gi|590597001|ref|XP_007018492.1|	84.29	331	52	0	149	1141	1	331	0	582
Contig2134	gi|590608449|ref|XP_007021268.1|	73.01	289	66	2	1092	1958	1	277	5e-119	367
Contig2135	gi|590592747|ref|XP_007017367.1|	42.13	235	129	3	1532	2221	4	236	3e-49	176
Contig2136	gi|590608319|ref|XP_007021231.1|	77.7	444	97	2	105	1430	146	589	0	606
Contig2137	gi|590561422|ref|XP_007008806.1|	48.64	551	255	10	323	1933	432	968	0	419
Contig2138	gi|568878550|ref|XP_006492252.1|	87	377	49	0	100	1230	1	377	0	705
[truncated: 46,001 more rows]

## Sheet: BLASTx Plaza 3.0
Transcriptome Contigs (Query)	Plaza 3.0 Accession Number (Subject)	% Identity	Length	mismatch	Gap Open	Query Start	Query End	Subject Start	Subject End	e-value	Bit Score
Contig1	TC0003G12200	45.45	132	63	3	623	255	57	188	8e-11	63.2
Contig2	TC0010G02850	78.49	251	39	2	1084	377	1	251	5e-136	400
Contig16336	AL1G07230	100	62	0	0	1205	1020	22	83	2e-32	124
Contig49194	AL1G07230	100	63	0	0	282	470	22	84	2e-33	125
Contig34980	AL1G09820	65.24	187	63	1	11	571	390	574	8e-114	239
Contig41314	AL1G11680	93.57	140	9	0	663	244	77	216	1e-96	289
Contig33073	AL1G18100	43.9	82	36	3	590	375	3	84	2e-17	59.7
Contig45785	AL1G51000	58.75	80	32	1	457	218	1705	1783	4e-27	94
Contig2061	AL2G10260	84.85	33	5	0	1321	1223	618	650	4e-10	67
Contig4164	AL2G10450	91.44	222	19	0	2854	2189	1	222	0	390
Contig30560	AL2G10450	81.53	639	87	5	2869	953	1	608	0	976
Contig17520	AL2G15570	61.73	81	31	0	592	350	84	164	3e-15	78.2
Contig13220	AL3G10970	64.52	62	9	1	172	26	1	62	5e-13	70.5
Contig19390	AL3G11930	90.55	127	12	0	126	506	1	127	1e-79	242
Contig5459	AL3G19080	41.11	180	56	1	2116	1577	1	130	3e-36	139
Contig34726	AL3G39700	57.72	123	50	1	1106	1468	316	438	1e-83	156
Contig26305	AL4G09160	33.96	53	34	1	202	360	273	324	3e-08	45.4
Contig8852	AL4G30310	89.9	99	10	0	439	143	240	338	5e-58	190
Contig8231	AL5G13230	91.07	56	5	0	703	536	1	56	5e-26	104
Contig43791	AL5G24450	92.68	82	6	0	224	469	39	120	6e-74	159
Contig23372	AL5G28390	91.21	774	67	1	427	2745	1	774	0	1383
Contig19282	AL5G33990	41.86	86	50	0	259	2	47	132	2e-12	65.5
Contig8027	AL6G20030	55.91	372	93	5	1198	2307	379	681	0	384
Contig40766	AL6G21300	68.32	101	32	0	305	3	130	230	8e-61	143
Contig16495	AL6G32670	96.43	84	3	0	465	214	196	279	6e-51	166
Contig39347	AL6G38350	99.59	242	1	0	728	3	21	262	6e-172	484
Contig31251	AL6G38910	52.79	627	276	10	430	2262	262	884	0	563
Contig26509	AL6G39190	67.47	83	21	1	1647	1399	154	230	1e-39	122
Contig33150	AL6G39730	94.84	426	22	0	232	1509	145	570	0	844
Contig33788	AL6G39730	94.84	407	21	0	273	1493	159	565	0	808
Contig1446	AL7G04110	56.95	439	105	6	1495	254	186	565	4e-135	419
Contig26046	AL7G11260	84.18	177	28	0	2728	2198	5	181	2e-160	320
Contig47534	AL7G11310	82.33	283	40	1	139	957	2	284	1e-120	360
Contig9882	AL7G28220	72.13	549	96	6	269	1882	62	564	0	796
Contig12598	AL7G33500	87.1	31	4	0	649	557	28	58	4e-09	58.9
Contig18354	AL7G39350	52.91	172	59	4	247	759	24	174	8e-43	152
Contig46840	AL8G08040	82.54	63	11	0	511	323	54	116	3e-35	114
Contig9886	AL8G23030	78.26	69	15	0	69	275	1	69	2e-22	94.4
Contig14529	AL8G23030	78.26	69	15	0	680	886	1	69	3e-21	93.6
Contig47823	AL8G23030	78.26	69	15	0	69	275	1	69	3e-22	93.6
Contig49509	AL8G23030	78.26	69	15	0	612	406	1	69	3e-22	93.6
Contig10562	AT1G04080	58.93	431	145	8	2869	1604	11	418	0	462
Contig42388	AT1G07870	71.43	175	45	1	940	1464	227	396	1e-137	258
Contig4163	AT1G14520	59.52	42	17	0	140	15	168	209	7e-18	57
Contig20385	AT1G14520	48.65	74	22	3	179	3	123	195	6e-15	61.6
Contig8190	AT1G26740	64.17	120	42	1	460	816	1	120	9e-42	150
Contig1995	AT1G27470	51.1	454	192	8	1847	525	375	811	0	421
Contig30998	AT1G28100	82.4	125	22	0	245	619	1	125	3e-65	220
Contig38678	AT1G63522	48.53	68	31	1	312	109	1	64	2e-15	71.6
Contig31285	AT1G66240	82.61	69	12	0	466	260	30	98	5e-34	124
Contig47613	AT1G73610	42.95	156	75	2	468	1	158	299	2e-34	129
Contig48992	AT1G77740	32.61	138	67	1	448	35	129	240	2e-12	62.4
Contig37294	AT1G79610	91.51	106	9	0	226	543	244	349	1e-107	204
Contig10100	AT1G80560	92.94	85	6	0	808	554	205	289	4e-70	169
Contig18553	AT2G07599	93.69	111	7	0	1120	788	237	347	1e-74	209
Contig15819	AT2G30630	92.31	26	2	0	495	418	223	248	6e-08	55.5
Contig37972	AT2G42170	54.64	183	75	2	783	235	156	330	1e-81	194
Contig12113	AT3G01640	86.58	149	20	0	1214	768	32	180	1e-85	273
Contig46077	AT3G09270	67.21	122	38	2	652	1011	5	126	2e-66	174
Contig10767	AT3G11500	97.5	80	2	0	561	322	1	80	1e-47	157
Contig48510	AT3G11930	60.98	41	16	0	112	234	131	171	5e-17	58.9
Contig29730	AT3G12590	63.58	906	222	8	747	3425	350	1160	0	1057
Contig22702	AT3G53730	100	83	0	0	126	374	22	104	5e-50	164
Contig26389	AT3G53730	100	83	0	0	1091	843	22	104	6e-46	162
Contig33122	AT3G53730	100	89	0	0	420	154	16	104	1e-54	176
Contig51781	AT3G53730	100	83	0	0	996	748	22	104	3e-47	162
Contig7384	AT3G57150	80.56	36	7	0	110	3	17	52	4e-09	65.5
Contig37558	AT3G63520	84.62	52	8	0	911	1066	287	338	8e-21	99
Contig51706	AT4G00100	83.91	87	10	1	663	403	70	152	4e-38	136
Contig12911	AT4G01170	60.61	33	13	0	431	333	409	441	3e-13	50.1
Contig18555	AT4G11980	86.14	166	23	0	876	379	106	271	1e-93	296
Contig30074	AT4G12190	53.85	39	17	1	597	484	20	58	4e-08	53.9
Contig50322	AT4G32640	88.73	284	32	0	2260	1409	327	610	0	508
Contig43043	AT4G39900	85.71	35	5	0	1233	1129	174	208	6e-10	64.7
Contig45436	AT4G39900	85.71	35	5	0	700	804	174	208	4e-10	64.7
Contig19156	AT5G02540	73.85	65	17	0	996	802	257	321	5e-23	102
Contig48243	AT5G03240	90.18	275	26	1	824	3	8	282	4e-159	456
Contig42559	AT5G04710	77.78	198	43	1	705	112	153	349	1e-128	313
Contig37729	AT5G20620	99.45	364	2	0	1176	85	20	383	0	719
Contig33035	AT5G20990	69.71	208	63	0	1452	829	183	390	2e-156	301
Contig29488	AT5G24440	58.73	63	26	0	2012	2200	221	283	3e-46	89
Contig24446	AT5G39150	50.98	204	56	5	773	168	22	183	4e-52	178
Contig31321	AT5G41360	81.25	64	11	1	632	441	309	371	7e-40	106
Contig23157	AT5G42820	80.43	281	53	1	91	927	1	281	6e-118	369
Contig23393	AT5G51030	56.18	178	72	2	859	326	144	315	2e-107	214
Contig14257	AT5G58240	78.44	167	34	1	659	165	12	178	5e-74	232
Contig13892	AT5G62760	49.77	428	152	11	1756	488	248	617	1e-81	280
Contig46996	AT5G65620	86.58	611	82	0	404	2236	182	792	0	1065
Contig49929	AT5G67370	98.78	82	1	0	590	835	133	214	2e-43	167
Contig22457	ATCG00800	88.58	219	25	0	3560	2904	1	219	9e-119	374
Contig18869	ATMG00180	92.64	231	17	0	704	12	223	453	1e-145	422
Contig30126	ATMG00285	91.76	182	15	0	1038	1583	11	192	2e-86	278
Contig44038	ATMG00285	91.76	182	15	0	1292	747	11	192	2e-86	278
Contig52172	ATMG00510	90.97	277	22	1	556	1386	81	354	0	519
Contig41980	ATMG00570	92.62	122	9	0	1338	973	7	128	1e-123	228
Contig43515	ATMG00570	88.52	270	31	0	1303	494	7	276	2e-147	435
Contig33630	ATMG01360	99.62	526	2	0	1601	24	1	526	0	979
Contig35253	ATMG01360	99.62	526	2	0	1601	24	1	526	0	979
Contig602	ATR_00001G03960	68.89	90	27	1	490	759	285	373	2e-51	117
Contig2709	ATR_00002G06470	38	300	129	7	1405	2277	1668	1919	2e-63	151
Contig14827	ATR_00007G01720	80.51	195	8	2	883	299	20	184	9e-85	261
Contig22639	ATR_00008G00890	67.86	641	168	8	1919	3	1	605	0	833
Contig36148	ATR_00008G01700	65.84	243	76	2	1382	669	2	242	4e-126	250
Contig6321	ATR_00011G00930	78.57	42	9	0	256	131	58	99	2e-22	76.6
Contig13679	ATR_00013G00100	95.45	66	3	0	121	318	1	66	2e-25	100
Contig36069	ATR_00016G02570	89.8	294	30	0	273	1154	255	548	0	560
Contig17362	ATR_00016G03360	90.24	82	8	0	711	956	1	82	9e-46	160
Contig13939	ATR_00021G00360	96.23	53	2	0	1637	1479	135	187	1e-23	108
Contig15707	ATR_00025G02450	88.25	664	76	1	2737	752	17	680	0	1006
Contig3995	ATR_00030G00160	95.65	161	7	0	901	1383	189	349	3e-103	320
Contig29417	ATR_00030G00160	97.09	378	11	0	1539	406	1	378	0	767
Contig38602	ATR_00038G00820	56.74	1091	394	16	3250	119	452	1511	0	1133
Contig3903	ATR_00045G01280	62.07	116	38	2	122	451	41	156	4e-39	139
Contig11717	ATR_00048G00210	96.4	250	9	0	1008	259	1	250	8e-135	405
Contig23068	ATR_00048G02180	83.78	148	24	0	782	339	7	154	3e-97	206
Contig40275	ATR_00063G00810	85.71	49	7	0	147	1	54	102	2e-19	86.3
Contig1077	ATR_00069G00430	83.92	199	32	0	2	598	85	283	2e-158	342
Contig32613	ATR_00069G01290	99.23	130	1	0	698	1087	147	276	5e-117	231
Contig46906	ATR_00069G01290	98.48	198	3	0	465	1058	112	309	6e-123	369
Contig15580	ATR_00071G01160	57.98	188	79	0	506	1069	129	316	2e-77	229
Contig23078	ATR_00071G01160	55.56	243	100	2	1122	406	1	239	1e-87	275
Contig39912	ATR_00071G01160	64	125	45	0	827	453	69	193	1e-68	169
Contig50019	ATR_00077G01500	62.94	170	29	2	181	687	48	184	4e-94	210
Contig15190	ATR_00079G00560	67.86	168	54	0	608	1111	181	348	3e-115	243
Contig16700	ATR_00085G00640	60.64	531	203	2	1788	214	856	1386	0	650
Contig7941	ATR_00092G00410	62.26	257	94	2	903	136	238	492	0	342
Contig37945	ATR_00092G00670	91.3	69	6	0	187	393	1	69	1e-34	135
Contig37008	ATR_00095G00190	93.55	31	2	0	1564	1472	59	89	8e-12	68.6
Contig22300	ATR_00098G00410	70.11	87	23	1	83	343	148	231	2e-46	134
Contig33357	ATR_00106G01240	39.77	88	47	1	500	237	168	249	1e-13	70.9
Contig27951	ATR_00107G00250	66.27	335	106	5	2574	1588	7	340	6e-180	466
Contig19823	ATR_00118G00140	70	220	64	1	897	1550	167	386	7e-158	326
Contig16216	ATR_00119G00160	74.43	1541	302	13	299	4873	42	1506	0	2237
Contig6438	ATR_00122G00020	95.65	92	4	0	1821	1546	41	132	4e-54	196
Contig11054	ATR_00122G00020	96.6	147	5	0	2454	2014	1	147	2e-95	312
Contig11511	ATR_00122G00020	98.96	96	1	0	2528	2241	1	96	8e-73	209
Contig34469	ATR_00122G00020	96.6	147	5	0	26	466	1	147	4e-96	311
Contig35320	ATR_00122G00020	96.6	147	5	0	2400	1960	1	147	1e-95	311
Contig7759	ATR_00125G00130	71.96	214	60	0	833	192	208	421	2e-97	327
Contig17806	ATR_00125G00130	71.96	214	60	0	810	169	208	421	4e-98	327
Contig8060	ATR_00129G00040	81.9	326	58	1	1641	2615	53	378	0	539
Contig16158	ATR_00228G00020	67.65	34	10	1	423	325	16	49	1e-12	49.7
Contig22827	ATR_00334G00020	93.55	93	6	0	2109	2387	71	163	6e-60	179
Contig25550	ATR_00334G00020	85.42	144	18	1	1531	1109	20	163	9e-73	246
Contig37930	ATR_00334G00020	85.42	144	18	1	2148	2570	20	163	1e-72	246
Contig48369	ATR_00610G00010	95.12	41	2	0	344	222	1	41	3e-21	89.4
Contig41935	ATR_00626G00010	83.24	173	21	1	520	2	227	391	4e-97	298
Contig3243	ATR_02137G00010	85.71	112	15	1	322	657	14	124	2e-38	144
Contig20462	ATR_02137G00010	89.01	91	10	0	732	1004	39	129	1e-38	142
Contig7541	BR00G05830	73.68	38	8	1	1382	1489	184	221	3e-08	59.3
Contig51321	BR00G05830	73.68	38	8	1	1322	1429	184	221	4e-08	58.5
Contig30230	BR00G11490	75.22	230	55	1	686	3	139	368	6e-137	356
Contig22217	BR01G01720	59.15	71	24	1	323	126	8	78	1e-13	71.2
Contig29720	BR01G04930	75.39	191	46	1	889	320	21	211	7e-99	301
Contig44856	BR01G05310	71.52	323	92	0	747	1715	770	1092	0	467
Contig10804	BR01G13320	39.69	325	165	5	1013	66	98	400	6e-66	224
Contig39269	BR01G22970	85.96	57	8	0	547	717	72	128	7e-41	106
Contig5467	BR01G40790	89.71	272	26	1	1405	596	17	288	0	490
Contig42675	BR01G40790	90.4	198	17	1	1153	566	91	288	4e-176	351
Contig19403	BR02G03630	74.25	233	52	2	126	824	14	238	2e-120	354
Contig20531	BR02G04290	83.33	60	10	0	1030	1209	47	106	4e-27	111
Contig31525	BR02G05380	100	28	0	0	356	439	68	95	9e-10	58.5
Contig47596	BR02G11130	47.98	173	86	1	279	785	246	418	2e-40	151
Contig10458	BR02G25900	44.97	358	151	5	705	1661	49	399	5e-99	246
Contig13726	BR03G01360	93.1	58	4	0	631	804	1	58	5e-31	118
Contig32281	BR03G03760	74.96	595	129	4	5154	3412	487	1075	0	777
Contig7265	BR03G09030	71.67	180	51	0	183	722	20	199	1e-87	271
Contig8940	BR03G09030	70	180	54	0	162	701	20	199	6e-80	249
Contig44936	BR03G16580	86.14	101	14	0	2	304	146	246	3e-80	182
Contig24338	BR03G34180	74.7	166	42	0	1302	805	210	375	1e-123	282
Contig35244	BR03G34180	62.37	186	44	1	1737	1180	216	375	1e-162	229
Contig34168	BR03G36640	75.9	195	47	0	824	240	381	575	0	316
Contig47481	BR03G38200	56.25	96	42	0	621	908	321	416	3e-77	122
Contig21996	BR03G52560	60.76	423	115	6	125	1390	1	373	2e-168	492
Contig12445	BR03G53120	70.89	79	23	0	1070	834	12	90	2e-34	133
Contig24261	BR03G53890	65.6	125	41	1	124	492	34	158	3e-50	169
Contig13370	BR04G05160	79.74	153	31	0	459	1	186	338	9e-89	271
Contig11499	BR04G14810	68.78	1307	352	12	14	3910	817	2075	0	1775
Contig20274	BR04G23570	84.57	162	25	0	3	488	51	212	1e-126	301
Contig9474	BR05G28450	81.9	210	32	1	613	2	1327	1536	7e-160	354
Contig47022	BR05G32860	85.55	256	31	1	2	769	28	277	4e-143	414
Contig9078	BR05G34060	60.78	357	125	6	25	1062	21	373	0	419
Contig41558	BR06G06090	98.77	81	1	0	152	394	10	90	3e-51	168
Contig32307	BR06G10600	74.01	177	44	2	527	3	873	1049	1e-154	261
Contig17556	BR06G31520	80.52	267	47	2	798	1	370	632	0	403
Contig44390	BR06G38340	84.42	430	49	3	1133	2413	639	1053	0	672
Contig14347	BR07G28050	86.88	381	46	2	140	1282	29	405	0	665
Contig36929	BR07G30920	86	50	7	0	732	881	111	160	5e-23	99
Contig37402	BR07G30920	84.51	71	11	0	926	1138	90	160	3e-36	137
Contig23415	BR07G34590	77.88	104	23	0	1455	1766	321	424	2e-154	157
Contig27797	BR07G34590	77.88	104	23	0	806	495	321	424	3e-152	157
Contig43186	BR08G04390	82.22	90	16	0	613	344	1	90	2e-47	161
Contig7485	BR08G10090	62.85	358	119	3	1407	370	1	356	3e-139	415
Contig9883	BR08G10090	59.89	379	117	4	1545	445	1	356	6e-135	407
Contig33670	BR08G10090	55.14	350	133	3	1590	577	1	338	2e-117	361
Contig44414	BR08G29980	80.39	51	10	0	149	301	81	131	5e-21	85.9
Contig15682	BR09G00560	81.27	283	53	0	342	1190	132	414	0	471
Contig12284	BR09G17200	80.38	316	62	0	1213	266	2	317	0	545
Contig5174	BR09G21010	46.49	185	70	5	232	777	40	198	2e-54	156
Contig31892	BR09G26280	85	80	12	0	2348	2109	256	335	8e-76	124
Contig10693	BR09G35800	39.76	166	81	6	178	639	4	162	1e-16	86.3
Contig7292	BR09G37560	40.7	172	97	4	3	518	86	252	3e-26	114
Contig29880	BR09G37560	40.7	172	97	4	3	518	86	252	2e-24	110
Contig6507	BR09G43910	56.56	244	104	1	1144	419	207	450	6e-108	250
Contig43339	BR09G45900	78.32	143	31	0	279	707	390	532	7e-83	210
Contig45441	BR09G48390	38.51	148	82	6	81	521	79	218	7e-20	90.1
Contig49696	BR10G14430	48.91	92	47	0	697	422	95	186	2e-32	105
Contig21783	BRMG00270	87.62	202	20	1	783	178	66	262	5e-96	298
Contig28389	BRMG00270	90.98	255	23	0	972	1736	8	262	2e-120	366
Contig36959	BRMG00270	90.98	255	23	0	630	1394	8	262	5e-122	365
Contig35091	BRMG00570	93.51	308	20	0	2532	1609	1	308	6e-173	515
Contig42084	BRMG00570	97.35	151	4	0	1828	2280	1	151	1e-111	239
Contig3624	BRMG00760	84.73	262	34	1	1270	485	13	268	3e-147	429
Contig51807	BRMG00760	86.63	187	20	1	1211	651	24	205	3e-91	283
Contig19954	BV0G05180	85.28	231	34	0	877	185	74	304	2e-141	424
Contig36269	BV0G05180	84.55	220	34	0	2708	2049	85	304	9e-125	399
Contig693	BV0G19480	74.16	178	46	0	535	2	41	218	9e-97	289
Contig39696	BV0G26250	67.31	52	17	0	207	52	66	117	2e-15	76.3
Contig14157	BV0G34570	64.97	471	127	6	304	1650	15	469	0	543
Contig11173	BV0G39170	79.37	223	25	1	1	669	31	232	5e-119	360
Contig51070	BV0G46180	79.59	49	10	0	596	742	12	60	5e-20	87
Contig17860	BV0G47510	98.31	236	4	0	3446	4153	150	385	0	475
Contig19382	BV0G47510	98.25	229	4	0	1235	549	150	378	3e-157	461
Contig24551	BV0G47720	84.21	152	20	1	128	571	1	152	8e-89	269
Contig32977	BV0G47720	76.84	285	59	2	128	970	1	282	6e-161	463
Contig29635	BV0G65370	83.14	172	29	0	404	919	81	252	1e-117	299
Contig14385	BV0G67230	86.21	29	4	0	564	650	118	146	4e-07	53.5
Contig37514	BV0G67230	86.21	29	4	0	563	649	118	146	4e-07	53.5
Contig10877	BV0G70300	92.45	106	8	0	205	522	29	134	6e-47	162
Contig4006	BV0G77220	80	120	19	3	982	1329	35	153	4e-46	170
Contig4044	BV0G77220	80	120	19	3	3315	2968	35	153	4e-46	169
Contig12271	BV0G77220	80	120	19	3	829	1176	35	153	4e-46	170
Contig16843	BV0G77220	80	120	19	3	3460	3113	35	153	4e-46	169
Contig30197	BV0G77220	80	120	19	3	3262	2915	35	153	3e-46	170
Contig35178	BV0G77220	80	120	19	3	1472	1125	35	153	3e-47	170
Contig39983	BV0G77220	80	120	19	3	982	1329	35	153	4e-46	170
Contig46701	BV0G77220	59.52	168	44	5	371	853	3	153	6e-42	157
Contig23305	BV0G77230	70.59	68	20	0	822	619	1	68	2e-19	85.5
Contig7606	BV0G77490	93.46	107	7	0	114	434	544	650	1e-55	201
Contig4200	BV0G77520	98.14	323	6	0	1609	641	45	367	0	558
Contig22735	BV0G77520	99.2	125	1	0	1673	2047	380	504	0	256
Contig33208	BV0G77520	92.78	568	40	1	1052	2755	9	575	0	971
Contig38432	BV0G77520	98.12	531	10	0	1622	30	45	575	0	978
Contig47844	BV0G77620	97.92	48	1	0	663	520	109	156	4e-34	94.4
Contig44806	BV1G00520	64.18	67	24	0	201	1	1	67	5e-17	83.6
Contig50181	BV1G00520	100	37	0	0	111	1	31	67	9e-16	79.7
Contig37635	BV1G09720	80.56	108	21	0	505	182	199	306	3e-93	189
Contig8767	BV2G02770	94.44	414	23	0	1992	751	1	414	0	782
Contig27081	BV2G02770	89.89	435	23	1	89	1393	1	414	0	771
Contig22215	BV2G05210	30.85	201	85	6	1006	1590	120	272	4e-25	75.5
Contig36979	BV2G05210	52.83	53	24	1	1350	1505	220	272	1e-08	60.8
Contig39224	BV2G05210	30.85	201	85	6	751	167	120	272	2e-19	75.5
Contig16983	BV2G06680	45.02	291	153	3	1276	404	1127	1410	2e-115	230
Contig41416	BV2G13750	92.59	27	2	0	755	675	20	46	1e-16	57
Contig35870	BV2G15620	73.74	876	189	7	1136	3745	2	842	0	1286
Contig8074	BV3G01530	53.57	56	26	0	471	638	58	113	1e-37	65.9
Contig11241	BV3G10090	82.5	80	14	0	180	419	1	80	5e-40	143
Contig32108	BV3G10350	89.8	196	9	1	74	661	1	185	2e-125	365
Contig30075	BV3G10500	80.92	152	29	0	716	261	1	152	3e-84	262
Contig34957	BV3G10520	53.66	82	21	3	7	204	752	832	9e-17	73.6
Contig20925	BV4G06670	42.11	95	52	3	792	511	3	95	7e-12	69.7
Contig35953	BV4G07160	53.36	298	126	3	861	1	191	486	4e-137	308
Contig44993	BV4G10400	42.59	54	31	0	423	262	158	211	5e-07	42
Contig11282	BV4G11450	69.27	192	59	0	106	681	36	227	2e-92	282
Contig7082	BV4G13190	87.8	41	5	0	752	874	1	41	2e-14	78.6
Contig11749	BV5G01280	90.54	317	24	1	1564	614	290	600	0	596
Contig17468	BV5G04500	62.96	54	13	2	489	328	37	83	2e-08	55.8
Contig44483	BV5G04500	62.96	54	13	2	360	521	37	83	2e-08	55.8
Contig26810	BV5G20000	100	73	0	0	252	34	44	116	4e-41	150
Contig50132	BV5G22720	60.05	443	135	8	215	1483	412	832	0	477
Contig26611	BV6G05590	79.19	221	22	1	592	2	331	551	0	357
Contig2424	BV6G10630	74.75	301	74	1	469	1371	68	366	0	466
Contig51395	BV6G12130	74.52	263	66	1	96	884	3	264	6e-154	417
Contig10325	BV6G15020	62.87	237	88	0	1440	730	20	256	2e-151	308
Contig51411	BV6G16300	68.82	542	121	4	183	1808	25	518	0	741
Contig21550	BV6G22060	85.75	400	57	0	2775	1576	229	628	0	672
Contig30825	BV6G24300	46.04	139	72	2	1466	1059	79	217	1e-24	94.7
Contig32464	BV6G24300	40.29	139	80	2	2040	1633	82	220	2e-22	83.2
Contig45103	BV6G24300	41.41	198	113	2	1416	2000	20	217	8e-29	123
Contig44835	BV7G00790	66.23	77	26	0	2	232	298	374	7e-25	114
Contig9837	BV7G05060	78.13	32	7	0	500	595	68	99	2e-19	59.3
Contig10643	BV8G06420	78.08	333	58	1	1	954	1238	1570	2e-180	550
Contig28832	BV9G03720	47.44	78	31	3	525	310	1	74	5e-12	63.9
Contig22043	BVMG00060	66.67	147	33	2	120	554	15	147	4e-52	174
Contig48172	BVMG00060	70.69	58	15	1	662	829	15	72	3e-26	73.2
Contig48773	BVMG00060	76.47	68	16	0	230	433	80	147	5e-34	103
Contig39745	BVMG01030	88.33	257	30	0	1097	327	1	257	2e-147	431
Contig46861	BVMG01030	88.33	257	30	0	1135	365	1	257	3e-148	431
Contig15428	BVMG01040	54.39	171	76	1	1168	1674	100	270	5e-49	179
Contig1198	BVMG01220	96.63	415	14	0	165	1409	1	415	0	738
Contig8268	BVMG01220	96.63	415	14	0	1811	567	1	415	0	738
Contig12770	BVMG01220	87.12	520	23	2	1905	346	1	476	0	818
Contig23830	BVMG01220	99.04	312	3	0	937	2	155	466	0	565
Contig31488	CL00G02610	52.83	53	25	0	399	241	26	78	2e-13	68.6
Contig35612	CL00G02630	82.35	136	24	0	1952	1545	1	136	1e-64	218
Contig40996	CL00G02630	82.35	136	24	0	147	554	1	136	2e-63	218
Contig50809	CL00G02630	82.35	136	24	0	2357	1950	1	136	5e-64	218
Contig48381	CL00G05160	48.1	79	40	1	514	278	65	142	1e-16	67
Contig51651	CL01G01420	79.45	253	46	1	3	743	92	344	1e-142	413
Contig7323	CL01G02800	47.19	231	96	5	238	891	10	227	1e-59	197
Contig42371	CL01G06920	30.55	275	150	7	1083	313	139	390	2e-31	128
Contig43796	CL01G06920	26.75	243	144	6	952	293	166	397	8e-17	85.5
Contig3254	CL01G09040	96.63	297	10	0	1132	242	46	342	0	548
Contig13770	CL01G09040	93.95	314	19	0	1111	170	29	342	0	558
Contig20914	CL01G09040	89.18	342	29	1	1139	138	1	342	0	564
Contig38906	CL01G09040	85.39	356	30	2	77	1120	1	342	0	559
Contig48582	CL01G09460	89.68	126	13	0	400	23	32	157	2e-71	244
Contig48765	CL01G09460	89.68	126	13	0	400	23	32	157	3e-71	244
Contig15954	CL01G10960	95.24	147	7	0	874	434	1	147	1e-81	254
Contig32888	CL01G10960	94.56	147	8	0	836	396	1	147	6e-82	253
Contig46455	CL01G10960	87.97	158	8	1	636	163	1	147	1e-80	245
Contig17090	CL01G11520	89.31	131	14	0	394	2	45	175	8e-78	244
Contig17919	CL01G13600	31.2	125	65	5	942	1274	167	284	2e-12	57.4
Contig26798	CL01G14720	95	180	9	0	742	203	5	184	9e-121	353
Contig45925	CL01G14720	95	180	9	0	742	203	5	184	4e-120	352
Contig9411	CL01G14930	67.27	220	70	1	275	928	70	289	3e-156	308
Contig30767	CL01G14930	66.82	422	131	2	1517	279	70	491	0	580
Contig36696	CL01G15210	76.84	95	21	1	282	1	1	95	3e-45	149
Contig4884	CL01G18750	94.29	35	2	0	669	565	48	82	7e-15	72.4
Contig1466	CL01G20120	70.97	465	129	3	2916	1531	12	473	0	702
Contig7930	CL01G20740	71.88	288	81	0	1360	497	256	543	0	445
Contig17827	CL01G22450	45.28	53	29	0	221	379	232	284	1e-10	51.2
Contig18362	CL01G22450	38.73	142	75	3	737	348	143	284	2e-18	89.4
Contig36993	CL01G22450	38.73	142	75	3	783	394	143	284	2e-18	89.4
Contig34117	CL01G24820	80.3	66	13	0	540	343	34	99	2e-20	89.4
Contig43743	CL01G24820	81.69	71	13	0	555	343	29	99	4e-24	99
Contig47931	CL01G24820	81.69	71	13	0	591	379	29	99	4e-24	99
Contig6380	CL02G00480	58.59	99	41	0	91	387	181	279	2e-31	128
Contig24392	CL02G00480	58.59	99	41	0	313	609	181	279	3e-31	129
Contig38634	CL02G02230	72.41	29	8	0	102	16	1	29	7e-07	52.4
Contig11479	CL02G02350	85.71	168	24	0	824	321	171	338	3e-146	306
Contig49083	CL02G02350	81.76	340	56	3	268	1275	1	338	0	548
Contig22709	CL02G02380	82.97	458	72	2	112	1485	1	452	0	806
Contig28190	CL02G02380	84.55	453	69	1	112	1470	1	452	0	819
Contig7177	CL02G04260	55.38	65	24	1	1489	1310	40	104	1e-11	68.2
Contig45940	CL02G06970	71.74	184	40	1	1	516	77	260	2e-88	267
Contig4280	CL02G07770	65.43	457	149	4	90	1445	7	459	0	582
Contig26994	CL02G07770	62.21	307	107	4	1017	112	157	459	4e-151	356
Contig29964	CL02G07770	62.74	314	108	4	1063	137	150	459	4e-157	370
Contig41357	CL02G09650	88.78	401	35	1	1285	2487	336	726	0	698
Contig10187	CL02G11070	84.35	115	18	0	346	2	54	168	3e-62	209
Contig44155	CL02G17930	69.93	276	67	3	1683	889	6	276	0	392
Contig13420	CL02G18480	87.84	921	35	2	82	2844	1	844	0	1664
Contig22271	CL02G19010	83.9	118	19	0	829	476	13	130	8e-67	211
Contig24369	CL02G19010	85.38	130	19	0	24	413	1	130	1e-77	236
Contig13489	CL02G19220	96.67	420	13	1	51	1310	1	419	0	786
Contig30206	CL02G22040	85.64	202	29	0	2	607	359	560	0	372
Contig1922	CL02G22140	68.33	480	98	8	1645	347	14	486	0	632
Contig10013	CL02G23370	90.1	505	50	0	1959	445	14	518	0	875
Contig34879	CL03G06010	72.81	445	100	6	584	1861	263	705	0	513
Contig25582	CL03G09100	72.02	218	61	0	741	88	336	553	1e-168	319
Contig36245	CL03G09100	88.89	198	22	0	78	671	139	336	0	347
Contig31798	CL03G11390	95.24	42	2	0	1666	1541	33	74	3e-17	87.4
Contig40345	CL03G14340	97.56	82	2	0	1	246	50	131	2e-49	166
Contig10402	CL03G14930	82.28	254	27	2	330	1061	81	326	2e-147	435
Contig43348	CL03G15260	77.16	416	77	6	2982	1744	2	402	0	660
Contig7189	CL04G04230	80.88	68	12	1	209	412	49	115	5e-35	102
Contig41024	CL04G04460	82.75	632	84	5	1	1854	431	1051	0	993
Contig51227	CL04G05840	56.14	57	25	0	2	172	55	111	2e-13	69.7
Contig17720	CL04G07150	73.08	260	67	1	321	1091	6	265	0	402
Contig27937	CL04G07970	76.54	162	36	1	360	839	77	238	2e-77	247
Contig42185	CL04G08180	74.49	98	25	0	528	235	373	470	2e-45	153
Contig4160	CL04G08590	80.4	250	47	1	1230	487	27	276	8e-145	421
Contig46671	CL04G08590	83.46	127	21	0	150	530	169	295	1e-63	206
Contig19946	CL04G08860	93.58	109	7	0	219	545	57	165	7e-65	207
Contig14479	CL04G08990	77.98	218	44	2	646	2	1	217	3e-106	331
Contig41766	CL04G09190	94.57	129	7	0	3	389	124	252	7e-108	262
Contig20920	CL04G09270	90	30	3	0	415	504	1	30	6e-10	61.6
Contig99	CL04G10680	92.76	428	21	1	1549	266	117	534	0	796
Contig22703	CL04G10680	95	240	12	0	1059	340	295	534	0	471
Contig28127	CL04G10680	96.01	426	17	0	1543	266	109	534	0	832
Contig24922	CL04G12250	68.12	69	22	0	204	410	50	118	6e-27	101
Contig34695	CL04G12250	68.12	69	22	0	1236	1030	50	118	1e-26	101
Contig19640	CL04G12560	80.12	171	34	0	2	514	147	317	1e-95	298
Contig29772	CL05G00360	95.74	47	2	0	207	347	62	108	1e-22	93.6
Contig49528	CL05G07230	74.19	31	8	0	160	68	12	42	4e-07	52.4
Contig51405	CL05G08870	63.24	136	48	1	15	416	401	536	2e-52	183
Contig23318	CL05G09350	43.88	98	27	2	940	647	1226	1295	2e-20	70.1
Contig48522	CL05G10090	64.5	231	80	1	1387	2073	396	626	4e-151	315
Contig29422	CL05G10190	90.99	111	10	0	522	190	1	111	1e-64	207
Contig39291	CL05G12730	73.74	99	22	1	1447	1731	57	155	1e-37	151
Contig27019	CL05G13370	84.49	477	69	1	2347	3762	2	478	0	852
Contig36997	CL05G15460	63.36	363	83	7	1483	545	1	363	1e-143	430
Contig11131	CL05G17520	97.67	43	1	0	411	539	41	83	2e-19	89
Contig2055	CL05G19480	33.05	118	56	3	1152	1505	229	323	3e-07	58.5
Contig6791	CL05G22340	81.94	72	13	0	645	430	99	170	5e-53	130
Contig19598	CL05G24990	93.68	174	11	0	1329	808	107	280	3e-157	320
Contig44428	CL05G26630	84.28	159	25	0	445	921	133	291	6e-89	279
Contig50051	CL05G27140	78.85	156	29	2	187	651	83	235	2e-61	197
Contig433	CL05G27850	84.44	45	7	0	1386	1252	72	116	3e-16	82
Contig1990	CL06G00060	100	47	0	0	989	849	705	751	3e-20	96.3
Contig22668	CL06G00490	92.82	418	30	0	983	2236	312	729	0	771
Contig22978	CL06G01330	80.28	634	93	5	4147	2249	337	939	0	964
Contig226	CL06G03430	91.16	294	26	0	1424	543	349	642	0	533
Contig12664	CL06G03430	90.32	248	24	0	2001	2744	407	654	6e-147	470
Contig35177	CL06G03430	93.98	249	15	0	748	2	414	662	4e-161	491
Contig48271	CL06G04320	43.18	176	88	4	35	559	4	168	1e-32	123
Contig21015	CL06G05430	48.11	185	64	5	303	764	1	184	5e-18	87.8
Contig26260	CL06G09370	76.92	39	9	0	3	119	109	147	5e-10	62.8
Contig35645	CL06G13210	64.83	1666	498	18	5603	633	154	1740	0	1917
Contig680	CL06G13490	74.23	454	109	3	63	1409	1	451	0	580
Contig46673	CL06G14870	67.39	46	14	1	65	199	7	52	1e-11	67.8
Contig48235	CL06G15110	57.34	143	57	3	75	503	1	139	3e-43	152
Contig49524	CL06G17490	77.11	380	69	2	250	1335	1	380	0	592
Contig692	CL06G18050	64.12	588	198	4	2072	312	20	595	0	803
Contig7898	CL06G18150	89.29	140	15	0	583	1002	183	322	7e-103	241
Contig21373	CL06G18160	97.08	240	7	0	200	919	114	353	0	499
Contig15801	CL06G18230	29.7	266	156	6	265	1023	25	272	1e-19	92.8
Contig18872	CL06G18230	33.06	242	152	4	15	713	32	272	7e-27	113
Contig28623	CL06G18230	33.61	238	150	3	5	697	36	272	4e-27	113
Contig28931	CL06G18230	29.17	192	126	4	1035	484	84	273	5e-17	75.5
Contig38295	CL06G18230	33.71	178	112	2	520	2	41	217	1e-19	89
Contig43684	CL06G18230	29.34	167	110	3	186	665	107	272	1e-12	64.3
Contig52344	CL06G18230	42.65	68	39	0	11	214	41	108	1e-16	56.2
Contig6087	CL07G00980	46.88	64	34	0	2	193	559	622	4e-08	57.4
Contig7366	CL07G01050	88.08	193	2	1	1046	468	4	175	5e-98	298
Contig20985	CL07G01050	97.79	181	4	0	983	441	4	184	6e-108	322
Contig26390	CL07G03750	83.18	428	72	0	253	1536	8	435	0	666
Contig24991	CL07G03810	79.27	82	17	0	1038	1283	74	155	2e-27	112
Contig17506	CL07G04450	94.94	158	7	1	710	240	92	249	5e-92	281
Contig15098	CL07G04480	72.38	840	218	4	127	2646	1	826	0	1196
Contig13718	CL07G04560	85.93	199	28	0	773	177	150	348	1e-125	371
Contig19846	CL07G08330	88.31	308	36	0	1205	282	55	362	0	572
Contig11163	CL07G10110	82.89	76	13	0	313	540	316	391	2e-67	140
Contig16117	CL07G11040	70.78	243	59	3	1844	1119	1	232	1e-117	339
Contig1693	CL07G11460	88.76	178	20	0	263	796	62	239	3e-90	291
Contig3467	CL07G11460	70.54	224	20	1	288	959	62	239	7e-82	269
Contig5863	CL07G11460	89.33	178	19	0	288	821	62	239	7e-91	291
Contig10639	CL07G11460	89.53	86	9	0	350	607	62	147	2e-43	165
Contig11266	CL07G11460	70.54	224	20	1	371	1042	62	239	5e-80	268
Contig26368	CL07G11460	88.2	178	21	0	288	821	62	239	1e-91	288
Contig44880	CL07G11460	88.76	178	20	0	350	883	62	239	4e-90	289
Contig32240	CL07G12510	86.72	354	22	2	2	1012	119	464	0	587
Contig41607	CL07G12610	88.08	151	16	2	108	554	1	151	5e-85	259
Contig14237	CL07G12680	29.71	377	236	10	1575	472	5	361	1e-29	124
Contig51862	CL07G13760	93.62	47	3	0	496	636	466	512	5e-21	97.1
Contig50249	CL07G13960	69.72	317	95	1	2536	1586	125	440	0	468
Contig46012	CL07G14030	31.3	131	71	2	778	440	21	150	9e-21	72
Contig49529	CL07G14030	32.12	137	74	2	303	659	21	156	3e-20	77.4
Contig50073	CL07G14030	31.34	134	73	2	521	174	21	153	4e-19	73.6
Contig4038	CL07G14180	79.59	49	10	0	583	437	50	98	2e-18	82.4
Contig33655	CL07G14260	83.9	323	42	1	80	1018	31	353	0	550
Contig46105	CL07G14940	98.89	90	1	0	493	224	65	154	5e-73	183
Contig49123	CL07G14940	99.35	154	1	0	953	492	1	154	1e-101	313
Contig28973	CL07G15050	58.94	207	78	1	419	1039	62	261	5e-75	216
Contig42477	CL07G17250	74.48	337	80	3	1642	638	287	619	0	492
Contig20151	CL07G17340	96.5	143	5	0	2473	2045	1	143	6e-75	249
Contig31072	CL07G17340	96.5	143	5	0	370	798	1	143	7e-75	249
Contig52514	CL07G17600	61.19	402	122	7	2515	1361	30	414	3e-138	432
Contig50581	CL08G04780	49.52	105	49	1	434	132	522	626	1e-28	105
Contig6760	CL08G07800	68.57	35	11	0	992	888	98	132	7e-07	54.3
Contig17168	CL08G07800	68.57	35	11	0	1054	950	98	132	8e-07	54.3
Contig17320	CL08G07800	68.57	35	11	0	910	1014	98	132	7e-07	54.3
Contig32103	CL08G07800	68.57	35	11	0	450	554	98	132	1e-07	52.4
Contig34063	CL08G09650	95.24	42	2	0	234	109	1	42	9e-21	87.8
Contig35969	CL08G09850	74.48	478	98	6	185	1579	40	506	0	640
Contig38125	CL08G09850	76.47	391	80	3	6	1157	56	441	0	561
Contig40038	CL08G10940	96	250	10	0	77	826	1	250	4e-136	394
Contig32434	CL08G14250	100	160	0	0	465	944	7	166	4e-66	216
Contig35218	CL09G00590	81.57	293	44	1	535	1383	36	328	0	481
Contig6470	CL09G02930	84.57	162	25	0	1078	1563	176	337	1e-90	292
Contig46025	CL09G02930	82.05	156	28	0	28	495	142	297	7e-88	274
Contig33718	CL09G03310	43.1	239	90	4	1010	432	9	247	2e-42	155
Contig26392	CL09G04260	96.7	394	13	0	1590	2771	1	394	0	765
Contig30603	CL09G06700	53.72	188	80	3	764	210	21	204	5e-53	179
Contig49611	CL09G06700	59.24	238	89	4	152	847	19	254	6e-50	174
Contig52319	CL09G07840	86.46	96	13	0	38	325	110	205	7e-48	171
Contig38996	CL09G09470	83.94	218	33	1	208	861	103	318	4e-112	336
Contig2081	CL09G09550	25.42	417	248	22	868	2031	42	424	3e-07	58.2
Contig12510	CL09G09550	23.73	354	208	19	1145	207	27	359	7e-10	65.5
Contig50224	CL09G09940	91.5	153	13	0	598	140	533	685	1e-133	286
Contig26960	CL09G09980	92.37	262	20	0	101	886	1	262	5e-163	468
Contig15123	CL09G10850	67.08	401	127	2	1538	336	1	396	0	555
Contig19973	CL09G10850	67.08	401	127	2	1825	623	1	396	0	555
Contig44524	CL09G12350	91.67	36	3	0	89	196	1	36	9e-15	71.2
Contig44926	CL09G15800	45.36	97	43	1	313	53	134	230	4e-19	85.1
Contig34146	CL09G19830	90.7	129	11	1	87	473	371	498	2e-92	245
Contig25699	CL09G20980	89.56	249	23	3	140	883	1	247	3e-150	433
Contig14989	CL09G21200	67.23	119	28	5	19	348	21	137	6e-27	114
Contig23626	CL09G21200	92.31	39	3	0	19	135	21	59	4e-21	83.6
Contig30303	CL09G22510	57.89	76	7	1	172	399	392	442	1e-17	84
Contig25503	CL10G02140	62.96	216	73	2	2380	1748	1200	1413	5e-126	288
Contig18264	CL10G02210	65.97	573	172	6	1927	248	446	1008	0	734
Contig37349	CL10G02210	70.08	371	103	2	1114	2	537	899	4e-173	524
Contig40108	CL10G02210	63.05	571	177	6	1882	248	446	1008	0	698
Contig6317	CL10G04790	82.11	95	15	1	534	250	1	93	2e-49	164
Contig20523	CL10G04790	83.16	95	14	1	623	339	1	93	1e-47	166
Contig31446	CL10G05200	65.38	78	27	0	235	2	331	408	1e-26	116
Contig27388	CL10G07040	87.94	373	39	4	2350	1232	1	367	0	610
Contig45848	CL10G07040	86.74	264	32	3	142	933	1	261	3e-131	399
Contig25065	CL10G07960	81.07	280	51	1	1115	276	63	340	2e-173	499
Contig37410	CL10G07960	81.43	280	50	1	1096	257	63	340	6e-174	499
Contig14437	CL10G11390	71.04	221	21	1	927	265	97	274	1e-105	323
Contig13904	CL10G12750	81.12	143	27	0	2812	2384	281	423	2e-92	200
Contig20425	CL10G12750	74.81	135	27	2	645	259	132	265	6e-72	191
Contig6251	CL10G12920	83.46	405	59	2	1931	741	98	502	0	696
Contig44342	CL10G13230	28.27	283	170	8	777	1598	8	266	4e-24	106
Contig35751	CL10G14630	62.63	281	94	2	1230	388	75	344	9e-106	325
Contig42010	CL10G14630	67.34	199	65	0	972	376	146	344	8e-89	278
Contig43404	CL10G14630	62.29	236	80	1	972	265	118	344	4e-94	292
Contig44454	CL10G14630	63.33	210	61	1	947	318	151	344	2e-84	265
Contig48145	CL10G15510	46.88	64	30	1	85	276	10	69	3e-08	54.3
Contig39743	CL10G16060	73.91	414	82	1	1949	708	173	560	0	620
Contig4737	CL10G17370	60.2	98	29	2	951	1244	48	135	3e-24	106
Contig22031	CL10G17790	31.79	195	122	6	2	577	31	217	2e-28	113
Contig2209	CL11G03960	97.1	483	14	0	1915	467	1	483	0	939
Contig2680	CL11G04450	88.99	109	12	0	416	90	146	254	3e-59	201
Contig26826	CL11G06190	67.48	123	40	0	695	1063	1	123	2e-21	94.4
Contig44258	CL11G06990	71.43	126	30	2	203	565	1	125	1e-47	176
Contig22463	CL11G07960	59.91	646	223	7	2411	525	80	706	0	750
Contig29658	CL11G08940	81.01	358	68	0	556	1629	383	740	0	614
Contig41251	CL11G09830	100	160	0	0	386	865	7	166	3e-66	216
Contig40657	CL11G10370	50.85	295	119	6	1606	737	194	467	9e-102	248
Contig48904	CL11G14340	60	45	18	0	145	11	414	458	3e-10	62.8
Contig2224	CL11G15040	78.38	296	58	2	876	1	173	466	1e-123	399
Contig23384	CL11G15420	81.63	283	46	1	617	1465	1397	1673	0	471
Contig2213	CL11G15820	66.05	489	95	5	905	2371	715	1132	0	582
Contig22562	CL11G16960	94.78	134	7	0	482	81	1	134	5e-75	234
Contig68	CL11G18130	97.85	465	10	0	1666	272	1	465	0	930
Contig15492	CL11G18130	85.19	108	15	1	3846	3523	257	363	2e-167	182
Contig35475	CL11G18130	96.98	398	12	0	1465	272	68	465	0	793
Contig40000	CL11G18130	97.81	456	10	0	173	1540	10	465	0	912
Contig27519	CL11G18320	61.5	187	68	2	725	1279	26	210	2e-71	233
Contig10992	CL11G18340	81.8	423	74	1	1577	309	9	428	0	681
Contig30647	CL11G18340	79.31	290	57	1	1	870	64	350	1e-149	437
Contig42996	CL11G18340	71.53	439	101	4	81	1370	5	428	0	621
Contig27114	CL11G18490	58	100	41	1	2	301	525	623	5e-33	125
Contig27893	CL11G18490	57.66	222	91	2	662	3	420	640	4e-79	265
Contig21342	CLMG00020	88.07	176	21	0	929	1456	158	333	5e-147	320
Contig39200	CLMG00020	87.86	173	21	0	969	1487	161	333	2e-143	314
Contig44927	CLMG00020	73.93	303	60	2	484	1341	5	305	3e-143	421
Contig5403	CLMG00140	95.11	266	13	0	1443	2240	1	266	2e-153	459
Contig25014	CLMG00140	95.11	266	13	0	1421	2218	1	266	2e-154	459
Contig35831	CLMG00140	95.11	266	13	0	1585	2382	1	266	3e-153	459
Contig12766	CLMG00220	94.46	505	28	0	699	2213	1	505	0	966
Contig25433	CLMG00220	94.46	505	28	0	1196	2710	1	505	0	966
Contig43467	CLMG00300	78.38	111	15	1	1	333	564	665	4e-47	172
Contig37276	CLMG00310	77.38	557	112	4	1638	10	1	557	0	774
Contig20394	CLMG00320	91.78	146	12	0	673	236	1	146	2e-89	271
Contig31695	CLMG00320	91.61	143	12	0	3	431	5	147	2e-87	265
Contig21379	CLMG00400	85.95	598	47	3	2020	3813	82	642	0	979
Contig30666	CLMG00400	94.58	369	20	0	2990	4096	82	450	0	672
Contig33410	CLMG00400	89.79	568	51	1	1705	2	82	642	0	980
Contig10078	CLMG00500	83.94	274	42	1	1303	482	12	283	8e-147	434
Contig52138	CLMG00500	91.67	132	11	0	950	555	152	283	1e-121	232
Contig13217	CLMG00570	85.87	92	13	0	210	485	1	92	2e-47	160
Contig26243	CLMG00570	84.78	92	14	0	210	485	1	92	5e-46	157
Contig27175	CM00001G00380	46.88	352	170	6	146	1201	22	356	3e-85	273
Contig19996	CM00001G00420	87.27	55	5	1	425	583	65	119	2e-22	96.3
Contig36153	CM00001G00420	87.27	55	5	1	9	167	65	119	5e-24	96.3
Contig41615	CM00001G00420	87.5	48	4	1	844	707	72	119	7e-18	83.2
Contig21240	CM00001G00500	57.92	183	61	5	34	561	1	174	4e-52	176
Contig17750	CM00001G04740	74.16	267	62	2	1045	266	68	334	4e-88	282
Contig11569	CM00002G00140	65.38	78	26	1	603	836	151	227	3e-22	98.2
Contig36923	CM00002G00540	98.25	285	5	0	83	937	1	285	0	585
Contig38275	CM00002G02240	81	200	38	0	1	600	121	320	0	352
Contig28459	CM00003G04280	92.58	310	23	0	81	1010	1	310	0	508
Contig38867	CM00003G05350	89.21	139	15	0	223	639	186	324	9e-85	267
Contig37841	CM00003G06450	90.82	98	9	0	592	885	31	128	2e-43	155
Contig6715	CM00003G07530	92.19	64	5	0	282	91	60	123	2e-49	127
Contig7894	CM00003G08020	90.28	72	7	0	217	2	80	151	4e-37	139
Contig32106	CM00003G08020	88.37	43	5	0	939	811	9	51	7e-07	54.3
Contig3996	CM00004G03290	93.09	391	27	0	1	1173	37	427	0	751
Contig12279	CM00004G03290	84.38	384	52	1	160	1287	44	427	0	674
Contig14561	CM00004G03290	92.45	265	20	0	222	1016	163	427	3e-173	499
Contig17950	CM00005G00880	33.53	173	100	3	342	860	52	209	8e-15	82
Contig36295	CM00005G01440	29.52	105	61	2	313	2	154	246	2e-15	58.2
Contig40964	CM00005G01440	30.61	98	55	2	297	7	154	239	3e-14	54.3
Contig17846	CM00005G01780	96.23	53	2	0	472	314	864	916	3e-61	107
Contig10887	CM00005G01990	89.87	464	45	1	29	1414	83	546	0	873
Contig25762	CM00005G08010	57.76	116	43	3	1072	731	252	363	2e-67	113
Contig36394	CM00005G08010	56.36	110	41	3	425	751	84	187	1e-57	91.3
Contig41830	CM00005G08010	57.76	116	43	3	840	499	252	363	2e-64	113
Contig22316	CM00005G09040	43.5	177	94	2	535	5	93	263	1e-37	137
Contig50811	CM00006G00360	67.61	142	39	3	760	350	211	350	2e-67	155
Contig3326	CM00006G01430	97.23	289	8	0	2374	1508	187	475	0	585
Contig25640	CM00006G01430	98.32	475	8	0	2882	1458	1	475	0	979
Contig44211	CM00006G01430	93.96	497	8	1	129	1619	1	475	0	967
Contig27678	CM00006G02850	85.48	186	27	0	832	275	108	293	9e-114	341
Contig37541	CM00006G03030	83.15	267	41	2	3	800	158	421	7e-158	462
Contig6698	CM00006G05080	85.49	193	26	1	415	993	99	289	2e-102	313
Contig15398	CM00006G05080	82.14	140	23	1	416	3	99	238	2e-64	209
Contig50762	CM00006G05080	87.01	77	8	1	233	3	178	252	2e-58	135
Contig19307	CM00006G05810	95	140	7	0	1045	1464	206	345	4e-113	285
Contig11334	CM00006G08580	84	125	20	0	421	795	1	125	9e-73	232
Contig43482	CM00006G09470	76.67	90	21	0	738	469	140	229	2e-42	153
Contig49084	CM00006G09920	89.11	101	11	0	399	701	126	226	3e-92	187
Contig19053	CM00006G10590	92.26	594	46	0	1922	141	89	682	0	985
Contig43191	CM00006G10590	94.6	704	38	0	2382	271	1	704	0	1186
Contig43529	CM00006G10590	94.42	699	39	0	2242	146	6	704	0	1172
Contig13238	CM00007G02240	96.69	181	6	0	773	231	1	181	1e-110	325
Contig24532	CM00007G06690	83.22	149	25	0	948	502	2	150	9e-88	268
Contig23024	CM00007G08040	55.41	74	30	1	267	46	346	416	2e-14	76.3
Contig29261	CM00007G09370	86.74	181	22	1	314	850	1	181	8e-107	322
Contig44182	CM00007G10040	88.64	317	32	1	1180	242	66	382	0	525
Contig18223	CM00008G00370	71.65	455	105	4	1471	2832	441	872	0	659
Contig6622	CM00008G00420	82.76	29	5	0	355	441	58	86	2e-11	62
Contig33782	CM00008G02310	86.03	179	25	0	350	886	108	286	1e-97	298
Contig9902	CM00008G02680	59.9	197	79	0	845	255	6	202	2e-63	211
Contig14794	CM00008G02680	63.64	77	28	0	456	686	6	82	1e-26	102
Contig25450	CM00010G01080	88.42	354	37	1	1286	237	1	354	0	627
Contig1036	CM00011G01950	94.69	113	6	0	175	513	1	113	6e-85	233
Contig38081	CM00011G01950	94.69	113	6	0	175	513	1	113	1e-84	233
Contig24771	CM00011G01970	71.96	214	59	1	1079	438	109	321	1e-131	333
Contig29763	CM00011G02390	82.03	217	31	2	1	627	268	484	2e-112	346
Contig18871	CM00011G08350	98.3	352	6	0	203	1258	1	352	0	724
Contig40243	CM00011G08350	91.41	361	22	1	157	1239	1	352	0	677
Contig735	CM00011G08660	75.74	437	101	3	446	1753	66	498	2e-167	521
Contig4040	CM00011G08660	75.74	437	101	3	386	1693	66	498	3e-168	521
Contig13688	CM00011G08660	75.74	437	101	3	2802	1495	66	498	2e-168	521
Contig4684	CM00011G09090	84.47	206	32	0	893	276	385	590	0	385
Contig24821	CM00012G02600	67.37	190	53	2	3	545	124	313	4e-77	226
Contig21440	CM00014G00600	80	230	44	1	972	289	1	230	1e-117	353
Contig31101	CM00014G05170	98.73	158	2	0	142	615	1	158	4e-109	330
Contig22114	CM00014G05560	83.33	156	23	2	1236	769	43	195	4e-137	272
Contig10814	CM00014G06740	80.21	96	19	0	759	472	1	96	2e-49	172
Contig11954	CM00014G06740	80.21	96	19	0	642	929	1	96	4e-50	172
Contig41907	CM00016G03150	73.9	318	81	2	1201	2151	68	384	7e-134	410
Contig45891	CM00016G05300	86.54	52	7	0	760	915	1	52	2e-24	109
Contig33216	CM00016G08380	73.91	69	18	0	5	211	56	124	4e-25	107
Contig721	CM00017G01090	67.53	231	72	2	1289	597	74	301	2e-107	308
Contig51905	CM00018G02790	90.2	51	5	0	935	783	1	51	4e-26	110
Contig40962	CM00019G01080	56.1	164	60	2	499	990	156	307	6e-61	153
Contig24746	CM00019G01220	92.41	316	24	0	2438	1491	424	739	0	630
Contig13845	CM00019G02670	78.29	152	30	1	468	923	1	149	3e-74	233
Contig28204	CM00019G02830	94.84	155	8	0	2055	1591	19	173	6e-87	280
Contig22104	CM00021G00120	89.19	37	4	0	468	578	190	226	5e-15	77.8
Contig40503	CM00021G02040	91.18	68	6	0	523	320	7	74	8e-34	126
Contig8716	CM00021G03290	88.17	93	11	0	1422	1144	43	135	4e-51	178
Contig10805	CM00021G03290	88.07	109	13	0	127	453	43	151	7e-63	209
Contig13331	CM00021G03290	91.2	125	11	0	1219	845	43	167	3e-78	248
Contig46609	CM00021G03290	91.2	125	11	0	138	512	43	167	2e-78	248
Contig18563	CM00022G04400	87.84	584	64	4	2199	3935	220	801	0	993
Contig21998	CM00022G04400	87.84	584	64	4	2288	552	220	801	0	993
Contig31343	CM00022G04400	87.84	296	29	4	1206	2078	220	513	2e-174	528
Contig1762	CM00022G05250	88	125	15	0	1	375	32	156	4e-74	234
Contig46115	CM00022G05250	91.26	103	9	0	1010	702	54	156	1e-60	198
Contig37944	CM00023G00130	98.38	185	3	0	956	402	121	305	2e-129	380
Contig4091	CM00023G01680	78.49	93	16	2	755	486	171	262	4e-38	143
Contig46440	CM00024G00340	52.22	90	41	1	1	264	41	130	4e-26	106
Contig50787	CM00024G01200	85.22	115	17	0	788	1132	30	144	9e-51	184
Contig43447	CM00025G00840	92.92	113	8	0	435	97	1	113	1e-55	178
Contig7572	CM00025G01210	91.53	118	10	0	945	592	202	319	2e-60	202
Contig44566	CM00025G02000	89.63	376	39	0	1603	476	1	376	0	669
Contig38413	CM00025G04320	82.22	225	40	0	1305	631	4	228	6e-129	391
Contig3920	CM00027G00080	86.01	529	72	1	1902	322	1	529	0	902
Contig44174	CM00027G01420	87.72	228	22	1	685	2	178	399	5e-144	419
Contig5168	CM00027G03290	92.41	79	6	0	762	526	1	79	2e-49	154
Contig12654	CM00027G03290	89.74	78	8	0	669	436	1	78	2e-46	144
Contig16860	CM00027G03290	98.15	108	2	0	104	427	1	108	7e-69	214
Contig26472	CM00027G03290	97.22	108	3	0	752	429	1	108	7e-68	213
Contig26483	CM00029G01120	86.91	275	2	1	1366	542	20	260	3e-153	445
Contig4078	CM00029G01550	54.79	146	58	3	111	533	1	143	2e-43	154
Contig9715	CM00029G01550	74.31	144	31	2	1286	870	1	143	5e-69	224
Contig29841	CM00029G01550	57.64	144	54	3	1164	751	1	143	4e-46	163
Contig37336	CM00029G01550	60.42	144	48	3	1031	624	1	143	6e-50	172
Contig40322	CM00029G02230	86.89	206	27	0	4	621	120	325	5e-133	391
Contig7254	CM00030G00820	89.01	191	21	0	800	228	92	282	3e-124	365
Contig13461	CM00030G01220	86.92	130	17	0	144	533	52	181	2e-79	250
Contig28911	CM00030G02030	73.68	57	15	0	426	256	142	198	8e-21	89.7
Contig50814	CM00030G03160	90.06	181	18	0	1	543	151	331	4e-117	353
Contig23512	CM00031G00310	92.9	155	11	0	59	523	1	155	5e-88	274
Contig23982	CM00031G00390	90.65	428	40	0	162	1445	62	489	0	815
Contig46703	CM00031G01680	90.78	141	13	0	594	172	1	141	1e-67	214
Contig52383	CM00031G01680	90.78	141	13	0	152	574	1	141	7e-69	215
Contig35614	CM00031G04660	74.65	142	29	1	857	453	1	142	3e-43	152
Contig8606	CM00032G00040	98.59	71	1	0	628	416	71	141	8e-41	144
Contig24861	CM00032G00230	64.72	326	98	2	244	1221	32	340	1e-97	310
Contig37277	CM00032G00230	69.23	325	97	2	1238	264	32	353	1e-111	342
Contig37112	CM00032G01450	39.02	82	15	3	288	527	235	283	3e-10	47
Contig44173	CM00034G05030	49.66	294	80	6	780	1	165	424	3e-72	243
Contig51620	CM00035G00750	88.06	134	16	0	856	455	364	497	0	253
Contig17288	CM00038G01310	90	70	7	0	120	329	1	70	6e-38	134
Contig28227	CM00039G00130	98.01	151	3	0	822	370	37	187	2e-102	311
Contig39818	CM00039G00130	98.01	151	3	0	828	376	37	187	5e-104	311
Contig49706	CM00039G00570	78.99	338	59	1	1135	158	89	426	0	517
Contig43266	CM00039G00920	98.31	236	4	0	512	1219	36	271	3e-168	489
Contig16968	CM00039G01230	87.37	293	7	1	172	1050	1	263	0	524
Contig22563	CM00039G01610	94.38	89	5	0	265	531	10	98	5e-55	179
Contig264	CM00043G00930	93.22	472	32	0	141	1556	1	472	0	922
Contig25475	CM00043G01170	87.37	760	90	4	2548	269	250	1003	0	1269
Contig38048	CM00043G01170	87.8	1008	117	4	3292	269	2	1003	0	1680
Contig17504	CM00044G00200	93.2	103	7	0	784	476	314	416	1e-64	208
Contig51556	CM00048G01380	85.98	164	23	0	255	746	33	196	1e-105	314
Contig10537	CM00049G00290	30.3	297	168	12	1145	2005	43	310	2e-25	114
Contig20480	CM00049G00430	80.86	256	49	0	1073	306	1	256	1e-127	375
Contig24492	CM00049G00540	83.28	323	53	1	1350	382	345	666	0	561
Contig16450	CM00050G00790	80.88	68	13	0	195	398	92	159	1e-20	91.3
Contig13658	CM00052G00510	93.71	445	18	1	1337	3	168	602	0	793
Contig22228	CM00052G00820	93.65	299	19	0	1321	425	397	695	0	587
Contig6111	CM00052G01220	72.94	436	51	5	202	1503	1	371	0	615
Contig7805	CM00052G01220	87.37	372	46	1	202	1317	1	371	0	671
Contig23181	CM00052G01220	88.59	377	39	1	1377	247	1	373	0	661
Contig26244	CM00052G01220	84.74	380	49	1	49	1188	1	371	0	663
Contig22022	CM00054G00210	90.57	244	23	0	1008	277	1	244	2e-151	433
Contig50457	CM00058G00210	83.86	254	38	1	740	1501	621	871	0	405
Contig4627	CM00060G00880	88.64	176	20	0	535	1062	1	176	2e-106	321
Contig20253	CM00060G00880	88.64	176	20	0	182	709	1	176	2e-108	321
Contig48436	CM00060G00880	80.56	72	14	0	130	345	105	176	5e-39	120
Contig40889	CM00062G00250	89.8	98	10	0	141	434	1	98	1e-85	191
Contig6645	CM00063G00830	64.01	364	99	9	172	1230	3	345	5e-108	340
Contig7791	CM00063G00830	65.65	361	97	9	191	1240	1	345	5e-113	353
Contig21414	CM00063G00830	62.5	368	102	9	172	1242	3	345	4e-104	330
Contig31984	CM00063G00830	68.31	284	58	7	444	1262	83	345	4e-93	273
Contig40927	CM00063G00830	64.27	361	102	9	153	1202	1	345	5e-113	352
Contig44413	CM00063G00830	65.65	361	97	9	1575	2624	1	345	1e-109	355
Contig17294	CM00064G00180	48.64	440	205	7	172	1431	2	440	6e-112	350
Contig1041	CM00064G00290	84.95	279	29	1	47	844	1	279	3e-166	506
Contig8969	CM00064G00680	91.45	117	10	0	763	413	1	117	3e-72	225
Contig8918	CM00064G00860	82.35	170	30	0	1095	586	1	170	2e-72	192
Contig72	CM00065G00260	93.66	552	35	0	1841	186	6	557	0	1093
Contig47878	CM00065G00310	23.43	350	214	18	1335	397	13	345	3e-08	60.8
Contig24108	CM00067G01630	67.39	92	28	1	88	357	1	92	7e-33	120
Contig6494	CM00067G02400	92.79	208	15	0	1204	1827	8	215	2e-135	405
Contig45052	CM00070G00480	54.3	337	145	3	12	1013	96	426	3e-109	333
Contig24481	CM00073G00260	72.41	290	77	2	1999	1133	106	393	5e-151	434
Contig25078	CM00073G00260	76.25	240	57	0	341	1060	154	393	4e-141	395
Contig30725	CM00073G00260	74.29	389	96	2	98	1261	8	393	0	602
Contig35439	CM00073G00260	76.99	113	25	1	494	829	108	220	1e-139	186
Contig39448	CM00073G00260	76.25	240	57	0	372	1091	154	393	2e-148	396
Contig18460	CM00074G00330	89.64	502	50	1	1852	347	1	500	0	944
Contig29253	CM00074G00330	85.55	436	61	1	1607	300	67	500	0	773
Contig4182	CM00081G00920	81.4	86	14	1	254	3	137	222	1e-41	149
Contig22833	CM00082G00130	77.51	169	38	0	1	507	20	188	8e-87	283
Contig9325	CM00084G00070	93.4	197	12	1	154	741	9	205	1e-117	345
Contig48894	CM00087G00400	90.28	247	22	2	837	100	10	255	5e-128	373
Contig9937	CM00089G00470	91.04	67	6	0	772	572	2	68	5e-27	107
Contig1540	CM00089G00600	83.13	249	40	2	990	247	168	415	1e-143	422
Contig22155	CM00089G00680	93.55	31	2	0	557	465	72	102	2e-11	64.3
Contig11855	CM00089G00720	35.32	235	142	4	342	1022	199	431	7e-27	109
Contig49923	CM00089G01110	98.27	173	3	0	1	519	69	241	3e-110	329
Contig13084	CM00093G00290	95.37	281	13	0	259	1101	17	297	0	524
Contig11908	CM00098G00040	90.16	193	19	0	831	253	1	193	9e-127	368
Contig166	CM00099G00050	93.7	397	21	1	2304	3482	22	418	0	713
Contig37890	CM00099G00050	97.49	398	10	0	1260	67	22	419	0	752
Contig43148	CM00101G00110	83.52	364	47	2	74	1147	137	493	0	563
Contig28184	CM00431G00010	53.06	98	40	2	980	1255	177	274	4e-23	103
Contig43488	CM00431G00010	70	50	15	0	1366	1515	229	278	6e-21	73.2
Contig6534	CM01596G00160	78.57	70	15	0	740	949	122	191	3e-33	117
Contig19501	CM01596G00160	78.32	143	31	0	1269	1697	49	191	1e-46	169
Contig48451	CM01596G00160	78.32	143	31	0	511	939	49	191	3e-48	169
Contig7861	CM01596G00370	81.4	43	8	0	492	364	39	81	7e-14	73.6
Contig11365	CM01596G00370	79.55	44	9	0	1134	1265	39	82	4e-14	73.9
Contig30052	CM01596G00370	79.55	44	9	0	1437	1568	39	82	4e-14	73.9
Contig2546	CM41349G00010	54.05	74	33	1	544	326	1	74	7e-09	59.7
Contig1841	CMCG00050	85.54	83	9	1	492	740	1	80	2e-39	141
Contig40239	CMCG00050	87.14	70	9	0	340	131	13	82	3e-31	122
Contig481	CP00000G00300	91.45	433	32	3	1553	261	1	430	0	820
Contig12291	CP00000G00300	91.39	418	31	3	1518	271	1	415	0	791
Contig7668	CP00000G01120	69.09	220	64	1	200	847	1	220	0	319
Contig19967	CP00000G01160	99.3	143	1	0	125	553	1	143	8e-101	298
Contig5520	CP00000G01170	72.58	299	72	2	665	1531	27	325	2e-154	457
Contig39904	CP00000G01170	81.99	161	28	1	480	1	313	473	8e-159	286
Contig47262	CP00000G01170	77.88	416	90	2	1	1242	65	480	0	694
Contig49468	CP00000G01170	72.79	419	108	3	2	1252	66	480	0	640
Contig4795	CP00000G01490	83.33	42	7	0	1150	1275	180	221	5e-14	77
Contig17327	CP00000G01510	67.5	120	38	1	1057	701	25	144	8e-45	165
Contig30737	CP00001G00400	76.13	243	48	1	20	748	13	245	7e-95	288
Contig43782	CP00001G00400	84.16	202	22	1	721	116	54	245	8e-89	270
Contig14569	CP00001G00450	91.3	115	9	1	1448	1107	1	115	2e-134	187
Contig33139	CP00001G00450	74.51	153	37	2	3	458	114	265	1e-79	194
Contig25072	CP00001G01030	71.88	32	9	0	500	595	1	32	2e-10	63.9
Contig14587	CP00001G01070	88.79	107	12	0	377	697	119	225	2e-60	210
Contig12124	CP00001G01100	88.11	244	29	0	224	955	45	288	3e-157	449
Contig23331	CP00001G01100	85.37	205	30	0	776	162	100	304	4e-124	369
Contig41457	CP00001G01100	86.99	146	19	0	439	2	126	271	6e-114	270
Contig33078	CP00001G01180	83.16	95	16	0	211	495	12	106	7e-49	171
Contig7259	CP00001G01360	77.8	563	109	3	2609	951	1	557	0	854
Contig14682	CP00001G01360	81.86	408	74	0	1226	3	252	659	0	702
Contig18783	CP00001G01360	79.2	721	143	2	138	2297	1	715	0	1147
Contig9456	CP00001G02010	85.14	74	11	0	394	615	39	112	6e-37	132
Contig1010	CP00001G02030	73.55	242	52	1	728	3	186	415	6e-122	363
Contig13610	CP00001G02920	84.48	116	15	1	329	667	63	178	1e-39	141
Contig46864	CP00001G02940	53.13	256	82	5	754	2	118	340	2e-20	97.1
Contig20422	CP00001G03820	65.19	405	126	3	1493	324	1	405	4e-156	474
Contig50267	CP00001G03830	76.15	218	47	3	2	643	42	258	8e-95	288
Contig41579	CP00001G04090	90.48	105	10	0	162	476	9	113	1e-62	203
Contig27897	CP00001G04180	85.87	276	38	1	163	987	1	276	5e-138	403
Contig30608	CP00001G04180	86.25	240	32	1	191	907	37	276	6e-114	338
Contig37499	CP00001G04180	85.46	227	32	1	235	912	50	276	3e-104	315
Contig44378	CP00002G00550	86.67	120	16	0	289	648	137	256	3e-55	189
Contig51542	CP00002G00550	82.02	178	29	2	1	534	128	302	2e-64	211
Contig2442	CP00002G00970	74.03	231	53	3	241	915	1	230	4e-107	328
Contig4885	CP00002G00970	71.7	212	53	3	2333	1716	1	211	7e-88	291
Contig14798	CP00002G00970	71.96	214	53	3	457	1080	1	213	4e-91	295
Contig16724	CP00002G00970	74.03	231	53	3	1812	1138	1	230	4e-104	329
Contig20085	CP00002G00970	68.61	223	60	4	428	1078	1	219	3e-86	284
Contig26557	CP00002G00970	70.92	196	51	2	1222	653	17	212	6e-84	268
Contig39742	CP00002G00970	71.7	212	53	3	641	1258	1	211	4e-88	291
Contig26969	CP00002G01030	80.29	614	98	2	2217	376	3	593	0	857
Contig33207	CP00002G01340	91.51	271	23	0	1753	941	100	370	0	528
Contig11045	CP00002G01560	97.12	104	3	0	712	401	1	104	4e-65	206
Contig14028	CP00002G01830	69.33	75	14	1	727	503	247	312	7e-25	105
Contig40187	CP00002G02400	45.34	386	182	12	1305	202	215	589	3e-76	264
Contig4380	CP00002G02410	43.41	182	82	6	1953	1453	225	400	2e-51	122
Contig46926	CP00002G02410	43.52	193	92	5	3	563	437	618	6e-29	119
Contig26367	CP00002G02500	79.49	39	8	0	440	324	1	39	7e-24	69.3
Contig30503	CP00002G02710	73.09	275	56	1	1612	842	28	302	0	387
Contig31197	CP00002G02710	75.28	441	91	1	42	1310	28	468	0	654
Contig33262	CP00002G02710	80.63	284	43	1	1623	772	101	372	0	451
Contig41821	CP00002G02710	76.26	556	113	2	2013	403	28	583	0	804
Contig43581	CP00002G02710	82.53	292	51	0	191	1066	93	384	0	483
Contig3529	CP00002G02780	76.36	110	25	1	2	331	31	139	2e-52	171
Contig15930	CP00002G03600	79.55	352	70	1	1050	1	109	460	0	595
Contig39386	CP00002G04020	82.95	217	35	2	269	913	42	258	4e-119	363
Contig36219	CP00002G04090	95.2	250	12	0	1124	375	174	423	8e-160	469
Contig12040	CP00003G00390	81.55	233	43	0	115	813	2	234	5e-126	370
Contig35775	CP00003G00390	81.09	201	38	0	605	3	34	234	1e-102	311
Contig32531	CP00003G00470	80.19	212	34	1	626	1261	210	413	3e-150	329
Contig15602	CP00003G00580	86.28	277	38	0	654	1484	133	409	0	467
Contig25329	CP00003G00580	90.46	409	39	0	194	1420	1	409	0	711
Contig34284	CP00003G00580	90.71	409	38	0	1901	675	1	409	0	712
Contig37964	CP00003G00580	90.46	409	39	0	220	1446	1	409	0	711
Contig43903	CP00003G00580	86.23	276	38	0	407	1234	134	409	0	465
Contig44271	CP00003G00580	92.73	220	16	0	369	1028	128	347	3e-171	399
Contig36509	CP00003G00600	88.89	27	3	0	483	563	13	39	4e-07	50.4
Contig216	CP00003G00680	78.08	803	104	3	5925	3517	339	1069	0	1189
Contig28907	CP00003G00890	99.2	250	2	0	490	1239	81	330	0	526
Contig4768	CP00003G00900	91.57	344	18	2	269	1291	1	336	0	629
Contig40734	CP00003G00900	93.75	336	18	1	210	1208	1	336	0	635
Contig40969	CP00003G00900	93.75	336	18	1	1133	135	1	336	0	635
Contig49456	CP00003G00900	87.5	336	39	1	240	1238	1	336	0	583
Contig10022	CP00003G01260	47.69	195	35	3	739	1323	72	199	8e-40	150
Contig16387	CP00003G01260	73.08	52	14	0	839	994	148	199	2e-27	77.8
Contig45844	CP00003G01280	87.19	320	39	1	11	964	5	324	0	546
Contig45899	CP00003G01530	87.78	90	11	0	2121	2390	234	323	5e-85	173
Contig321	CP00003G01880	88.31	77	9	0	333	563	70	146	4e-66	141
Contig7627	CP00003G01880	87.67	146	18	0	2772	2335	1	146	1e-84	275
Contig24462	CP00003G01880	87.67	146	18	0	80	517	1	146	5e-84	275
Contig24819	CP00003G01880	87.67	146	18	0	96	533	1	146	2e-83	275
Contig28152	CP00003G01880	87.67	146	18	0	122	559	1	146	1e-83	275
Contig40237	CP00003G01880	87.67	146	18	0	122	559	1	146	3e-84	275
Contig48051	CP00003G01880	87.67	146	18	0	134	571	1	146	2e-84	275
Contig4592	CP00003G02290	74.07	189	43	2	565	2	207	390	3e-117	267
Contig31397	CP00003G02510	85.35	157	23	0	710	240	1	157	4e-80	246
Contig48566	CP00003G02560	83.61	537	88	0	2110	500	107	643	0	870
Contig15891	CP00003G02720	63.07	639	158	10	3059	4969	1	563	0	782
Contig23641	CP00003G02720	86.08	237	33	0	942	232	327	563	0	446
Contig30733	CP00003G02720	81.79	357	58	1	1	1071	214	563	0	624
Contig41730	CP00003G02720	87.64	275	34	0	1702	2526	289	563	0	525
Contig8427	CP00003G03310	78.97	233	41	2	226	924	65	289	2e-164	317
Contig12311	CP00003G03390	88.71	62	7	0	6	191	192	253	3e-29	124
Contig43778	CP00003G03430	79.41	136	28	0	575	982	3	138	1e-72	231
Contig21447	CP00003G03650	92.42	343	26	0	167	1195	15	357	0	612
Contig22529	CP00003G03650	93.85	195	12	0	1037	453	163	357	2e-174	378
Contig2178	CP00003G03680	53.31	242	63	4	1039	314	1	192	2e-78	246
Contig5512	CP00003G03680	62.44	205	62	3	743	1357	3	192	1e-82	263
Contig6108	CP00003G03680	47.85	209	32	3	1067	441	61	192	3e-48	172
Contig9651	CP00003G03680	56.52	230	62	3	1130	441	1	192	8e-82	257
Contig12032	CP00003G03680	66.67	195	62	2	1025	441	1	192	9e-90	276
Contig45262	CP00003G03680	59.42	207	60	3	947	327	1	183	1e-76	249
Contig48409	CP00003G03680	55.71	210	55	3	1038	409	1	172	4e-72	230
Contig15942	CP00003G03710	68.6	172	49	3	510	1	35	203	8e-68	222
Contig31287	CP00003G03720	90.87	208	19	0	852	229	431	638	0	399
Contig13713	CP00003G03920	87.57	177	22	0	2	532	83	259	4e-126	327
Contig24484	CP00003G03920	88.58	254	29	0	1077	316	77	330	6e-165	472
Contig28944	CP00003G03930	88.28	128	15	0	935	552	465	592	2e-67	228
Contig28673	CP00003G04080	87.03	185	24	0	331	885	71	255	4e-99	300
Contig31014	CP00003G04080	86.71	143	19	0	378	806	96	238	2e-83	258
Contig52234	CP00003G04140	64.78	318	78	3	3	854	236	553	2e-114	353
Contig35716	CP00003G04470	77.14	70	16	0	481	272	44	113	3e-30	114
Contig44852	CP00003G04840	96.18	131	5	0	518	126	217	347	3e-85	263
Contig27628	CP00003G04860	91.95	149	12	0	1271	825	70	218	1e-91	291
Contig16011	CP00004G00150	58.67	75	29	1	1658	1876	4	78	1e-08	61.2
Contig32398	CP00004G00380	93.56	233	15	0	1	699	174	406	3e-145	422
Contig41849	CP00004G00470	88.24	68	8	0	516	719	88	155	3e-28	112
Contig46100	CP00004G00470	89.57	115	12	0	493	149	41	155	9e-58	196
Contig11376	CP00004G01010	61.86	312	100	7	82	993	1	301	1e-110	338
Contig16665	CP00004G01010	61.86	312	100	7	82	993	1	301	2e-110	338
Contig9155	CP00004G01150	97.94	97	2	0	69	359	1	97	4e-63	201
Contig22918	CP00004G01540	57.24	145	59	1	265	690	107	251	5e-87	173
Contig4963	CP00004G01670	78.19	321	70	0	4	966	41	361	7e-180	518
Contig14210	CP00004G01670	80	285	57	0	1539	685	77	361	7e-158	471
Contig38729	CP00004G01670	79.78	183	37	0	466	1014	179	361	1e-125	320
Contig24599	CP00004G02010	64.66	283	96	1	407	1255	101	379	8e-174	349
Contig38098	CP00005G00120	68.98	187	44	5	1010	462	17	193	2e-66	218
Contig7132	CP00005G00340	87.27	165	21	0	900	1394	78	242	9e-99	306
Contig8648	CP00005G00340	87.73	163	20	0	1021	533	80	242	2e-96	304
Contig9290	CP00005G00340	89.87	79	8	0	470	234	115	193	5e-61	147
Contig36835	CP00005G00340	87.27	165	21	0	895	1389	78	242	9e-99	306
Contig44857	CP00005G00340	87.35	166	21	0	154	651	77	242	5e-103	308
Contig13625	CP00005G00390	66.09	174	55	2	1052	543	1	174	6e-62	207
Contig40618	CP00005G00740	55.44	193	65	1	770	255	1	193	1e-48	168
Contig24806	CP00005G00860	66.67	99	29	1	38	334	1	95	6e-35	135
Contig18772	CP00005G01070	76.74	172	40	0	1008	493	211	382	1e-147	291
Contig2701	CP00005G01210	75.97	233	41	1	1023	325	1	218	5e-111	333
Contig24341	CP00005G01210	75.97	233	41	1	1023	325	1	218	3e-111	333
Contig30475	CP00005G01550	89.5	200	21	0	241	840	11	210	3e-105	317
Contig1489	CP00005G01630	71.79	156	36	1	270	713	1	156	5e-61	197
Contig32254	CP00005G01630	83.95	162	26	0	607	1092	22	183	6e-85	266
Contig22269	CP00005G01880	85.53	387	55	1	224	1381	159	545	0	669
Contig48984	CP00005G02040	84.85	99	14	1	669	373	13	110	2e-52	179
Contig20297	CP00005G02320	95.05	101	5	0	439	741	1	101	6e-60	192
Contig33604	CP00005G02320	95.69	116	5	0	476	823	1	116	8e-70	222
Contig13249	CP00005G02400	88.24	153	14	2	1277	822	367	516	3e-87	282
Contig45064	CP00005G02400	88.24	153	14	2	1239	784	367	516	2e-87	282
Contig740	CP00005G02510	78.87	426	89	1	637	1914	1	425	0	706
Contig44713	CP00005G02510	78.87	426	89	1	635	1912	1	425	0	706
Contig52312	CP00005G02510	84.12	296	47	0	620	1507	1	296	0	527
Contig14350	CP00005G03260	86.9	519	68	0	200	1756	11	529	0	964
Contig18775	CP00005G03260	87.52	505	63	0	270	1784	25	529	0	946
Contig23563	CP00005G03260	74.67	529	104	3	198	1724	11	529	0	805
Contig39236	CP00006G00170	86.42	324	41	1	46	1017	94	414	0	580
Contig41799	CP00006G00230	90.32	31	3	0	94	2	40	70	2e-08	57.4
Contig44731	CP00006G00280	69.85	136	41	0	411	4	77	212	7e-63	207
Contig41857	CP00006G00380	89.26	447	48	0	250	1590	3	449	0	840
Contig8193	CP00006G00500	96.72	122	4	0	656	1021	76	197	3e-54	197
Contig22937	CP00006G00500	86.39	191	24	1	699	1265	7	197	2e-87	286
Contig23860	CP00006G00500	83.01	153	24	1	699	1151	7	159	1e-57	208
Contig35254	CP00006G00500	96.47	85	3	0	870	616	113	197	2e-71	171
Contig38718	CP00006G00500	86.63	187	23	1	109	663	7	193	2e-83	280
Contig40893	CP00006G00500	81.37	161	28	1	2398	1922	7	167	6e-60	212
Contig40963	CP00006G00500	82.74	168	27	1	2703	2206	7	174	4e-66	230
Contig41988	CP00006G00500	80	120	22	1	2605	2252	7	126	8e-37	147
Contig12564	CP00006G00580	87.01	231	30	0	969	277	41	271	9e-149	427
Contig16666	CP00006G00580	87.45	271	34	0	1084	272	1	271	3e-178	504
Contig45306	CP00006G00790	55.44	193	72	2	274	849	64	243	5e-59	203
Contig32724	CP00006G00960	81.51	119	22	0	451	95	308	426	2e-91	210
Contig38795	CP00006G00970	69.85	325	98	0	1852	878	1	325	8e-155	362
Contig49981	CP00006G00980	71.54	123	30	2	210	569	179	299	3e-48	168
Contig16070	CP00006G01000	87.5	224	28	0	1145	474	42	265	3e-127	376
Contig52014	CP00006G01000	90.26	195	19	0	3	587	54	248	4e-115	343
Contig6096	CP00006G01200	81.49	335	62	0	578	1582	293	627	0	590
Contig3952	CP00006G01690	91.06	358	32	0	1636	563	15	372	0	691
Contig11754	CP00006G01690	91.06	358	32	0	1703	630	15	372	0	692
Contig14342	CP00006G01690	90.04	281	28	0	1429	587	92	372	0	541
Contig21643	CP00006G01690	90.86	361	33	0	1556	474	12	372	0	698
Contig26983	CP00006G01690	91.32	242	17	1	183	908	1	238	0	463
Contig28386	CP00006G01690	90.96	365	33	0	1683	589	8	372	0	705
Contig41884	CP00006G01690	88.56	376	39	1	183	1310	1	372	0	700
Contig17471	CP00006G01720	53.85	91	42	0	1063	791	1	91	1e-21	97.4
Contig30522	CP00006G01720	53.85	91	42	0	416	688	1	91	2e-22	97.4
Contig39617	CP00006G01720	53.85	91	42	0	948	676	1	91	1e-22	97.4
Contig45916	CP00006G01720	53.85	91	42	0	415	687	1	91	1e-22	97.4
Contig39059	CP00006G01760	43.75	160	90	0	716	237	302	461	7e-21	99.4
Contig39330	CP00006G01760	42.5	160	92	0	640	161	302	461	1e-18	92.4
Contig25018	CP00006G01820	86.98	315	40	1	1146	205	106	420	0	582
Contig38520	CP00006G02160	78.28	221	48	0	936	274	1	221	1e-106	322
Contig29759	CP00006G02250	89.07	375	40	1	1380	256	1	374	0	701
Contig8139	CP00006G02360	75.67	300	65	2	1202	327	1	300	1e-157	457
Contig15411	CP00006G02360	72.82	309	67	3	1229	327	1	300	5e-153	446
Contig47801	CP00006G02490	92.86	28	2	0	217	134	85	112	1e-08	57
Contig23179	CP00006G02500	73.91	161	42	0	434	916	231	391	2e-76	259
Contig22220	CP00006G02690	87.37	198	25	0	596	3	17	214	9e-121	374
Contig29676	CP00006G03220	65.69	137	47	0	625	215	258	394	1e-60	201
Contig15731	CP00006G03510	89.6	250	26	0	2	751	137	386	8e-126	374
Contig52197	CP00006G03630	80.95	126	24	0	588	211	173	298	5e-68	220
Contig42482	CP00007G00580	68.46	149	46	1	153	599	14	161	1e-42	150
Contig27496	CP00007G01180	85.36	321	40	2	582	1544	238	551	0	566
Contig52236	CP00007G01810	89.89	564	52	1	1893	217	122	685	0	937
Contig48089	CP00007G01880	79.59	49	10	0	1936	2082	45	93	3e-17	86.7
Contig12290	CP00007G01920	78.62	145	31	0	3	437	70	214	2e-77	244
Contig15454	CP00007G01920	75.62	242	58	1	32	754	12	253	7e-133	388
Contig31519	CP00007G02120	88.63	211	24	0	463	1095	205	415	4e-161	364
Contig38322	CP00007G02120	88.63	211	24	0	471	1103	205	415	4e-161	364
Contig28186	CP00007G02390	88.72	195	22	0	413	997	1	195	2e-124	373
Contig47718	CP00007G02390	89.21	241	26	0	1052	330	96	336	6e-144	422
Contig3157	CP00008G00050	86.23	276	36	1	1226	405	1	276	7e-150	435
Contig13768	CP00008G00060	66.33	294	74	2	1131	250	194	462	8e-130	367
Contig44657	CP00008G00060	73.61	269	70	1	563	1366	194	462	1e-135	386
Contig52295	CP00008G00060	62.45	269	81	1	1082	336	194	462	2e-114	315
Contig26280	CP00008G00090	79.38	160	33	0	21	500	261	420	1e-86	270
Contig9646	CP00008G00360	79.62	157	32	0	60	530	436	592	4e-73	243
Contig957	CP00008G00540	90.2	153	15	0	481	23	1	153	1e-91	276
Contig26229	CP00008G00670	93.32	494	33	0	165	1646	149	642	0	967
Contig26021	CP00008G00680	81.67	251	38	2	998	252	57	301	6e-142	410
Contig2070	CP00008G00790	84.38	128	18	1	4	381	1	128	5e-56	189
Contig8462	CP00008G00990	87.06	201	26	0	853	251	22	222	5e-129	374
Contig6677	CP00008G01020	85.44	577	61	2	1878	148	1	554	0	913
Contig9672	CP00008G01020	88.13	573	66	2	3	1721	2	572	0	944
Contig19278	CP00008G01020	88.07	419	48	2	90	1346	1	417	0	701
Contig21774	CP00008G01020	90.24	41	4	0	133	255	514	554	3e-16	76.6
Contig47727	CP00008G01020	88.81	447	49	1	2106	766	104	549	0	759
Contig49118	CP00008G01310	92.59	216	16	0	121	768	1	216	2e-130	379
Contig51273	CP00008G01310	92.59	216	16	0	1027	380	1	216	2e-129	379
Contig47804	CP00008G01450	77.18	241	21	2	78	800	1	207	9e-124	362
Contig26773	CP00008G01500	67.48	123	34	2	1129	779	18	140	9e-47	164
Contig36506	CP00008G01500	66.67	132	38	2	926	549	9	140	1e-51	173
Contig24339	CP00008G01590	67.05	88	29	0	1249	986	27	114	6e-29	117
Contig1640	CP00008G01630	55.86	256	62	2	979	365	3	258	1e-85	269
Contig34285	CP00008G01950	61.82	626	205	2	30	1811	264	887	0	729
Contig23290	CP00008G02100	83.2	250	42	0	753	4	72	321	1e-145	440
Contig25637	CP00008G02100	74.37	355	69	1	1	999	189	543	0	556
Contig28061	CP00008G02100	82.93	246	42	0	1308	2045	381	626	0	444
Contig10993	CP00008G02220	60.36	280	79	4	1122	292	231	481	3e-100	334
Contig38973	CP00008G02320	84.78	138	20	1	1011	598	302	438	1e-74	244
Contig7057	CP00008G02440	36.36	220	118	6	1051	449	141	357	4e-34	138
Contig10470	CP00008G02440	36.36	220	129	5	315	950	141	357	3e-32	132
Contig26772	CP00008G02440	34.24	295	170	8	381	1202	87	378	1e-35	143
Contig27442	CP00008G02440	34.24	295	170	8	1542	721	87	378	1e-35	143
Contig44306	CP00008G02440	36.36	220	129	5	273	908	141	357	2e-32	132
Contig48364	CP00008G02440	35.56	225	132	5	383	1021	167	390	1e-26	113
Contig50199	CP00008G02440	27.56	127	86	3	705	334	234	357	6e-10	40
Contig2059	CP00008G02790	82.55	848	143	3	2859	328	1	847	0	1459
Contig11036	CP00008G02790	82.55	848	143	3	903	3434	1	847	0	1459
Contig24067	CP00008G02790	80.98	552	97	1	1131	2786	86	629	0	957
Contig25998	CP00008G02790	83.42	754	121	2	2533	284	94	847	0	1313
Contig26508	CP00008G02790	83.27	747	121	2	536	2764	101	847	0	1299
Contig31531	CP00008G02790	76.39	864	178	6	2875	311	1	847	0	1345
Contig37150	CP00008G02790	78.65	342	69	2	1386	373	489	830	0	536
Contig42459	CP00008G02790	76.5	864	177	6	843	3407	1	847	0	1347
Contig51955	CP00008G02790	80	335	65	2	2	1000	489	823	2e-180	535
Contig23665	CP00008G02960	75.65	501	97	6	59	1507	2	495	0	730
Contig44391	CP00008G02960	80.69	435	63	3	2199	904	79	495	0	691
Contig49311	CP00008G02960	75.25	501	105	5	18	1484	2	495	0	725
Contig22873	CP00009G00070	80	35	7	0	134	238	91	125	3e-07	55.8
Contig25594	CP00009G00160	86.78	121	16	0	689	327	1	121	3e-52	174
Contig37917	CP00009G00160	85.56	90	13	0	754	485	1	90	1e-29	115
Contig50683	CP00009G00160	86.78	121	16	0	975	613	1	121	7e-52	175
Contig31218	CP00009G00400	95.83	48	2	0	467	324	157	204	2e-26	97.1
Contig13254	CP00009G00430	95.5	222	10	0	611	1276	19	240	1e-136	404
Contig33768	CP00009G00430	94.63	242	13	0	357	1082	19	260	6e-139	406
Contig34690	CP00009G00430	92.28	259	19	1	801	25	3	260	7e-158	448
Contig46168	CP00009G00440	86.75	83	11	0	1	249	704	786	3e-40	155
Contig26529	CP00009G00830	92.86	98	6	1	1180	887	42	138	2e-53	187
Contig2627	CP00009G00840	84.18	177	27	1	113	640	1	177	1e-102	305
Contig21504	CP00009G00840	92.68	82	6	0	2344	2099	96	177	8e-41	155
Contig26655	CP00009G00840	71.5	207	28	2	109	726	1	177	1e-84	278
Contig35336	CP00009G00840	53.64	110	20	2	109	435	1	80	2e-20	94
Contig44417	CP00009G00840	76.84	95	21	1	90	371	1	95	2e-42	158
Contig47636	CP00009G00840	79.46	112	22	1	3202	2870	1	112	7e-51	184
Contig5021	CP00009G00980	52.63	57	24	2	1019	852	5	59	2e-08	58.5
Contig24999	CP00009G00980	52.63	57	24	2	194	361	5	59	2e-08	57.8
Contig44877	CP00009G00980	53.57	56	23	2	796	632	5	58	3e-08	57.4
Contig25993	CP00009G01330	77.98	377	80	1	1004	2134	238	611	0	584
Contig50253	CP00009G01330	83.38	337	56	0	1083	2093	275	611	0	576
Contig15925	CP00009G01390	90.78	141	13	0	728	306	1	141	7e-68	214
Contig4863	CP00009G02090	62.08	240	82	2	1021	329	1	240	6e-98	298
Contig13791	CP00009G02090	64.14	237	80	2	1033	329	7	240	5e-103	311
Contig33521	CP00009G02660	70.85	199	51	1	302	898	72	263	4e-91	280
Contig42950	CP00009G02660	75	192	48	0	190	765	72	263	2e-97	294
Contig20002	CP00009G02890	73.99	173	17	1	2145	2663	44	188	3e-67	231
Contig50110	CP00009G02890	93.33	135	9	0	781	1185	52	186	3e-73	242
Contig48581	CP00009G03050	68.42	228	70	1	604	1281	213	440	1e-139	330
Contig13287	CP00009G03290	77.12	118	26	1	78	431	1	117	1e-49	171
Contig15204	CP00009G03290	77.12	118	26	1	65	418	1	117	6e-50	171
Contig1283	CP00009G03380	82.65	98	16	1	446	736	22	119	2e-48	166
Contig28743	CP00009G03380	82.65	98	16	1	413	703	22	119	1e-48	166
Contig24781	CP00009G03400	74	50	12	1	53	199	292	341	2e-19	75.1
Contig20571	CP00009G03450	83.78	37	6	0	497	387	145	181	5e-23	68.2
Contig39540	CP00009G03450	75	80	20	0	423	184	145	224	6e-43	104
Contig52130	CP00009G03450	62.5	48	18	0	617	760	177	224	1e-10	64.3
Contig10825	CP00010G00070	60.71	280	68	6	1764	934	4	244	4e-87	282
Contig19228	CP00010G00070	67.18	259	78	4	1993	1226	4	258	9e-96	306
Contig29182	CP00010G00070	60.85	281	68	6	173	1006	4	245	3e-90	283
Contig15944	CP00010G00310	71.13	142	41	0	66	491	78	219	7e-58	199
Contig33018	CP00010G00650	88.44	372	41	2	322	1434	94	464	0	648
Contig5494	CP00010G00760	63.77	69	25	0	111	317	360	428	1e-17	78.6
Contig48333	CP00010G01090	59.65	461	156	11	1704	352	1	441	8e-146	440
Contig50346	CP00010G01090	60.17	467	156	11	443	1813	1	447	2e-150	452
Contig27199	CP00010G01310	43.36	798	352	12	2885	543	12	726	1e-146	467
Contig37891	CP00010G01320	46.53	101	54	0	499	197	177	277	7e-08	57
Contig3867	CP00010G01360	87.21	524	67	0	143	1714	1	524	0	899
Contig41580	CP00010G01360	86.05	258	36	0	373	1146	264	521	2e-165	409
Contig47385	CP00010G01360	80.92	524	90	1	1667	126	1	524	0	821
Contig46634	CP00010G01470	42.06	214	103	8	52	678	625	822	1e-31	131
Contig23540	CP00010G01950	89.46	351	37	0	1363	311	1	351	0	661
Contig8478	CP00010G02000	76.49	638	125	8	3800	1935	164	792	0	996
Contig16854	CP00010G02150	72.58	124	34	0	1353	982	252	375	2e-57	201
Contig11421	CP00011G00400	83.02	106	17	1	218	532	61	166	1e-73	191
Contig34082	CP00011G00950	70.27	185	53	2	1019	1570	25	208	3e-76	250
Contig43206	CP00011G01220	91.52	495	41	1	50	1534	1	494	0	838
Contig1092	CP00011G01250	97.71	306	7	0	1407	490	1	306	0	551
Contig31004	CP00011G01250	97.71	306	7	0	149	1066	1	306	0	550
Contig24693	CP00012G00370	83.6	189	30	1	196	762	80	267	3e-82	262
Contig39763	CP00012G00370	92.86	112	8	0	604	269	156	267	6e-69	164
Contig4293	CP00012G00410	92.76	497	32	2	1649	171	203	699	0	903
Contig12740	CP00012G00410	91.71	519	39	2	1760	216	181	699	0	933
Contig19732	CP00012G00410	91.43	467	36	2	1389	1	181	647	0	855
Contig40249	CP00012G00410	92.48	505	34	2	697	2199	195	699	0	914
Contig44691	CP00012G00410	83.74	535	77	3	2	1594	92	620	0	882
Contig30059	CP00012G00920	78.23	147	32	0	1111	671	162	308	2e-103	245
Contig51313	CP00012G00920	71.76	262	73	1	3	785	59	320	7e-144	385
Contig16218	CP00012G01020	55.8	362	99	7	1491	487	23	350	1e-106	329
Contig25875	CP00012G01020	62.76	196	36	4	1055	507	179	350	9e-105	212
Contig43338	CP00012G01020	54.34	357	113	8	1164	157	23	350	2e-101	312
Contig6464	CP00012G01030	95.61	228	10	0	1222	539	240	467	0	426
Contig7185	CP00012G01070	58	150	58	2	393	830	126	274	2e-69	168
Contig27315	CP00012G01070	64.42	208	69	2	694	1305	126	332	1e-82	270
Contig20503	CP00012G01120	93.65	126	8	0	380	3	1	126	1e-77	244
Contig2651	CP00012G01300	76.27	552	100	7	2078	465	110	644	0	784
Contig2750	CP00012G01300	75.34	580	110	8	2162	465	84	644	0	786
Contig20909	CP00012G01300	66.57	688	163	9	2459	465	1	644	0	792
Contig28010	CP00012G02220	66.1	354	116	3	125	1180	1	352	5e-145	452
Contig8989	CP00013G00020	39.7	267	106	8	1036	257	1	219	2e-27	114
Contig17449	CP00013G00020	42.47	259	102	7	811	56	1	219	3e-34	132
Contig30876	CP00013G00020	55.75	113	42	3	340	2	101	205	2e-21	91.3
Contig33243	CP00013G00020	55.12	127	49	3	1138	758	101	219	3e-29	106
Contig46608	CP00013G00020	42.47	259	102	7	1052	297	1	219	3e-32	132
Contig1773	CP00013G00030	47.56	164	61	5	1403	1882	1	143	4e-30	125
Contig24315	CP00013G00030	56.38	149	55	4	1037	603	1	143	6e-40	151
Contig25473	CP00013G00030	56.38	149	55	4	2478	2912	1	143	6e-39	151
Contig28774	CP00013G00030	57.14	147	53	4	1752	1324	1	141	5e-39	150
Contig31277	CP00013G00030	70.29	175	46	3	785	273	27	199	5e-70	223
Contig3481	CP00013G00080	68.4	250	78	1	309	1058	104	352	0	365
Contig27908	CP00013G00620	91.7	494	41	0	2746	4227	102	595	0	954
Contig10072	CP00013G00840	91.32	219	14	1	167	823	33	246	4e-134	392
Contig2944	CP00013G01030	50	268	119	4	687	1475	265	522	5e-103	201
Contig10542	CP00013G01550	88.89	90	10	0	1	270	832	921	9e-47	173
Contig1188	CP00013G01670	92.93	198	14	0	963	370	84	281	2e-133	394
Contig8584	CP00013G01700	93.87	424	26	0	370	1641	6	429	0	806
Contig9284	CP00013G01880	78.8	217	45	1	3114	2467	1	217	3e-121	355
Contig33107	CP00013G01880	75.91	303	72	1	3137	2232	1	303	8e-156	474
Contig36980	CP00013G01910	79.8	698	129	7	729	2816	233	920	0	1056
Contig44251	CP00013G01990	77.85	158	34	1	84	557	18	174	7e-95	236
Contig48177	CP00013G01990	65.16	310	90	4	1018	95	5	298	4e-122	362
Contig7127	CP00013G02430	93.55	279	18	0	131	967	1	279	0	552
Contig12567	CP00013G02430	92.16	459	36	0	164	1540	1	459	0	890
Contig40311	CP00013G02580	72.73	132	36	0	990	595	100	231	3e-63	211
Contig41534	CP00013G02630	56.52	253	58	5	146	898	61	263	2e-75	253
Contig4405	CP00013G02810	78.98	157	32	1	288	755	41	197	5e-77	246
Contig30642	CP00014G01100	76.56	209	49	0	817	191	1	209	6e-104	311
Contig11017	CP00014G01190	67.26	562	154	7	111	1772	1	540	0	701
Contig12806	CP00014G01390	68.71	147	28	2	527	87	1	129	1e-56	197
Contig188	CP00014G01430	71.75	269	70	2	1211	423	1	269	5e-129	383
Contig13462	CP00014G01430	82.53	269	46	1	264	1067	1	269	4e-149	435
Contig22265	CP00014G01560	68.55	159	46	2	14	478	110	268	4e-62	189
Contig12755	CP00014G02150	76.42	598	121	5	2038	257	1	582	0	910
Contig16473	CP00014G02280	86.96	253	28	2	325	1083	1	248	2e-146	452
Contig10869	CP00014G02370	81.14	456	85	1	3	1370	26	480	0	687
Contig12602	CP00014G02370	80.43	470	92	0	68	1477	11	480	0	706
Contig5584	CP00015G00420	71.37	531	133	5	1593	1	1	512	0	685
Contig18495	CP00015G00530	80	100	20	0	530	829	392	491	6e-58	183
Contig23983	CP00015G00530	58.41	226	76	5	720	49	282	491	1e-75	263
Contig10618	CP00015G00810	90.99	333	30	0	1357	359	1	333	0	591
Contig2211	CP00015G01160	86.76	68	9	0	97	300	28	95	9e-63	131
Contig13076	CP00016G00550	66.09	233	76	1	2566	1877	216	448	1e-116	307
Contig35230	CP00016G00560	82.93	205	35	0	301	915	51	255	2e-98	306
Contig12163	CP00016G00580	56.09	312	126	6	364	1266	81	392	3e-75	244
Contig33209	CP00016G00800	43.9	82	20	2	419	586	83	164	5e-13	54.3
Contig18192	CP00016G00820	85.48	124	18	0	1	372	334	457	4e-69	228
Contig14489	CP00016G00890	89.72	107	11	0	641	321	1	107	3e-66	208
Contig4337	CP00016G01310	93.47	980	50	3	83	3022	102	1067	0	1773
Contig18855	CP00016G01310	95.52	782	33	2	3088	743	208	987	0	1488
Contig29790	CP00016G01310	96.33	327	12	0	631	1611	286	612	0	664
Contig30829	CP00016G01310	96.55	899	30	1	3078	382	170	1067	0	1728
Contig9608	CP00016G01370	97.89	95	2	0	1137	1421	6	100	2e-48	170
Contig36708	CP00016G01510	81.57	293	53	1	1421	546	168	460	6e-177	512
Contig36754	CP00016G01840	83.01	153	26	0	452	910	56	208	3e-87	271
Contig41344	CP00016G01840	90.29	103	10	0	310	2	56	158	1e-59	197
Contig44697	CP00016G01840	83.01	153	26	0	474	16	56	208	3e-87	271
Contig19733	CP00016G01950	84.38	96	15	0	4658	4945	357	452	4e-68	166
Contig39863	CP00016G01950	87.12	132	17	0	4545	4150	232	363	1e-90	232
Contig31501	CP00016G02020	84.68	124	16	2	132	494	1	124	2e-67	212
Contig4917	CP00017G00200	90.57	615	49	1	2280	436	1	606	0	1077
Contig30777	CP00017G00200	92.41	606	46	0	222	2039	1	606	0	1092
Contig7502	CP00017G00500	68.15	248	63	3	104	799	1	248	3e-110	333
Contig5059	CP00017G00590	95.79	95	3	1	177	461	37	130	2e-41	145
Contig8923	CP00017G00590	90.08	131	12	1	89	481	1	130	1e-63	200
Contig12999	CP00017G00910	78.72	437	81	1	1277	3	1	437	0	690
Contig41566	CP00017G00930	77.25	255	57	1	1073	312	22	276	7e-137	398
Contig43220	CP00017G00930	83.68	190	31	0	859	290	59	248	2e-110	328
Contig36769	CP00017G00990	71.1	436	120	4	3348	2047	10	441	0	580
Contig18662	CP00017G01100	95.65	69	3	0	331	537	75	143	2e-35	132
Contig48458	CP00017G01330	76.03	121	28	1	1	360	4	124	1e-51	178
Contig44951	CP00017G01850	63.96	197	51	2	277	867	555	731	6e-82	215
Contig48654	CP00017G01980	96.25	160	6	0	181	660	1	160	1e-109	322
Contig39922	CP00018G00160	95.41	109	5	0	569	243	22	130	4e-68	213
Contig19094	CP00018G00580	68.54	267	77	3	1011	232	1	267	4e-126	370
Contig3737	CP00018G00710	71.81	454	125	1	234	1586	301	754	0	681
Contig10110	CP00018G00950	59.57	47	14	1	324	464	84	125	5e-07	50.4
Contig29621	CP00018G00960	74.77	214	12	1	2396	1755	26	197	4e-102	333
Contig40620	CP00018G00990	73.93	257	65	1	1169	399	34	288	2e-117	345
Contig42960	CP00018G00990	82.07	184	33	0	810	259	152	335	2e-122	303
Contig35556	CP00018G01230	94.41	143	8	0	501	73	61	203	3e-92	282
Contig46939	CP00018G01420	73.36	428	114	0	1292	9	11	438	0	612
Contig35789	CP00018G01440	91.4	186	16	0	175	732	1	186	8e-118	354
Contig3073	CP00018G02440	77.25	233	53	0	1486	2184	117	349	7e-124	384
Contig26012	CP00018G02440	77.25	233	53	0	1630	2328	117	349	2e-123	384
Contig6030	CP00019G00180	78.57	70	15	0	587	378	6	75	2e-42	113
Contig168	CP00019G00670	91.43	105	9	0	391	77	163	267	2e-59	197
Contig5653	CP00019G00670	90.68	118	11	0	512	159	150	267	1e-68	222
Contig33848	CP00019G00760	84.21	171	27	0	1024	512	209	379	1e-112	315
Contig2555	CP00019G01210	82.27	282	47	1	1065	220	205	483	4e-167	483
Contig33459	CP00019G01340	51.32	76	9	1	1	228	148	195	4e-12	70.9
Contig45396	CP00019G01340	51.32	76	9	1	1	228	148	195	4e-13	70.9
Contig41107	CP00019G01350	84.8	342	52	0	1354	329	86	427	0	589
Contig41780	CP00019G01350	80.37	107	21	0	3	323	345	451	1e-44	164
Contig19084	CP00019G01360	76.87	294	62	3	1589	2452	31	324	1e-140	432
Contig11225	CP00019G01500	76.14	176	30	3	524	33	3	178	3e-79	241
Contig238	CP00019G01630	88.57	315	36	0	247	1191	142	456	0	576
Contig20834	CP00019G01630	88.73	346	39	0	436	1473	142	487	0	640
Contig50173	CP00019G01630	93.13	131	9	0	550	158	149	279	4e-76	236
Contig7390	CP00019G01710	76.47	459	108	0	1795	419	418	876	0	603
Contig46685	CP00019G01710	78.95	76	16	0	1	228	526	601	6e-74	132
Contig8920	CP00019G01760	76.84	272	45	1	817	2	184	437	9e-139	417
Contig1831	CP00019G01830	85.26	95	12	1	511	227	38	130	3e-47	163
Contig5670	CP00019G01830	73.78	164	9	1	648	157	1	130	3e-71	236
Contig6153	CP00019G01830	85.26	95	12	1	404	120	38	130	6e-46	163
Contig25789	CP00019G01830	85.26	95	12	1	1159	1443	38	130	6e-46	163
Contig26249	CP00019G01830	85.26	95	12	1	511	227	38	130	6e-45	163
Contig32427	CP00019G01830	93.98	83	5	0	355	107	48	130	9e-45	163
Contig40982	CP00019G01830	85.26	95	12	1	391	107	38	130	3e-46	163
Contig42830	CP00019G01830	85.26	95	12	1	1289	1573	38	130	1e-45	163
Contig43562	CP00019G01830	93.08	130	9	0	1192	803	1	130	8e-78	255
Contig44114	CP00019G01830	93.08	130	9	0	629	240	1	130	3e-83	255
Contig17531	CP00019G01920	84.31	102	16	0	306	1	153	254	9e-83	191
Contig42463	CP00019G01920	75	264	63	1	785	3	17	280	3e-129	385
Contig42826	CP00019G01990	84.55	233	31	1	945	247	68	295	1e-123	363
Contig31352	CP00019G02010	90.91	121	11	0	675	313	171	291	1e-71	237
Contig23701	CP00019G02100	92.71	96	7	0	314	601	22	117	3e-46	164
Contig15534	CP00019G02230	78.9	218	9	1	934	281	1	181	9e-114	339
Contig20315	CP00019G02230	95.03	181	9	0	387	929	1	181	3e-119	353
Contig17329	CP00019G02570	89.38	160	12	1	522	58	239	398	3e-80	250
Contig4613	CP00019G02650	81.43	350	62	2	284	1324	58	407	2e-169	492
Contig14636	CP00019G02650	83.09	337	42	2	350	1354	84	407	1e-163	482
Contig30512	CP00019G02650	83.09	337	42	2	1591	587	84	407	6e-163	481
Contig50778	CP00020G00240	71.9	274	67	1	3	824	250	513	8e-135	399
Contig30423	CP00020G00290	82.93	539	92	0	160	1776	1	539	0	941
Contig37688	CP00020G00510	78.57	70	15	0	885	676	1	70	3e-18	94
Contig1452	CP00020G00560	77.72	386	86	0	1408	251	1	386	0	644
Contig21026	CP00020G00560	73.54	257	68	0	1401	631	1	257	2e-171	403
Contig2569	CP00020G01120	98.02	303	6	0	151	1059	1	303	0	606
Contig4222	CP00020G01120	97.75	489	11	0	202	1668	1	489	0	979
Contig22663	CP00020G01120	97.75	489	11	0	1916	450	1	489	0	981
Contig11667	CP00020G01590	80	45	9	0	546	412	53	97	3e-18	82.8
Contig44685	CP00020G01590	81.91	94	17	0	714	995	1	94	2e-47	165
Contig45118	CP00020G01590	80.41	97	19	0	227	517	1	97	3e-50	168
Contig39843	CP00020G02230	83.49	218	35	1	2	655	6	222	2e-111	330
Contig24081	CP00020G02370	91.06	649	57	1	29	1972	47	695	0	1251
Contig28891	CP00020G02370	93.76	465	29	0	1563	169	231	695	0	914
Contig40568	CP00021G00170	83.51	188	31	0	2010	1447	13	200	3e-108	344
Contig34390	CP00021G00540	83.08	130	20	2	49	435	1	129	3e-72	223
Contig10644	CP00021G00640	66.95	239	60	5	28	726	1	226	6e-99	303
Contig17624	CP00021G00640	75	292	59	5	28	885	1	284	3e-128	377
Contig5319	CP00021G00810	51.22	287	120	7	1239	433	476	760	2e-59	152
Contig800	CP00021G01400	71.02	176	44	4	635	123	611	784	1e-89	258
Contig3749	CP00021G01410	74.33	187	41	4	2	547	607	791	4e-87	281
Contig4243	CP00021G01410	74.43	176	38	4	638	126	607	780	1e-80	263
Contig14397	CP00021G01420	70.72	321	75	8	1698	778	1	316	3e-121	385
Contig34013	CP00021G01420	54.81	343	114	12	1762	776	1	316	2e-79	261
Contig46998	CP00021G01420	59.09	154	50	5	296	730	167	316	1e-62	139
Contig44599	CP00021G01470	90.09	232	23	0	29	724	1	232	3e-150	436
Contig11409	CP00021G01780	63.5	274	90	2	229	1050	259	522	3e-166	358
Contig46727	CP00021G01780	53.29	319	134	4	1488	535	254	558	2e-143	321
Contig10109	CP00021G01790	78.47	209	37	4	1041	421	155	357	3e-108	328
Contig38037	CP00021G01790	77.84	194	35	4	225	800	170	357	1e-97	303
Contig3096	CP00021G01850	77.43	545	66	3	2653	4281	547	1036	0	834
Contig3305	CP00021G01850	83.19	702	113	4	2854	752	217	914	0	1068
Contig5798	CP00021G01850	84.46	740	113	1	3458	5677	299	1036	0	1202
Contig7230	CP00021G01850	80.65	672	125	4	3610	1598	226	893	0	1010
Contig8301	CP00021G01850	84.79	618	92	1	2987	1134	299	914	0	986
Contig10399	CP00021G01850	90.14	436	43	0	1747	440	601	1036	0	804
Contig17441	CP00021G01850	84.72	615	92	1	1890	3734	299	911	0	982
Contig32012	CP00021G01850	93.85	309	19	0	1880	2806	608	916	0	586
Contig35436	CP00021G01850	91.85	368	30	0	2030	927	547	914	0	691
Contig48481	CP00021G01850	90.37	436	42	0	1908	601	601	1036	0	808
Contig49	CP00021G01980	82.73	330	53	2	3139	2150	62	387	0	540
Contig209	CP00021G01980	80.12	332	60	3	3	998	62	387	2e-171	516
Contig1201	CP00021G01980	81.71	339	58	2	8	1024	53	387	0	549
Contig7368	CP00021G01980	82.73	330	53	2	3	992	62	387	0	540
Contig12507	CP00021G01980	82.73	330	53	2	3	992	62	387	2e-180	540
Contig31873	CP00021G01980	82.76	319	51	2	1	957	73	387	4e-174	522
Contig42313	CP00021G02240	62.71	59	17	1	440	601	114	172	4e-15	79
Contig37129	CP00022G00500	89.26	149	16	0	144	590	1	149	3e-90	273
Contig48270	CP00022G00600	78.83	359	72	1	1	1065	19	377	0	585
Contig3757	CP00023G00250	84.57	564	86	1	852	2543	118	680	0	901
Contig11907	CP00023G00250	84.57	564	86	1	2326	635	118	680	0	900
Contig23098	CP00023G01240	89.29	28	3	0	145	62	1	28	5e-08	55.1
Contig26203	CP00024G00240	52.97	202	29	2	630	1235	226	361	2e-158	205
Contig33097	CP00024G00500	97.44	156	4	0	590	1057	1	156	3e-106	321
Contig48999	CP00025G00360	68.03	147	46	1	443	3	44	189	3e-42	157
Contig42003	CP00025G00380	47.47	99	52	0	264	560	149	247	3e-20	90.5
Contig41140	CP00025G00500	63.46	602	135	24	2162	495	1	563	2e-177	550
Contig3031	CP00025G00950	76.36	258	50	4	1288	518	1	248	6e-131	393
Contig6443	CP00025G00950	75.82	153	35	2	674	1129	109	260	5e-102	231
Contig11473	CP00025G00950	72.93	266	66	4	1252	458	1	261	3e-129	388
Contig19297	CP00025G00950	72.75	345	83	4	343	1353	1	342	9e-163	474
Contig21428	CP00025G00950	74.47	141	34	2	930	511	109	248	6e-125	210
Contig35451	CP00025G00950	78.35	254	51	3	343	1101	1	251	6e-137	408
Contig39014	CP00025G00950	73.38	263	66	3	423	1208	1	260	4e-130	385
Contig47413	CP00025G00950	76.4	267	56	4	104	901	1	261	2e-139	411
Contig50944	CP00025G00950	78.79	264	52	3	343	1131	1	261	9e-144	426
Contig21234	CP00025G01060	97.14	384	11	0	1371	220	17	400	0	702
Contig48189	CP00025G01060	96.27	161	6	0	529	47	196	356	3e-130	334
Contig20298	CP00025G01330	65.85	41	14	0	303	425	8	48	6e-11	64.3
Contig18470	CP00025G01470	91.06	123	11	0	507	875	22	144	2e-70	224
Contig31219	CP00025G01470	92	175	14	0	626	102	37	211	3e-109	326
Contig29155	CP00025G01750	84.23	298	41	4	1130	240	10	302	6e-162	476
Contig29586	CP00025G02050	99.37	318	2	0	297	1250	110	427	0	650
Contig41880	CP00026G00020	81.57	293	51	2	305	1174	161	453	9e-161	469
Contig18670	CP00026G00070	84.86	555	69	3	2168	513	30	572	0	956
Contig43057	CP00026G00070	89.59	365	38	0	578	1672	208	572	0	662
Contig12400	CP00026G00140	72.2	241	59	3	2	721	24	257	2e-118	347
Contig40782	CP00026G00140	65.69	274	69	4	820	17	1	255	6e-118	347
Contig16197	CP00026G00180	69.9	206	54	3	607	5	225	427	1e-92	287
Contig30567	CP00026G00420	90.48	273	26	0	1163	345	1	273	6e-178	504
Contig18168	CP00026G01060	70.39	206	54	2	1390	1986	228	433	0	255
Contig27659	CP00026G01350	91.86	258	21	0	282	1055	1	258	2e-144	422
Contig35609	CP00026G01470	74.74	487	119	3	1523	69	379	863	0	656
Contig12496	CP00026G02160	99.45	364	2	0	1974	883	105	468	0	639
Contig17183	CP00026G02160	98.95	474	5	0	966	2387	240	713	0	919
Contig21141	CP00026G02160	98.95	476	5	0	1822	395	238	713	0	924
Contig51106	CP00026G02160	99.74	384	1	0	1780	629	169	552	0	680
Contig9371	CP00026G02440	70.45	176	36	2	298	804	158	324	7e-77	248
Contig8894	CP00026G02560	85.08	181	26	1	798	1340	30	209	1e-96	300
Contig10821	CP00026G02560	88.89	81	8	1	458	700	130	209	5e-58	155
Contig27439	CP00026G02590	76.08	347	74	2	4	1020	423	768	1e-177	528
Contig23016	CP00026G02960	75.86	493	108	4	1771	308	96	582	0	708
Contig701	CP00026G03030	82.97	411	43	2	1178	3	26	428	0	686
Contig27282	CP00026G03030	90.22	501	49	0	632	2134	198	698	0	914
Contig31560	CP00026G03030	88.51	296	21	1	596	1483	198	480	0	527
Contig28704	CP00027G00010	86.12	209	25	3	133	747	1	209	5e-121	355
Contig36060	CP00027G00360	78.54	205	34	4	238	825	58	261	1e-87	275
Contig42554	CP00027G00360	64.29	210	57	6	181	774	58	261	4e-58	196
Contig43593	CP00027G00360	71.22	205	46	5	181	759	58	261	1e-71	231
Contig49782	CP00027G00360	68.87	212	48	6	181	786	58	261	4e-68	224
Contig26858	CP00027G00580	87.73	326	40	0	1	978	2	327	0	608
Contig22932	CP00027G00880	75.86	406	84	3	1189	2	906	1307	0	617
Contig5438	CP00027G01310	73.61	576	148	4	356	2074	1	575	0	865
Contig10438	CP00027G01310	71.05	304	85	3	323	1228	1	303	0	441
Contig12307	CP00027G01310	73.61	576	148	4	2075	357	1	575	0	865
Contig52397	CP00027G01310	72.73	462	123	3	341	1720	1	461	0	685
Contig3765	CP00027G01400	60.39	207	80	1	615	1	98	304	4e-77	246
Contig50504	CP00027G01900	73.51	268	62	1	214	990	41	308	1e-94	293
Contig2591	CP00027G01940	90.38	208	20	0	1	624	206	413	3e-127	378
Contig19829	CP00027G01940	88.27	196	23	0	53	640	223	418	4e-114	345
Contig39878	CP00027G01970	44.44	99	50	2	617	321	61	154	4e-16	77.8
Contig29161	CP00027G01980	75.61	164	40	0	493	2	264	427	2e-86	273
Contig40750	CP00027G02300	57.52	113	34	3	451	116	128	227	2e-44	114
Contig41515	CP00027G02300	57.52	113	34	3	375	710	128	227	3e-44	114
Contig47784	CP00028G00180	62.32	820	227	9	208	2652	30	772	0	924
Contig3483	CP00028G00890	90.3	134	11	1	525	130	120	253	9e-71	183
Contig11016	CP00028G00890	97.96	49	1	0	154	300	1	49	2e-24	105
Contig20086	CP00028G00890	92.49	253	17	1	1482	730	1	253	1e-120	380
Contig21188	CP00028G00890	92.49	253	17	1	1482	730	1	253	1e-121	380
Contig22303	CP00028G00890	97.67	43	1	0	154	282	1	43	9e-22	93.2
Contig35105	CP00028G00890	78.53	163	25	2	470	12	91	253	3e-55	187
Contig36203	CP00028G00890	73.01	163	34	2	531	73	91	253	1e-46	165
Contig38439	CP00028G00890	76.47	306	17	2	1475	2386	1	253	9e-112	353
Contig47948	CP00028G00890	91.43	210	16	1	753	130	44	253	5e-91	292
Contig15052	CP00028G00970	87.32	213	18	1	1119	481	206	409	3e-128	382
Contig39593	CP00028G00970	87.93	348	39	1	497	1540	48	392	0	619
Contig30915	CP00029G00050	88.35	369	43	0	1223	117	366	734	0	685
Contig5083	CP00029G00460	78.62	159	27	1	871	1347	75	226	7e-72	238
Contig37600	CP00029G00460	75.39	191	35	2	815	270	87	274	4e-89	273
Contig44748	CP00029G00460	87.34	158	17	1	850	377	75	229	1e-89	275
Contig41087	CP00029G00680	97.85	93	2	0	841	563	124	216	1e-57	194
Contig13125	CP00029G00910	80.2	394	76	2	1302	121	4	395	0	575
Contig48117	CP00029G00910	74.9	251	61	2	873	121	147	395	2e-151	306
Contig44767	CP00029G00920	78.51	121	26	0	147	509	46	166	1e-54	182
Contig17435	CP00029G01520	59.32	118	44	2	876	523	1	114	8e-37	135
Contig41144	CP00029G01560	75.88	228	15	1	550	1233	189	376	1e-103	324
Contig28463	CP00029G01650	60.19	103	36	1	61	369	1	98	2e-17	80.5
Contig37805	CP00029G01650	60.19	103	36	1	563	255	1	98	1e-17	80.5
Contig10195	CP00030G01020	59.76	328	132	0	2	985	120	447	2e-135	417
Contig1767	CP00030G01260	90.37	789	74	2	2679	313	1	787	0	1307
Contig17234	CP00030G01260	86.18	644	85	3	2012	81	148	787	0	957
Contig38515	CP00032G00490	87.88	396	44	1	207	1394	35	426	0	686
Contig41433	CP00032G00490	87.85	395	44	1	210	1394	36	426	0	685
Contig19638	CP00033G00060	96	225	9	0	778	1452	174	398	0	456
Contig5729	CP00033G00330	88.52	209	24	0	719	1345	1	209	2e-135	403
Contig11289	CP00033G00330	91.3	391	34	0	446	1618	1	391	0	764
Contig36847	CP00033G00360	77.94	399	82	3	376	1560	1	397	0	665
Contig43374	CP00033G00360	73.77	408	92	4	1291	80	1	397	0	631
Contig36593	CP00033G00400	82.67	75	13	0	219	443	101	175	3e-91	134
Contig18398	CP00033G00680	78.13	64	14	0	47	238	1	64	3e-15	72
Contig33796	CP00033G00770	94.89	352	18	0	579	1634	77	428	0	679
Contig49802	CP00033G01130	82.14	56	10	0	442	609	153	208	5e-25	105
Contig28507	CP00033G01220	71.58	380	91	6	2	1090	62	441	0	548
Contig18198	CP00033G01510	63.71	259	85	4	1117	368	1	259	1e-103	315
Contig50153	CP00033G01510	49.81	259	88	5	1017	367	1	259	9e-69	224
Contig42174	CP00033G01560	70.83	168	36	4	61	558	67	223	1e-75	238
Contig38144	CP00033G01790	71.69	484	96	4	508	1941	1	449	0	670
Contig38747	CP00034G00240	87.3	126	16	0	3499	3876	1085	1210	0	237
Contig11032	CP00034G00330	62.78	223	51	3	665	3	9	201	1e-85	269
Contig40049	CP00034G00420	45.34	161	66	1	440	856	110	270	2e-45	106
Contig23870	CP00034G00480	54.93	537	216	9	3039	1480	347	874	0	563
Contig4258	CP00034G00550	79.35	155	32	0	2	466	190	344	2e-83	274
Contig26812	CP00034G00550	70.43	230	62	1	364	1053	162	385	1e-148	346
Contig28862	CP00034G00550	70.15	459	133	3	2	1369	43	500	0	644
Contig2262	CP00034G01360	81.01	179	34	0	788	252	138	316	1e-101	309
Contig19722	CP00034G01360	80.77	312	60	0	116	1051	5	316	7e-180	513
Contig34825	CP00034G01360	80.66	212	41	0	317	952	105	316	5e-135	361
Contig11040	CP00034G01820	72.5	120	32	1	841	485	12	131	1e-50	176
Contig20964	CP00034G01820	72.5	120	32	1	841	485	12	131	4e-51	176
Contig34811	CP00034G01820	72.5	120	32	1	928	572	12	131	6e-51	176
Contig2286	CP00035G00090	57.37	319	89	9	1710	790	36	319	3e-70	242
Contig22955	CP00035G00090	55.19	154	60	5	1690	1250	168	319	5e-64	130
Contig3659	CP00036G00080	82.16	583	103	1	1751	6	107	689	0	885
Contig42759	CP00036G00080	70.62	388	96	4	2438	1320	1	385	0	447
Contig19639	CP00036G00200	71.7	212	50	3	609	1	57	267	1e-83	263
Contig44178	CP00036G00200	68.33	221	51	3	636	1	57	267	3e-81	257
Contig9452	CP00036G00550	91.59	345	25	2	1184	150	1	341	0	563
Contig19755	CP00036G00550	91.59	345	25	2	251	1285	1	341	0	566
Contig37200	CP00036G00720	72.92	48	7	2	1007	864	1	42	6e-10	62.8
Contig14094	CP00036G00740	73.2	735	192	2	2539	338	1	731	0	1107
Contig19093	CP00036G00740	69.22	588	176	2	566	2326	1	584	0	822
Contig33864	CP00036G00840	49.74	193	83	3	3	563	7	191	8e-56	197
Contig7222	CP00036G01100	68.05	266	72	3	1112	351	108	372	6e-95	304
Contig7609	CP00036G01100	60.25	161	51	4	1196	1645	214	372	5e-60	173
Contig36512	CP00036G01100	65.36	179	48	4	929	432	195	372	1e-68	176
Contig38553	CP00036G01100	68.18	264	70	4	826	1578	110	372	4e-93	298
Contig24389	CP00036G01140	86.9	397	42	1	1564	374	1	387	0	707
Contig25031	CP00036G01410	90.43	94	9	0	284	3	67	160	8e-39	148
Contig10054	CP00036G01430	82.53	269	47	0	1335	529	140	408	5e-161	469
Contig24307	CP00036G01620	97.49	239	6	0	927	211	1	239	3e-133	387
Contig30518	CP00037G00130	78.86	175	37	0	995	471	264	438	5e-96	298
Contig5430	CP00037G00290	75.79	95	23	0	639	923	211	305	3e-56	152
Contig36733	CP00037G00290	67.2	186	58	3	185	739	73	256	4e-53	150
Contig37822	CP00037G00290	61.31	305	110	4	2	913	8	305	5e-72	241
Contig44836	CP00037G00290	68.13	251	68	4	250	999	66	305	8e-72	238
Contig14097	CP00037G00300	85.83	247	33	1	917	183	120	366	2e-154	403
Contig21690	CP00037G00300	79.56	367	71	3	1336	245	1	366	0	561
Contig50229	CP00037G00640	88.77	276	31	0	304	1131	297	572	4e-172	484
Contig50750	CP00037G00970	79.17	360	67	1	3	1082	263	614	0	566
Contig30437	CP00037G00980	68.18	44	14	0	217	348	107	150	1e-11	63.9
Contig336	CP00037G01300	78.69	244	52	0	303	1034	1	244	7e-143	422
Contig13158	CP00037G01300	78.69	244	52	0	306	1037	1	244	1e-141	422
Contig35889	CP00037G01300	78.69	244	52	0	1794	1063	1	244	1e-141	422
Contig45923	CP00037G01300	78.69	244	52	0	172	903	1	244	3e-143	422
Contig46130	CP00037G01300	78.69	244	52	0	1502	771	1	244	3e-142	421
Contig1907	CP00037G01410	60.61	132	48	1	988	593	323	450	6e-78	164
Contig32498	CP00037G01410	83.83	538	87	0	1937	324	1	538	0	944
Contig4562	CP00037G01820	58.6	215	88	1	133	774	463	677	1e-66	230
Contig24011	CP00037G02150	80.36	56	10	1	570	403	19	73	4e-21	89.4
Contig20923	CP00038G00580	95.9	122	5	0	672	1037	30	151	4e-74	238
Contig5745	CP00039G00010	82.64	265	39	3	270	1043	20	284	1e-127	380
Contig17036	CP00039G00010	72.41	145	33	3	255	668	20	164	1e-56	194
Contig27407	CP00039G00010	72.41	145	33	3	1595	1182	20	164	2e-56	194
Contig47646	CP00039G00010	75	292	39	4	111	965	20	284	8e-131	384
Contig26939	CP00039G00090	68.39	174	53	2	822	304	73	245	1e-80	253
Contig21180	CP00039G00180	84.69	98	15	0	815	1108	77	174	2e-49	173
Contig41905	CP00039G00240	75.9	83	20	0	387	635	125	207	2e-61	141
Contig5386	CP00039G00640	86.42	162	22	0	3	488	19	180	3e-95	284
Contig30351	CP00040G00890	86.53	505	68	0	1749	235	16	520	0	949
Contig49495	CP00040G00890	86.8	462	61	0	1780	395	16	477	0	872
Contig3445	CP00042G00490	95.83	168	7	0	939	436	174	341	5e-136	336
Contig52111	CP00042G00760	73.08	104	28	0	373	62	89	192	3e-50	169
Contig15878	CP00042G01530	72.87	656	150	7	2304	397	1	648	0	859
Contig36088	CP00042G01590	91.9	210	17	0	235	864	1	210	9e-134	389
Contig33889	CP00043G00230	74.68	154	37	1	1732	2187	567	720	9e-164	236
Contig19346	CP00043G00270	97.07	205	6	0	1600	986	533	737	0	425
Contig35224	CP00043G00500	91.46	82	6	1	73	315	1	82	2e-42	146
Contig42614	CP00043G00500	90.82	98	8	1	79	369	1	98	1e-52	173
Contig5425	CP00043G00690	93.85	244	15	0	127	858	1	244	2e-165	471
Contig41456	CP00043G00830	84.21	57	9	0	233	403	203	259	2e-37	99.8
Contig36571	CP00043G01210	85.8	324	46	0	770	1741	44	367	0	590
Contig4162	CP00043G01240	92.31	52	4	0	191	346	35	86	2e-44	97.8
Contig49762	CP00043G01270	82.47	97	17	0	293	3	181	277	2e-48	171
Contig38750	CP00044G00030	84.03	144	23	0	2	433	184	327	1e-83	260
Contig39701	CP00044G00170	83.29	383	58	2	329	1474	442	819	0	672
Contig50796	CP00044G00170	84.14	498	78	1	1746	3236	341	838	0	897
Contig9016	CP00044G00310	75.44	338	83	0	1485	472	320	657	0	549
Contig28242	CP00044G00370	96	150	6	0	321	770	243	392	3e-120	266
Contig32808	CP00044G00370	96.32	163	6	0	954	466	243	405	2e-98	293
Contig46314	CP00044G00370	96.27	161	6	0	860	378	243	403	3e-127	288
Contig29850	CP00044G00440	47.46	177	65	3	323	769	790	966	3e-58	147
Contig19415	CP00044G00640	83.97	343	55	0	1199	171	195	537	0	545
Contig25857	CP00044G00640	86.56	506	68	0	1250	2767	32	537	0	850
Contig26536	CP00044G00640	87.45	534	67	0	1772	171	4	537	0	909
Contig35278	CP00044G00640	83.52	352	58	0	1223	168	186	537	0	559
Contig44903	CP00044G00840	60.76	79	31	0	544	308	26	104	3e-13	67.8
Contig17820	CP00045G00590	84.42	443	67	1	70	1398	1	441	0	669
Contig27111	CP00045G00590	84.78	335	51	0	5	1009	8	342	6e-173	485
Contig8068	CP00046G00050	52.81	89	30	2	57	290	56	143	3e-16	82.4
Contig21895	CP00046G00270	77.66	555	112	5	2119	464	61	606	0	818
Contig39089	CP00046G00280	86.49	148	13	1	111	533	1	148	5e-83	256
Contig171	CP00046G00400	86.06	251	35	0	1	753	153	403	3e-177	468
Contig46450	CP00046G00590	95.1	143	7	0	3	431	164	306	4e-90	283
Contig19970	CP00046G00930	62.26	53	19	1	1348	1190	10	61	9e-15	75.9
Contig34554	CP00046G00930	62.26	53	19	1	1288	1130	10	61	8e-15	76.3
Contig2551	CP00046G01050	54.64	183	66	6	3	515	5	182	3e-38	143
Contig34861	CP00046G01050	53.93	178	65	6	5	502	10	182	6e-36	136
Contig37357	CP00046G01050	54.55	187	68	6	68	592	1	182	1e-39	147
Contig25837	CP00046G01200	80.48	292	51	1	216	1073	1	292	3e-161	484
Contig36833	CP00046G01280	97.95	195	4	0	923	339	1	195	1e-134	392
Contig52221	CP00046G01300	94.57	129	7	0	589	203	1	129	2e-85	260
Contig14508	CP00046G02000	85.51	69	10	0	1	207	386	454	8e-33	129
Contig31065	CP00047G00330	92.2	141	11	0	1305	883	97	237	2e-71	235
Contig1194	CP00047G00470	81.56	141	25	1	929	510	117	257	8e-46	150
Contig3702	CP00047G00470	80.47	256	49	1	3	767	50	305	7e-94	301
Contig6070	CP00047G00470	83.61	305	49	1	1523	2434	1	305	4e-127	405
Contig9390	CP00047G00470	80.31	254	49	1	1	759	52	305	4e-92	296
Contig15352	CP00047G00470	85.32	293	42	1	2412	1537	4	296	8e-127	397
Contig24375	CP00047G00470	82.82	291	49	1	2136	1267	15	305	8e-123	377
Contig26595	CP00047G00470	80.47	256	49	1	3	767	50	305	2e-90	301
Contig29262	CP00048G00020	55.66	221	77	1	634	1296	222	421	2e-120	227
Contig203	CP00048G00350	80.37	326	64	0	1504	527	23	348	5e-153	452
Contig29753	CP00048G00350	72.49	229	63	0	1746	1060	1	229	4e-88	291
Contig23025	CP00048G00460	86.67	75	10	0	227	3	247	321	4e-62	147
Contig17148	CP00048G00860	46.17	392	167	11	1260	148	1	369	3e-50	182
Contig42110	CP00048G01150	72.19	392	81	6	80	1192	1	385	8e-160	468
Contig42066	CP00048G01210	86.31	482	65	1	1695	253	648	1129	0	862
Contig48548	CP00048G01210	86.38	470	63	1	1523	117	660	1129	0	842
Contig33421	CP00048G01680	44.15	265	69	4	2962	2180	226	415	5e-53	202
Contig14357	CP00048G02040	96.75	369	12	0	1428	322	42	410	0	746
Contig810	CP00048G02280	90.81	370	34	0	85	1194	1	370	0	681
Contig6253	CP00048G02330	83.75	640	96	3	476	2392	100	732	0	1012
Contig23378	CP00048G02330	84.97	366	54	1	1595	501	367	732	0	569
Contig39768	CP00048G02330	84.6	526	75	2	2	1579	130	649	0	895
Contig11823	CP00049G00210	84.3	121	19	0	1294	932	3	123	1e-66	218
Contig5417	CP00049G00250	65.28	216	67	4	21	659	1	211	2e-82	259
Contig20921	CP00049G00250	67.59	216	62	4	155	793	1	211	6e-86	270
Contig28021	CP00049G00250	69.19	211	62	3	155	778	1	211	2e-88	276
Contig29609	CP00049G00250	69.19	211	62	3	155	778	1	211	7e-89	277
Contig7886	CP00049G00630	83.62	116	19	0	900	553	264	379	1e-94	212
Contig22093	CP00049G00690	67.69	195	61	1	1173	595	21	215	1e-93	288
Contig34878	CP00049G00690	67.69	195	61	1	1121	543	21	215	9e-94	288
Contig31517	CP00049G01160	64.04	89	31	1	269	3	1	88	2e-26	110
Contig18960	CP00049G01540	95.76	118	5	0	999	1352	1	118	2e-60	202
Contig37310	CP00049G01540	74.78	115	1	1	1944	2288	32	118	2e-42	156
Contig49243	CP00049G01540	95.76	118	5	0	623	976	1	118	3e-62	202
Contig50393	CP00049G01540	95.76	118	5	0	1019	1372	1	118	3e-60	201
Contig14046	CP00050G00220	90.2	102	10	0	438	133	35	136	3e-59	198
Contig25232	CP00050G00230	63.13	179	28	2	84	620	1	141	2e-65	209
Contig48073	CP00050G00330	68.88	241	69	2	425	1129	415	655	1e-87	287
Contig7108	CP00050G00600	78.26	115	25	0	1656	1312	16	130	5e-59	204
Contig7690	CP00050G00600	70.51	217	60	2	183	821	16	232	4e-115	340
Contig33547	CP00050G00600	79.23	130	27	0	183	572	16	145	5e-69	229
Contig50695	CP00050G00600	78.86	123	26	0	183	551	16	138	5e-64	217
Contig24538	CP00050G01030	88.89	99	11	0	1227	1523	66	164	1e-54	187
Contig13739	CP00050G01250	82.02	684	122	1	312	2363	19	701	0	1145
Contig23479	CP00050G01250	83.65	416	68	0	764	2011	173	588	0	705
Contig34758	CP00050G01500	84.42	199	23	1	1029	457	47	245	5e-105	318
Contig21922	CP00051G01310	84.26	216	26	4	275	922	9	216	1e-119	356
Contig52464	CP00051G01310	79.57	93	16	2	14	292	9	98	5e-39	142
Contig13859	CP00052G00250	71.28	94	27	0	3	284	98	191	3e-42	145
Contig24239	CP00052G00620	82.54	126	22	0	841	464	1	126	1e-70	221
Contig24259	CP00052G00900	92.16	255	20	0	155	919	1	255	2e-162	465
Contig29817	CP00052G00900	92.03	251	20	0	113	865	5	255	1e-159	457
Contig27353	CP00052G01490	83.82	204	31	1	78	689	23	224	0	368
Contig50104	CP00053G00190	86.02	93	13	0	169	447	50	142	3e-50	164
Contig22447	CP00053G00250	59.62	364	131	4	1046	3	90	453	2e-129	399
Contig9338	CP00053G00690	82.01	278	50	0	610	1443	170	447	9e-150	446
Contig24361	CP00053G00690	78.6	215	44	1	610	1254	235	447	1e-102	322
Contig24996	CP00053G00690	79.91	234	47	0	906	205	214	447	8e-118	362
Contig27146	CP00053G00690	78.6	215	44	1	567	1211	235	447	7e-103	322
Contig30686	CP00053G01230	58.2	500	178	11	1745	291	1	484	2e-136	416
Contig6034	CP00053G01260	67.5	560	152	6	1971	301	91	623	0	672
Contig8806	CP00053G01430	79.28	111	23	0	612	280	10	120	1e-78	186
Contig29535	CP00053G01430	80.43	322	62	1	1496	534	1	322	0	535
Contig29662	CP00053G01430	80.43	322	62	1	1469	507	1	322	0	535
Contig46234	CP00053G01430	80.21	283	56	0	1513	665	1	283	3e-166	468
Contig16832	CP00053G01480	80.56	72	13	1	418	206	1	72	1e-31	114
Contig11410	CP00053G01670	85.03	314	43	1	142	1083	1	310	2e-175	504
Contig50186	CP00053G01710	85.48	186	21	2	553	2	582	763	0	296
Contig34311	CP00055G00250	82.28	158	28	0	195	668	1	158	6e-94	286
Contig4573	CP00055G00660	83.62	519	83	1	448	2004	13	529	0	885
Contig27398	CP00055G00660	90	240	24	0	877	158	290	529	0	457
Contig42492	CP00055G00660	78.57	546	88	3	484	2121	13	529	0	853
Contig3117	CP00055G00820	91.2	125	11	0	886	1260	1	125	4e-55	187
Contig5490	CP00055G00820	91.2	125	11	0	661	287	1	125	1e-54	187
Contig9407	CP00055G00820	91.2	125	11	0	1105	1479	1	125	1e-54	187
Contig19713	CP00055G01090	51.49	336	88	7	1313	396	210	500	4e-85	277
Contig17141	CP00055G01100	70.54	594	150	9	72	1811	5	587	0	811
Contig21045	CP00055G01130	87.27	165	17	3	284	772	1	163	1e-90	288
Contig32386	CP00055G01130	83.36	643	100	6	2323	410	1	641	0	1018
Contig3316	CP00055G01320	88.99	545	59	1	39	1673	17	560	0	1024
Contig49348	CP00055G01320	85.93	526	60	2	2	1579	49	560	0	941
Contig6304	CP00055G01430	89.14	359	37	2	1564	494	1	359	0	654
Contig12089	CP00055G01430	79.4	369	64	4	14	1114	1	359	0	572
Contig34315	CP00055G01430	80.81	396	37	3	1669	488	1	359	0	635
Contig23996	CP00055G01480	84.21	133	19	1	122	520	34	164	1e-53	181
Contig33763	CP00055G01480	84.21	133	19	1	44	442	34	164	3e-55	183
Contig50500	CP00056G00160	82.14	196	26	1	3	563	67	262	4e-103	314
Contig8285	CP00056G00530	61.14	404	130	11	1755	604	16	412	1e-125	383
Contig11692	CP00056G00610	92.44	238	18	0	4	717	128	365	3e-178	467
Contig18484	CP00056G00610	93.66	363	23	0	4	1092	128	490	0	719
Contig43332	CP00056G00840	94.93	138	7	0	197	610	169	306	8e-89	273
Contig1220	CP00056G00910	84.69	405	60	1	1216	2	222	624	0	699
Contig4474	CP00056G00910	82.25	479	79	2	2671	1235	1	473	0	768
Contig15767	CP00056G00910	85.43	357	50	1	2037	967	212	566	0	618
Contig20110	CP00056G00910	82.66	369	60	2	2050	944	113	477	0	607
Contig28583	CP00056G00910	85.27	448	64	1	1025	2368	222	667	0	779
Contig34721	CP00056G00910	79.59	485	91	3	2458	1004	1	477	0	741
Contig41961	CP00056G00910	83.82	414	61	2	1082	2323	222	629	0	702
Contig42034	CP00056G00910	84.56	408	61	1	1339	2562	222	627	0	704
Contig26414	CP00056G00970	64.52	279	62	2	1085	249	1	242	3e-95	292
Contig2877	CP00057G00730	93.36	211	14	0	192	824	5	215	9e-142	408
Contig25787	CP00057G00730	97.9	143	3	0	380	808	73	215	2e-95	290
Contig43628	CP00057G00730	98	150	3	0	656	207	66	215	4e-101	304
Contig48142	CP00057G00730	97.71	131	3	0	822	1214	85	215	3e-85	268
Contig15745	CP00057G00810	77.85	158	33	1	597	1064	15	172	1e-55	190
Contig34029	CP00058G00870	48.6	321	155	4	1256	321	420	739	2e-78	270
Contig13741	CP00058G01050	70.06	157	12	2	47	517	1	122	7e-63	202
Contig27319	CP00058G01050	98.85	87	1	0	99	359	1	87	8e-55	182
Contig30464	CP00058G01050	98.36	122	2	0	257	622	1	122	6e-79	244
Contig32832	CP00058G01050	98.36	122	2	0	160	525	1	122	6e-78	244
Contig34739	CP00058G01050	99.18	122	1	0	726	361	1	122	4e-80	245
Contig10705	CP00058G01080	81.7	153	24	1	43	501	1	149	2e-106	261
Contig31356	CP00058G01080	84.08	157	24	1	806	339	50	206	2e-82	245
Contig458	CP00058G01130	87.23	329	42	0	949	1935	1	329	0	619
Contig21390	CP00058G01130	74.16	329	67	3	1042	1974	1	329	8e-171	499
Contig47710	CP00059G00190	65.32	124	39	1	416	45	349	468	4e-49	170
Contig47440	CP00059G00670	97.46	118	3	0	817	464	27	144	3e-76	236
Contig23683	CP00060G00670	50.34	145	66	1	848	414	456	594	8e-43	143
Contig47375	CP00060G00670	43.29	231	116	5	1045	377	371	594	4e-43	163
Contig22533	CP00062G00240	48.28	87	45	0	508	248	27	113	4e-23	102
Contig31881	CP00062G00280	55.34	103	43	1	543	235	100	199	6e-29	117
Contig13380	CP00062G00340	83.63	342	54	2	1424	405	123	464	0	558
Contig41247	CP00062G00340	75.46	379	54	3	423	1553	123	464	0	542
Contig45793	CP00062G00340	82.76	232	38	2	1734	2423	233	464	5e-113	362
Contig45580	CP00062G01190	68.12	69	17	2	443	252	467	535	4e-26	94
Contig15674	CP00062G01540	88.84	484	54	0	336	1787	25	508	0	912
Contig22091	CP00062G01540	88.8	482	54	0	313	1758	27	508	0	908
Contig51374	CP00062G01700	73.61	538	124	4	1758	175	1	530	0	804
Contig21796	CP00063G00140	70.53	190	50	1	16	585	244	427	2e-106	240
Contig4945	CP00064G00210	72.82	390	106	0	710	1879	337	726	0	604
Contig47225	CP00064G00210	83.69	141	23	0	952	530	440	580	0	255
Contig47951	CP00064G00210	69.1	589	179	3	2077	317	139	726	0	817
Contig19358	CP00064G00610	61.33	181	69	1	190	732	1	180	3e-55	199
Contig35631	CP00064G00620	86.95	429	56	0	1655	369	1	429	0	762
Contig40877	CP00064G01290	77.32	269	55	2	243	1031	94	362	2e-147	433
Contig122	CP00064G01510	56.71	231	76	4	3	623	149	379	3e-82	257
Contig20625	CP00065G00050	64.49	214	73	3	1000	365	87	299	2e-62	170
Contig38794	CP00065G00050	65.05	206	70	2	766	152	95	299	2e-61	167
Contig39687	CP00065G00050	64.49	214	73	3	250	885	87	299	2e-56	171
Contig52251	CP00065G00160	64.29	308	61	4	1674	766	1	264	6e-110	343
Contig23097	CP00065G00400	71.84	348	91	1	1285	242	206	546	0	514
Contig9968	CP00065G00600	57.06	177	48	3	493	990	1	160	8e-49	175
Contig17804	CP00065G00840	95.19	395	18	1	1447	266	1	395	0	774
Contig11521	CP00065G01030	48.55	344	157	5	925	1908	28	367	9e-100	318
Contig47708	CP00065G01160	87.5	120	15	0	1512	1153	1	120	7e-66	224
Contig36824	CP00065G01280	66.87	163	48	2	1242	763	33	192	5e-106	219
Contig49519	CP00065G01390	79.87	159	25	1	3	479	143	294	3e-71	226
Contig11095	CP00066G00990	63.81	210	73	2	181	810	174	380	0	285
Contig25782	CP00067G00800	52.6	154	58	2	170	586	1	154	1e-44	154
Contig42752	CP00069G00010	80.89	225	43	0	1138	464	37	261	7e-126	373
Contig44398	CP00069G00020	81.56	244	36	3	45	764	67	305	4e-108	334
Contig9509	CP00069G00040	56.52	414	143	7	1478	2632	17	422	8e-136	422
Contig33155	CP00069G00040	48.91	276	104	7	877	137	155	422	3e-102	236
Contig27947	CP00069G00050	86.08	467	57	5	1590	205	31	494	0	756
Contig48733	CP00069G00050	85.65	460	56	6	414	1772	38	494	0	736
Contig6539	CP00069G00610	89.63	347	36	0	2884	1844	1	347	0	653
Contig35115	CP00069G00630	85.71	273	39	0	1136	318	256	528	0	498
Contig36492	CP00069G00630	76.45	310	42	1	1247	318	250	528	9e-173	489
Contig39611	CP00069G00630	76.45	310	42	1	1247	318	250	528	0	489
Contig30081	CP00069G00670	80.12	342	63	2	1058	42	1	340	0	564
Contig1268	CP00069G00930	86.96	115	15	0	885	541	274	388	9e-92	220
Contig48274	CP00069G00930	85.22	115	17	0	831	487	292	406	3e-133	219
Contig35867	CP00070G00350	80	30	6	0	596	507	26	55	2e-07	54.3
Contig36539	CP00070G00350	94.58	406	22	0	1436	219	1	406	0	721
Contig5805	CP00070G00450	89.47	760	75	2	3	2267	70	829	0	1321
Contig29613	CP00070G00450	92.14	458	36	0	2189	816	372	829	0	802
Contig20000	CP00070G00490	77.08	48	10	1	146	3	1	47	9e-16	76.3
Contig36736	CP00070G00940	92.86	224	14	2	181	846	46	269	5e-138	402
Contig20489	CP00072G00170	76.44	938	191	7	259	3060	318	1229	0	1364
Contig31256	CP00072G00170	89.42	274	25	1	259	1080	906	1175	8e-155	474
Contig4577	CP00073G00400	78.33	60	13	0	865	686	5	64	2e-21	95.9
Contig36578	CP00074G00210	89.15	129	14	0	590	204	43	171	1e-81	247
Contig34765	CP00074G00650	95.83	72	3	0	1801	1586	9	80	2e-38	149
Contig1301	CP00074G00940	44.33	397	168	13	1139	15	78	443	8e-71	248
Contig39000	CP00074G00940	32.72	434	232	12	1581	364	39	440	2e-37	150
Contig29639	CP00075G00230	77.78	153	30	1	818	1276	1	149	3e-70	236
Contig16172	CP00075G00280	59.04	83	33	1	1215	970	11	93	7e-24	103
Contig43267	CP00075G00280	74.18	213	51	2	218	853	1	210	2e-97	299
Contig51272	CP00075G00280	77	200	45	1	1032	436	11	210	5e-97	294
Contig6269	CP00075G00590	65.91	88	27	1	401	147	36	123	5e-34	124
Contig24898	CP00075G00660	87.27	55	7	0	418	254	144	198	3e-25	105
Contig47343	CP00075G00760	74.19	124	30	1	383	18	410	533	1e-57	194
Contig32217	CP00075G01160	82.56	86	15	0	260	3	1	86	5e-45	154
Contig13133	CP00076G00560	53.21	109	44	2	532	206	243	344	2e-37	119
Contig49631	CP00077G00170	68.06	191	46	1	2	574	197	372	4e-82	263
Contig13595	CP00077G00180	84.11	107	17	0	1	321	117	223	4e-61	196
Contig26391	CP00077G00830	62.77	282	105	0	388	1233	5	286	9e-118	370
Contig1576	CP00077G01060	91.57	178	15	0	813	1346	135	312	6e-90	287
Contig46694	CP00077G01060	80.82	146	27	1	353	790	193	337	8e-91	223
Contig22766	CP00077G01110	68.42	133	15	1	1	399	168	273	3e-84	176
Contig24598	CP00077G01110	62.54	355	102	8	2	1015	6	346	1e-120	364
Contig32655	CP00077G01110	76.3	384	79	6	1461	331	2	380	0	563
Contig17668	CP00078G00250	78.33	60	13	0	564	385	17	76	1e-14	71.6
Contig14772	CP00078G00380	93.18	88	6	0	204	467	363	450	4e-40	152
Contig18524	CP00078G00420	82.5	80	12	1	659	420	1	78	3e-51	133
Contig20839	CP00078G00420	98.61	144	2	0	660	229	1	144	1e-99	294
Contig39067	CP00078G00420	98.23	113	2	0	498	160	32	144	1e-74	229
Contig43176	CP00078G00420	98.23	113	2	0	567	229	32	144	3e-74	229
Contig12063	CP00078G00450	81.41	624	107	2	2397	526	155	769	0	896
Contig17245	CP00078G00450	87.16	109	14	0	467	141	661	769	1e-59	212
Contig25170	CP00078G00450	78.23	519	102	3	350	1906	262	769	0	728
Contig41352	CP00078G00450	73.33	285	75	1	1444	590	365	648	0	387
Contig39188	CP00078G00470	83.33	108	18	0	326	3	299	406	2e-57	202
Contig5879	CP00079G00030	74.26	101	26	0	480	782	1	101	1e-44	162
Contig45131	CP00080G00880	54.32	81	6	1	1	243	106	155	1e-15	76.3
Contig43086	CP00080G01070	87.5	136	17	0	2014	2421	221	356	9e-71	247
Contig2481	CP00080G01080	81.82	143	26	0	863	435	103	245	2e-71	231
Contig7499	CP00081G00410	84.82	112	12	1	62	382	1	112	4e-53	177
Contig16906	CP00081G00410	82.22	135	19	1	1088	699	21	155	1e-59	201
Contig30496	CP00081G00410	83.23	155	21	1	1119	670	1	155	5e-72	238
Contig44285	CP00081G00410	86.08	158	17	2	79	546	1	155	2e-79	244
Contig4045	CP00081G00480	82.58	155	22	1	135	584	1	155	9e-75	232
Contig12803	CP00081G00480	82	150	22	1	1880	1446	6	155	2e-66	223
Contig17652	CP00081G00560	72.49	269	63	2	1319	513	1	258	5e-129	382
Contig27578	CP00081G00560	76.45	259	60	1	1184	408	1	258	1e-121	372
Contig38501	CP00081G00580	65.12	324	103	4	52	1023	2	315	1e-116	379
Contig10280	CP00081G00770	61.11	270	95	3	3743	2943	15	277	4e-93	292
Contig9642	CP00081G01070	96.48	454	16	0	806	2167	352	805	0	905
Contig14285	CP00081G01070	94.8	692	36	0	2792	717	114	805	0	1380
Contig45784	CP00082G00050	93.94	99	6	0	727	431	223	321	3e-53	194
Contig47786	CP00082G00050	87.01	177	23	0	961	431	145	321	2e-97	320
Contig6279	CP00082G00570	92.89	239	16	1	401	1117	1	238	4e-150	434
Contig40295	CP00083G00110	92.16	204	16	0	1117	1728	246	449	3e-113	355
Contig19860	CP00083G00290	62.18	431	158	3	15	1295	1	430	2e-179	522
Contig36858	CP00083G00320	72.49	269	72	1	1941	1135	1	267	7e-119	372
Contig25177	CP00083G00730	84.56	285	44	0	157	1011	1	285	6e-176	500
Contig49614	CP00084G00070	90.86	339	30	1	2572	1556	55	392	0	627
Contig50998	CP00084G00070	96.49	114	4	0	684	343	160	273	2e-103	228
Contig27910	CP00084G00160	85.95	427	59	1	1834	554	2	427	0	736
Contig14676	CP00084G00480	71.18	170	47	2	2844	3347	69	238	2e-56	202
Contig19548	CP00084G00480	73.62	235	58	4	1250	558	4	238	3e-87	286
Contig27366	CP00084G00480	71.18	170	47	2	984	481	69	238	8e-56	202
Contig11606	CP00084G00720	75.54	139	19	1	181	597	234	357	8e-80	210
Contig16046	CP00085G00250	73.61	72	19	0	899	1114	49	120	2e-25	107
Contig17938	CP00085G00250	59.81	107	43	0	1196	1516	45	151	3e-22	100
Contig43845	CP00085G00250	73.24	71	19	0	748	536	50	120	2e-23	102
Contig46873	CP00085G00250	73.24	71	19	0	542	754	50	120	2e-23	102
Contig18978	CP00085G00520	80.3	401	70	4	1358	180	1	400	0	624
Contig28803	CP00085G00520	78.59	313	63	1	409	1335	46	358	6e-159	467
Contig11216	CP00085G00890	90	160	16	0	791	312	1	160	1e-83	263
Contig2067	CP00085G00920	91.69	349	27	2	1042	2	79	427	0	629
Contig6354	CP00085G00920	90.54	444	35	3	2798	1473	1	439	0	793
Contig1240	CP00085G00940	84.29	210	31	1	847	224	27	236	2e-90	286
Contig7907	CP00085G01200	62.59	147	55	0	769	329	1	147	2e-58	192
Contig28819	CP00087G00200	83.82	241	38	1	386	1108	5	244	1e-125	378
Contig31217	CP00087G00730	99.17	120	1	0	629	270	1	120	4e-65	213
Contig16882	CP00087G00910	88.61	281	31	1	243	1085	12	291	2e-163	470
Contig22330	CP00087G00910	81.48	189	32	2	156	722	12	197	3e-90	283
Contig23175	CP00087G00910	88.26	281	32	1	1044	202	12	291	1e-158	469
Contig25902	CP00087G01000	92.5	120	9	0	647	288	39	158	1e-70	233
Contig11381	CP00089G00070	91.43	105	9	0	424	738	98	202	2e-79	202
Contig4643	CP00089G00490	46.35	192	87	5	548	3	45	230	9e-45	156
Contig15062	CP00089G00490	46.84	237	106	8	114	779	21	252	1e-48	179
Contig34563	CP00089G00490	46.84	237	106	8	114	779	21	252	1e-48	179
Contig42686	CP00091G00100	63.43	134	48	1	11	409	183	316	4e-51	177
Contig33697	CP00091G00260	80.35	346	55	2	967	1977	263	604	2e-138	379
Contig29284	CP00091G00280	94.94	178	9	0	1153	620	3	180	9e-99	305
Contig35572	CP00091G00280	94.38	178	10	0	486	1019	3	180	7e-98	304
Contig37731	CP00091G00280	94.94	178	9	0	441	974	3	180	4e-99	305
Contig37667	CP00091G00400	96.97	33	1	0	2216	2314	243	275	4e-09	64.7
Contig26566	CP00091G00650	66.27	166	51	3	604	116	29	192	1e-62	211
Contig33810	CP00091G00650	87.14	70	9	0	448	657	29	98	3e-47	143
Contig8220	CP00091G00670	83.8	463	75	0	812	2200	8	470	0	803
Contig33254	CP00091G00670	86.28	328	45	0	770	1753	8	335	0	582
Contig31477	CP00092G00170	35.41	545	251	11	366	1742	1	530	4e-72	256
Contig48661	CP00092G00170	50.45	111	42	2	17	331	577	680	2e-23	102
Contig9622	CP00092G00310	89.41	406	40	3	2325	1117	1	406	0	715
Contig11083	CP00092G00310	89.41	406	40	3	1907	3115	1	406	0	715
Contig8785	CP00092G00530	82.35	85	15	0	1	255	56	140	1e-46	159
Contig2190	CP00092G00610	73.64	220	57	1	246	902	19	238	2e-93	310
Contig12970	CP00092G00610	70.93	172	49	1	1847	1335	14	185	1e-64	227
Contig19242	CP00092G00700	70.14	211	49	3	2299	1673	23	221	1e-91	226
Contig15966	CP00092G00810	85.95	185	26	0	861	307	144	328	4e-117	312
Contig26061	CP00094G00710	63.69	314	107	4	1133	213	26	339	6e-107	327
Contig4703	CP00095G00010	66.55	284	88	2	259	1110	1	277	5e-116	368
Contig5136	CP00095G00010	78.52	568	107	2	170	1873	1	553	0	915
Contig21844	CP00095G00010	61.18	152	55	1	193	648	1	148	7e-46	177
Contig44887	CP00095G00010	78.84	567	106	2	209	1909	1	553	0	917
Contig46318	CP00095G00010	82.95	88	15	0	108	371	103	190	5e-70	159
Contig24705	CP00096G00100	37.91	211	118	3	681	49	1	198	4e-24	107
Contig37784	CP00096G00100	55.39	204	83	3	237	845	104	300	6e-60	192
Contig51613	CP00096G00250	72.31	130	36	0	1075	686	507	636	8e-42	160
Contig33011	CP00096G00410	83.84	198	31	1	593	3	1	198	4e-107	333
Contig35179	CP00096G00410	83.84	198	31	1	593	3	1	198	2e-102	335
Contig1832	CP00096G00540	68.48	92	29	0	744	1019	106	197	2e-36	138
Contig35832	CP00096G00540	78.17	197	43	0	2421	1831	1	197	2e-104	333
Contig39446	CP00097G00090	82.77	296	49	1	1089	208	1	296	0	515
Contig39361	CP00097G01030	63.53	414	111	9	656	1786	35	445	1e-170	503
Contig1506	CP00097G01060	53.39	384	134	9	1268	183	83	443	6e-122	374
Contig12849	CP00097G01060	58.93	319	95	7	529	1446	148	443	8e-117	360
Contig51525	CP00099G00360	87.5	200	25	0	764	165	132	331	2e-123	364
Contig42781	CP00101G00290	62.5	208	71	1	128	730	287	494	9e-85	270
Contig15559	CP00101G00460	90.83	120	11	0	1	360	248	367	3e-71	233
Contig11418	CP00102G00200	98.59	142	2	0	235	660	93	234	2e-120	297
Contig12498	CP00102G00200	91.29	264	23	0	1148	357	32	295	3e-180	512
Contig1199	CP00103G00640	85.07	335	50	0	1326	2330	353	687	0	575
Contig41453	CP00103G00710	72.68	355	85	2	2030	1002	3	357	6e-127	402
Contig8004	CP00104G00090	65.41	318	95	4	1399	488	12	328	1e-130	389
Contig50597	CP00104G00090	73.17	123	31	1	550	188	206	328	1e-85	192
Contig50488	CP00104G00140	91.02	323	29	0	1159	191	718	1040	0	620
Contig2234	CP00104G00220	78.47	562	115	4	769	2448	134	691	0	785
Contig17473	CP00104G00220	78.47	353	71	3	563	1618	238	586	0	534
Contig20852	CP00104G00220	78.44	552	113	4	1990	341	144	691	0	769
Contig29628	CP00104G00220	78.47	562	115	4	943	2622	134	691	0	785
Contig37990	CP00104G00220	93.94	33	1	1	562	464	1	32	1e-10	67.4
Contig30345	CP00104G00490	68.62	239	74	1	773	1486	239	477	9e-164	332
Contig38529	CP00104G00850	96.3	27	1	0	362	442	121	147	1e-07	55.1
Contig26731	CP00106G00090	83.87	124	20	0	176	547	189	312	5e-82	228
Contig46899	CP00106G00090	83.61	122	20	0	187	552	191	312	1e-80	223
Contig51104	CP00106G00090	42.34	137	66	4	760	386	344	479	4e-28	102
Contig34846	CP00106G00340	84.14	145	20	2	201	635	31	172	1e-77	248
Contig6407	CP00106G00960	78.98	314	66	0	216	1157	90	403	0	538
Contig29962	CP00106G00960	74.31	397	98	1	1469	279	11	403	0	622
Contig14829	CP00107G00300	62.54	291	98	2	1798	956	1	290	5e-146	343
Contig18471	CP00107G00650	77.96	422	82	1	1606	2838	564	985	0	614
Contig44725	CP00107G00650	77.96	422	82	1	2655	3887	564	985	0	614
Contig1386	CP00107G01010	96.32	136	5	0	960	553	577	712	2e-128	286
Contig46255	CP00107G01010	93.66	205	13	0	3	617	466	670	2e-173	410
Contig5833	CP00107G01030	79.84	258	42	1	928	155	1	248	3e-143	424
Contig44749	CP00107G01030	54.48	268	82	7	1312	569	1	248	7e-59	202
Contig14279	CP00107G01180	64.62	130	45	1	559	170	2	130	5e-39	138
Contig27623	CP00108G00320	76.85	108	25	0	561	238	1	108	3e-55	179
Contig23027	CP00109G00090	85.74	617	77	3	382	2226	119	726	0	1110
Contig40693	CP00109G00210	97.22	144	4	0	434	3	1	144	6e-90	294
Contig37617	CP00110G00140	72.09	86	24	0	608	351	23	108	3e-23	97.8
Contig25906	CP00111G00300	86.19	362	50	0	1500	415	11	372	0	632
Contig44090	CP00111G00300	78.83	359	45	1	1407	424	11	369	0	590
Contig17988	CP00111G00540	62.99	127	44	2	728	354	313	438	1e-94	160
Contig8866	CP00112G00090	65.57	212	62	4	240	872	70	271	5e-79	252
Contig10991	CP00112G00090	77.5	120	25	1	816	457	154	271	9e-54	192
Contig49616	CP00112G00090	68.75	64	20	0	3	194	142	205	7e-41	99.4
Contig10590	CP00112G00280	76.27	59	14	0	625	801	124	182	2e-37	100
Contig49940	CP00112G00280	42.74	117	52	2	322	5	1	113	3e-14	74.3
Contig6805	CP00112G00310	77.14	175	40	0	528	4	301	475	2e-95	271
Contig31005	CP00112G00350	65.56	90	31	0	1	270	710	799	3e-77	135
Contig23396	CP00112G00890	62.8	164	48	3	43	528	1	153	7e-54	179
Contig12531	CP00113G00040	61.6	724	203	9	2394	343	185	873	0	828
Contig37888	CP00113G00040	63.78	635	186	10	3089	1221	219	821	0	762
Contig6257	CP00113G00140	94.69	113	6	0	1771	2109	1	113	3e-67	226
Contig8386	CP00113G00180	76.62	154	35	1	971	510	28	180	6e-44	156
Contig39937	CP00113G00180	70.93	86	24	1	649	392	96	180	9e-30	117
Contig25173	CP00113G00640	93.24	74	5	0	945	1166	176	249	3e-56	147
Contig7921	CP00114G00020	79.07	258	54	0	774	1	70	327	2e-120	358
Contig11573	CP00114G00180	71.57	306	75	4	1137	256	2	307	4e-91	287
Contig24449	CP00114G00180	69.3	316	75	5	1167	256	2	307	4e-85	278
Contig35158	CP00114G00530	84.93	438	63	3	1587	283	494	931	0	755
Contig13678	CP00115G00430	45.11	133	69	3	743	348	103	232	7e-24	107
Contig16003	CP00115G00430	54.87	113	45	2	2267	1935	1	109	2e-21	99.8
Contig32518	CP00115G00430	45.11	133	69	3	743	348	103	232	5e-24	107
Contig39366	CP00115G00430	53.57	224	94	5	1010	348	16	232	1e-51	180
Contig9983	CP00115G00450	79.41	238	49	0	1068	355	156	393	4e-120	382
Contig24661	CP00115G00450	80.6	232	45	0	1032	337	162	393	3e-120	382
Contig1732	CP00116G00120	68.93	206	40	5	61	621	2	202	3e-127	256
Contig21827	CP00116G00120	75.22	347	62	5	1143	160	2	343	9e-179	509
Contig19561	CP00116G00160	79.13	508	101	2	323	1831	7	514	0	857
Contig33087	CP00116G00160	79.13	508	101	2	323	1831	7	514	0	857
Contig2032	CP00116G00430	76.35	613	129	7	2126	336	1	613	0	929
Contig18519	CP00116G00430	89.23	325	34	1	945	1916	289	613	0	624
Contig19648	CP00116G00430	72.05	533	105	5	1911	343	109	607	0	750
Contig45219	CP00116G00430	74.47	611	129	8	1934	3718	1	600	0	890
Contig48376	CP00116G00430	77.33	150	19	1	451	2	404	538	1e-167	231
Contig13039	CP00116G00540	89.16	83	9	0	288	40	1	83	8e-48	160
Contig17293	CP00116G00540	90.48	63	6	0	846	658	1	63	3e-30	120
Contig26326	CP00116G00540	90.28	72	7	0	811	596	1	72	1e-38	142
Contig17896	CP00116G00660	86.59	82	11	0	178	423	23	104	7e-63	151
Contig18885	CP00116G00660	84.72	144	22	0	178	609	23	166	3e-84	258
Contig13881	CP00116G00810	62.13	367	107	4	72	1085	1	364	3e-117	359
Contig28705	CP00116G00810	62.13	367	107	4	84	1097	1	364	1e-117	359
Contig38502	CP00117G00150	82.72	81	14	0	1468	1226	7	87	9e-40	145
Contig35110	CP00117G00310	76.65	424	90	1	121	1365	1	424	0	671
Contig48502	CP00117G00960	80.82	73	14	0	225	443	41	113	4e-31	121
Contig52408	CP00117G00960	80.82	73	14	0	225	443	41	113	6e-30	121
Contig36707	CP00119G00350	79.57	323	63	3	141	1106	19	339	5e-167	481
Contig37309	CP00119G00390	66.67	132	38	2	325	720	28	153	8e-45	155
Contig40945	CP00119G00390	72.77	213	50	3	1007	369	1	205	7e-93	289
Contig3979	CP00119G00480	91.92	359	29	0	1360	284	1	359	0	677
Contig9044	CP00119G00600	78.07	187	40	1	1310	750	3	188	3e-85	266
Contig15564	CP00119G00600	86.52	141	19	0	876	1298	2	142	4e-79	258
Contig26582	CP00119G00600	76.77	155	35	1	1247	1711	35	188	3e-62	212
Contig40139	CP00119G00600	72.63	95	25	1	524	808	67	160	4e-44	135
Contig42186	CP00119G00910	91.38	116	10	0	1435	1782	6	121	6e-57	201
Contig49654	CP00120G00090	78.26	253	54	1	174	929	60	312	9e-147	415
Contig51965	CP00120G00250	48.07	181	78	4	693	163	1	169	5e-39	143
Contig11598	CP00120G00260	65.16	287	86	1	209	1069	1	273	5e-111	335
Contig42125	CP00120G00300	92.86	28	2	0	125	42	1	28	4e-10	63.2
Contig6491	CP00120G00510	75	92	23	0	304	579	139	230	9e-52	151
Contig16378	CP00120G00510	82.72	81	14	0	340	582	150	230	4e-51	149
Contig34747	CP00120G00510	75	92	23	0	919	644	139	230	1e-51	151
Contig46089	CP00120G00510	75	92	23	0	657	382	139	230	6e-52	151
Contig47778	CP00120G00510	75	92	23	0	850	1125	139	230	5e-39	151
Contig38033	CP00122G00130	91.22	262	23	0	185	970	70	331	4e-165	478
Contig13431	CP00122G00180	95.88	194	8	0	720	139	303	496	3e-175	382
Contig27392	CP00122G00290	83.62	293	48	0	2482	3360	785	1077	0	531
Contig38337	CP00122G00390	53.62	276	124	2	2	817	460	735	8e-74	248
Contig47766	CP00123G00520	94.23	104	6	0	438	127	20	123	2e-64	202
Contig2141	CP00124G00010	71.19	420	101	4	936	2144	1	417	0	580
Contig3237	CP00124G00010	66.77	331	90	4	1170	2111	90	417	1e-133	406
Contig13453	CP00124G00010	71.19	420	101	4	891	2099	1	417	0	581
Contig14232	CP00124G00010	71.19	420	101	4	934	2142	1	417	0	580
Contig14921	CP00124G00010	65.76	295	83	3	140	973	124	417	8e-115	352
Contig19499	CP00124G00010	71.19	420	101	4	759	1967	1	417	0	580
Contig28955	CP00124G00010	68.33	420	104	5	934	2115	1	417	0	543
Contig29037	CP00124G00010	71.19	420	101	4	891	2099	1	417	0	580
Contig30175	CP00124G00010	71.19	420	101	4	939	2147	1	417	0	580
Contig2584	CP00124G00430	59.24	211	39	1	828	196	121	284	3e-58	198
Contig30463	CP00124G00430	57.96	157	50	4	236	673	1	152	1e-37	145
Contig37184	CP00124G00430	63.67	289	82	3	67	879	1	284	2e-83	262
Contig44544	CP00124G00430	77.78	144	32	0	672	241	114	257	3e-64	212
Contig10177	CP00125G00360	89.33	150	13	1	644	204	65	214	5e-88	273
Contig17781	CP00125G00450	96.43	28	1	0	644	561	12	39	2e-08	57
Contig23205	CP00125G00450	96.43	28	1	0	636	553	12	39	2e-08	57
Contig46373	CP00126G00340	74.3	179	46	0	556	1092	598	776	3e-119	286
Contig14137	CP00127G00010	54.84	155	68	2	1124	663	56	209	2e-30	124
Contig6859	CP00127G00160	87.74	310	38	0	162	1091	212	521	4e-152	470
Contig48426	CP00127G00180	62.78	180	66	1	610	74	4	183	5e-62	214
Contig28764	CP00128G00250	70.25	121	25	2	125	457	1	120	3e-34	139
Contig50632	CP00128G00550	75.71	354	76	3	66	1106	132	482	0	556
Contig9291	CP00128G00610	82.39	301	53	0	1114	212	175	475	0	514
Contig21852	CP00128G00610	82.28	412	73	0	2091	3326	64	475	0	671
Contig39706	CP00128G00610	82.28	412	73	0	621	1856	64	475	0	671
Contig45427	CP00128G00610	87.62	202	25	0	1033	428	177	378	2e-149	380
Contig37502	CP00128G00620	76.32	38	9	0	897	1010	85	122	2e-11	67
Contig26006	CP00128G00640	89.63	492	46	3	1991	522	1	489	0	859
Contig43753	CP00128G00690	65.42	347	96	4	17	1021	22	356	1e-149	436
Contig30	CP00129G00320	84.56	272	37	1	802	2	279	550	7e-158	463
Contig15746	CP00129G00330	85.5	331	45	2	1282	296	2	331	0	585
Contig38547	CP00129G00330	83	200	32	1	1149	556	32	231	2e-131	345
Contig9881	CP00129G00500	89.77	88	9	0	17	280	5	92	5e-52	176
Contig10420	CP00129G00500	91.14	79	7	0	17	253	5	83	5e-46	158
Contig18600	CP00129G00600	83.7	454	72	2	2	1357	261	714	0	808
Contig36566	CP00129G00600	76.81	401	74	2	1147	2	313	713	0	638
Contig13601	CP00129G00650	74.84	608	145	3	1806	1	1	606	0	951
Contig1870	CP00130G00030	46.82	346	181	2	357	1388	32	376	8e-100	314
Contig8589	CP00130G00030	44.32	370	203	2	246	1349	8	376	2e-99	313
Contig20266	CP00130G00030	43.49	361	185	2	299	1381	35	376	2e-92	295
Contig33218	CP00130G00030	44.39	374	205	2	277	1392	4	376	2e-100	316
Contig5557	CP00130G00160	40.21	194	116	0	1	582	54	247	2e-40	155
Contig11431	CP00130G00160	38.63	321	193	3	1239	286	75	394	3e-74	244
Contig18708	CP00130G00160	38.68	212	129	1	2	634	70	281	1e-43	163
Contig27249	CP00130G00160	39.41	269	162	1	1300	497	81	349	7e-58	204
Contig31325	CP00130G00160	39.41	269	162	1	1300	497	81	349	7e-58	204
Contig32164	CP00130G00160	41.23	342	199	2	1234	212	54	394	8e-89	282
Contig34706	CP00130G00160	44.37	142	78	1	536	114	38	179	1e-33	131
Contig46579	CP00130G00160	41.43	251	144	2	1256	507	39	287	8e-58	201
Contig50980	CP00130G00160	43.24	111	62	1	618	950	285	394	2e-41	102
Contig33616	CP00130G00700	72.8	261	67	1	1695	925	1	261	0	365
Contig13295	CP00130G00800	83.84	99	16	0	297	1	1	99	1e-38	136
Contig986	CP00131G00710	37.09	275	122	12	1514	816	40	305	2e-31	95.1
Contig7106	CP00131G00710	37.93	232	113	10	598	1230	159	380	3e-29	94.4
Contig37010	CP00131G00710	35.88	354	157	16	744	1634	40	380	2e-35	115
Contig382	CP00131G00780	88.69	221	25	0	451	1113	16	236	2e-141	417
Contig31453	CP00131G00780	88.69	221	25	0	452	1114	16	236	2e-141	417
Contig39021	CP00131G00780	86.23	138	19	0	442	855	16	153	9e-78	257
Contig19167	CP00132G00030	79.64	167	32	1	10	510	88	252	3e-91	274
Contig1764	CP00132G00170	68.35	79	25	0	447	211	281	359	6e-52	110
Contig6999	CP00132G00170	49.64	139	20	1	388	654	369	507	3e-55	109
Contig21004	CP00132G00170	48.92	139	21	1	924	658	369	507	2e-43	109
Contig25140	CP00132G00170	68.35	79	25	0	551	787	281	359	6e-62	110
Contig40072	CP00132G00170	69.57	46	14	0	1127	990	201	246	2e-26	70.9
Contig44904	CP00132G00170	77.27	66	15	0	1183	1380	294	359	1e-34	106
Contig13052	CP00132G00200	88.75	409	38	1	1502	276	121	521	0	725
Contig39939	CP00132G00200	92.75	193	14	0	581	3	178	370	5e-155	367
Contig9273	CP00132G00320	75.95	79	14	1	427	206	131	209	1e-33	128
Contig18008	CP00132G00320	83	100	17	0	505	206	110	209	4e-51	184
Contig29851	CP00132G00320	84.81	79	12	0	1135	1371	131	209	2e-40	150
Contig37720	CP00132G00320	84.92	126	19	0	489	112	84	209	4e-75	236
Contig38615	CP00132G00320	87.21	172	20	1	1015	506	31	202	3e-105	319
Contig40858	CP00132G00320	87.21	172	20	1	327	836	31	202	3e-105	319
Contig48297	CP00132G00320	87.21	172	20	1	1729	2238	31	202	3e-100	319
Contig2514	CP00132G00430	76.74	331	76	1	254	1246	24	353	0	537
Contig5086	CP00132G00430	82.05	195	35	0	254	838	24	218	1e-133	331
Contig21227	CP00132G00430	80.13	156	31	0	221	688	67	222	9e-142	258
Contig1096	CP00132G00510	56.78	118	49	1	606	259	90	207	7e-35	135
Contig43927	CP00135G00410	63.39	183	58	2	625	80	838	1012	3e-59	210
Contig51826	CP00135G00410	63.39	183	58	2	740	195	838	1012	8e-59	210
Contig12351	CP00135G00450	86.34	205	28	0	728	1342	70	274	2e-121	366
Contig26035	CP00135G00450	85.77	274	39	0	208	1029	1	274	2e-172	492
Contig52137	CP00135G00450	86.3	270	37	0	1100	1909	5	274	4e-166	488
Contig34092	CP00138G00280	74.58	59	15	0	616	440	99	157	2e-20	93.6
Contig34156	CP00138G00280	74.58	59	15	0	616	440	99	157	4e-20	93.6
Contig47563	CP00139G00780	75.43	175	38	1	3	527	240	409	7e-82	256
Contig28975	CP00140G00210	90.24	369	36	0	1463	357	26	394	0	702
Contig531	CP00140G00530	63.41	246	79	5	1433	714	21	261	3e-67	229
Contig11767	CP00140G00530	62.81	242	78	5	1436	735	21	258	4e-63	218
Contig22659	CP00140G00530	64.29	84	26	2	845	606	170	253	4e-28	116
Contig23394	CP00140G00530	66.15	257	76	5	1418	669	21	273	3e-80	264
Contig42201	CP00140G00530	69	100	27	2	2415	2702	170	269	2e-36	147
Contig25868	CP00141G00180	60.73	303	79	3	1538	630	1	263	3e-98	308
Contig52548	CP00141G00180	84.62	65	10	0	25	219	109	173	1e-66	126
Contig6736	CP00142G00480	60.32	378	131	3	23	1120	6	376	1e-142	426
Contig8855	CP00142G00480	60.32	378	131	3	23	1120	6	376	6e-141	426
Contig19619	CP00142G00480	62.78	309	106	3	1	924	53	353	6e-118	362
Contig39488	CP00142G00480	58.52	364	127	4	2042	1002	20	376	1e-126	389
Contig39824	CP00142G00480	67.28	217	65	1	1261	611	71	281	2e-96	302
Contig46260	CP00142G00480	58.75	337	120	3	1908	934	47	376	8e-118	365
Contig47009	CP00142G00480	64.91	57	20	0	173	3	1	57	3e-16	78.2
Contig47192	CP00142G00480	65.85	41	14	0	116	238	294	334	6e-08	56.2
Contig48724	CP00142G00480	55.79	328	121	4	1781	849	56	376	1e-103	327
Contig49414	CP00142G00480	61.58	203	66	2	597	1187	138	334	1e-72	243
Contig52363	CP00142G00480	59.24	341	120	3	3	989	43	376	9e-122	375
Contig41616	CP00145G00050	100	45	0	0	1250	1116	1	45	9e-21	96.3
Contig3380	CP00146G00260	79.49	117	23	1	349	2	23	139	1e-51	177
Contig14734	CP00146G00490	75.35	714	138	6	6709	4589	195	877	0	979
Contig25671	CP00146G00490	79.25	689	134	4	660	2717	195	877	0	1021
Contig49890	CP00146G00490	79.25	689	134	4	721	2778	195	877	0	1021
Contig51577	CP00146G00490	79.25	689	134	4	6040	3983	195	877	0	1021
Contig36574	CP00147G00010	87.88	330	33	1	1244	255	86	408	0	595
Contig36789	CP00147G00010	95.59	227	10	0	682	2	95	321	4e-158	460
Contig44681	CP00147G00010	94.84	310	16	0	438	1367	99	408	0	618
Contig52427	CP00148G00040	49.67	304	136	5	144	1025	25	321	3e-78	253
Contig44687	CP00148G00200	88.33	317	37	0	1116	166	36	352	0	586
Contig17314	CP00148G00410	71.91	89	25	0	445	179	70	158	4e-60	132
Contig36950	CP00148G00410	76.74	86	20	0	659	402	4	89	2e-51	140
Contig4676	CP00150G00130	90.07	141	14	0	423	1	62	202	3e-79	265
Contig22313	CP00150G00150	90.63	160	15	0	799	320	206	365	8e-145	305
Contig26106	CP00150G00150	85.55	353	49	1	153	1211	15	365	0	627
Contig23905	CP00150G00360	40.28	144	62	4	409	2	13	140	2e-20	91.7
Contig8289	CP00150G00410	57.98	119	26	2	480	124	405	499	7e-33	127
Contig27308	CP00150G00420	82.24	490	85	2	1	1464	376	865	0	745
Contig5572	CP00150G00440	86.23	276	38	0	247	1074	56	331	8e-171	491
Contig43971	CP00150G00460	89.84	246	25	0	1111	374	113	358	4e-161	471
Contig39971	CP00151G00360	37.57	181	90	1	282	824	68	225	1e-24	109
Contig41025	CP00151G00360	76.2	332	72	1	1330	335	212	536	0	528
Contig1924	CP00151G00570	78.62	318	68	0	1876	923	14	331	0	544
Contig44380	CP00151G00570	75.77	359	85	1	1345	269	30	386	0	582
Contig24734	CP00152G00480	59.34	305	111	3	910	2	154	447	8e-114	356
Contig17325	CP00152G00600	52.65	378	143	9	2848	1772	1	361	6e-150	306
Contig17832	CP00152G00610	74.79	357	85	3	36	1091	1	357	0	554
Contig49963	CP00152G00660	87.1	93	12	0	1467	1189	16	108	9e-51	175
Contig35855	CP00155G00130	96.15	624	24	0	179	2050	1	624	0	1220
[truncated: 46,048 more rows]

## Sheet: BLASTx Phytozome 10.0.2
Transcriptome Contigs (Query)	Phytozome 10 Accession Number (Subject)	% Identity	Length	mismatch	Gap Open	Query Start	Query End	Subject Start	Subject End	e-value	Bit Score
Contig34726	319804	57.72	123	50	1	1106	1468	316	438	2e-83	156
Contig40766	326484	68.32	101	32	0	3	305	130	230	1e-60	143
Contig49194	470793	100	63	0	0	282	470	22	84	4e-33	125
Contig8027	488867	55.91	372	93	5	1198	2307	379	681	0	384
Contig33788	490399	94.84	407	21	0	273	1493	159	565	0	808
Contig47534	491725	82.33	283	40	1	139	957	2	284	2e-120	360
Contig18354	860316	52.91	172	59	4	247	759	24	174	1e-42	152
Contig46077	872280	70.49	122	34	2	652	1011	5	126	2e-69	179
Contig45785	883240	58.75	80	32	1	218	457	1705	1783	6e-27	94
Contig16271	883598	95.74	94	4	0	1099	1380	26	119	9e-67	191
Contig34980	888256	65.24	187	63	1	11	571	390	574	1e-113	239
Contig9387	893971	89.46	560	49	2	209	1873	1210	1764	0	954
Contig18706	893971	92.25	555	43	0	1353	3017	1210	1764	0	990
Contig19347	893971	91.3	713	43	1	1658	3739	1052	1764	0	1281
Contig2348	893972	79.38	1038	194	7	2828	5920	335	1359	0	1570
Contig3401	893972	82.51	1338	202	6	1829	5824	15	1326	0	2170
Contig4102	893972	83.26	1368	208	8	4015	8082	1	1359	0	2235
Contig10014	893972	76.16	625	123	4	525	2387	719	1321	0	892
Contig10414	893972	73.12	573	141	4	2080	3786	469	1032	0	785
Contig13571	893972	83.75	1335	202	5	4026	8012	1	1326	0	2207
Contig23754	893972	79.29	1038	195	7	2832	5924	335	1359	0	1567
Contig29121	893972	73.12	573	141	4	3191	4897	469	1032	0	785
Contig33303	893972	79.92	956	179	4	3	2858	380	1326	0	1495
Contig35796	893972	79.43	525	98	3	1	1563	721	1239	0	801
Contig50512	893972	72.97	555	137	4	2176	3828	487	1032	0	756
Contig9882	915248	72.13	549	96	6	269	1882	62	564	0	796
Contig47823	918901	78.26	69	15	0	69	275	1	69	5e-22	93.6
Contig1809	921163	79.59	730	135	3	904	3090	1	717	0	1062
Contig13631	921163	77.65	452	98	2	960	2312	273	722	0	687
Contig6767	27383.m000158	78.28	198	40	1	518	1111	226	420	7e-173	319
Contig48772	27471.m000419	86.63	344	45	1	221	1249	1	344	0	559
Contig18022	27504.m000612	75	632	155	3	183	2072	19	649	0	938
Contig17627	27504.m000617	80.55	550	107	0	1039	2688	324	873	0	936
Contig6554	27504.m000641	95.21	146	6	1	128	562	1	146	6e-93	280
Contig40120	27504.m000641	84.28	159	11	2	32	505	1	146	1e-70	221
Contig46768	27526.m000073	71.32	129	37	0	158	544	227	355	3e-50	179
Contig26003	27538.m000325	77.59	174	39	0	82	603	18	191	5e-165	300
Contig6986	27538.m000330	86.26	182	21	2	290	826	1	181	9e-98	296
Contig40843	27538.m000330	86.26	182	21	2	290	826	1	181	5e-93	296
Contig47755	27538.m000330	86.26	182	21	2	221	757	1	181	7e-98	296
Contig51262	27561.m000295	71.16	267	67	1	6	806	53	309	4e-126	372
Contig9263	27715.m000182	92.37	393	30	0	1665	2843	9	401	0	728
Contig52323	27749.m000339	78.03	223	47	1	267	929	95	317	7e-102	316
Contig44187	27791.m000083	60.99	182	63	4	80	625	1572	1745	3e-91	213
Contig6648	27798.m000588	75.58	172	42	0	97	612	31	202	6e-82	253
Contig25214	27798.m000607	90.22	92	9	0	2	277	624	715	6e-49	182
Contig36796	27798.m000607	90.22	92	9	0	2	277	624	715	3e-49	182
Contig39703	27798.m000607	90.22	92	9	0	892	1167	624	715	5e-49	182
Contig52082	27798.m000607	90.22	92	9	0	2	277	624	715	5e-49	182
Contig15415	27810.m000634	77.89	294	58	3	1369	2241	1	290	2e-132	418
Contig48483	27828.m000104	53.85	91	42	0	60	332	47	137	2e-28	109
Contig491	27894.m000787	85.96	235	33	0	199	903	151	385	5e-147	432
Contig24248	27894.m000787	85.96	235	33	0	199	903	151	385	5e-147	432
Contig52	27914.m000429	74.19	62	16	0	1015	1200	354	415	7e-49	104
Contig11072	27917.m000091	47.51	181	69	3	15	515	69	237	5e-36	135
Contig2868	27940.m000333	92.48	412	31	0	184	1419	92	503	0	810
Contig43585	27940.m000333	92.43	383	29	0	316	1464	121	503	0	758
Contig47873	27955.m000377	75.16	161	36	3	82	561	1	158	1e-73	231
Contig12880	28076.m000410	95.73	164	7	0	789	1280	1	164	6e-105	317
Contig19946	28076.m000410	94.44	108	6	0	219	542	57	164	1e-64	207
Contig25466	28076.m000410	93.22	118	8	0	256	609	47	164	4e-68	222
Contig28735	28076.m000410	96.39	166	6	0	168	665	1	166	4e-110	322
Contig43163	28076.m000410	93.22	118	8	0	410	763	47	164	3e-69	225
Contig10374	28076.m000411	88.41	138	13	2	1131	1538	1	137	2e-128	242
Contig17904	28076.m000411	93.06	288	17	2	122	979	1	287	0	540
Contig37250	28102.m000106	67.31	104	23	4	181	459	298	401	1e-30	120
Contig201	28152.m000886	28.1	210	128	6	1482	2072	21	220	7e-28	79.3
Contig50421	28152.m000886	34.68	222	136	6	1479	2126	3	221	3e-39	117
Contig48422	28152.m000888	33.75	320	143	7	293	1225	1493	1752	1e-23	107
Contig49058	28152.m000888	37.06	340	172	7	189	1169	1445	1755	9e-34	140
Contig41897	28154.m000040	99.24	131	1	0	619	1011	1	131	2e-87	280
Contig14795	28162.m000123	86.67	240	32	0	434	1153	1	240	2e-131	387
Contig1185	28166.m001038	57.34	354	147	2	525	1580	207	558	7e-165	450
Contig6445	28166.m001038	53.9	564	249	6	2824	4509	4	558	0	630
Contig17908	28166.m001038	57.93	328	136	1	162	1139	231	558	6e-167	428
Contig19943	28166.m001038	55.06	247	107	2	385	1119	217	461	7e-146	292
Contig37313	28166.m001038	57.97	433	177	3	3079	4371	129	558	6e-168	532
Contig45783	28166.m001060	76.14	264	55	1	464	1231	130	393	8e-129	400
Contig37700	28166.m001061	85	200	30	0	480	1079	1	200	4e-149	341
Contig8240	28166.m001085	94.94	237	11	1	372	1082	113	348	8e-159	464
Contig21173	28166.m001085	97.29	221	6	0	436	1098	112	332	2e-150	450
Contig35062	28166.m001085	94.76	210	10	1	227	856	140	348	4e-135	411
Contig2303	28176.m000264	79.73	74	12	1	512	733	1	71	1e-29	115
Contig25682	28176.m000266	81.02	274	52	0	118	939	34	307	3e-166	476
Contig25013	28179.m000472	82.99	194	33	0	322	903	131	324	2e-115	344
Contig45203	28179.m000472	83.12	231	36	1	615	1298	1	231	5e-152	403
Contig6418	28179.m000475	79.5	400	70	4	158	1351	108	497	0	640
Contig39266	28179.m000475	80.67	507	86	4	671	2185	1	497	0	828
Contig29857	28180.m000380	52.72	239	104	3	221	919	1	236	2e-61	206
Contig47434	28192.m000250	47.65	149	59	1	354	743	30	178	3e-24	107
Contig16623	28202.m000132	86.81	288	38	0	200	1063	302	589	2e-180	530
Contig27385	28226.m000878	86.92	413	52	2	347	1585	7	417	0	714
Contig30349	28226.m000878	83.01	412	69	1	203	1438	7	417	0	674
Contig256	28304.m000172	78.39	273	54	1	457	1275	42	309	2e-135	401
Contig22014	28320.m001084	75.42	240	36	2	332	1042	1	220	1e-121	360
Contig32508	28320.m001084	82.73	220	34	2	231	878	1	220	2e-126	372
Contig47355	28320.m001125	75	224	48	1	93	764	131	346	1e-117	348
Contig6794	28320.m001139	66.18	207	44	4	6	590	13	205	3e-70	223
Contig12174	28320.m001139	63.03	119	37	3	173	523	92	205	3e-38	138
Contig47854	28320.m001139	70.95	210	44	3	207	800	1	205	9e-84	259
Contig28059	28331.m000091	80.3	330	64	1	226	1215	19	347	0	549
Contig2448	28333.m000566	83.75	751	120	1	314	2566	32	780	0	1209
Contig45163	28355.m000102	75.6	168	37	1	691	1194	186	349	3e-79	264
Contig5205	28359.m000286	60.67	89	34	1	43	309	11	98	2e-32	120
Contig17744	28429.m000109	88.11	429	45	1	461	1729	128	556	0	785
Contig37812	28429.m000109	94.81	212	11	0	391	1026	174	385	0	416
Contig44239	28429.m000109	88.68	265	24	1	4	780	112	376	0	481
Contig38983	28449.m000019	95.54	202	9	0	400	1005	15	216	4e-113	339
Contig39072	28470.m000422	92.02	514	41	0	1249	2790	1	514	0	954
Contig21226	28470.m000435	53.19	141	51	4	139	558	145	271	3e-43	143
Contig2492	28498.m000205	91.37	533	46	0	1695	3293	188	720	0	971
Contig10935	28498.m000205	83.86	533	66	1	1617	3155	188	720	0	865
Contig23395	28498.m000205	93.23	384	26	0	2	1153	196	579	0	702
Contig30864	28498.m000205	89.52	525	53	1	2	1570	196	720	0	928
Contig48694	28498.m000205	84.01	494	62	1	262	1692	227	720	0	809
Contig51563	28498.m000205	93.2	353	24	0	3	1061	227	579	0	645
Contig7017	28507.m000156	91.82	611	50	0	407	2239	109	719	0	1184
Contig15102	28507.m000156	92.07	391	31	0	1050	2222	329	719	0	768
Contig26878	28507.m000156	87.79	721	79	3	111	2252	1	719	0	1321
Contig36177	28507.m000156	59.35	155	55	3	269	715	1	153	7e-74	171
Contig1695	28592.m000276	67.71	384	120	3	181	1332	20	399	4e-164	479
Contig11144	28592.m000276	46.72	229	80	8	1725	2327	43	257	9e-49	144
Contig30626	28592.m000276	46.72	229	80	8	892	1494	43	257	3e-49	144
Contig50734	28592.m000276	38.75	271	107	10	221	901	2	257	2e-39	95.1
Contig13772	28611.m000102	81.56	179	30	1	1015	1542	141	319	9e-82	280
Contig10035	28629.m000566	59.83	351	102	4	91	1140	49	361	3e-146	429
Contig38488	28629.m000566	64.4	309	104	4	91	1014	49	352	4e-144	422
Contig51731	28629.m000566	61.21	330	113	4	123	1076	41	367	2e-144	422
Contig1130	28644.m000902	79.31	145	28	1	27	461	16	158	3e-73	234
Contig4275	28644.m000902	86.43	140	19	0	335	754	48	187	4e-83	254
Contig49722	28644.m000902	85.96	57	8	0	2	172	92	148	4e-25	102
Contig9920	28644.m000909	65.07	544	184	2	170	1795	35	574	0	752
Contig11939	28644.m000909	73.17	287	69	1	1092	1952	27	305	0	446
Contig48497	28644.m000909	71.6	162	46	0	9	494	100	261	3e-80	258
Contig23320	28644.m000940	66.77	310	101	2	783	1706	262	571	0	414
Contig38878	28644.m000940	76.92	91	21	0	400	672	474	564	6e-79	160
Contig50079	28644.m000940	67.47	249	64	3	77	814	24	258	2e-114	348
Contig4563	28650.m000184	48.65	185	56	2	211	762	168	314	2e-40	149
Contig27576	28650.m000184	61.22	147	56	1	1	438	168	314	2e-47	165
Contig42914	28650.m000184	45.9	183	60	2	206	751	170	314	7e-37	139
Contig37572	28686.m000044	69.97	373	108	4	92	1201	1	372	0	532
Contig7822	28686.m000045	61.03	331	124	2	193	1182	1	327	7e-124	370
Contig15183	28686.m000045	58.03	193	77	1	32	610	139	327	2e-91	192
Contig40054	28686.m000045	57.27	337	133	4	32	1039	1	327	5e-115	346
Contig13235	28694.m000678	86.08	503	40	2	3	1511	13	485	0	815
Contig27288	28694.m000678	94.43	485	27	0	118	1572	1	485	0	884
Contig32240	28694.m000678	87.01	354	21	2	2	1012	140	485	0	587
Contig48618	28694.m000678	99.3	143	1	0	217	645	125	267	2e-103	292
Contig3717	28725.m000310	83.96	212	34	0	463	1098	102	313	5e-121	365
Contig32943	28725.m000310	83.73	252	41	0	3	758	102	353	2e-146	432
Contig585	28725.m000314	70.23	131	35	2	448	828	15	145	3e-59	194
Contig30223	28725.m000317	95.68	301	13	0	1017	1919	9	309	0	612
Contig42162	28725.m000317	95.68	301	13	0	665	1567	9	309	0	611
Contig37174	28745.m000035	63.51	296	64	2	125	880	14	309	4e-133	388
Contig29348	28806.m000151	64.58	192	65	1	130	705	175	363	9e-117	236
Contig32705	28806.m000151	69.39	98	29	1	849	1142	24	120	3e-107	143
Contig36616	28806.m000151	67.05	173	53	1	888	1406	195	363	2e-106	209
Contig43655	28806.m000151	64.81	108	38	0	157	480	256	363	1e-86	131
Contig51220	28806.m000151	60.66	244	79	2	689	1420	137	363	1e-89	271
Contig35652	28823.m000015	76.97	343	79	0	270	1298	42	384	0	564
Contig13259	28842.m000938	86.75	166	22	0	176	673	576	741	5e-92	298
Contig7053	28859.m000327	93.23	443	30	0	477	1805	141	583	0	865
Contig9174	28859.m000327	85.3	592	79	3	185	1939	1	591	0	1034
Contig17879	28859.m000327	91.09	505	44	1	27	1538	88	592	0	958
Contig48742	28883.m000744	91.7	229	18	1	299	985	1	228	6e-130	383
Contig12062	28885.m00113	49.65	288	142	2	254	1108	4	291	2e-90	274
Contig44692	28885.m00113	49.65	288	142	2	254	1108	4	291	9e-86	274
Contig51853	28885.m00113	49.65	288	142	2	257	1111	4	291	5e-86	274
Contig8468	28923.m000033	63.52	159	55	1	404	880	1	156	2e-46	164
Contig13742	28923.m000033	63.52	159	55	1	306	782	1	156	1e-46	164
Contig380	28953.m000079	65.92	267	91	0	1005	1805	1	267	3e-109	346
Contig9984	28953.m000079	65.92	267	91	0	1003	1803	1	267	2e-108	346
Contig17860	28953.m000079	65.92	267	91	0	1056	1856	1	267	2e-106	346
Contig30140	28953.m000079	75.61	82	20	0	1009	1254	1	82	3e-78	132
Contig38246	28953.m000079	53.18	267	95	1	625	1335	1	267	2e-82	271
Contig23300	28966.m000548	57.04	433	174	7	433	1719	22	446	6e-143	432
Contig33609	28966.m000548	56.02	191	74	4	428	997	208	389	2e-108	199
Contig14746	29010.m000223	86.89	412	54	0	104	1339	403	814	0	766
Contig10936	29070.m000128	96.99	133	4	0	115	513	1	133	1e-78	243
Contig43831	29080.m000176	77.86	140	29	1	205	624	1	138	1e-68	230
Contig46085	29090.m000052	83.46	254	41	1	192	953	416	668	2e-154	457
Contig2740	29092.m000445	61.3	571	219	2	626	2332	247	817	0	737
Contig4473	29092.m000445	63.53	510	180	3	538	2061	312	817	0	677
Contig44411	29092.m000445	63.65	509	180	3	538	2058	312	817	0	677
Contig47026	29092.m000445	67.06	428	139	2	538	1815	390	817	0	616
Contig6374	29168.m000369	70.63	303	86	2	91	990	6	308	4e-157	452
Contig3604	29168.m000389	52.31	281	117	4	524	1366	178	441	1e-70	233
Contig30006	29168.m000389	54.6	315	126	4	157	1101	144	441	4e-88	286
Contig44214	29168.m000389	54.6	315	126	4	383	1327	144	441	1e-88	288
Contig52242	29168.m000389	70.89	158	40	2	497	970	144	295	1e-66	229
Contig20158	29212.m000184	83.33	96	16	0	325	612	145	240	5e-52	177
Contig31059	29235.m000243	60.17	462	153	2	321	1703	30	461	0	543
Contig31179	29250.m000234	62.96	162	57	2	567	1052	99	257	1e-91	180
Contig4239	29269.m000253	89.33	356	37	1	1222	2286	499	854	0	664
Contig1538	29308.m000186	87.16	405	40	4	59	1258	1	398	0	657
Contig24184	29308.m000186	97.17	247	7	0	675	1415	152	398	0	503
Contig43556	29333.m001054	59.78	92	37	0	2	277	84	175	4e-38	112
Contig14122	29337.m000224	77.65	622	124	3	1090	2952	259	866	0	919
Contig1588	29346.m000113	73.98	342	73	3	413	1408	1	336	5e-158	462
Contig17751	29506.m000172	89.86	276	28	0	193	1020	128	403	0	527
Contig49135	29569.m000152	69.86	73	22	0	616	834	251	323	2e-27	115
Contig3692	29577.m000449	83.09	272	43	1	540	1346	53	324	2e-151	453
Contig10370	29577.m000449	82.39	301	50	2	653	1555	17	314	4e-163	485
Contig19099	29577.m000449	81.77	406	71	2	310	1527	17	419	0	559
Contig28833	29577.m000449	79.76	415	72	2	467	1711	17	419	0	553
Contig35376	29577.m000449	85.94	256	36	0	925	1692	164	419	1e-147	359
Contig39128	29577.m000449	82.04	323	55	2	558	1526	17	336	3e-178	523
Contig18251	29585.m000590	75.61	287	70	0	961	1821	917	1203	0	446
Contig13968	29589.m001222	91.67	72	6	0	64	279	46	117	9e-46	138
Contig38657	29589.m001222	88.89	117	13	0	298	648	1	117	2e-69	218
Contig25083	29589.m001235	72.44	225	62	0	866	1540	157	381	1e-142	349
Contig22062	29589.m001246	87.71	179	22	0	48	584	21	199	8e-114	338
Contig37954	29589.m001286	87.97	424	49	1	1653	2924	479	900	0	767
Contig29638	29589.m001291	64.03	139	38	2	290	706	221	347	1e-71	179
Contig41954	29589.m001291	71.21	132	35	2	398	793	219	347	3e-87	197
Contig10373	29595.m000285	84.79	388	59	0	459	1622	25	412	0	627
Contig32685	29595.m000285	84.79	388	59	0	438	1601	25	412	0	627
Contig39625	29596.m000716	77.94	204	43	1	200	805	93	296	1e-92	302
Contig40746	29596.m000716	72.41	116	27	1	1440	1787	93	203	2e-77	174
Contig15847	29596.m000722	68.14	113	36	0	310	648	1	113	9e-37	144
Contig33744	29597.m000282	97.44	234	6	0	359	1060	32	265	3e-166	474
Contig37287	29598.m000468	77.53	89	20	0	669	935	268	356	1e-67	142
Contig47504	29598.m000468	49.07	214	106	2	111	743	237	450	3e-51	183
Contig14898	29599.m000172	59.38	192	71	6	797	1372	150	334	1e-90	181
Contig6071	29600.m000545	70.99	841	211	2	450	2873	30	870	0	1167
Contig22818	29601.m000433	48.03	152	40	5	90	482	578	711	2e-26	113
Contig41014	29601.m000447	79.25	53	11	0	270	428	10	62	2e-33	96.3
Contig37157	29606.m000100	66.25	80	23	2	1175	1408	5	82	8e-22	97.4
Contig1749	29609.m000605	85.54	166	20	1	185	682	91	252	2e-97	295
Contig4161	29609.m000605	86.17	188	24	1	157	714	65	252	2e-110	331
Contig47577	29612.m000373	80.76	291	56	0	294	1166	35	325	1e-120	363
Contig7889	29613.m000364	87.59	548	68	0	2	1645	70	617	0	1018
Contig22813	29613.m000364	83.84	594	92	2	269	2050	28	617	0	1039
Contig33195	29613.m000364	87.64	550	68	0	322	1971	68	617	0	1019
Contig2227	29613.m000366	61.83	186	60	4	612	1160	73	250	1e-55	193
Contig19337	29613.m000366	61.83	186	60	4	228	776	73	250	3e-55	193
Contig50854	29618.m000102	55.68	185	42	4	823	1350	569	722	8e-47	179
Contig39870	29626.m000153	84.62	169	15	1	128	634	193	350	2e-89	282
Contig48292	29628.m000748	92.44	357	26	1	119	1186	6	362	0	631
Contig22953	29628.m000750	85.51	138	20	0	279	692	1	138	1e-69	221
Contig44150	29629.m001380	91.4	186	15	1	1	555	412	597	4e-39	157
Contig48755	29629.m001401	65	240	78	2	263	964	327	566	4e-109	306
Contig14791	29629.m001414	69.53	407	117	3	241	1440	39	445	0	536
Contig20088	29630.m000780	91.77	243	20	0	2173	2901	20	262	3e-158	478
Contig21391	29630.m000780	91.77	243	20	0	348	1076	20	262	1e-163	478
Contig29937	29630.m000780	91.77	243	20	0	1559	2287	20	262	2e-160	478
Contig50225	29630.m000780	91.77	243	20	0	1788	2516	20	262	5e-159	478
Contig21376	29630.m000803	92.25	142	11	0	698	1123	1	142	6e-88	273
Contig13019	29630.m000817	67.05	176	57	1	709	1236	162	336	8e-119	257
Contig8222	29630.m000833	86.63	202	25	1	836	1441	606	805	0	380
Contig33944	29630.m000833	76.57	478	107	2	1534	2967	122	594	0	698
Contig34833	29630.m000833	72.92	277	66	2	3	818	331	603	0	380
Contig51395	29631.m001015	78.03	264	55	2	96	884	1	262	6e-158	430
Contig46699	29631.m001030	85.96	171	24	0	683	1195	19	189	2e-117	306
Contig5482	29631.m001032	93.23	310	21	0	191	1120	80	389	0	548
Contig50820	29631.m001032	93.23	310	21	0	975	1904	80	389	0	546
Contig52024	29631.m001032	80.31	386	59	2	109	1266	21	389	0	556
Contig13303	29631.m001040	79.75	158	27	4	2	463	446	602	3e-72	237
Contig38034	29633.m000890	56.4	172	54	1	844	1296	185	356	1e-115	194
Contig2425	29633.m000895	78.77	471	73	1	468	1799	170	640	0	777
Contig15901	29633.m000895	85.92	355	40	1	1659	2723	86	430	0	647
Contig17700	29633.m000895	78.93	821	150	4	476	2935	19	817	0	1359
Contig24299	29633.m000895	86.42	427	57	1	1611	2888	19	445	0	796
Contig34587	29633.m000895	81.48	799	147	1	476	2869	19	817	0	1388
Contig35734	29633.m000895	76.03	242	51	2	3	707	204	445	0	383
Contig7343	29633.m000915	81.15	122	23	0	353	718	15	136	2e-81	228
Contig10668	29633.m000915	83.42	187	31	0	287	847	1	187	2e-119	351
Contig46449	29633.m000915	68.12	160	45	1	1	480	1	154	2e-76	236
Contig6952	29633.m000925	72.92	144	37	1	468	899	554	695	1e-108	221
Contig28625	29633.m000925	65.33	398	134	3	3	1196	337	730	0	543
Contig40255	29633.m000925	65.97	335	108	3	1	1005	364	692	5e-147	442
Contig48286	29633.m000925	72.92	144	37	1	705	1136	554	695	1e-119	221
Contig32300	29634.m002064	76.36	275	61	2	8	823	41	314	2e-152	441
Contig12863	29634.m002067	85.2	331	49	0	236	1228	1	331	0	565
Contig6096	29634.m002126	81.36	338	59	2	578	1582	289	625	0	581
Contig41589	29634.m002143	86.83	243	32	0	2106	2834	249	491	1e-155	454
Contig45245	29634.m002148	86.36	132	18	0	1	396	326	457	2e-75	250
Contig41514	29634.m002163	61	200	48	2	2463	3062	1	170	3e-59	220
Contig35129	29635.m000452	92	225	18	0	521	1195	58	282	5e-155	448
Contig37671	29635.m000453	65.5	229	74	2	506	1186	1	226	3e-104	317
Contig44897	29635.m000455	90.41	219	21	0	158	814	1	219	3e-128	375
Contig51429	29635.m000455	90.41	219	21	0	163	819	1	219	3e-128	375
Contig26464	29636.m000739	48.5	400	169	7	332	1519	162	528	4e-137	336
Contig13496	29636.m000748	82.11	710	122	3	87	2207	10	717	0	1057
Contig4827	29636.m000768	78.87	336	66	2	354	1358	18	349	0	533
Contig34396	29636.m000768	85.11	188	28	0	2	565	109	296	1e-111	337
Contig50329	29639.m000154	73.86	88	23	0	1124	1387	534	621	6e-33	140
Contig8791	29642.m000282	88.46	182	21	0	20	565	65	246	4e-118	345
Contig44043	29642.m000282	88.36	146	17	0	117	554	101	246	2e-92	278
Contig34652	29644.m000173	83.45	568	90	2	262	1962	25	589	0	986
Contig22339	29646.m001060	93.92	181	11	0	475	1017	1	181	6e-122	358
Contig51139	29647.m002004	55.5	200	89	0	2	601	29	228	5e-76	241
Contig30603	29647.m002057	51.85	189	84	3	207	764	20	204	3e-50	172
Contig11208	29647.m002062	79.69	64	13	0	1064	1255	1020	1083	3e-43	117
Contig39384	29647.m002062	65.38	208	62	2	840	1454	883	1083	2e-95	289
Contig34766	29648.m001914	80.23	774	136	6	493	2811	148	905	0	917
Contig45423	29648.m001914	80.11	885	158	6	1755	4409	39	905	0	1075
Contig34800	29648.m001932	70.73	246	40	2	382	1119	166	379	1e-141	358
Contig6804	29648.m001969	88.48	243	28	0	487	1215	379	621	1e-151	457
Contig899	29648.m001973	73.47	147	28	2	601	1008	1743	1889	4e-103	221
Contig1465	29648.m002003	88.22	331	39	0	172	1164	61	391	0	550
Contig1715	29648.m002012	81.03	174	5	1	1619	2140	79	224	4e-88	290
Contig18627	29648.m002012	95.89	146	6	0	1614	2051	79	224	3e-92	301
Contig36032	29660.m000753	90.53	190	18	0	129	698	22	211	6e-127	369
Contig14429	29660.m000756	77.99	159	35	0	289	765	437	595	2e-110	286
Contig11576	29661.m000907	95.92	49	2	0	770	916	2	50	5e-23	103
Contig39624	29661.m000916	89.33	431	46	0	59	1351	444	874	0	801
Contig34871	29661.m000926	62.73	161	51	2	849	1325	1	154	2e-61	198
Contig43842	29661.m000950	55.93	177	68	5	3	506	170	345	4e-74	191
Contig10436	29666.m001436	76.65	197	44	1	981	1571	65	259	2e-132	316
Contig991	29666.m001450	57.14	119	50	1	354	710	67	184	5e-31	124
Contig43231	29670.m000148	66.35	315	93	3	282	1205	189	497	3e-118	367
Contig48319	29671.m000298	93.62	94	6	0	1	282	199	292	2e-87	190
Contig34911	29673.m000945	93.69	222	14	0	1	666	214	435	1e-146	308
Contig5380	29676.m001620	92.44	119	9	0	59	415	46	164	1e-71	229
Contig30203	29676.m001637	68.28	309	93	1	48	974	19	322	3e-129	384
Contig3531	29676.m001661	63.08	260	92	3	564	1334	1	259	3e-115	348
Contig27173	29676.m001661	51.78	309	98	2	443	1366	1	259	4e-109	331
Contig29758	29676.m001661	62.55	259	94	2	845	1612	1	259	2e-113	351
Contig31363	29676.m001661	67.27	165	53	1	1005	1496	1	165	1e-74	245
Contig37484	29676.m001661	60.53	190	74	1	539	1105	1	190	6e-85	250
Contig41410	29676.m001661	56.37	259	112	1	100	873	1	259	1e-104	317
Contig49799	29676.m001661	63.1	187	68	1	531	1088	1	187	6e-81	257
Contig35264	29676.m001687	72.89	627	144	9	372	2216	89	701	0	796
Contig40230	29676.m001687	74.03	154	36	2	957	1415	213	363	4e-49	184
Contig16376	29676.m001701	85.01	427	58	1	13	1275	192	618	0	712
Contig18353	29676.m001701	84.51	426	53	1	90	1328	193	618	0	704
Contig20408	29680.m001688	93.78	370	15	1	2158	3267	37	398	0	692
Contig13359	29680.m001689	79.33	208	35	1	345	944	1	208	5e-149	337
Contig23334	29680.m001689	86.59	358	48	0	312	1385	1	358	0	646
Contig23208	29681.m001304	94.74	570	29	1	411	2120	248	816	0	992
Contig2528	29681.m001341	86.8	394	52	0	471	1652	31	424	0	599
Contig9096	29681.m001341	83.91	379	40	1	1	1137	67	424	0	536
Contig28994	29681.m001341	82.75	429	67	2	36	1313	8	432	0	621
Contig44474	29681.m001341	86.7	391	49	1	2	1165	42	432	0	588
Contig45244	29681.m001341	87.43	342	40	1	2	1018	91	432	2e-173	503
Contig49543	29681.m001341	92.97	128	9	0	1	384	67	194	7e-80	198
Contig36188	29681.m001358	91.85	135	11	0	2	406	255	389	2e-152	247
Contig24950	29682.m000589	82.52	927	160	1	1065	3839	335	1261	0	1449
Contig38225	29682.m000589	84.17	1137	180	0	693	4103	1	1137	0	1837
Contig48249	29682.m000589	81.89	950	169	1	541	3390	315	1261	0	1484
Contig37031	29683.m000473	84.36	358	52	1	2	1063	107	464	0	618
Contig47408	29685.m000479	70.39	233	68	1	9	704	139	371	5e-66	221
Contig7381	29686.m000893	90	60	6	0	437	616	164	223	2e-25	94
Contig10011	29686.m000893	90	60	6	0	324	503	164	223	6e-23	94
Contig8484	29686.m000896	76.61	171	40	0	814	1326	353	523	0	275
Contig10233	29686.m000896	76.61	171	40	0	900	1412	353	523	6e-149	274
Contig10944	29686.m000896	79.45	219	45	0	539	1195	242	460	3e-127	361
Contig12287	29686.m000896	72.15	316	79	2	255	1196	152	460	4e-149	470
Contig8097	29686.m000898	81.88	138	25	0	370	783	1	138	2e-59	195
Contig24892	29686.m000902	67.5	160	50	1	1533	2006	128	287	2e-99	226
Contig4005	29687.m000572	82.47	154	27	0	404	865	150	303	7e-99	268
Contig20099	29687.m000572	82.47	154	27	0	404	865	150	303	3e-99	270
Contig30783	29687.m000572	83.12	160	27	0	271	750	144	303	7e-108	281
Contig40586	29688.m000254	72.73	77	21	0	3	233	1	77	3e-25	112
Contig21649	29688.m000260	68.29	451	142	1	544	1896	1	450	0	649
Contig33188	29690.m000422	61.36	176	62	2	49	576	1	170	1e-60	201
Contig44459	29690.m000422	61.88	160	55	2	589	1068	1	154	3e-54	184
Contig45994	29692.m000546	74.84	310	70	1	58	963	308	617	0	479
Contig37687	29693.m001991	96.91	291	9	0	353	1225	115	405	0	560
Contig29992	29693.m002002	94.82	386	20	0	267	1424	197	582	0	756
Contig31110	29693.m002002	94.53	457	25	0	2	1372	160	616	0	903
Contig25968	29693.m002015	70.83	144	42	0	6	437	2	145	7e-71	222
Contig47799	29693.m002044	59.33	150	58	1	1259	1699	3	152	1e-38	147
Contig38186	29693.m002070	87.23	141	18	0	1897	2319	215	355	3e-77	261
Contig15799	29701.m000582	85.84	339	45	3	361	1368	1	339	0	531
Contig47545	29701.m000582	85.84	339	45	3	605	1612	1	339	0	531
Contig5551	29701.m000586	80.2	101	20	0	129	431	59	159	5e-74	176
Contig11971	29701.m000601	90.18	275	23	2	205	1023	13	285	1e-179	509
Contig33868	29701.m000601	83.02	265	39	1	205	999	27	285	5e-155	447
Contig36744	29701.m000601	84.15	265	36	1	205	999	27	285	1e-158	456
Contig8521	29703.m001524	72.63	358	96	2	572	1642	48	404	0	553
Contig16834	29703.m001524	74.22	512	130	2	1	1533	72	582	0	818
Contig19898	29703.m001524	68.86	273	75	3	19	834	319	582	7e-144	392
Contig35063	29703.m001524	81.05	95	18	0	2	286	41	135	5e-140	172
Contig38574	29703.m001524	71.92	292	76	1	881	1756	22	307	0	451
Contig10178	29703.m001527	69.5	259	79	0	129	905	330	588	0	397
Contig34583	29703.m001542	57.11	478	155	14	1679	3100	1	432	2e-134	423
Contig38594	29703.m001542	58.64	428	129	12	271	1542	49	432	2e-128	392
Contig41174	29703.m001547	73.03	356	96	0	52	1119	51	406	0	564
Contig7308	29703.m001551	81.07	206	39	0	50	667	34	239	1e-116	350
Contig44974	29703.m001551	81.72	186	34	0	336	893	54	239	4e-105	320
Contig28139	29707.m000131	80	55	10	1	127	291	1	54	3e-37	91.3
Contig14096	29707.m000135	74.87	390	97	1	709	1878	1	389	0	640
Contig34543	29707.m000135	79.92	782	156	1	701	3046	1	781	0	1313
Contig48924	29709.m001176	86.5	163	19	2	1	489	44	203	5e-90	271
Contig23281	29709.m001203	70.07	137	39	1	202	606	1	137	3e-63	201
Contig49905	29709.m001207	100	208	0	0	119	742	1	208	5e-149	427
Contig29870	29709.m001228	75.81	496	116	1	357	1844	1	492	0	814
Contig7523	29716.m000307	86.17	376	42	1	20	1147	1	366	0	685
Contig33774	29716.m000307	88.52	366	42	0	532	1629	1	366	0	694
Contig36801	29716.m000307	74.29	70	17	1	284	490	1	70	6e-39	104
Contig47601	29716.m000307	87.98	258	31	0	2390	3163	1	258	2e-160	488
Contig10375	29724.m000832	69.04	239	72	2	1291	2001	1	239	9e-102	288
Contig11278	29724.m000833	85.65	418	60	0	45	1298	1	418	0	754
Contig22075	29724.m000844	64.55	268	85	3	286	1077	208	469	1e-111	350
Contig20885	29724.m000846	54.52	376	150	6	297	1397	106	469	2e-124	382
Contig15710	29726.m003912	78.24	239	52	0	262	978	1	239	2e-140	406
Contig21538	29726.m003912	75.47	159	39	0	70	546	1	159	3e-106	265
Contig42769	29726.m003940	49.11	112	47	2	22	357	306	407	2e-39	91.7
Contig3926	29726.m003960	79.02	143	29	1	2678	3103	46	188	6e-59	210
Contig37360	29726.m003960	87.74	106	13	0	1	318	46	151	1e-56	201
Contig2922	29726.m003984	78.75	287	60	1	1	858	104	390	3e-156	468
Contig3564	29726.m004000	82.16	269	36	2	499	1272	797	1064	7e-130	393
Contig4176	29726.m004000	97.71	393	9	0	629	1807	284	676	0	802
Contig15289	29726.m004000	96.76	185	6	0	618	1172	797	981	1e-134	353
Contig20781	29726.m004000	81.24	453	63	3	1347	2657	339	785	0	699
Contig21039	29726.m004000	78.73	456	81	5	368	1714	618	1064	0	645
Contig27881	29726.m004000	97.54	406	10	0	629	1846	284	689	0	825
Contig32593	29726.m004000	95.73	679	28	1	228	2264	387	1064	0	1241
Contig34681	29726.m004000	95.1	919	42	2	649	3405	149	1064	0	1682
Contig45100	29726.m004000	92.86	126	8	1	497	874	940	1064	2e-129	243
Contig51467	29726.m004000	88.86	368	37	2	3	1106	701	1064	0	582
Contig9720	29726.m004001	86.45	391	40	4	2	1174	87	464	0	681
Contig32455	29726.m004001	85.86	488	60	7	219	1670	34	516	0	804
Contig44418	29726.m004001	88.82	340	33	4	506	1525	182	516	0	611
Contig31877	29726.m004008	96.45	394	14	0	175	1356	1	394	0	736
Contig4126	29726.m004017	65.13	238	66	5	705	1379	1	234	5e-146	305
Contig13292	29726.m004084	88.59	447	50	1	474	1814	377	822	0	768
Contig17347	29727.m000487	84.07	364	58	0	329	1420	1	364	0	637
Contig50736	29727.m000487	76.55	290	62	1	2	853	25	314	1e-154	448
Contig6592	29727.m000488	62.86	105	38	1	463	777	1101	1204	1e-32	139
Contig21528	29727.m000488	51.84	463	173	12	35	1333	493	935	6e-128	409
Contig37861	29727.m000488	62.86	105	38	1	461	775	1101	1204	1e-32	139
Contig44354	29727.m000488	72.35	217	52	5	258	893	584	797	2e-141	293
Contig46379	29727.m000488	62.86	105	38	1	459	773	1101	1204	1e-32	139
Contig50847	29727.m000488	62.24	98	36	1	513	806	1105	1201	2e-29	129
Contig40399	29728.m000830	39.53	215	70	8	703	1347	44	198	7e-41	117
Contig6298	29729.m002275	69.15	188	46	4	106	654	139	319	2e-82	225
Contig48024	29729.m002312	77.08	144	33	0	59	490	41	184	8e-72	236
Contig41683	29729.m002335	73.96	96	22	1	523	801	59	154	1e-29	118
Contig3418	29729.m002347	57.76	116	16	2	581	928	92	174	1e-30	121
Contig30487	29729.m002387	79.41	68	13	1	348	548	82	149	4e-29	117
Contig28189	29737.m001209	71.48	277	56	8	642	1427	171	439	2e-117	296
Contig30715	29738.m000999	71.55	116	33	0	2	349	1023	1138	4e-48	141
Contig26801	29738.m001011	71.7	424	35	2	96	1367	115	453	0	543
Contig21794	29738.m001021	79.67	246	49	1	682	1416	303	548	3e-134	346
Contig15211	29738.m001024	86.59	82	8	1	294	539	169	247	1e-41	147
Contig19145	29738.m001044	70.71	140	22	1	441	860	2	122	8e-29	119
Contig5849	29739.m003616	73.79	145	37	1	1	432	105	249	1e-45	172
Contig7802	29739.m003616	85.48	682	99	0	1312	3357	316	997	0	1107
Contig7984	29739.m003616	85.32	688	101	0	1182	3245	310	997	0	1112
Contig23953	29739.m003616	83.13	895	150	1	627	3308	103	997	0	1391
Contig26014	29739.m003616	83.13	895	150	1	1321	4002	103	997	0	1391
Contig18372	29739.m003634	94.78	268	14	0	312	1115	112	379	0	534
Contig25768	29739.m003707	83.57	207	33	1	29	649	1	206	4e-104	311
Contig33159	29739.m003707	83.57	207	33	1	105	725	1	206	1e-103	311
Contig26715	29742.m001365	54.34	219	89	4	102	746	10	221	6e-68	218
Contig41066	29742.m001443	60	95	38	0	176	460	70	164	2e-31	125
Contig958	29747.m001057	72.42	533	129	4	186	1781	1120	1635	0	763
Contig24534	29747.m001057	89.55	201	21	0	1	603	431	631	0	387
Contig15790	29747.m001067	90.16	183	18	0	791	1339	141	323	1e-120	356
Contig19686	29747.m001067	88.48	243	28	0	606	1334	81	323	1e-152	463
Contig25890	29747.m001067	87.55	249	31	0	1338	2084	63	311	5e-154	467
Contig27204	29747.m001067	87.74	261	32	0	613	1395	63	323	2e-163	492
Contig45607	29747.m001067	83.24	364	50	1	1	1092	58	410	0	622
Contig27341	29747.m001079	65.99	247	73	4	49	759	38	283	7e-141	293
Contig7107	29751.m001857	93.88	98	6	0	401	694	1	98	9e-58	194
Contig471	29753.m000255	93.03	545	38	0	544	2178	89	633	0	1043
Contig9270	29753.m000255	91.63	478	40	0	1057	2490	394	871	0	905
Contig49672	29753.m000255	91.53	307	26	0	428	1348	565	871	0	569
Contig27038	29755.m000427	84.03	119	19	0	1	357	453	571	7e-66	218
Contig25956	29757.m000734	59.39	197	74	2	153	728	1	196	7e-72	229
Contig5788	29758.m000645	93.6	375	24	0	363	1487	1	375	0	713
Contig42791	29759.m000283	91.01	89	8	0	388	654	78	166	2e-23	100
Contig842	29765.m000753	78.59	397	81	2	66	1253	18	411	0	522
Contig32248	29765.m000753	82.56	344	56	2	2	1030	32	372	9e-160	465
Contig37694	29767.m000205	77.46	315	56	4	247	1146	9	323	2e-168	483
Contig22250	29769.m000463	98.73	158	2	0	3648	4121	158	315	6e-167	308
Contig11445	29772.m000321	87.1	473	53	5	161	1555	4	476	0	853
Contig16285	29772.m000321	88.11	530	55	5	161	1726	4	533	0	967
Contig43970	29772.m000321	90.76	498	40	3	257	1732	36	533	0	945
Contig3413	29780.m001322	67.62	105	32	1	150	464	452	554	1e-53	129
Contig19546	29780.m001395	70.18	332	81	5	599	1555	60	386	3e-117	369
Contig33001	29780.m001395	72.62	431	99	6	486	1739	60	484	1e-162	493
Contig50383	29780.m001395	69.92	123	34	2	626	988	265	386	8e-71	165
Contig52180	29780.m001395	72.62	431	99	6	599	1852	60	484	7e-165	494
Contig28847	29785.m000956	56.69	157	65	2	335	799	245	400	2e-27	114
Contig7723	29788.m000328	83.09	349	59	0	431	1477	1	349	0	622
Contig29884	29788.m000328	83.09	349	59	0	427	1473	1	349	0	624
Contig10602	29788.m000338	80.79	229	35	1	64	723	24	252	2e-118	346
Contig34687	29790.m000820	81.05	190	34	1	2375	2938	1	190	5e-103	308
Contig18832	29791.m000532	92.42	211	16	0	396	1028	161	371	1e-138	407
Contig21086	29791.m000532	92.11	266	21	0	353	1150	113	378	3e-178	513
Contig22127	29794.m003305	88.21	653	77	0	325	2283	1	653	0	1112
Contig37272	29794.m003305	92.28	324	25	0	3	974	333	656	0	593
Contig42901	29794.m003324	79	1095	167	8	212	3445	1	1049	0	1701
Contig33157	29794.m003331	81.63	283	49	1	64	912	7	286	4e-160	483
Contig34131	29794.m003331	81.31	337	60	1	64	1074	7	340	0	576
Contig19101	29794.m003335	89.87	79	8	0	284	520	93	171	6e-44	151
Contig46566	29794.m003393	81.19	202	23	2	2	607	13	199	4e-95	308
Contig34550	29794.m003419	85.37	246	36	0	213	950	1	246	2e-140	405
Contig20019	29794.m003445	77.64	313	70	0	153	1091	98	410	0	525
Contig48879	29794.m003445	77.64	313	70	0	153	1091	98	410	4e-177	524
Contig11025	29799.m000633	86.18	217	30	0	489	1139	49	265	1e-137	402
Contig19924	29801.m003087	84.18	411	65	0	181	1413	46	456	0	692
Contig29169	29801.m003087	84.18	411	65	0	305	1537	46	456	0	691
Contig43387	29801.m003087	82.95	481	82	0	104	1546	1	481	0	804
Contig12848	29801.m003152	88.4	293	34	0	551	1429	21	313	0	555
Contig14372	29801.m003155	71.3	108	30	1	1236	1559	37	143	3e-84	161
Contig25332	29801.m003155	75.7	107	26	0	15	335	49	155	2e-119	173
Contig48341	29804.m001475	89.09	55	6	0	78	242	377	431	4e-27	109
Contig8886	29804.m001486	90.2	51	5	0	301	453	187	237	1e-23	97.4
Contig33019	29804.m001523	85.11	47	7	0	732	872	515	561	8e-33	83.6
Contig26809	29804.m001547	84.23	222	35	0	503	1168	227	448	1e-165	352
Contig47208	29804.m001547	74.44	313	72	1	2	916	280	592	4e-154	465
Contig9206	29806.m000980	78.69	183	29	2	186	716	33	211	1e-98	302
Contig26376	29810.m000145	81.42	226	39	1	82	750	289	514	9e-167	388
Contig52355	29813.m001484	68.69	99	30	1	328	621	648	746	2e-36	146
Contig25624	29814.m000718	69.55	266	81	0	187	984	10	275	1e-123	365
Contig5588	29815.m000496	76.68	193	34	2	32	580	33	224	8e-82	261
Contig29661	29815.m000498	98.25	114	2	0	553	894	21	134	9e-74	233
Contig13777	29816.m000669	84.42	353	55	0	297	1355	1	353	0	587
Contig2756	29818.m000400	73.87	199	51	1	217	810	120	318	1e-170	285
Contig18667	29818.m000400	80.65	491	91	2	498	1967	1	488	0	776
Contig34728	29818.m000400	76.38	309	72	1	221	1144	1	309	0	491
Contig39375	29818.m000400	79.01	362	75	1	1	1083	1	362	0	551
Contig39518	29818.m000400	80.86	491	90	2	221	1690	1	488	0	798
Contig41783	29818.m000400	73.29	161	33	2	139	618	1	152	2e-121	244
Contig44791	29818.m000400	78.84	501	92	3	139	1638	1	488	0	783
Contig49472	29818.m000400	82.39	443	75	1	308	1636	49	488	0	729
Contig13261	29822.m003400	56.27	279	113	6	1764	2591	328	600	7e-130	298
Contig18017	29822.m003407	34.55	330	147	7	152	1093	1	277	2e-25	110
Contig7818	29822.m003450	78.44	334	69	1	400	1392	315	648	0	535
Contig12989	29822.m003450	78.44	334	67	1	397	1383	315	648	0	535
Contig29207	29825.m000329	96.48	142	5	0	1	426	157	298	9e-78	246
Contig6149	29827.m002568	62.3	122	46	0	600	965	198	319	2e-119	167
Contig36689	29827.m002570	91.17	702	60	1	230	2329	26	727	0	1310
Contig37227	29827.m002570	91.33	727	61	1	459	2633	1	727	0	1361
Contig49450	29830.m001418	81.66	169	29	1	224	730	33	199	2e-98	296
Contig11972	29835.m000632	93.51	339	22	0	633	1649	99	437	0	678
Contig48768	29836.m000554	76.97	178	40	1	475	1005	19	196	3e-125	284
Contig40712	29838.m001666	43.7	508	261	10	958	2430	319	818	2e-139	349
Contig43766	29838.m001666	41.42	169	93	3	209	700	953	1120	2e-28	120
Contig45817	29838.m001666	42.89	450	233	6	955	2280	357	790	8e-121	253
Contig25557	29841.m002750	57.76	303	122	5	1737	2642	210	507	2e-135	303
Contig37281	29841.m002750	47.02	704	339	13	780	2861	212	891	3e-180	516
Contig40434	29841.m002750	39.05	484	237	13	503	1927	455	889	1e-132	247
Contig32801	29841.m002836	97.22	180	5	0	279	818	1	180	2e-121	355
Contig26540	29841.m002839	63.03	119	43	1	253	609	331	448	6e-42	153
Contig9995	29841.m002847	89.73	808	83	0	478	2901	1	808	0	1547
Contig18035	29841.m002847	89.94	696	70	0	416	2503	113	808	0	1337
Contig45316	29841.m002854	65.97	144	48	1	181	612	136	278	4e-103	194
Contig49198	29841.m002854	65.26	380	125	3	544	1680	52	425	2e-170	511
Contig4019	29841.m002877	55.15	136	56	5	107	502	136	270	5e-36	137
Contig51816	29841.m002877	60.87	138	49	5	1089	1490	134	270	9e-41	154
Contig22746	29841.m002901	50.92	163	77	1	597	1085	706	865	4e-35	142
Contig46342	29841.m002901	50.92	163	77	1	629	1117	706	865	4e-35	143
Contig49854	29841.m002901	50.92	163	77	1	606	1094	706	865	5e-35	142
Contig8096	29842.m003513	86.11	108	15	0	294	617	1	108	2e-62	198
Contig10312	29842.m003535	59.12	137	56	0	235	645	634	770	3e-62	151
Contig35010	29842.m003567	93	243	17	0	533	1261	119	361	0	473
Contig17989	29842.m003652	75.65	386	82	4	390	1529	28	407	0	595
Contig30263	29842.m003652	71.24	386	89	5	48	1157	28	407	0	551
Contig34463	29842.m003652	87.32	205	26	0	138	752	203	407	3e-145	373
Contig24888	29842.m003680	63.83	188	67	1	1611	2171	41	228	3e-51	195
Contig1399	29842.m003703	95.38	130	6	0	387	776	72	201	5e-89	271
Contig3325	29842.m003703	95.2	125	6	0	746	1120	77	201	6e-83	263
Contig13909	29842.m003703	91.19	159	13	1	761	1234	43	201	1e-98	310
Contig24210	29842.m003703	94.24	139	8	0	441	857	63	201	2e-93	283
Contig41723	29843.m000285	81.34	359	59	3	3	1058	30	387	0	557
Contig7981	29843.m000289	57.8	372	143	6	150	1241	28	393	4e-138	410
Contig37823	29843.m000289	58.02	212	71	4	558	1184	197	393	7e-96	243
Contig38307	29843.m000289	54.76	378	144	8	111	1214	33	393	6e-127	382
Contig7021	29844.m003159	82.55	149	22	1	103	549	12	156	1e-84	261
Contig9713	29844.m003223	94.01	167	10	0	37	537	1	167	5e-111	335
Contig40732	29844.m003223	90	200	20	0	37	636	1	200	5e-130	384
Contig12000	29844.m003334	56.69	157	67	1	214	684	89	244	2e-56	180
Contig15430	29844.m003334	56.95	151	64	1	201	653	95	244	3e-50	175
Contig44310	29844.m003348	87.34	229	29	0	531	1217	176	404	0	418
Contig45397	29844.m003348	88.32	505	52	1	397	1890	29	533	0	929
Contig32484	29844.m003356	66.44	149	49	1	607	1053	827	974	5e-61	196
Contig1868	29844.m003362	70.48	166	38	5	231	713	191	350	1e-41	153
Contig36406	29844.m003362	68.03	147	36	5	415	840	210	350	1e-27	115
Contig10658	29844.m003366	90.52	707	65	1	2526	4646	57	761	0	1139
Contig18242	29844.m003366	88.01	517	60	1	1337	2887	278	792	0	822
Contig31538	29844.m003366	89.18	767	79	2	261	2561	1	763	0	1223
Contig37084	29844.m003366	88.05	795	91	2	1796	4180	1	791	0	1258
Contig1871	29847.m000246	76.37	457	103	3	1	1368	1	453	0	736
Contig15535	29847.m000246	75	240	50	2	159	854	16	253	8e-165	379
Contig22678	29847.m000246	82.64	288	49	1	584	1444	166	453	0	508
Contig45535	29848.m004453	66.85	178	58	1	90	623	139	315	8e-64	197
Contig625	29848.m004478	86.9	229	30	0	291	977	1	229	1e-104	329
Contig4752	29848.m004478	86.9	229	30	0	1304	1990	1	229	3e-103	329
Contig30238	29848.m004478	85.45	323	37	1	179	1117	1	323	1e-149	437
Contig38884	29848.m004478	89.47	323	34	0	565	1533	1	323	8e-162	476
Contig41532	29848.m004478	86.9	229	30	0	1238	1924	1	229	2e-103	329
Contig9132	29848.m004515	52.89	675	292	3	636	2582	150	824	0	597
Contig9160	29848.m004552	92.14	496	39	0	1701	3188	451	946	0	915
Contig10626	29848.m004579	61.25	80	27	1	393	632	44	119	9e-23	97.4
Contig6050	29848.m004662	74.71	87	22	0	709	969	61	147	2e-25	97.1
Contig11861	29848.m004662	75	84	19	1	56	301	274	357	7e-64	128
Contig40792	29848.m004670	85.08	362	54	0	1609	2694	1	362	0	657
Contig33633	29851.m002389	68.38	136	35	1	14	421	128	255	1e-82	188
Contig5511	29851.m002404	48.21	195	93	4	172	735	35	228	4e-43	159
Contig7172	29851.m002404	57.14	126	52	1	3	374	349	474	2e-44	121
Contig25277	29851.m002404	49.69	489	226	9	72	1487	14	499	2e-129	396
Contig49149	29851.m002404	50.85	177	79	3	334	858	310	480	1e-43	139
Contig43712	29851.m002414	73.05	141	26	1	2	424	159	287	3e-64	212
Contig49211	29851.m002414	87.93	58	7	0	2	175	159	216	2e-52	115
Contig45539	29851.m002434	76.4	250	52	1	189	917	1559	1808	0	389
Contig36005	29851.m002440	81.01	258	49	0	776	1549	1	258	3e-153	453
Contig38668	29851.m002440	81.01	258	49	0	782	1555	1	258	3e-153	453
Contig12836	29851.m002441	59.65	114	32	4	220	561	7	106	8e-30	117
Contig17189	29851.m002482	80.66	243	47	0	2	730	393	635	2e-138	419
Contig7743	29852.m002038	72.99	211	55	1	910	1536	306	516	5e-140	319
Contig38473	29852.m002038	69.67	122	35	2	548	907	533	654	6e-78	169
Contig4880	29854.m001125	84.69	431	63	3	2	1288	261	690	0	739
Contig35039	29854.m001125	84.54	427	63	3	576	1850	265	690	0	733
Contig45001	29854.m001125	72.9	572	111	6	745	2454	138	667	0	805
Contig23294	29863.m001070	80.34	417	66	5	285	1499	2	414	0	669
Contig26193	29869.m001163	91.94	124	10	0	141	512	1	124	5e-78	240
Contig44490	29869.m001163	91.94	124	10	0	167	538	1	124	2e-78	239
Contig30153	29869.m001164	80.48	502	95	2	132	1637	1	499	0	795
Contig45630	29869.m001164	87.12	264	34	0	359	1150	236	499	5e-166	452
Contig19966	29869.m001176	78.82	170	32	4	330	833	23	190	3e-79	250
Contig4146	29877.m000475	90.77	130	11	1	269	655	1	130	8e-72	226
Contig44760	29878.m000239	33.55	155	74	5	42	491	104	234	7e-24	70.1
Contig29148	29880.m000365	89.56	383	40	0	1293	2441	34	416	0	736
Contig40866	29883.m001964	79.69	128	25	1	225	605	566	693	4e-109	205
Contig2455	29889.m003302	92.34	261	20	0	798	1580	450	710	0	456
Contig7801	29889.m003302	91.93	347	28	0	800	1840	450	796	0	620
Contig27132	29889.m003302	91.93	347	28	0	493	1533	450	796	0	620
Contig33766	29889.m003302	84.7	549	81	2	493	2133	249	796	0	879
Contig1138	29889.m003320	93.14	175	12	0	402	926	5	179	2e-114	338
Contig16987	29889.m003320	81.5	200	12	1	402	1001	5	179	1e-108	324
Contig10713	29889.m003324	84.54	511	67	1	480	2012	1	499	0	877
Contig5796	29889.m003406	87.04	324	28	1	456	1385	237	560	0	561
Contig38993	29889.m003406	91.92	297	24	0	343	1233	261	557	0	555
Contig45356	29889.m003406	89.29	112	12	0	386	721	125	236	6e-64	220
Contig21349	29895.m000313	89.11	514	55	1	10	1551	2	514	0	931
Contig22363	29897.m000365	88.35	103	12	0	1	309	160	262	1e-60	204
Contig23424	29897.m000365	82.86	105	18	0	1730	2044	223	327	4e-73	160
Contig32166	29897.m000365	86.83	167	22	0	1572	2072	161	327	5e-87	295
Contig37450	29897.m000365	86.9	168	22	0	482	985	160	327	6e-90	295
Contig39404	29897.m000365	86.9	168	22	0	520	1023	160	327	1e-91	296
Contig23427	29900.m001569	64.53	203	69	1	614	1213	593	795	5e-72	248
Contig35274	29900.m001590	82.86	35	6	0	1019	1123	224	258	2e-31	57
Contig47460	29900.m001605	74.18	213	50	2	227	865	239	446	3e-102	315
Contig49283	29900.m001605	74.36	234	56	2	229	924	215	446	1e-113	345
Contig34211	29904.m002903	94.96	258	13	0	1128	1901	181	438	0	482
Contig34535	29904.m002906	62.75	102	38	0	6	311	748	849	2e-63	137
Contig12574	29904.m002920	97.32	149	4	0	3	449	147	295	2e-98	296
Contig41013	29904.m002920	97.78	135	3	0	3	407	161	295	1e-88	271
Contig10087	29904.m002961	82.81	320	55	0	341	1300	463	782	0	574
Contig13575	29904.m002990	96.04	328	13	0	130	1113	1	328	0	662
Contig46000	29904.m002990	93.41	334	16	1	561	1562	1	328	0	646
Contig48069	29904.m002990	94.61	334	12	1	17	1018	1	328	0	655
Contig7404	29904.m003051	86.25	240	33	0	144	863	168	407	7e-148	434
Contig34805	29905.m000441	51.92	208	89	5	1426	2031	7	209	1e-76	167
Contig27215	29907.m000631	69.59	628	185	3	831	2702	101	726	0	883
Contig42338	29907.m000635	70.34	145	43	0	89	523	4	148	6e-67	224
Contig423	29908.m005996	76.43	297	70	0	350	1240	50	346	2e-173	497
Contig49788	29908.m005996	93.18	220	15	0	236	895	117	336	2e-151	440
Contig25947	29908.m006006	80.67	419	28	1	315	1571	21	386	0	686
Contig26178	29908.m006006	93.87	359	22	0	277	1353	28	386	0	710
Contig29801	29908.m006017	83.54	328	54	0	149	1132	86	413	5e-158	463
Contig4499	29908.m006116	82.13	207	34	2	318	932	5	210	2e-121	357
Contig15952	29908.m006129	98.8	166	2	0	186	683	4	169	3e-70	224
Contig36418	29908.m006238	82.82	163	22	1	534	1022	87	243	5e-81	258
Contig44670	29908.m006238	82.82	163	22	1	536	1024	87	243	5e-81	258
Contig3425	29908.m006262	78.4	162	27	1	1466	1951	129	282	0	262
Contig10039	29912.m005302	63.21	318	87	7	6	929	24	321	0	356
Contig26177	29912.m005302	90.46	409	27	2	481	1707	143	539	0	759
Contig28534	29912.m005302	72.48	327	66	6	6	959	24	335	0	447
Contig30625	29912.m005302	91.19	193	17	0	210	788	347	539	2e-129	371
Contig36628	29912.m005302	83.08	195	29	1	573	1157	349	539	3e-172	330
Contig37588	29912.m005302	83.53	249	33	2	203	937	91	335	0	417
Contig45922	29912.m005302	91.19	193	17	0	214	792	347	539	2e-129	371
Contig5883	29912.m005341	83.8	216	35	0	226	873	11	226	5e-112	331
Contig39735	29912.m005393	86.67	120	16	0	297	656	35	154	5e-67	219
Contig39118	29912.m005429	74.62	130	30	2	59	442	209	337	1e-41	149
Contig34994	29912.m005490	88.89	162	18	0	80	565	1	162	3e-100	300
Contig24784	29916.m000518	91.36	81	7	0	815	1057	107	187	8e-34	132
Contig45546	29916.m000519	42.32	241	134	2	7	717	418	657	3e-50	180
Contig46539	29916.m000519	40.08	257	137	3	4	774	398	637	4e-46	174
Contig17190	29917.m001962	81.75	126	23	0	125	502	4	129	3e-61	199
Contig23258	29917.m001979	80.48	497	84	3	1175	2647	174	663	0	702
Contig3620	29923.m000800	75.88	170	41	0	1420	1929	479	648	2e-103	271
Contig5158	29923.m000800	76.07	117	28	0	1411	1761	532	648	2e-75	192
Contig39640	29923.m000800	60.76	395	150	1	223	1392	101	495	0	459
Contig44604	29923.m000800	60.37	767	274	6	1289	3523	22	780	0	847
Contig24687	29923.m000807	99.27	137	1	0	56	466	1	137	2e-92	275
Contig13985	29927.m000593	91.13	124	11	0	1	372	318	441	1e-70	229
Contig36660	29927.m000611	74.92	965	220	7	60	2933	408	1357	0	1278
Contig11875	29929.m004529	89.32	206	22	0	938	1555	308	513	2e-102	332
Contig18060	29929.m004611	87.39	452	55	1	268	1623	1	450	0	812
Contig38492	29929.m004611	83.85	291	45	1	717	1589	162	450	0	498
Contig33355	29929.m004653	70.13	231	63	4	260	940	1	229	1e-93	289
Contig52543	29929.m004660	76.39	144	33	1	243	671	440	583	7e-65	190
Contig41103	29929.m004663	71.07	401	107	2	2	1186	327	724	2e-172	518
Contig40530	29929.m004700	66.39	119	33	2	1	336	430	548	1e-42	155
Contig26430	29929.m004727	92.91	127	9	0	197	577	28	154	2e-79	248
Contig43728	29929.m004732	33.06	124	80	2	81	452	83	203	5e-23	65.5
Contig16194	29929.m004736	71.76	216	61	0	1364	2011	236	451	1e-147	328
Contig51948	29929.m004736	57.43	249	106	0	385	1131	315	563	0	280
Contig36638	29929.m004792	73.92	556	142	2	58	1716	1	556	0	858
Contig20260	29932.m000609	87.3	126	16	0	2	379	19	144	5e-64	209
Contig10378	29932.m000613	91.71	193	16	0	683	1261	411	603	8e-179	383
Contig31345	29932.m000613	91.78	219	18	0	65	721	385	603	0	436
Contig23434	29933.m001398	73.44	192	35	2	209	736	186	377	9e-165	293
Contig48484	29937.m000199	91.72	145	12	0	134	568	119	263	6e-87	269
Contig47301	29938.m000609	65.22	207	72	0	302	922	286	492	2e-79	260
Contig45171	29939.m000538	68.56	229	71	1	20	703	495	723	4e-111	346
Contig45211	29940.m000398	65.86	290	87	3	811	1680	425	702	1e-158	375
Contig26234	29940.m000401	88.89	189	21	0	3117	3683	19	207	0	353
Contig30478	29940.m000401	79.12	340	66	1	1144	2148	19	358	0	555
Contig31443	29940.m000401	71.9	274	22	2	1285	2106	34	252	0	390
Contig46573	29940.m000401	91.26	183	16	0	350	898	19	201	4e-144	354
Contig50915	29940.m000401	55.03	467	131	9	3	1382	36	430	1e-144	417
Contig51058	29940.m000401	91.26	183	16	0	346	894	19	201	6e-143	354
Contig30637	29942.m000732	72.76	290	79	0	3	872	1	290	1e-158	456
Contig17237	29945.m000086	85.27	129	19	0	712	1098	146	274	7e-118	228
Contig41454	29945.m000086	74.51	153	37	1	106	564	1	151	4e-111	229
Contig49227	29945.m000086	73.14	283	67	2	30	878	1	274	7e-139	407
Contig19404	29950.m001132	95.13	411	20	0	317	1549	1	411	0	809
Contig33622	29950.m001132	94.14	290	17	0	226	1095	122	411	0	567
Contig41459	29950.m001132	92.18	422	22	1	260	1525	1	411	0	795
Contig49069	29950.m001132	92.18	422	22	1	260	1525	1	411	0	795
Contig29224	29950.m001147	81.94	227	40	1	161	841	43	268	4e-122	363
Contig30802	29950.m001160	64.74	190	66	1	1090	1656	396	585	4e-107	245
Contig16436	29953.m000429	67.81	146	46	1	3	440	370	514	2e-99	207
Contig23299	29955.m001175	78.47	404	73	4	619	1809	1	397	0	581
Contig51713	29964.m000157	87.5	56	7	0	426	593	145	200	2e-29	104
Contig2938	29970.m000981	98.53	68	1	0	485	688	114	181	6e-40	142
Contig37364	29970.m000987	81.46	151	21	1	156	587	11	161	3e-78	248
Contig49772	29970.m000992	64.47	197	65	2	3	578	199	395	9e-86	261
Contig39421	29970.m001011	88.04	184	22	0	122	673	26	209	2e-107	327
Contig12455	29970.m001012	50.78	193	86	3	3	581	1	184	4e-48	174
Contig17842	29970.m001012	59.29	226	85	2	1318	1977	346	570	3e-65	234
Contig45996	29970.m001012	52.24	201	87	2	42	644	1	192	4e-54	189
Contig214	29975.m000754	61.03	331	110	3	1	936	162	492	1e-129	390
Contig27246	29977.m000258	81.94	144	26	0	253	684	1	144	3e-80	250
Contig37610	29977.m000258	81.94	144	26	0	434	865	1	144	3e-80	250
Contig10718	29981.m000581	62.75	51	14	1	755	892	92	142	7e-22	65.5
Contig32642	29983.m003139	54.81	239	46	2	554	1174	126	334	5e-83	256
Contig4516	29983.m003174	86.5	163	22	0	582	1070	62	224	8e-155	301
Contig9697	29983.m003174	86.67	330	44	0	430	1419	68	397	0	610
Contig37668	29983.m003174	86.67	330	44	0	310	1299	68	397	0	610
Contig50171	29983.m003174	70.18	228	40	2	51	725	22	224	9e-152	321
Contig237	29983.m003216	70.18	218	63	2	290	937	1	218	4e-96	293
Contig1017	29983.m003216	69.82	169	50	1	249	752	50	218	1e-68	221
Contig26020	29983.m003222	73.72	312	82	0	198	1133	1	312	2e-174	498
Contig32045	29983.m003222	76.19	231	55	0	58	750	1	231	2e-134	371
Contig8218	29983.m003225	92.29	519	40	0	179	1735	513	1031	0	981
Contig9680	29983.m003225	95.69	534	23	0	3	1604	283	816	0	1028
Contig22414	29983.m003242	82.08	597	106	1	180	1970	5	600	0	1011
Contig6884	29983.m003257	85.71	133	19	0	251	649	129	261	4e-84	247
Contig44949	29983.m003290	92.64	326	24	0	1482	2459	231	556	0	640
Contig948	29989.m000415	83.85	514	72	4	400	1938	103	606	0	804
Contig4147	29989.m000415	85.83	614	76	4	408	2246	3	606	0	1001
Contig16437	29989.m000415	81.99	522	78	4	211	1773	100	606	0	810
Contig19791	29989.m000415	83.52	631	76	5	458	2347	3	606	0	991
Contig39746	29989.m000415	81.02	532	72	5	172	1764	103	606	0	793
Contig48173	29989.m000415	82.34	640	76	5	408	2324	3	606	0	988
Contig12289	29990.m000501	63.16	209	50	3	448	1005	1	205	8e-46	164
Contig1892	29991.m000637	66.43	414	118	3	11	1252	90	482	0	563
Contig5927	29991.m000637	73.46	569	139	2	182	1861	23	588	0	879
Contig49092	29991.m000637	74.69	636	158	1	157	2064	1	633	0	1008
Contig34367	29993.m001055	86.07	244	34	0	133	864	44	287	2e-158	451
Contig50849	29993.m001055	84.7	183	28	0	219	767	86	268	2e-112	336
Contig20203	29999.m000211	81.56	141	26	0	886	1308	60	200	7e-68	226
Contig45147	30005.m001263	55.36	345	98	3	262	1296	95	383	6e-114	350
Contig30018	30005.m001270	85.33	184	27	0	1	552	232	415	4e-106	322
Contig2385	30024.m001707	72.95	536	128	4	7	1602	17	539	0	767
Contig31387	30026.m001462	97.71	218	5	0	405	1058	1	218	7e-152	438
Contig18266	30026.m001482	83.41	422	68	1	53	1318	25	444	0	754
Contig38960	30026.m001488	76.04	96	23	0	197	484	20	115	3e-43	151
Contig50198	30026.m001511	55.92	549	205	7	307	1947	257	770	0	555
Contig3611	30026.m001516	63.92	158	54	1	379	843	1	158	4e-49	175
Contig26829	30032.m000466	56.9	116	50	0	327	674	40	155	1e-32	136
Contig7217	30040.m000267	80.21	1031	187	5	243	3320	1	1019	0	1596
Contig18320	30040.m000267	84.64	534	60	4	1540	3129	504	1019	0	861
Contig25829	30040.m000267	80.21	1031	187	5	239	3316	1	1019	0	1596
Contig12558	30040.m000275	81.41	156	29	0	2860	3327	342	497	2e-73	273
Contig30426	30041.m000243	58.47	248	79	5	158	859	504	741	5e-81	267
Contig42203	30045.m000485	89.29	411	36	3	653	1879	1	405	0	736
Contig42298	30051.m000523	92.73	110	8	0	295	624	82	191	1e-92	212
Contig1513	30054.m000802	72.51	171	44	2	214	723	161	329	2e-90	157
Contig4493	30055.m001539	89.83	59	6	0	529	705	114	172	3e-30	119
Contig10613	30055.m001539	90.62	64	6	0	776	967	109	172	1e-32	127
Contig32202	30055.m001539	89.83	59	6	0	531	707	114	172	9e-31	120
Contig46265	30055.m001539	90.62	64	6	0	487	678	109	172	4e-35	131
Contig30643	30055.m001541	68.18	462	145	2	1517	2902	9	468	0	635
Contig49282	30055.m001575	93.72	191	12	0	3	575	68	258	1e-127	380
Contig4814	30055.m001580	80.2	101	20	0	341	643	146	246	5e-50	176
Contig13935	30055.m001580	81.03	116	22	0	750	1097	131	246	3e-61	209
Contig21959	30055.m001580	80.2	101	20	0	505	807	146	246	6e-49	176
Contig26662	30055.m001580	80.2	101	20	0	679	981	146	246	3e-49	176
Contig36300	30055.m001580	78.12	128	28	0	1252	1635	119	246	6e-64	220
Contig9700	30055.m001594	88.53	218	25	0	2	655	302	519	7e-153	323
Contig38124	30055.m001594	85.49	324	44	1	256	1218	211	534	8e-162	482
Contig20763	30060.m000541	75.51	343	84	0	165	1193	17	359	0	557
Contig25399	30060.m000541	75.51	343	84	0	165	1193	17	359	0	557
Contig39966	30060.m000541	73.82	275	48	1	411	1235	109	359	3e-147	438
Contig45321	30060.m000541	70.57	367	84	1	211	1311	17	359	0	544
Contig9861	30063.m001400	52.54	118	56	0	242	595	737	854	1e-34	119
Contig47328	30063.m001414	93.28	134	9	0	244	645	109	242	9e-96	226
Contig900	30063.m001415	42.25	213	104	6	820	1440	363	562	9e-101	163
Contig16445	30063.m001415	41.62	334	162	11	969	1970	281	581	7e-113	221
Contig44673	30063.m001415	37.45	251	137	8	1	726	503	742	3e-26	116
Contig45474	30063.m001423	61.31	747	240	7	3	2237	25	724	0	846
Contig48897	30063.m001432	55.87	247	83	3	1089	1802	256	485	3e-63	234
Contig39972	30063.m001439	88.94	461	51	0	525	1907	20	480	0	893
Contig16714	30064.m000505	82.1	514	92	0	270	1811	1	514	0	857
Contig38101	30064.m000505	80.36	280	55	0	101	940	1	280	0	442
Contig32367	30066.m000724	86.79	212	23	2	367	1002	125	331	6e-111	355
Contig1675	30068.m002580	60.19	108	40	2	2	322	59	164	7e-46	132
Contig8366	30068.m002580	58.1	284	110	5	363	1208	269	545	6e-125	324
Contig18058	30068.m002580	60.93	540	188	10	151	1761	26	545	0	625
Contig27606	30068.m002580	61.79	280	98	5	870	1703	273	545	4e-170	326
Contig29201	30068.m002580	63.38	213	73	3	1	636	38	246	2e-159	280
Contig7178	30068.m002587	65.14	350	93	6	450	1442	18	357	1e-119	366
Contig18877	30068.m002587	65.14	350	93	6	158	1150	18	357	2e-121	365
Contig47675	30068.m002587	65.14	350	93	6	404	1396	18	357	3e-119	366
Contig36108	30068.m002606	64.1	390	89	2	1373	2542	123	461	0	477
Contig1685	30068.m002628	79.61	358	69	1	19	1092	1	354	0	546
Contig23140	30068.m002652	58.43	89	36	1	62	325	79	167	2e-43	112
Contig3978	30068.m002662	84.79	861	130	1	204	2783	1	861	0	1390
Contig14496	30068.m002662	84.79	861	130	1	204	2783	1	861	0	1390
Contig34549	30068.m002662	82.98	617	105	0	1048	2898	1	617	0	927
Contig10362	30068.m002671	88.13	278	33	0	889	1722	207	484	1e-175	484
Contig18407	30068.m002671	81.38	494	88	2	132	1604	42	534	0	733
Contig30933	30068.m002671	79.73	444	86	2	825	2147	42	484	0	638
Contig33109	30068.m002671	72.58	569	110	5	24	1712	6	534	0	717
Contig34612	30068.m002671	79.73	444	86	2	841	2163	42	484	0	638
Contig21033	30071.m000428	87.32	142	18	0	269	694	54	195	2e-93	256
Contig36076	30071.m000428	88.21	195	23	0	413	997	1	195	1e-122	360
Contig40976	30072.m000980	69.17	133	36	2	45	431	312	443	5e-60	188
Contig42362	30073.m002221	78.41	88	17	2	259	516	44	131	1e-36	140
Contig26819	30073.m002222	82.5	40	7	0	797	916	64	103	1e-22	69.3
Contig39480	30073.m002239	64.59	305	103	1	311	1225	134	433	1e-120	369
Contig41456	30073.m002272	78.18	55	12	0	233	397	195	249	3e-33	91.3
Contig48396	30073.m002284	73.24	71	19	0	311	523	42	112	8e-30	109
Contig31718	30073.m002306	80.65	124	24	0	124	495	38	161	1e-62	209
Contig33368	30073.m002306	76.58	158	37	0	985	1458	4	161	2e-75	249
Contig48964	30073.m002306	87.34	79	10	0	143	379	83	161	2e-40	147
Contig4162	30073.m002310	88.46	52	6	0	191	346	35	86	6e-44	94
Contig30766	30074.m001346	50	300	132	11	110	964	1	297	4e-83	263
Contig47578	30074.m001391	76.03	463	99	4	543	1895	125	587	0	720
Contig16553	30075.m001143	56.83	227	79	2	98	727	296	520	3e-82	263
Contig3905	30075.m001179	79.09	330	59	3	1	987	10	330	0	538
Contig23073	30075.m001179	79.7	335	59	2	342	1343	4	330	0	558
Contig31551	30075.m001179	82.26	327	57	1	241	1218	4	330	0	571
Contig34757	30075.m001180	86.24	378	51	1	1230	2360	1	378	0	698
Contig42288	30076.m004442	78.12	64	14	0	497	688	1	64	4e-28	113
Contig44095	30076.m004442	78.12	64	14	0	488	679	1	64	3e-28	113
Contig50043	30076.m004442	66.67	117	35	1	349	699	1	113	1e-27	112
Contig43414	30076.m004527	65	120	42	0	154	513	278	397	3e-40	139
Contig32686	30076.m004548	67.1	155	41	3	504	968	354	498	2e-39	151
Contig43264	30076.m004551	94.32	176	10	0	604	1131	316	491	0	345
Contig21537	30076.m004567	91.23	228	20	0	413	1096	192	419	5e-149	445
Contig50724	30076.m004567	85.45	220	32	0	227	886	203	422	2e-134	397
Contig22831	30076.m004603	64.03	506	141	8	649	2151	35	504	0	609
Contig45912	30076.m004603	81.75	126	23	0	1197	1574	229	354	1e-108	226
Contig38684	30076.m004605	78.97	214	42	1	328	969	126	336	8e-116	346
Contig19311	30076.m004606	84.47	103	16	0	451	759	1	103	2e-79	189
Contig39399	30076.m004606	84.7	183	28	0	269	817	1	183	2e-102	306
Contig25858	30076.m004607	83.65	159	24	1	132	608	11	167	1e-83	256
Contig12459	30076.m004617	89.91	347	34	1	744	1781	197	543	0	614
Contig16291	30076.m004617	88.46	745	47	2	112	2337	1	709	0	1295
Contig29510	30076.m004634	87.04	270	35	0	511	1320	38	307	4e-177	508
Contig29973	30076.m004634	81.79	346	59	1	314	1351	23	364	0	603
Contig11325	30076.m004679	75.77	260	62	1	481	1260	282	540	0	367
Contig50310	30076.m004679	71.55	232	52	2	1	654	496	727	1e-96	307
Contig34611	30076.m004684	87.01	354	46	0	94	1155	6	359	0	648
Contig23462	30076.m004686	74.22	225	30	1	214	888	170	366	1e-123	332
Contig51642	30076.m004686	71.05	304	49	2	1	912	102	366	1e-137	406
Contig11113	30078.m002217	65.32	124	43	0	490	861	93	216	2e-43	155
Contig14701	30078.m002278	93.33	390	26	0	346	1515	1	390	0	732
Contig15269	30078.m002278	95.64	390	17	0	176	1345	1	390	0	749
Contig37305	30078.m002278	85.24	393	47	2	146	1300	1	390	0	644
Contig8043	30078.m002298	96.51	688	24	0	507	2570	1	688	0	1288
Contig49996	30078.m002310	89.68	126	13	0	846	1223	167	292	2e-99	239
Contig26050	30078.m002319	85.22	717	103	1	99	2249	1	714	0	1298
Contig1485	30091.m000229	78.41	301	64	1	5	907	46	345	4e-167	478
Contig26600	30094.m000674	74.76	210	52	1	1208	1834	1	210	2e-57	200
Contig50468	30094.m000674	74.76	210	52	1	1085	1711	1	210	1e-57	200
Contig45940	30099.m001643	70.65	184	42	1	1	516	77	260	4e-87	265
Contig23440	30099.m001718	73.19	414	108	2	290	1531	27	437	0	658
Contig25966	30099.m001718	75.41	244	57	2	179	910	197	437	7e-166	394
Contig41564	30099.m001718	75.32	231	54	2	179	871	210	437	8e-123	371
Contig45896	30099.m001718	75.41	244	57	2	179	910	197	437	7e-166	394
Contig44168	30099.m001719	63.41	328	97	3	20	934	167	494	6e-152	444
Contig10720	30099.m001720	76.48	438	103	0	170	1483	43	480	0	734
Contig15330	30099.m001720	72.26	393	109	0	657	1835	6	398	0	610
Contig20066	30099.m001720	70.94	413	112	1	34	1272	6	410	0	621
Contig31481	30099.m001720	74.95	475	119	0	34	1458	6	480	0	776
Contig44118	30099.m001720	77.88	312	69	0	446	1381	169	480	0	532
Contig6603	30099.m001724	68.72	243	68	2	1	729	83	317	6e-148	347
Contig19439	30099.m001724	69.55	312	94	1	54	989	169	479	0	472
Contig33845	30099.m001724	73.38	447	118	1	54	1394	34	479	0	709
Contig37427	30099.m001724	69.55	312	94	1	54	989	169	479	0	472
Contig4335	30100.m000783	87.76	245	27	1	459	1184	233	477	0	460
Contig16893	30100.m000783	89.59	567	56	1	93	1784	1	567	0	1067
Contig17544	30100.m000783	91.06	302	27	0	826	1731	266	567	0	589
Contig2942	30108.m000235	97.49	439	11	0	152	1468	1	439	0	858
Contig17918	30108.m000236	92.62	447	28	2	696	2036	25	466	0	850
Contig22569	30108.m000236	95.35	387	18	0	423	1583	80	466	0	776
Contig24139	30108.m000236	97.67	258	6	0	519	1292	25	282	3e-178	528
Contig33310	30108.m000236	97.97	246	5	0	696	1433	25	270	1e-164	505
Contig50848	30108.m000236	95.7	442	19	0	391	1716	25	466	0	881
Contig889	30111.m000729	59.38	453	148	9	1170	2447	260	703	0	489
Contig36657	30115.m001209	83.29	347	57	1	1305	2345	250	595	0	629
Contig785	30116.m000377	85.71	252	36	0	1182	1937	156	407	2e-151	454
Contig32219	30116.m000377	87.4	246	31	0	176	913	162	407	3e-151	453
Contig38584	30116.m000381	64.16	173	58	3	1008	1523	246	415	6e-102	236
Contig5834	30120.m000354	86.64	434	57	1	388	1689	1	433	0	764
Contig7339	30120.m000354	82.64	455	57	2	852	2216	1	433	0	751
Contig10070	30120.m000354	86.64	434	57	1	388	1689	1	433	0	764
Contig33926	30120.m000354	86.64	434	57	1	955	2256	1	433	0	764
Contig36775	30120.m000354	86.41	434	58	1	3656	4957	1	433	0	761
Contig50924	30120.m000354	86.64	434	57	1	560	1861	1	433	0	764
Contig3351	30120.m000358	46.86	175	84	1	615	1112	344	518	2e-57	158
Contig38580	30120.m000358	47.95	171	80	1	594	1079	348	518	2e-57	159
Contig38871	30120.m000358	39.48	423	230	6	992	2194	100	518	3e-71	252
Contig41618	30120.m000358	39.24	423	231	6	602	1804	100	518	4e-71	252
Contig52315	30120.m000371	72.22	126	35	0	245	622	398	523	4e-108	209
Contig14390	30128.m008558	84.48	116	18	0	1623	1970	278	393	2e-83	188
Contig23213	30128.m008558	56.35	252	91	2	2528	3262	403	642	2e-83	271
Contig41364	30128.m008565	86.59	179	15	1	350	886	84	253	8e-104	311
Contig48584	30128.m008565	96.34	164	6	0	3	494	80	243	2e-111	331
Contig39082	30128.m008566	89.13	414	44	1	249	1490	29	441	0	705
Contig7373	30128.m008595	70.43	230	65	3	757	1443	20	247	4e-83	271
Contig14725	30128.m008606	88.24	153	18	0	306	764	9	161	3e-87	286
Contig18656	30128.m008606	88.69	168	19	0	1634	2137	9	176	5e-97	315
Contig20106	30128.m008606	88.69	168	19	0	125	628	9	176	5e-99	315
Contig40382	30128.m008606	88.69	168	19	0	2272	2775	9	176	7e-97	315
Contig48210	30128.m008606	88.69	168	19	0	2546	3049	9	176	7e-98	315
Contig4540	30128.m008612	96.82	220	7	0	434	1093	1	220	5e-142	427
Contig25940	30128.m008620	86.98	215	27	1	140	784	86	299	2e-145	394
Contig41563	30128.m008620	85	300	35	2	1	900	10	299	0	527
Contig48683	30128.m008649	92.74	179	13	0	3	539	711	889	8e-119	354
Contig2373	30128.m008656	70.29	441	125	2	620	1924	124	564	0	619
Contig10769	30128.m008656	63.86	736	212	4	210	2417	1	682	0	933
Contig24814	30128.m008656	64.81	591	167	4	192	1922	1	564	0	749
Contig27033	30128.m008656	72.39	518	143	0	186	1739	206	723	0	748
Contig31106	30128.m008656	69.83	517	150	1	186	1718	207	723	0	702
Contig33039	30128.m008656	67.33	352	115	0	1312	2367	215	566	3e-180	429
Contig37948	30128.m008656	68.97	145	45	0	446	880	579	723	1e-97	220
Contig38935	30128.m008656	72.75	411	112	0	683	1915	154	564	0	609
Contig39248	30128.m008656	68.08	686	203	2	377	2392	1	684	0	946
Contig44781	30128.m008656	76.47	68	16	0	2	205	560	627	5e-29	120
Contig48487	30128.m008656	73.02	315	85	0	3	947	177	491	1e-150	462
Contig26323	30128.m008667	86.63	202	27	0	1015	1620	48	249	8e-101	328
Contig10338	30128.m008684	89.89	524	52	1	1610	3178	1	524	0	980
Contig33632	30128.m008684	87.99	283	32	2	1613	2458	243	524	0	503
Contig14911	30128.m008690	30.95	840	465	24	2862	5372	1657	2384	3e-126	315
Contig18851	30128.m008690	44.14	111	61	1	1	333	1364	1473	6e-21	90.9
Contig22966	30128.m008690	33.6	503	236	13	674	2131	746	1167	1e-127	202
Contig31136	30128.m008706	57.99	457	172	5	141	1493	34	476	3e-153	454
Contig48147	30128.m008731	81.9	116	21	0	2	349	32	147	3e-83	195
Contig47713	30128.m008749	75.9	166	39	1	2	496	132	297	2e-72	178
Contig44388	30128.m008789	53.33	195	43	1	4	588	121	267	7e-96	194
Contig3956	30128.m008819	57.59	191	69	3	743	1279	3	193	3e-32	132
Contig45414	30128.m008819	80	55	11	0	7	171	25	79	6e-29	92.4
Contig45671	30128.m008819	67.61	71	22	1	95	304	3	73	5e-25	78.2
Contig46233	30128.m008819	60.23	171	67	1	792	1301	3	173	2e-31	130
Contig117	30128.m008903	91.8	122	10	0	213	578	379	500	5e-92	210
Contig5235	30128.m008920	60.13	153	53	1	2	436	178	330	3e-94	193
Contig44024	30128.m008920	42.03	138	50	3	2214	2618	289	399	1e-20	101
Contig24046	30128.m008945	83.02	318	50	2	290	1237	23	338	0	560
Contig24756	30128.m008945	83.97	312	46	2	290	1219	29	338	0	554
Contig34967	30128.m008945	81.99	322	54	2	357	1316	19	338	0	557
Contig23632	30128.m008959	88.48	217	25	0	204	854	1	217	3e-144	414
Contig38998	30128.m008959	88.48	217	25	0	204	854	1	217	6e-144	414
Contig43000	30128.m008959	86.47	133	18	0	238	636	1	133	9e-80	253
Contig49544	30128.m009004	53.64	220	91	3	260	895	43	259	4e-69	218
Contig28886	30128.m009008	37.91	997	507	33	491	3349	1	929	2e-144	467
Contig31529	30128.m009008	39.75	551	275	20	639	2228	227	741	5e-105	288
Contig1270	30128.m009010	73.42	380	94	3	274	1392	1	380	0	542
Contig12469	30128.m009010	79.15	609	118	4	349	2154	1	607	0	991
Contig24704	30128.m009010	74.79	603	136	5	309	2075	7	607	0	911
Contig26266	30128.m009010	73.23	609	137	5	274	2028	1	607	0	904
Contig5556	30128.m009022	71.55	355	88	3	484	1512	4	357	1e-170	496
Contig10843	30128.m009022	79.44	355	70	2	484	1542	4	357	0	569
Contig31392	30128.m009051	77.32	97	20	1	638	922	114	210	1e-44	158
Contig16226	30129.m000358	74.3	214	54	1	957	1598	1	213	1e-110	338
Contig1991	30129.m000363	91.19	295	26	0	271	1155	1	295	0	544
Contig34809	30129.m000371	77.84	176	38	1	196	720	15	190	2e-70	229
Contig10694	30131.m006881	90.24	205	19	1	236	850	435	638	0	337
Contig14860	30131.m006881	94.81	617	32	0	354	2204	1	617	0	1135
Contig47862	30131.m006881	95.93	295	12	0	870	1754	323	617	0	501
Contig14576	30131.m006946	61.61	112	39	2	147	473	12	122	1e-39	144
Contig39273	30131.m006974	58.13	535	184	8	2336	3901	17	524	0	601
Contig38250	30131.m007024	78.71	465	75	5	316	1704	1	443	0	736
Contig486	30131.m007079	76.76	185	21	2	588	1142	172	334	7e-85	272
Contig16269	30131.m007079	81.93	332	59	1	206	1201	4	334	0	532
Contig24313	30131.m007097	87.44	438	54	1	327	1640	25	461	0	793
Contig29060	30131.m007097	87.92	265	32	0	327	1121	25	289	4e-156	465
Contig2988	30131.m007112	72.24	562	136	3	258	1916	1	551	0	815
Contig16306	30131.m007112	79.44	287	59	0	302	1162	265	551	0	494
Contig38587	30131.m007112	77.16	289	66	0	339	1205	263	551	2e-164	483
Contig20607	30131.m007133	61.45	428	130	7	2	1276	12	407	2e-160	490
Contig37636	30131.m007133	64.95	331	100	4	582	1568	5	321	7e-163	406
Contig38058	30131.m007133	77.87	122	27	0	622	987	189	310	6e-153	207
Contig42569	30131.m007163	59.7	67	25	2	45	242	84	149	1e-23	70.9
Contig44330	30131.m007181	80.95	105	20	0	553	867	210	314	2e-80	171
Contig32092	30131.m007218	62.44	213	79	1	162	797	103	315	3e-111	269
Contig33732	30131.m007218	71.43	315	88	2	209	1147	1	315	6e-164	471
Contig38474	30131.m007218	70.89	213	61	1	209	844	103	315	3e-112	315
Contig1720	30131.m007263	91.24	137	12	0	43	453	127	263	4e-56	193
Contig45873	30138.m003830	88.67	150	14	1	28	477	499	645	4e-88	280
Contig49391	30138.m003830	94.9	98	5	0	188	481	548	645	3e-71	205
Contig3904	30138.m003855	77.16	451	99	2	408	1760	208	654	0	718
Contig3459	30138.m003927	60.34	232	92	0	321	1016	91	322	7e-100	317
Contig4439	30138.m003927	63.93	305	110	0	326	1240	17	321	9e-151	439
Contig14142	30138.m003927	60.19	309	123	0	321	1247	14	322	2e-143	426
Contig15912	30138.m003927	59.41	170	69	0	89	598	8	177	5e-68	228
Contig21427	30138.m003927	57.64	229	97	0	245	931	24	252	3e-97	303
Contig28408	30138.m003927	61.64	159	61	0	1401	1877	8	166	6e-65	224
Contig37052	30138.m003927	63.77	265	96	0	295	1089	27	291	8e-129	381
Contig37710	30138.m003927	63.97	272	98	0	495	1310	17	288	3e-132	392
Contig39313	30138.m003927	43.89	180	88	1	251	751	143	322	2e-69	154
Contig42129	30138.m003927	53.12	192	68	1	89	664	8	177	2e-66	215
Contig716	30138.m003987	64.45	211	73	1	1059	1685	75	285	2e-71	238
Contig19015	30138.m003987	64.45	211	73	1	193	819	75	285	9e-74	238
Contig47075	30138.m003987	64.45	211	73	1	171	797	75	285	1e-70	237
Contig42792	30138.m004021	64.32	185	52	7	105	659	158	328	9e-59	199
Contig31970	30138.m004025	80.94	446	76	1	361	1698	21	457	0	730
Contig21915	30143.m001162	59.58	673	214	15	2	1936	1	643	0	672
Contig25961	30143.m001172	76.42	971	171	6	1587	4424	477	1414	0	1467
Contig48609	30143.m001200	86.83	243	32	0	888	1616	1	243	3e-147	444
Contig44265	30143.m001219	58.87	141	45	5	187	582	13	149	4e-23	98.2
Contig50726	30143.m001219	52.66	169	51	6	297	776	1	149	2e-24	103
Contig7561	30146.m003475	84.64	332	49	1	49	1044	8	337	0	572
Contig38119	30146.m003537	80	60	12	0	417	596	34	93	4e-36	99.8
Contig19219	30146.m003580	88.5	113	13	0	11	349	371	483	2e-39	147
Contig39407	30146.m003580	86.52	89	12	0	3	269	395	483	2e-35	134
Contig43194	30146.m003580	66.86	344	112	1	294	1319	3	346	8e-145	431
Contig17175	30147.m013759	81.82	308	56	0	783	1706	9	316	0	528
Contig23738	30147.m013759	82.3	305	54	0	787	1701	12	316	3e-179	527
Contig40502	30147.m013759	78.55	317	56	1	772	1722	12	316	4e-177	514
Contig47346	30147.m013759	78.41	315	61	1	154	1098	9	316	3e-176	508
Contig35931	30147.m013817	92.44	238	18	0	297	1010	83	320	4e-153	445
Contig45231	30147.m013829	88.6	307	33	1	204	1118	64	370	0	542
Contig2291	30147.m013850	80.73	275	24	1	418	1242	190	435	1e-150	439
Contig15817	30147.m013850	89.19	222	24	0	418	1083	214	435	2e-132	403
Contig24803	30147.m013850	81.55	439	42	3	877	2187	34	435	0	719
Contig34555	30147.m013850	88.28	435	49	2	154	1452	1	435	0	792
Contig39571	30147.m013850	89.05	402	42	2	1092	2291	34	435	0	739
Contig44247	30147.m013883	91.85	491	40	0	401	1873	307	797	0	962
Contig31260	30147.m013894	96.02	427	16	1	172	1452	3	428	0	855
Contig42398	30147.m014006	78.05	164	36	0	412	903	127	290	6e-89	276
Contig30499	30147.m014011	79.73	291	44	1	748	1620	339	614	0	500
Contig34717	30147.m014011	74.07	455	71	4	392	1711	124	546	0	686
Contig43460	30147.m014049	76.71	73	16	1	814	1032	490	561	2e-24	85.5
Contig11437	30147.m014074	71.76	170	32	2	8	511	1	156	2e-73	245
Contig39186	30147.m014074	82.47	154	25	1	24	479	1	154	5e-80	269
Contig42670	30147.m014083	44.7	472	239	4	272	1633	6	473	2e-119	371
Contig41932	30147.m014091	62.61	452	149	6	353	1657	142	590	4e-177	523
Contig13769	30147.m014121	83.33	102	17	0	99	404	511	612	4e-53	187
Contig1328	30147.m014161	79.41	102	21	0	490	795	202	303	2e-75	181
Contig10097	30147.m014196	72.64	592	120	1	1	1650	116	707	0	875
Contig36844	30147.m014276	72.42	330	80	3	3164	4129	1802	2128	0	490
Contig39806	30147.m014282	92.59	108	8	0	3	326	9	116	2e-64	216
Contig1059	30147.m014320	74.78	226	36	1	462	1139	233	437	2e-107	335
Contig33335	30147.m014320	78.92	204	41	1	113	718	104	307	5e-108	333
Contig35174	30147.m014320	80	340	65	2	417	1427	104	443	0	562
Contig38731	30147.m014320	80	345	65	3	536	1558	99	443	0	568
Contig42998	30147.m014320	70.73	410	100	3	404	1573	28	437	0	588
Contig47373	30147.m014320	67.49	446	121	6	282	1550	1	445	0	593
Contig48798	30147.m014368	69.55	220	64	1	1	651	55	274	1e-95	289
Contig8383	30147.m014439	56.92	325	140	0	4	978	1015	1339	1e-133	398
Contig18485	30147.m014452	56.02	723	239	11	443	2437	109	810	0	766
Contig25758	30147.m014452	55.45	743	269	11	336	2396	74	810	0	780
Contig26543	30147.m014513	76.22	185	43	1	398	949	17	201	9e-87	267
Contig39660	30147.m014513	79.08	153	31	1	388	843	35	187	9e-72	227
Contig49394	30147.m014513	79.08	153	31	1	382	837	35	187	8e-72	227
Contig1540	30147.m014515	83.87	248	39	1	250	990	212	459	1e-143	424
Contig41554	30147.m014525	73.02	567	100	1	524	2224	148	661	0	823
Contig33914	30147.m014528	94.9	196	10	0	242	829	169	364	0	384
Contig10931	30148.m001425	42.25	142	80	2	187	609	17	157	9e-26	108
Contig13319	30148.m001425	43.66	142	77	3	391	813	18	157	4e-27	110
Contig30190	30148.m001425	42.96	142	78	3	10	432	18	157	5e-27	108
Contig32324	30148.m001425	42.96	142	78	3	342	764	18	157	2e-26	108
Contig36036	30148.m001425	41.6	125	70	3	356	727	18	140	1e-20	92.4
Contig47885	30148.m001425	44.19	129	70	2	162	545	30	157	3e-26	107
Contig48543	30148.m001425	44.66	103	57	0	179	487	55	157	2e-21	95.1
Contig49439	30148.m001425	42.96	142	78	3	118	540	18	157	1e-26	108
Contig13013	30148.m001433	57.82	275	108	4	719	1522	47	320	1e-90	293
Contig40654	30149.m000229	77.6	183	36	1	341	889	111	288	4e-87	270
Contig41577	30149.m000229	84.83	145	22	0	478	912	107	251	3e-73	235
Contig45355	30149.m000229	84.46	148	23	0	461	904	111	258	1e-75	241
Contig52007	30149.m000229	77.6	183	36	1	2	550	111	288	8e-87	270
Contig7956	30152.m002410	62.5	120	20	2	501	848	789	887	2e-84	146
Contig32216	30152.m002425	94.19	172	10	0	370	885	189	360	4e-156	340
Contig40676	30152.m002425	85.19	324	30	2	4	975	55	360	0	570
Contig772	30153.m000744	69.16	428	31	5	311	1594	285	611	0	558
Contig30940	30155.m001606	89.03	237	24	2	207	911	1	237	7e-137	400
Contig501	30155.m001621	69.81	318	77	2	110	1063	270	568	1e-150	447
Contig4804	30158.m000500	87.13	746	87	4	332	2560	1	740	0	1272
Contig38959	30158.m000500	89.74	614	59	2	266	2098	128	740	0	1076
Contig35317	30167.m000882	66.47	173	46	3	453	941	1	171	9e-64	207
Contig38568	30167.m000882	66.47	173	46	3	438	926	1	171	1e-63	207
Contig7776	30169.m006229	71.62	303	78	4	174	1058	96	398	2e-145	429
Contig5185	30169.m006314	54.98	442	179	5	386	1684	35	465	6e-149	451
Contig10423	30169.m006342	74.37	238	58	1	3	707	303	540	7e-168	371
Contig10868	30169.m006391	79.35	155	32	0	498	962	205	359	4e-112	253
Contig30514	30169.m006391	79.28	251	51	1	862	1611	109	359	8e-128	388
Contig35765	30169.m006391	79.11	359	74	1	184	1257	1	359	0	532
Contig50723	30169.m006391	80.75	239	45	1	200	913	121	359	3e-126	375
Contig17915	30169.m006406	41.15	209	113	5	907	1509	202	408	5e-63	135
Contig50568	30169.m006431	90.42	480	46	0	729	2168	752	1231	0	910
Contig24258	30169.m006469	81.74	115	18	1	374	718	88	199	2e-62	203
Contig7269	30169.m006479	91.3	460	40	0	696	2075	294	753	0	714
Contig26169	30169.m006479	88.83	376	42	0	1051	2178	287	662	0	536
Contig47265	30169.m006484	38.76	178	84	3	4	462	644	821	8e-24	105
Contig20164	30169.m006520	86.36	198	26	1	1561	2151	65	262	9e-100	323
Contig39351	30169.m006524	67.71	192	60	2	1	573	163	353	8e-89	274
Contig7829	30169.m006576	48.92	325	152	3	30	998	1	313	3e-81	263
Contig50268	30169.m006578	63.16	171	53	3	3	512	195	356	2e-75	199
Contig6992	30169.m006591	86.36	264	9	2	956	1747	94	330	0	461
Contig46270	30169.m006591	90.96	188	5	1	1	564	94	269	3e-117	352
Contig29908	30169.m006595	88.26	903	91	3	533	3232	830	1720	0	1616
Contig14132	30170.m013592	79.52	83	17	0	338	586	118	200	2e-98	144
Contig15692	30170.m013592	76.8	125	29	0	2	376	217	341	2e-107	164
Contig50231	30170.m013627	83.33	186	31	0	631	1188	604	789	4e-148	305
Contig38564	30170.m013722	92.35	183	14	0	2	550	23	205	6e-155	359
Contig11192	30170.m013734	90.79	847	30	3	1317	3857	379	1177	0	1480
Contig24397	30170.m013734	95.55	292	4	1	2811	3686	895	1177	0	578
Contig42982	30170.m013734	98.68	758	10	0	1512	3785	420	1177	0	1511
Contig43077	30170.m013734	98.61	722	10	0	1295	3460	456	1177	0	1492
Contig16314	30170.m013762	77.32	754	165	1	2508	4769	22	769	0	1170
Contig32976	30170.m013762	78.99	733	154	0	443	2641	37	769	0	1169
Contig48447	30170.m013805	90.6	383	36	0	520	1668	194	576	0	700
Contig41198	30170.m013826	77.64	237	42	2	946	1638	305	536	0	343
Contig18147	30170.m013837	67.24	174	48	2	429	950	3	167	1e-74	236
Contig10174	30170.m013883	85.2	196	29	0	435	1022	76	271	1e-122	362
Contig36210	30170.m013883	82.43	148	26	0	3	446	68	215	7e-99	265
Contig13539	30170.m013889	30.91	482	260	13	2180	3622	9	418	4e-48	185
Contig18252	30170.m013889	33.06	360	188	9	514	1590	76	383	4e-42	164
Contig19330	30170.m013889	30.98	481	260	13	507	1946	9	418	1e-49	186
Contig31779	30170.m013889	31.62	427	238	13	1251	2519	44	420	1e-51	192
Contig36807	30170.m013889	31.62	427	238	13	847	2115	44	420	6e-52	192
Contig37217	30170.m013889	31.62	427	238	13	1219	2487	44	420	1e-51	192
Contig39968	30170.m013889	43.9	123	65	2	199	567	302	420	2e-28	117
Contig48108	30170.m013889	38.31	248	114	6	4	747	212	420	2e-46	169
Contig49351	30170.m013889	54.55	88	36	1	318	581	284	367	6e-30	106
Contig50890	30170.m013915	74.05	131	33	1	806	1195	80	210	3e-113	211
Contig50111	30170.m013930	48.63	366	167	5	3	1088	811	1159	5e-94	312
Contig40209	30170.m013993	82.72	81	14	0	393	635	249	329	2e-41	150
Contig23887	30170.m014003	83.44	157	26	0	155	625	1	157	2e-93	290
Contig23558	30170.m014016	86.02	186	26	0	145	702	28	213	4e-118	347
Contig34249	30170.m014016	74.68	158	39	1	148	618	30	187	9e-80	246
Contig40682	30170.m014016	83.98	181	29	0	678	1220	27	207	3e-108	327
Contig43695	30170.m014016	86.02	186	26	0	468	1025	28	213	6e-116	347
Contig44608	30170.m014026	80.91	220	30	1	6	665	55	262	3e-128	371
Contig25409	30170.m014081	78.82	203	43	0	262	870	232	434	3e-125	347
Contig6703	30170.m014083	62.53	403	149	2	747	1949	221	623	0	451
Contig22889	30170.m014109	79.82	114	23	0	453	794	1	114	8e-56	197
Contig46280	30170.m014109	79.82	114	23	0	100	441	1	114	6e-61	197
Contig46477	30170.m014109	79.82	114	23	0	445	786	1	114	5e-61	197
Contig52509	30170.m014120	91.87	209	17	0	46	672	1	209	3e-124	376
Contig11175	30170.m014173	83.85	322	45	4	153	1115	8	323	2e-166	480
Contig49287	30170.m014173	85.52	297	36	4	333	1220	33	323	4e-165	478
Contig28898	30170.m014176	84.88	410	62	0	339	1568	86	495	0	718
Contig9906	30170.m014190	99.06	424	4	0	2053	3324	1	424	0	855
Contig19976	30170.m014190	98.98	392	4	0	588	1763	33	424	0	784
Contig30260	30170.m014240	73.46	324	77	2	330	1289	1	319	8e-172	493
Contig39244	30170.m014240	72.94	170	42	1	330	827	150	319	7e-80	258
Contig22216	30170.m014247	82.33	232	33	2	121	816	1	224	2e-133	387
Contig49825	30170.m014261	71.25	80	23	0	3	242	72	151	3e-58	123
Contig15686	30170.m014287	81.33	300	54	2	86	982	1	299	1e-172	491
Contig217	30170.m014288	92.24	361	28	0	2240	3322	1	361	0	708
Contig48485	30170.m014288	80.31	381	55	2	70	1212	1	361	0	626
Contig20265	30170.m014291	80.36	168	32	1	341	841	1	168	3e-71	226
Contig45101	30170.m014307	46.18	288	111	5	1	825	135	391	2e-83	225
Contig51174	30170.m014311	73.33	120	27	1	2	361	157	271	2e-58	198
Contig27184	30170.m014324	81.87	193	34	1	523	1101	258	449	2e-105	328
Contig35165	30170.m014350	92.68	41	3	0	2	124	150	190	3e-30	80.5
Contig15050	30170.m014367	80.91	241	46	0	2	724	55	295	3e-133	425
Contig29614	30170.m014367	77.3	326	74	0	669	1646	51	376	0	508
Contig2672	30170.m014375	62.07	319	100	5	618	1511	1	319	4e-127	382
Contig39632	30170.m014375	62.07	319	100	5	1229	2122	1	319	2e-124	382
Contig40581	30170.m014375	62.07	319	100	5	1058	1951	1	319	4e-125	382
Contig42619	30170.m014375	62.07	319	100	5	1045	1938	1	319	4e-125	382
Contig45933	30170.m014375	59.79	291	96	5	155	964	1	291	2e-109	329
Contig48266	30170.m014375	62.07	319	100	5	1070	1963	1	319	5e-125	382
Contig52071	30170.m014375	62.07	319	100	5	2221	3114	1	319	4e-121	382
Contig43204	30171.m000424	59.5	442	157	6	7	1278	100	537	1e-171	501
Contig10541	30174.m008613	57	100	38	2	1112	1399	1	99	4e-23	105
Contig4068	30174.m008662	94.75	438	23	0	508	1821	388	825	0	789
Contig5298	30174.m008698	64.53	406	96	9	477	1565	1	401	1e-143	428
Contig26567	30174.m008698	67.24	406	96	8	477	1598	1	401	6e-139	426
Contig2168	30174.m008710	87.89	454	51	3	2	1354	617	1069	0	808
Contig40812	30174.m008710	83.21	274	29	2	249	1070	79	335	5e-161	427
Contig30869	30174.m008720	91.35	532	46	0	6	1601	37	568	0	984
Contig48055	30174.m008720	91.23	399	35	0	376	1572	37	435	0	733
Contig4152	30174.m008731	79.49	434	75	5	78	1364	193	617	0	662
Contig12595	30174.m008731	81.79	368	62	2	1376	2464	210	577	0	615
Contig16694	30174.m008731	77.95	449	84	6	589	1917	178	617	0	665
Contig22498	30174.m008731	72.89	166	39	3	598	1077	178	343	2e-55	199
Contig14743	30174.m008734	59.31	145	54	1	256	675	78	222	1e-56	187
Contig22378	30174.m008751	87.94	373	36	2	1492	2610	361	724	0	643
Contig35666	30174.m008751	86.22	733	90	3	431	2623	1	724	0	1177
Contig20287	30174.m008799	77.05	122	22	1	86	451	124	239	2e-59	191
Contig20679	30174.m008826	90.91	132	12	0	1041	1436	255	386	5e-88	237
Contig38297	30174.m008826	84.98	213	29	1	859	1497	195	404	7e-110	345
Contig14148	30174.m008842	68.81	109	34	0	499	825	1	109	4e-45	155
Contig22997	30174.m008842	71.86	167	47	0	132	632	1	167	1e-79	249
Contig47648	30174.m008842	83.67	49	8	0	4	150	77	125	2e-31	90.1
Contig36568	30174.m008853	94.89	333	17	0	255	1253	6	338	0	651
Contig14885	30174.m008894	69.65	313	52	4	24	959	1	271	4e-101	312
Contig30401	30174.m008948	75	328	52	4	1201	2181	163	461	0	493
Contig1019	30174.m009095	91.76	170	14	0	340	849	359	528	0	326
Contig23088	30174.m009149	44.29	140	56	4	645	1031	108	236	9e-22	99.4
Contig11816	30180.m001013	89.36	329	34	1	151	1137	5	332	0	552
Contig32139	30180.m001013	86.85	213	27	1	469	1107	121	332	1e-148	342
Contig39677	30180.m001023	80.83	339	63	1	718	1728	96	434	0	550
Contig23985	30180.m001060	80.7	57	11	0	138	308	1	57	3e-28	108
Contig46849	30190.m010811	75.42	118	29	0	148	501	18	135	2e-57	191
Contig32556	30190.m010843	92.54	134	10	0	288	689	103	236	9e-84	265
Contig46986	30190.m010917	80.58	309	55	2	520	1431	1	309	3e-103	321
Contig13674	30190.m010952	59.01	161	52	4	1529	1972	76	235	4e-48	176
Contig39872	30190.m010952	59.62	156	49	4	293	721	81	235	9e-47	172
Contig51517	30190.m010952	58.39	149	48	4	1655	2062	88	235	9e-43	161
Contig13724	30190.m010966	43.4	394	182	6	247	1311	369	760	1e-79	277
Contig40773	30190.m010966	48.07	181	92	1	8	550	582	760	2e-38	150
Contig35740	30190.m010970	79.15	398	80	2	354	1538	4	401	0	652
Contig48866	30190.m010970	90.45	220	21	0	438	1097	208	427	6e-168	397
Contig52536	30190.m011001	84.71	170	26	0	6	515	25	194	1e-97	303
Contig19165	30190.m011011	84.98	333	19	2	163	1161	429	730	0	576
Contig49434	30190.m011011	88	300	33	1	1	900	341	637	0	550
Contig22131	30190.m011030	65.62	256	85	2	53	811	35	290	2e-112	345
Contig32323	30190.m011048	87.54	321	29	1	1	963	33	342	0	584
Contig49354	30190.m011048	91.59	107	9	0	174	494	215	321	6e-72	213
Contig44893	30190.m011096	97.17	212	6	0	257	892	334	545	4e-153	435
Contig38832	30190.m011176	90.62	192	17	1	3	578	896	1086	2e-124	386
Contig38948	30190.m011199	81.59	239	44	0	259	975	1	239	5e-138	412
Contig27747	30190.m011230	75.72	173	41	1	745	1260	34	206	8e-72	244
Contig34767	30190.m011230	71.11	225	64	1	127	798	33	257	2e-103	299
Contig37556	30190.m011230	60.86	327	73	4	104	1081	43	315	2e-115	353
Contig34243	30190.m011296	90.99	333	29	1	434	1429	464	796	0	598
Contig41720	30190.m011296	95.06	243	12	0	1435	2163	458	700	2e-157	455
Contig14481	30190.m011344	69.81	212	48	3	203	793	333	543	2e-75	249
Contig12966	30198.m000860	75	408	68	2	2	1123	306	713	0	613
Contig588	30204.m001803	66.08	339	99	6	819	1829	221	545	1e-121	379
Contig35255	30204.m001803	66.14	319	94	6	591	1538	209	516	2e-111	360
Contig1164	30223.m000144	37.7	191	107	3	1237	1803	123	303	1e-30	131
Contig7001	30223.m000144	37.7	191	107	3	915	1481	123	303	7e-31	130
Contig34487	30223.m000144	37.7	191	107	3	937	1503	123	303	2e-30	130
Contig15939	30226.m002024	81.15	122	23	0	164	529	3	124	3e-52	171
Contig7380	30226.m002037	68.79	141	42	1	167	583	1	141	1e-53	179
Contig36331	30226.m002037	82.98	141	24	0	170	592	1	141	2e-75	239
Contig24078	38042.m000017	91.3	69	6	0	20	226	1	69	2e-33	132
Contig34074	38042.m000017	91.3	69	6	0	2538	2744	1	69	3e-33	132
Contig50030	41083.m000017	94.32	88	5	0	148	411	12	99	8e-50	167
Contig41446	44238.m000013	95.11	225	11	0	306	980	23	247	1e-138	417
Contig26740	45457.m000037	83.94	218	21	1	3953	4606	1	204	2e-103	336
Contig23324	46912.m000011	81.97	61	9	1	696	878	1	59	5e-22	94
Contig41960	46912.m000011	81.97	61	9	1	583	765	1	59	3e-22	94
Contig29678	48565.m000015	97.28	184	5	0	1310	1861	1	184	3e-112	355
Contig50189	48565.m000015	97.28	184	5	0	1225	1776	1	184	2e-112	355
Contig25320	49623.m000014	51.96	102	41	2	503	808	104	197	4e-23	100
Contig19703	50537.m000016	56.73	104	39	1	157	450	29	132	3e-28	108
Contig5024	50775.m000030	82.76	58	8	1	22	189	27	84	8e-24	96.3
Contig36693	52317.m000020	80.81	271	49	2	2	808	286	555	6e-158	463
Contig1698	52373.m000022	100	81	0	0	120	362	39	119	4e-50	141
Contig19780	52373.m000022	100	63	0	0	2	190	39	101	5e-47	130
Contig21179	52373.m000022	95.2	125	0	1	62	436	1	119	9e-63	213
Contig26224	52373.m000022	88.98	127	6	1	1117	1497	1	119	1e-58	197
Contig7606	54113.m000054	92.45	106	8	0	114	431	550	655	3e-54	197
Contig10757	54113.m000054	94.07	135	8	0	1203	1607	62	196	2e-93	260
Contig39165	54113.m000054	92.92	113	8	0	717	1055	543	655	9e-83	214
Contig43467	54113.m000054	78.38	111	15	1	1	333	543	644	1e-45	169
Contig2625	58936.m000022	87.85	362	32	2	805	1890	190	539	0	503
Contig15485	58936.m000022	85.9	156	20	1	660	1127	305	458	0	199
Contig21602	58936.m000022	86.02	515	41	2	666	2123	27	539	0	722
Contig31858	58936.m000022	88.42	380	32	2	366	1505	172	539	0	540
Contig41749	58936.m000022	91.13	417	35	1	457	1707	125	539	0	638
Contig52195	58936.m000022	73.64	368	51	3	3	974	1	366	7e-140	428
Contig43941	59505.m000056	87.06	85	11	0	434	688	39	123	5e-46	156
Contig19823	Aquca_001_00635.1	76.23	244	57	1	894	1625	152	394	4e-176	371
Contig16700	Aquca_002_00059.1	60.08	531	205	3	214	1788	858	1387	0	644
Contig20296	Aquca_002_00462.3	70.63	463	134	2	3	1391	47	507	0	653
Contig19842	Aquca_002_01058.1	87.92	149	18	0	560	1006	1	149	8e-114	249
Contig38428	Aquca_002_01181.1	72.31	260	71	1	829	1608	959	1217	0	402
Contig21240	Aquca_002_01328.1	92.22	90	7	0	292	561	77	166	4e-52	177
Contig7941	Aquca_002_01398.1	75.49	257	63	0	136	906	238	494	0	412
Contig26509	Aquca_003_00638.1	58.1	105	38	1	1330	1644	156	254	9e-40	125
Contig26928	Aquca_004_00034.1	85.56	90	13	0	564	833	25	114	3e-47	163
Contig4369	Aquca_004_00101.1	57.4	338	144	0	1256	2269	327	664	5e-122	392
Contig24857	Aquca_004_00255.1	63.76	218	26	2	685	1338	1	165	8e-69	233
Contig20297	Aquca_004_00462.1	93.07	101	7	0	439	741	1	101	3e-60	194
Contig22364	Aquca_004_00462.1	92.62	122	9	0	387	752	1	122	2e-75	233
Contig33604	Aquca_004_00462.2	93.97	116	7	0	476	823	1	116	2e-69	221
Contig10895	Aquca_004_00544.1	89.53	86	9	0	351	608	219	304	3e-45	159
Contig41035	Aquca_004_00670.1	94.44	108	4	1	2	319	92	199	3e-76	170
Contig37398	Aquca_004_00714.4	42.71	192	99	4	1	555	226	413	7e-43	155
Contig26683	Aquca_005_00217.1	72.6	73	20	0	237	455	52	124	2e-41	118
Contig25912	Aquca_005_00262.1	77.14	70	15	1	95	304	1	69	3e-23	95.1
Contig17071	Aquca_006_00143.3	91.11	90	8	0	564	833	29	118	2e-40	149
Contig33495	Aquca_006_00287.1	85.07	221	33	0	677	1339	1	221	3e-123	372
Contig42657	Aquca_007_00508.1	71.97	289	54	5	190	1026	129	400	9e-135	402
Contig46060	Aquca_007_00518.1	98.18	55	1	0	89	253	1	55	4e-26	102
Contig17141	Aquca_007_00723.1	66.22	595	172	10	78	1811	16	598	0	761
Contig49009	Aquca_008_00075.1	88.92	316	32	1	4	951	58	370	0	576
Contig33718	Aquca_009_00137.4	41.44	263	79	7	426	1010	18	273	1e-45	165
Contig42585	Aquca_009_00965.1	94.07	135	8	0	1	405	37	171	1e-85	278
Contig1180	Aquca_010_00127.3	90.54	74	7	0	1384	1605	291	364	3e-36	147
Contig40038	Aquca_010_00139.2	96	250	10	0	77	826	1	250	3e-136	395
Contig7227	Aquca_010_00627.1	80.55	401	67	5	236	1417	254	650	0	548
Contig15664	Aquca_011_00170.1	83.49	109	17	1	503	829	2	109	6e-45	159
Contig20586	Aquca_011_00170.1	82.73	110	18	1	498	827	2	110	4e-45	159
Contig37753	Aquca_011_00227.1	68.12	69	21	1	992	1195	115	183	5e-36	101
Contig692	Aquca_011_00408.1	62.62	610	202	6	261	2072	122	711	0	804
Contig15884	Aquca_011_00440.1	57.02	456	188	5	482	1843	50	499	0	552
Contig41559	Aquca_013_00417.4	57.76	116	16	1	125	472	43	125	1e-45	128
Contig50132	Aquca_013_00833.1	56.19	436	154	6	227	1492	694	1106	0	434
Contig22639	Aquca_014_00091.1	66.02	721	200	11	3	2138	13	697	0	895
Contig28633	Aquca_014_00137.2	83	200	34	0	618	1217	177	376	8e-89	291
Contig24438	Aquca_014_00347.1	58.9	73	25	1	312	515	35	107	8e-24	85.5
Contig34190	Aquca_014_00823.1	61.9	63	24	0	2191	2379	51	113	9e-32	87
Contig3335	Aquca_014_00924.1	70.09	321	96	0	40	1002	26	346	0	452
Contig30832	Aquca_015_00223.1	100	431	0	0	110	1402	1	431	0	863
Contig32190	Aquca_016_00349.1	57	1065	401	16	583	3714	229	1257	0	1047
Contig21654	Aquca_017_00189.1	66.67	180	59	1	110	649	68	246	2e-72	229
Contig6438	Aquca_017_00690.1	94.57	92	5	0	1546	1821	41	132	1e-53	195
Contig39722	Aquca_018_00110.5	77.1	297	63	1	23	898	2	298	2e-177	500
Contig13211	Aquca_020_00458.1	79.59	98	20	0	816	1109	90	187	3e-74	169
Contig36591	Aquca_020_00487.1	95.12	164	8	0	832	1323	52	215	1e-96	301
Contig44592	Aquca_020_00487.1	98.5	133	2	0	490	888	83	215	2e-77	246
Contig17090	Aquca_022_00064.1	89.31	131	14	0	2	394	113	243	6e-77	244
Contig32734	Aquca_022_00108.2	90.14	142	13	1	799	1224	153	293	3e-80	259
Contig42173	Aquca_022_00181.1	44.26	122	64	2	316	672	59	179	1e-26	107
Contig18762	Aquca_022_00254.3	77.82	266	59	0	283	1080	1	266	1e-150	436
Contig15676	Aquca_022_00329.1	89.13	92	10	0	54	329	44	135	5e-138	181
Contig30139	Aquca_022_00329.1	89.13	92	10	0	54	329	44	135	1e-142	181
Contig18343	Aquca_023_00080.1	68.47	352	65	6	2581	3627	1	309	8e-127	403
Contig19444	Aquca_023_00080.1	68.47	352	65	6	3085	4131	1	309	5e-125	402
Contig33978	Aquca_023_00080.1	68.47	352	65	6	5256	6302	1	309	9e-124	403
Contig47844	Aquca_023_00091.1	97.56	41	1	0	693	815	335	375	4e-31	85.5
Contig13756	Aquca_025_00039.1	81.58	76	13	1	541	765	164	239	9e-44	123
Contig41907	Aquca_025_00322.1	75.71	317	75	2	1204	2151	86	401	7e-135	414
Contig47481	Aquca_029_00030.1	57.41	108	40	1	585	908	317	418	8e-76	113
Contig12524	Aquca_030_00183.1	81.03	232	43	1	783	1475	282	513	6e-125	393
Contig25919	Aquca_034_00360.2	75.62	283	69	0	248	1096	1	283	8e-130	383
Contig36675	Aquca_034_00360.2	72.35	264	70	1	312	1103	1	261	2e-122	363
Contig8716	Aquca_035_00254.2	78.79	99	21	0	1120	1416	31	129	4e-49	172
Contig9592	Aquca_037_00086.1	50.75	800	271	10	4	2400	67	744	0	718
Contig35841	Aquca_037_00121.1	98.99	99	1	0	205	501	357	455	1e-76	202
Contig44049	Aquca_039_00077.1	29.7	266	168	5	581	1345	302	559	1e-21	103
Contig860	Aquca_043_00059.1	33.33	285	161	9	280	1089	156	426	6e-38	149
Contig6627	Aquca_043_00059.1	33.45	284	160	9	280	1086	157	426	2e-35	142
Contig18985	Aquca_043_00059.1	34.32	271	149	9	280	1047	170	426	9e-34	137
Contig42371	Aquca_043_00059.1	32.48	274	156	10	307	1083	156	415	3e-31	128
Contig45276	Aquca_043_00059.1	33.33	285	161	9	280	1089	156	426	5e-38	149
Contig15804	Aquca_044_00060.5	70.12	164	49	0	2907	3398	483	646	3e-99	261
Contig49770	Aquca_044_00148.2	98.17	109	2	0	724	1050	22	130	1e-53	186
Contig3121	Aquca_045_00035.2	81.88	138	25	0	1085	1498	384	521	1e-152	239
Contig28623	Aquca_045_00131.1	35.19	270	160	8	14	784	221	488	2e-25	110
Contig20336	Aquca_049_00092.2	64.75	139	41	2	1217	1609	1	139	2e-52	183
Contig14532	Aquca_053_00036.1	67.71	96	30	1	417	701	22	117	8e-36	135
Contig41283	Aquca_053_00036.1	66.3	92	30	1	377	649	22	113	6e-33	127
Contig48966	Aquca_055_00015.1	46.67	585	252	9	1	1746	192	719	7e-159	490
Contig11641	Aquca_058_00091.1	68.48	165	51	1	245	736	125	289	3e-77	249
Contig7624	Aquca_061_00013.1	43.3	97	55	0	1108	1398	17	113	2e-27	80.5
Contig12601	Aquca_070_00030.1	42.48	153	56	1	494	952	132	252	2e-43	125
Contig19291	Aquca_070_00030.1	42.48	153	56	1	375	833	132	252	2e-43	126
Contig13480	Aquca_074_00032.1	67.82	87	28	0	1	261	262	348	1e-40	135
Contig29385	Aquca_081_00028.1	58.54	82	33	1	320	562	371	452	1e-36	107
Contig18369	Aquca_091_00041.1	72.34	282	49	2	125	961	192	447	3e-120	309
Contig46954	Aquca_095_00020.1	51.13	133	56	2	1	384	40	168	5e-34	124
Contig34285	Aquca_108_00010.1	65.39	601	201	5	18	1808	259	856	0	734
Contig17038	Aquca_172_00001.1	45.3	117	63	1	3	350	137	253	1e-26	102
Contig42388	AT1G07870.2	71.43	175	45	1	940	1464	227	396	2e-137	258
Contig8190	AT1G26740.1	64.17	120	42	1	460	816	1	120	2e-41	150
Contig1995	AT1G27470.1	51.1	454	192	8	525	1847	375	811	0	421
Contig31285	AT1G66240.1	82.61	69	12	0	260	466	30	98	7e-34	124
Contig14347	AT1G71820.2	79.31	435	42	4	110	1282	19	449	0	644
Contig10100	AT1G80560.1	92.94	85	6	0	554	808	205	289	6e-70	169
Contig12113	AT3G01640.1	86.58	149	20	0	768	1214	32	180	2e-85	273
Contig29730	AT3G12590.1	63.58	906	222	8	747	3425	350	1160	0	1057
Contig43348	AT3G13750.1	72.93	410	105	3	1744	2970	6	410	0	634
Contig3195	AT3G15880.1	80.67	1138	213	4	250	3648	1	1136	0	1885
Contig18034	AT3G25430.1	49.12	285	129	5	753	1577	331	609	2e-138	283
Contig33150	AT4G01800.1	94.84	426	22	0	232	1509	145	570	0	845
Contig11084	AT4G10260.1	79.1	177	33	1	5	523	5	181	1e-83	271
Contig18555	AT4G11980.1	86.14	166	23	0	379	876	106	271	2e-93	296
Contig20269	AT4G30800.1	68.33	120	38	0	85	444	34	153	3e-58	186
Contig50322	AT4G32640.2	88.73	284	32	0	1409	2260	327	610	0	508
Contig37729	AT5G20620.1	99.45	364	2	0	85	1176	20	383	0	719
Contig29488	AT5G24440.1	58.73	63	26	0	2012	2200	221	283	5e-46	89
Contig24446	AT5G39150.1	50.98	204	56	5	168	773	22	183	6e-52	178
Contig31321	AT5G41360.1	81.25	64	11	1	441	632	309	371	1e-39	106
Contig23157	AT5G42820.2	80.43	281	53	1	91	927	1	281	9e-118	369
Contig23393	AT5G51030.1	56.18	178	72	2	326	859	144	315	4e-107	214
Contig14257	AT5G58240.1	78.44	167	34	1	165	659	12	178	9e-74	232
Contig51244	AT5G61240.2	88.98	127	14	0	832	1212	1	127	3e-71	235
Contig13892	AT5G62760.1	49.77	428	152	11	488	1756	248	617	2e-81	280
Contig38281	ATCG00340.1	89.31	262	25	1	896	1672	286	547	0	456
Contig3930	ATCG00720.1	98.61	216	3	0	1580	2227	1	216	2e-143	434
Contig22457	ATCG00800.1	88.58	219	25	0	2904	3560	1	219	1e-118	374
Contig46021	ATCG01010.1	74.71	435	104	3	817	2118	288	717	0	622
Contig48657	ATCG01010.1	76.21	454	103	3	2209	3567	277	726	0	669
Contig14099	ATCG01050.1	89.22	408	44	0	57	1280	1	408	0	721
Contig4761	ATCG01130.1	58.5	1901	656	30	4967	10618	1	1785	0	1747
Contig7429	ATCG01130.1	53.95	1570	615	24	974	5647	312	1785	0	1250
Contig11590	ATCG01130.1	57.38	1917	671	30	31	5739	1	1785	0	1709
Contig12603	ATCG01130.1	58.44	1901	657	30	998	6649	1	1785	0	1743
Contig13508	ATCG01130.1	58.39	1901	658	30	933	6584	1	1785	0	1742
Contig27749	ATCG01130.1	63.47	1013	293	17	1090	4089	57	1005	0	1049
Contig28037	ATCG01130.1	53.96	1553	605	24	1023	5639	329	1785	0	1234
Contig31555	ATCG01130.1	58.5	1901	656	30	3259	8910	1	1785	0	1747
Contig36810	ATCG01130.1	55.03	1023	391	17	4897	7929	312	1277	0	846
Contig35554	ATCG01250.1	89.85	335	11	1	434	1438	74	385	2e-172	499
Contig18869	ATMG00180.1	92.64	231	17	0	12	704	223	453	2e-145	422
Contig1966	ATMG00285.1	87.05	193	23	1	2	574	257	449	2e-103	314
Contig6444	ATMG00285.1	93.48	368	24	0	792	1895	77	444	0	675
Contig17210	ATMG00285.1	88.41	138	16	0	532	945	194	331	3e-65	236
Contig27558	ATMG00285.1	92.88	267	19	0	645	1445	185	451	3e-153	479
Contig31775	ATMG00285.1	94.01	267	16	0	2504	3304	185	451	5e-156	487
Contig34377	ATMG00285.1	93.09	217	15	0	958	1608	266	482	1e-139	390
Contig4927	ATMG00510.1	93.77	321	20	0	224	1186	72	392	0	626
Contig13148	ATMG00510.1	93.77	321	20	0	224	1186	72	392	0	626
Contig16313	ATMG00510.1	92.75	69	5	0	1503	1709	1	69	1e-32	134
Contig18674	ATMG00510.1	93.37	392	26	0	1102	2277	1	392	0	754
Contig23172	ATMG00510.1	93.83	324	20	0	546	1517	72	395	0	629
Contig36688	ATMG00510.1	94.51	164	9	0	1730	2221	158	321	2e-173	327
Contig40863	ATMG00510.1	92.24	335	26	0	1933	2937	58	392	0	639
Contig43843	ATMG00510.1	90.88	351	31	1	61	1110	42	392	0	653
Contig52172	ATMG00510.1	90.97	277	22	1	556	1386	81	354	2e-180	519
Contig52354	ATMG00510.1	92.24	335	26	0	61	1065	58	392	0	639
Contig21379	ATMG00513.1	85.28	598	51	3	2020	3813	82	642	0	976
Contig30666	ATMG00513.1	94.04	369	22	0	2990	4096	82	450	0	672
Contig33410	ATMG00513.1	89.26	568	54	1	2	1705	82	642	0	979
Contig35091	ATMG00516.1	93.83	308	19	0	1609	2532	1	308	4e-173	516
Contig42084	ATMG00516.1	97.35	151	4	0	1828	2280	1	151	9e-112	239
Contig10182	ATMG00520.1	92.11	114	9	0	1	342	1	114	1e-62	220
Contig21342	ATMG00560.1	80.43	184	25	1	932	1450	160	343	1e-135	293
Contig39200	ATMG00560.1	81.11	180	23	1	975	1481	164	343	3e-130	290
Contig44927	ATMG00560.1	68.34	319	67	4	481	1341	1	317	2e-132	394
Contig3624	ATMG00570.1	84.73	262	34	1	485	1270	21	276	3e-146	428
Contig10078	ATMG00570.1	82.72	272	45	1	485	1300	7	276	3e-145	431
Contig41980	ATMG00570.1	92.62	122	9	0	973	1338	7	128	2e-123	228
Contig43515	ATMG00570.1	88.52	270	31	0	494	1303	7	276	3e-147	435
Contig52138	ATMG00570.1	89.31	131	14	0	558	950	146	276	3e-121	228
Contig30373	ATMG01280.1	48.8	125	62	1	652	1020	165	289	6e-27	114
Contig8074	Bostr.0568s0004.1.p	85.29	34	5	0	968	1069	199	232	2e-39	65.5
Contig11873	Bostr.1040s0081.1.p	80.56	391	74	1	3	1169	16	406	0	652
Contig49713	Bostr.12302s0073.1.p	55.28	199	86	2	12	599	100	298	4e-88	227
Contig44328	Bostr.13129s0348.1.p	90.74	108	10	0	18	341	9	116	3e-65	201
Contig199	Bostr.14216s0004.1.p	89.11	101	11	0	8	310	1	101	1e-23	98.2
Contig4200	Bostr.14866s0003.1.p	99.68	316	1	0	641	1588	1	316	0	551
Contig33208	Bostr.14866s0003.1.p	99.24	525	4	0	1187	2761	2	526	0	971
Contig33630	Bostr.14866s0003.1.p	99.62	526	2	0	24	1601	1	526	0	979
Contig35253	Bostr.14866s0003.1.p	99.62	526	2	0	24	1601	1	526	0	979
Contig38432	Bostr.14866s0003.1.p	99.62	526	2	0	24	1601	1	526	0	975
Contig6842	Bostr.15774s0117.1.p	78.11	297	65	0	1189	2079	428	724	0	470
Contig9907	Bostr.15774s0233.1.p	90.04	482	48	0	296	1741	54	535	0	746
Contig29928	Bostr.16048s0001.1.p	99.32	146	1	0	331	768	123	268	3e-134	309
Contig42475	Bostr.16048s0001.1.p	93.33	210	12	1	3	626	59	268	3e-142	409
Contig42636	Bostr.18351s0356.1.p	65.67	367	122	3	2324	3415	1	366	0	484
Contig14019	Bostr.18473s0275.1.p	53.94	241	104	3	112	825	501	737	2e-112	235
Contig27900	Bostr.19424s1082.1.p	100	40	0	0	111	230	1	40	5e-22	85.5
Contig27797	Bostr.20129s0465.1.p	77.88	104	23	0	495	806	320	423	5e-148	157
Contig19403	Bostr.2128s0034.1.p	76	225	49	1	150	824	19	238	8e-121	355
Contig16495	Bostr.25463s0284.1.p	96.43	84	3	0	214	465	196	279	9e-51	166
Contig9621	Bostr.2625s0001.1.p	79.49	78	16	0	572	805	61	138	3e-21	97.1
Contig37648	Bostr.26833s0440.1.p	58.82	442	166	3	259	1584	25	450	1e-174	510
Contig18445	Bostr.26833s0743.1.p	86.36	66	9	0	218	415	25	90	8e-34	126
Contig26736	Bostr.26833s0743.1.p	86.36	66	9	0	339	536	25	90	1e-33	126
Contig44682	Bostr.2902s0153.1.p	59.66	119	44	2	524	868	224	342	4e-65	139
Contig31251	Bostr.2983s0216.1.p	53.34	628	271	10	430	2262	264	886	0	582
Contig7692	Bostr.3288s0002.1.p	49.85	339	156	6	305	1297	7	339	1e-104	330
Contig10974	Bostr.3288s0002.1.p	48.06	335	160	6	717	1685	7	339	2e-94	303
Contig47613	Bostr.3288s0002.1.p	42.95	156	79	1	1	468	158	303	5e-36	134
Contig48397	Bostr.3288s0002.1.p	40	240	122	5	191	862	80	313	5e-53	178
Contig28256	Bostr.6864s0269.1.p	73.05	256	54	3	1285	2037	84	329	1e-94	258
Contig21783	Bostr.7603s0001.1.p	93.05	187	13	0	178	738	126	312	1e-95	299
Contig28389	Bostr.7603s0001.1.p	90.98	255	23	0	972	1736	58	312	6e-120	368
Contig36959	Bostr.7603s0001.1.p	90.98	255	23	0	630	1394	58	312	7e-122	368
Contig18553	Bostr.9928s0004.1.p	95.5	111	5	0	788	1120	237	347	6e-76	214
Contig5728	Bradi2g10830.1.p	78.83	137	29	0	915	1325	45	181	2e-97	191
Contig3315	Bradi2g12950.2.p	79.22	77	16	0	357	587	427	503	9e-23	105
Contig32006	Bradi2g19456.1.p	43.14	102	58	0	526	831	37	138	3e-24	108
Contig48800	Bradi3g19390.1.p	44.27	131	73	0	91	483	145	275	1e-36	135
Contig15580	Bradi4g28240.2.p	39.27	191	110	4	506	1069	153	340	2e-43	142
Contig34673	Bradi4g32941.2.p	45.38	119	64	1	245	601	614	731	4e-52	108
Contig26160	Bradi5g23871.1.p	72.44	156	11	2	785	1252	1	124	2e-63	215
Contig37930	Bradi5g23871.1.p	74.86	175	12	2	4074	4598	1	143	9e-65	224
Contig44856	Brara.A00530.1.p	71.52	323	92	0	747	1715	771	1093	0	467
Contig10804	Brara.A01340.1.p	39.94	323	159	6	72	1016	101	396	2e-67	229
Contig38059	Brara.A02276.1.p	55.86	324	143	0	202	1173	11	334	1e-133	350
Contig27509	Brara.A03099.1.p	74.35	1146	253	6	239	3589	1	1134	0	1710
Contig13726	Brara.A03191.1.p	93.33	60	4	0	625	804	109	168	5e-30	122
Contig20531	Brara.B00203.1.p	83.33	60	10	0	1030	1209	47	106	6e-27	111
Contig31457	Brara.B00354.1.p	98.48	132	2	0	39	434	22	153	8e-71	224
Contig37478	Brara.B00513.1.p	88.56	341	39	0	136	1158	1	341	0	593
Contig7265	Brara.C00943.1.p	71.11	180	52	0	183	722	20	199	6e-87	270
Contig8940	Brara.C00943.1.p	69.44	180	55	0	162	701	20	199	9e-80	249
Contig16554	Brara.C01515.1.p	68.21	195	62	0	502	1086	287	481	5e-162	293
Contig44936	Brara.C01690.1.p	86.14	101	14	0	2	304	146	246	5e-80	182
Contig47022	Brara.C03284.1.p	85.16	256	32	1	2	769	28	277	8e-143	414
Contig24338	Brara.C03548.1.p	75.9	166	40	0	805	1302	210	375	7e-124	285
Contig35244	Brara.C03548.1.p	63.44	186	42	1	1180	1737	216	375	5e-162	231
Contig11068	Brara.C04493.1.p	75.34	73	18	0	444	662	7	79	6e-28	115
Contig11499	Brara.D01549.1.p	70.01	1307	351	11	14	3910	837	2110	0	1794
Contig15307	Brara.E00733.1.p	83.33	114	19	0	1	342	203	316	8e-60	196
Contig41766	Brara.E00808.1.p	94.57	129	7	0	3	389	124	252	2e-107	263
Contig21955	Brara.E02440.1.p	76.62	201	40	1	543	1124	119	319	9e-118	313
Contig9474	Brara.E02670.1.p	81.9	210	32	1	2	613	1341	1550	9e-160	354
Contig804	Brara.F00523.1.p	84.03	119	17	1	206	562	27	143	1e-65	209
Contig41558	Brara.F00618.1.p	98.77	81	1	0	152	394	10	90	5e-51	168
Contig41314	Brara.F00767.1.p	94.29	140	8	0	244	663	73	212	2e-97	291
Contig7901	Brara.F00834.1.p	69.17	253	43	3	594	1346	127	346	3e-139	349
Contig17556	Brara.F03066.1.p	80.52	267	47	2	1	798	370	632	0	403
Contig44390	Brara.F03770.2.p	84.42	430	49	3	1133	2413	638	1052	0	672
Contig20710	Brara.F03787.3.p	68.14	408	125	2	1115	2335	471	874	0	582
Contig9384	Brara.G02065.1.p	73.24	370	96	1	732	1832	254	623	0	563
Contig616	Brara.G02800.1.p	76.88	186	35	1	3	560	283	460	6e-101	308
Contig36929	Brara.G03368.1.p	86	50	7	0	732	881	111	160	8e-23	99
Contig37402	Brara.G03368.1.p	84.51	71	11	0	926	1138	90	160	4e-36	137
Contig4551	Brara.G03449.1.p	54.68	203	76	3	353	961	12	198	2e-109	215
Contig43186	Brara.H00378.1.p	82.22	90	16	0	344	613	1	90	4e-47	161
Contig17846	Brara.H01801.1.p	86	50	7	0	3	152	978	1027	4e-58	100
Contig15682	Brara.I00138.1.p	81.27	283	53	0	342	1190	132	414	0	471
Contig46443	Brara.I01172.1.p	95.74	94	4	0	688	969	26	119	9e-57	192
Contig45441	Brara.I05003.1.p	36.18	152	90	4	96	551	93	237	4e-21	94.4
Contig24261	Brara.K00968.1.p	65.6	125	41	1	124	492	34	158	5e-50	169
Contig15069	Brara.K01052.1.p	92.05	176	14	0	1	528	2	177	1e-102	307
Contig30126	Brara.K01191.1.p	84.21	190	18	1	1041	1610	1	178	5e-86	278
Contig44038	Brara.K01191.1.p	84.21	190	18	1	720	1289	1	178	6e-86	278
Contig51807	Brara.K01412.1.p	86.63	187	20	1	651	1211	22	203	6e-91	283
Contig25154	Cagra.0147s0062.1.p	64.46	166	57	1	248	739	255	420	7e-91	227
Contig52436	Cagra.0301s0086.2.p	92.72	302	22	0	696	1601	196	497	0	592
Contig46840	Cagra.0503s0010.1.p	84.13	63	10	0	323	511	54	116	2e-35	115
Contig2066	Cagra.0925s0002.1.p	61.98	313	69	6	76	996	217	485	3e-107	330
Contig45082	Cagra.1189s0028.1.p	38.79	281	147	6	11	778	100	380	3e-41	162
Contig4498	Cagra.1220s0006.1.p	66.5	391	121	3	1540	2709	393	774	0	414
Contig15431	Cagra.1642s0058.2.p	59.09	176	60	1	457	984	2	165	2e-65	211
Contig38305	Cagra.1642s0058.2.p	67.88	165	53	0	209	703	1	165	2e-75	239
Contig38507	Cagra.1642s0058.2.p	65.38	104	36	0	192	503	1	104	7e-54	144
Contig6255	Cagra.1671s0065.1.p	78.42	139	28	1	341	757	897	1033	1e-78	234
Contig43699	Cagra.1671s0109.1.p	74.37	199	47	2	406	999	257	452	2e-144	306
Contig5174	Cagra.19171s0004.1.p	46.99	183	68	5	238	777	39	195	6e-52	147
Contig37969	Cagra.2350s0069.1.p	97.32	149	4	0	210	656	113	261	6e-104	313
Contig10849	Cagra.2350s0106.1.p	89.84	246	25	0	369	1106	187	432	2e-149	439
Contig7906	Cagra.23916s0001.1.p	90.62	256	15	1	668	1408	49	304	1e-151	475
Contig34393	Cagra.2453s0003.1.p	37.59	431	202	6	120	1388	93	464	3e-57	204
Contig35967	Cagra.3782s0003.1.p	71.83	426	120	0	793	2070	281	706	0	631
Contig5459	Cagra.4396s0074.1.p	41.11	180	56	1	1577	2116	1	130	2e-36	140
Contig23746	Cagra.5120s0007.1.p	52.17	161	76	1	1122	1601	17	177	1e-44	162
Contig29718	Cagra.6254s0041.1.p	67.15	274	77	2	2	817	204	466	7e-118	363
[truncated: 44,687 more rows]
