# Supplementary material for: De novo transcriptome sequencing in Bixa orellana to identify genes involved in methylerythritol phosphate, carotenoid and bixin biosynthesis
Source: BMC Genomics. 2015 Oct 28;16:877. doi: 10.1186/s12864-015-2065-4 (PMC4625570; doi:10.1186/s12864-015-2065-4)
Supplement: Additional file 1: Table S1. — BLASTX comparison between the B. orellana transcriptome against three databases. Table S2. BLASTN comparison between the B. orellana transcriptome and the previous EST library created by Jako and co-workers [GenBank: LIBEST_025681 BIXA]. Table S3. Gene Ontology (GO) annotation. Table S4. Kyoto Encyclopedia of Genes and Genomes (KEGG) annotation. Table S5. Pairwise comparison between amino acid sequences of carotenoid cleavage dioxygenase proteins. Table S6. RT-qPCR primers. Table S7. BLASTx comparison between the B. orellana transcriptome and previously identified B. orellana proteins .Table S8. Subcellular localization predictions for the BoCCD, BoALDH and BoSABATH proteins. Table S9. Accession number of proteins used in Fig. 1. (ZIP 15364 kb) [file 12864_2015_2065_MOESM1_ESM.zip › Additional file 1_Table S2.xlsx]

## Sheet: BLASTn Jako vs Transcriptome
Query (Jako_Library)	Subject (Transcriptome)	% identity	Query Lenght	Subject Lenght	Coverage	mismatch	Gap Open	evalue	Bit Score	Score
gi|283772492|gb|GW318110.1|GW318110	Contig35916	100	233	964	97	0	0	6e-117	420	227
gi|283772477|gb|GW318095.1|GW318095	Contig38361	100	215	1742	100	0	0	3e-110	398	215
gi|283772468|gb|GW318086.1|GW318086	Contig33703	100	232	882	94	0	0	2e-111	401	217
gi|283772465|gb|GW318083.1|GW318083	Contig30721	100	324	1573	98	0	0	6e-168	590	319
gi|283772463|gb|GW318081.1|GW318081	Contig24579	100	255	1178	100	0	0	2e-132	472	255
gi|283772460|gb|GW318078.1|GW318078	Contig35916	100	478	964	99	0	0	0	872	472
gi|283772455|gb|GW318073.1|GW318073	Contig40849	100	348	1331	99	0	0	0	634	343
gi|283772453|gb|GW318071.1|GW318071	Contig36263	100	370	945	100	0	0	0	684	370
gi|283772446|gb|GW318064.1|GW318064	Contig32287	100	337	1035	100	0	0	7e-178	623	337
gi|283772442|gb|GW318060.1|GW318060	Contig31340	100	459	1628	100	0	0	0	848	459
gi|283772430|gb|GW318048.1|GW318048	Contig22213	100	495	1923	100	0	0	0	915	495
gi|283772428|gb|GW318046.1|GW318046	Contig33703	100	372	882	100	0	0	0	688	372
gi|283772425|gb|GW318043.1|GW318043	Contig15250	100	261	1927	98	0	0	5e-133	473	256
gi|283772413|gb|GW318031.1|GW318031	Contig26392	100	321	3164	98	0	0	3e-166	584	316
gi|283772412|gb|GW318030.1|GW318030	Contig45550	100	386	2076	100	0	0	0	713	386
gi|283772381|gb|GW317999.1|GW317999	Contig26392	100	231	3164	100	0	0	4e-119	427	231
gi|283772375|gb|GW317993.1|GW317993	Contig31354	100	480	2270	99	0	0	0	693	375
gi|283772359|gb|GW317977.1|GW317977	Contig11884	100	251	1799	98	0	0	5e-128	457	247
gi|283772346|gb|GW317964.1|GW317964	Contig11823	100	226	1504	100	0	0	2e-116	418	226
gi|283772341|gb|GW317959.1|GW317959	Contig30721	100	205	1573	99	0	0	3e-104	377	204
gi|283772333|gb|GW317951.1|GW317951	Contig33644	100	209	1200	95	0	0	7e-101	366	198
gi|283772325|gb|GW317943.1|GW317943	Contig36344	100	416	996	83	0	0	0	636	344
gi|283772318|gb|GW317936.1|GW317936	Contig36627	100	355	1744	100	0	0	0	656	355
gi|283772266|gb|GW317884.1|GW317884	Contig30109	100	287	1023	100	0	0	3e-150	531	287
gi|283772263|gb|GW317881.1|GW317881	Contig18941	100	433	3325	100	0	0	0	800	433
gi|283772250|gb|GW317868.1|GW317868	Contig40149	100	221	1497	100	0	0	1e-113	409	221
gi|283772228|gb|GW317846.1|GW317846	Contig26081	100	612	689	99	0	0	0	1120	606
gi|283772217|gb|GW317835.1|GW317835	Contig22944	100	436	2566	84	0	0	0	676	366
gi|283772204|gb|GW317822.1|GW317822	Contig30721	100	227	1573	100	0	0	6e-117	420	227
gi|283772198|gb|GW317816.1|GW317816	Contig30109	100	287	1023	100	0	0	3e-150	531	287
gi|283772195|gb|GW317813.1|GW317813	Contig32414	100	557	1874	100	0	0	0	1029	557
gi|283772168|gb|GW317786.1|GW317786	Contig30721	100	227	1573	100	0	0	6e-117	420	227
gi|283772145|gb|GW317763.1|GW317763	Contig33416	100	206	1154	100	0	0	3e-105	381	206
gi|283772119|gb|GW317737.1|GW317737	Contig37785	100	244	793	94	0	0	5e-118	424	229
gi|283772092|gb|GW317710.1|GW317710	Contig32287	100	485	1035	99	0	0	0	893	483
gi|283772077|gb|GW317695.1|GW317695	Contig30109	100	287	1023	100	0	0	3e-150	531	287
gi|283772072|gb|GW317690.1|GW317690	Contig33703	100	298	882	96	0	0	4e-150	531	287
gi|283772066|gb|GW317684.1|GW317684	Contig30721	100	268	1573	96	0	0	4e-134	477	258
gi|283772039|gb|GW317657.1|GW317657	Contig23941	100	411	2032	79	0	0	4e-171	601	325
gi|283772037|gb|GW317655.1|GW317655	Contig26392	100	491	3164	96	0	0	0	869	470
gi|283772029|gb|GW317647.1|GW317647	Contig30721	100	488	1573	99	0	0	0	893	483
gi|283772027|gb|GW317645.1|GW317645	Contig25925	100	471	2231	100	0	0	0	870	471
gi|283772012|gb|GW317630.1|GW317630	Contig15296	100	339	1139	99	0	0	3e-176	617	334
gi|283772009|gb|GW317627.1|GW317627	Contig48767	100	274	2655	99	0	0	1e-139	496	268
gi|283772003|gb|GW317621.1|GW317621	Contig45550	100	486	2076	100	0	0	0	898	486
gi|283771994|gb|GW317612.1|GW317612	Contig30721	100	408	1573	99	0	0	0	745	403
gi|283771990|gb|GW317608.1|GW317608	Contig14728	100	331	1592	98	0	0	8e-172	603	326
gi|283771988|gb|GW317606.1|GW317606	Contig26392	100	451	3164	100	0	0	0	833	451
gi|283771987|gb|GW317605.1|GW317605	Contig30721	100	433	1573	100	0	0	0	800	433
gi|283771974|gb|GW317592.1|GW317592	Contig3811	100	410	1482	97	0	0	0	732	396
gi|283771957|gb|GW317575.1|GW317575	Contig44458	100	245	1775	100	0	0	6e-127	453	245
gi|283771948|gb|GW317566.1|GW317566	Contig6053	100	322	728	98	0	0	8e-167	586	317
gi|283771942|gb|GW317560.1|GW317560	Contig33988	100	397	2517	100	0	0	0	734	397
gi|283771935|gb|GW317553.1|GW317553	Contig25340	100	341	957	99	0	0	1e-179	628	340
gi|283771923|gb|GW317541.1|GW317541	Contig18527	100	545	1056	100	0	0	0	1007	545
gi|283771915|gb|GW317533.1|GW317533	Contig30721	100	495	1573	97	0	0	0	891	482
gi|283771914|gb|GW317532.1|GW317532	Contig30721	100	348	1573	99	0	0	0	634	343
gi|283771906|gb|GW317524.1|GW317524	Contig37785	100	518	793	81	0	0	0	778	421
gi|283771867|gb|GW317485.1|GW317485	Contig43085	100	235	1148	99	0	0	8e-121	433	234
gi|283771854|gb|GW317472.1|GW317472	Contig30721	100	309	1573	98	0	0	1e-159	562	304
gi|283771845|gb|GW317463.1|GW317463	Contig38361	100	269	1742	100	0	0	3e-140	497	269
gi|283771826|gb|GW317444.1|GW317444	Contig49865	100	282	1445	99	0	0	3e-146	518	280
gi|283771824|gb|GW317442.1|GW317442	Contig30721	100	220	1573	98	0	0	3e-110	398	215
gi|283771823|gb|GW317441.1|GW317441	Contig4015	100	486	2640	99	0	0	0	887	480
gi|283771821|gb|GW317439.1|GW317439	Contig14016	100	226	622	98	0	0	4e-114	411	222
gi|283771802|gb|GW317420.1|GW317420	Contig16418	100	245	1168	100	0	0	6e-127	453	245
gi|283771797|gb|GW317415.1|GW317415	Contig26392	100	482	3164	100	0	0	0	891	482
gi|283771777|gb|GW317395.1|GW317395	Contig13736	100	239	2076	100	0	0	1e-123	442	239
gi|283771776|gb|GW317394.1|GW317394	Contig13736	100	440	2076	100	0	0	0	813	440
gi|283771773|gb|GW317391.1|GW317391	Contig11823	100	474	1504	99	0	0	0	872	472
gi|283771771|gb|GW317389.1|GW317389	Contig32287	100	343	1035	99	0	0	1e-180	632	342
gi|283771769|gb|GW317387.1|GW317387	Contig3811	100	278	1482	100	0	0	3e-145	514	278
gi|283771764|gb|GW317382.1|GW317382	Contig6053	100	493	728	99	0	0	0	900	487
gi|283771753|gb|GW317371.1|GW317371	Contig30721	100	329	1573	98	0	0	1e-170	599	324
gi|283771745|gb|GW317363.1|GW317363	Contig42862	100	431	2604	99	0	0	0	785	425
gi|283771743|gb|GW317361.1|GW317361	Contig46732	100	504	2190	100	0	0	0	931	504
gi|283771739|gb|GW317357.1|GW317357	Contig14016	100	226	622	98	0	0	4e-114	411	222
gi|283771725|gb|GW317343.1|GW317343	Contig30721	100	488	1573	98	0	0	0	887	480
gi|283771704|gb|GW317322.1|GW317322	Contig15296	100	333	1139	98	0	0	8e-172	603	326
gi|283771703|gb|GW317321.1|GW317321	Contig33086	100	509	845	52	0	0	1e-137	490	265
gi|283771701|gb|GW317319.1|GW317319	Contig31340	100	387	1628	100	0	0	0	715	387
gi|283771698|gb|GW317316.1|GW317316	Contig15250	100	261	1927	98	0	0	5e-133	473	256
gi|283771693|gb|GW317311.1|GW317311	Contig29582	100	511	2050	100	0	0	0	944	511
gi|283771690|gb|GW317308.1|GW317308	Contig32287	100	342	1035	100	0	0	1e-180	632	342
gi|283771682|gb|GW317300.1|GW317300	Contig20548	100	436	1252	99	0	0	0	797	431
gi|283771677|gb|GW317295.1|GW317295	Contig30721	100	492	1573	98	0	0	0	891	482
gi|283771661|gb|GW317279.1|GW317279	Contig15296	100	333	1139	98	0	0	8e-172	603	326
gi|283771651|gb|GW317269.1|GW317269	Contig36726	100	376	1105	99	0	0	0	689	373
gi|283771648|gb|GW317266.1|GW317266	Contig30721	100	330	1573	98	0	0	3e-171	601	325
gi|283771647|gb|GW317265.1|GW317265	Contig29582	100	508	2050	100	0	0	0	939	508
gi|283771636|gb|GW317254.1|GW317254	Contig31340	100	301	1628	100	0	0	6e-158	556	301
gi|283771614|gb|GW317232.1|GW317232	Contig26392	100	408	3164	100	0	0	0	754	408
gi|283771599|gb|GW317217.1|GW317217	Contig29582	100	200	2050	100	0	0	5e-102	370	200
gi|283771597|gb|GW317215.1|GW317215	Contig32287	100	288	1035	100	0	0	1e-150	532	288
gi|283771595|gb|GW317213.1|GW317213	Contig30410	100	424	2149	100	0	0	0	784	424
gi|283771592|gb|GW317210.1|GW317210	Contig40149	100	371	1497	100	0	0	0	686	371
gi|283771590|gb|GW317208.1|GW317208	Contig22207	100	336	1780	73	0	0	3e-127	455	246
gi|283771587|gb|GW317205.1|GW317205	Contig30721	100	425	1573	99	0	0	0	776	420
gi|283771586|gb|GW317204.1|GW317204	Contig48767	100	401	2655	100	0	0	0	741	401
gi|283771585|gb|GW317203.1|GW317203	Contig30721	100	404	1573	98	0	0	0	728	394
gi|283771584|gb|GW317202.1|GW317202	Contig26392	100	484	3164	100	0	0	0	894	484
gi|283771577|gb|GW317195.1|GW317195	Contig9077	100	334	1558	99	0	0	1e-174	612	331
gi|283771564|gb|GW317182.1|GW317182	Contig30721	100	399	1573	99	0	0	0	728	394
gi|283772118|gb|GW317736.1|GW317736	Contig29633	99.85	667	1646	100	1	0	0	1227	664
gi|283772278|gb|GW317896.1|GW317896	Contig46097	99.84	613	6589	100	1	0	0	1127	610
gi|283772227|gb|GW317845.1|GW317845	Contig29633	99.84	612	1646	100	1	0	0	1125	609
gi|283772219|gb|GW317837.1|GW317837	Contig18792	99.84	644	2683	100	1	0	0	1184	641
gi|283772436|gb|GW318054.1|GW318054	Contig29487	99.83	572	1836	100	1	0	0	1051	569
gi|283772088|gb|GW317706.1|GW317706	Contig11823	99.83	579	1504	99	1	0	0	1061	574
gi|283771751|gb|GW317369.1|GW317369	Contig29487	99.83	577	1836	100	1	0	0	1061	574
gi|283772312|gb|GW317930.1|GW317930	Contig30410	99.82	567	2149	99	1	0	0	1035	560
gi|283772222|gb|GW317840.1|GW317840	Contig30721	99.82	582	1573	98	1	0	0	1044	565
gi|283771859|gb|GW317477.1|GW317477	Contig10670	99.82	549	1752	100	1	0	0	1009	546
gi|283771801|gb|GW317419.1|GW317419	Contig22915	99.82	540	1702	100	0	1	0	992	537
gi|283771785|gb|GW317403.1|GW317403	Contig34181	99.82	566	2030	100	1	0	0	1040	563
gi|283772433|gb|GW318051.1|GW318051	Contig30721	99.81	523	1573	99	1	0	0	952	515
gi|283772392|gb|GW318010.1|GW318010	Contig15296	99.81	526	1139	99	1	0	0	957	518
gi|283772209|gb|GW317827.1|GW317827	Contig24530	99.81	532	2650	100	0	1	0	977	529
gi|283771920|gb|GW317538.1|GW317538	Contig11823	99.81	522	1504	100	1	0	0	959	519
gi|283771804|gb|GW317422.1|GW317422	Contig29633	99.81	517	1646	100	1	0	0	950	514
gi|283771654|gb|GW317272.1|GW317272	Contig32287	99.81	539	1035	100	1	0	0	990	536
gi|283772403|gb|GW318021.1|GW318021	Contig21811	99.8	496	1616	99	1	0	0	900	487
gi|283772255|gb|GW317873.1|GW317873	Contig21675	99.8	493	3132	100	1	0	0	905	490
gi|283772243|gb|GW317861.1|GW317861	Contig16418	99.8	508	1168	100	1	0	0	933	505
gi|283772169|gb|GW317787.1|GW317787	Contig29582	99.8	489	2050	99	1	0	0	896	485
gi|283772129|gb|GW317747.1|GW317747	Contig45550	99.8	495	2076	99	1	0	0	904	489
gi|283772395|gb|GW318013.1|GW318013	Contig26392	99.79	475	3164	100	1	0	0	872	472
gi|283772311|gb|GW317929.1|GW317929	Contig30721	99.79	488	1573	99	1	0	0	887	480
gi|283772290|gb|GW317908.1|GW317908	Contig30721	99.79	495	1573	97	1	0	0	885	479
gi|283772155|gb|GW317773.1|GW317773	Contig15072	99.79	481	3034	100	1	0	0	883	478
gi|283772144|gb|GW317762.1|GW317762	Contig30721	99.79	496	1573	97	1	0	0	885	479
gi|283771784|gb|GW317402.1|GW317402	Contig34181	99.79	481	2030	100	1	0	0	883	478
gi|283771741|gb|GW317359.1|GW317359	Contig46097	99.79	470	6589	100	1	0	0	863	467
gi|283771734|gb|GW317352.1|GW317352	Contig6053	99.79	488	728	99	1	0	0	885	479
gi|283771733|gb|GW317351.1|GW317351	Contig30721	99.79	492	1573	98	1	0	0	885	479
gi|283771732|gb|GW317350.1|GW317350	Contig30721	99.79	487	1573	100	1	0	0	894	484
gi|283771715|gb|GW317333.1|GW317333	Contig47894	99.79	484	2362	100	1	0	0	889	481
gi|283772478|gb|GW318096.1|GW318096	Contig32414	99.78	447	1874	100	1	0	0	821	444
gi|283772434|gb|GW318052.1|GW318052	Contig32287	99.78	451	1035	100	1	0	0	828	448
gi|283772423|gb|GW318041.1|GW318041	Contig38474	99.78	466	1099	99	1	0	0	852	461
gi|283772339|gb|GW317957.1|GW317957	Contig36501	99.78	458	3783	100	1	0	0	841	455
gi|283772230|gb|GW317848.1|GW317848	Contig48767	99.78	457	2655	98	1	0	0	824	446
gi|283772196|gb|GW317814.1|GW317814	Contig33703	99.78	458	882	100	1	0	0	841	455
gi|283772143|gb|GW317761.1|GW317761	Contig32388	99.78	458	4622	100	1	0	0	841	455
gi|283771936|gb|GW317554.1|GW317554	Contig30721	99.78	462	1573	99	1	0	0	839	454
gi|283772432|gb|GW318050.1|GW318050	Contig30721	99.77	503	1573	88	1	0	0	811	439
gi|283772336|gb|GW317954.1|GW317954	Contig30721	99.77	426	1573	100	1	0	0	782	423
gi|283772226|gb|GW317844.1|GW317844	Contig30721	99.77	431	1573	99	1	0	0	784	424
gi|283772110|gb|GW317728.1|GW317728	Contig14016	99.77	436	622	98	1	0	0	787	426
gi|283771937|gb|GW317555.1|GW317555	Contig11823	99.77	438	1504	99	1	0	0	795	430
gi|283771918|gb|GW317536.1|GW317536	Contig32287	99.77	441	1035	100	1	0	0	809	438
gi|283771798|gb|GW317416.1|GW317416	Contig3966	99.77	433	656	99	1	0	0	793	429
gi|283771591|gb|GW317209.1|GW317209	Contig16649	99.77	444	668	97	0	1	0	785	425
gi|283772415|gb|GW318033.1|GW318033	Contig26392	99.76	410	3164	100	1	0	0	752	407
gi|283772409|gb|GW318027.1|GW318027	Contig18792	99.76	417	2683	100	1	0	0	765	414
gi|283772112|gb|GW317730.1|GW317730	Contig3811	99.76	413	1482	100	1	0	0	758	410
gi|283772042|gb|GW317660.1|GW317660	Contig3811	99.76	413	1482	100	1	0	0	758	410
gi|283772019|gb|GW317637.1|GW317637	Contig11823	99.76	417	1504	99	1	0	0	761	412
gi|283771899|gb|GW317517.1|GW317517	Contig30721	99.76	420	1573	100	1	0	0	771	417
gi|283771894|gb|GW317512.1|GW317512	Contig3811	99.76	413	1482	100	1	0	0	758	410
gi|283771881|gb|GW317499.1|GW317499	Contig3811	99.76	413	1482	100	1	0	0	758	410
gi|283771761|gb|GW317379.1|GW317379	Contig26392	99.76	413	3164	100	1	0	0	758	410
gi|283771637|gb|GW317255.1|GW317255	Contig11823	99.76	418	1504	99	1	0	0	756	409
gi|283771624|gb|GW317242.1|GW317242	Contig11823	99.76	418	1504	99	1	0	0	756	409
gi|283772348|gb|GW317966.1|GW317966	Contig20622	99.75	400	2710	100	1	0	0	734	397
gi|283772307|gb|GW317925.1|GW317925	Contig35916	99.75	409	964	99	0	1	0	739	400
gi|283772100|gb|GW317718.1|GW317718	Contig4199	99.75	400	4723	100	1	0	0	734	397
gi|283772048|gb|GW317666.1|GW317666	Contig34094	99.75	408	894	99	1	0	0	747	404
gi|283771939|gb|GW317557.1|GW317557	Contig32287	99.75	423	1035	95	1	0	0	739	400
gi|283771930|gb|GW317548.1|GW317548	Contig16847	99.75	499	1492	80	1	0	0	736	398
gi|283771885|gb|GW317503.1|GW317503	Contig29487	99.75	398	1836	99	1	0	0	726	393
gi|283771877|gb|GW317495.1|GW317495	Contig37785	99.75	405	793	98	1	0	0	725	392
gi|283772475|gb|GW318093.1|GW318093	Contig32287	99.74	391	1035	100	1	0	0	717	388
gi|283772002|gb|GW317620.1|GW317620	Contig35916	99.74	384	964	98	1	0	0	693	375
gi|283771847|gb|GW317465.1|GW317465	Contig30132	99.74	395	1850	99	1	0	0	715	387
gi|283771719|gb|GW317337.1|GW317337	Contig39675	99.74	389	3765	98	1	0	0	702	380
gi|283772482|gb|GW318100.1|GW318100	Contig3892	99.73	372	1667	100	1	0	0	682	369
gi|283772364|gb|GW317982.1|GW317982	Contig27568	99.73	365	2035	100	1	0	0	669	362
gi|283772213|gb|GW317831.1|GW317831	Contig12238	99.73	371	1653	99	1	0	0	671	363
gi|283771941|gb|GW317559.1|GW317559	Contig35916	99.73	372	964	98	0	1	0	669	362
gi|283771910|gb|GW317528.1|GW317528	Contig36263	99.73	369	945	100	1	0	0	676	366
gi|283771710|gb|GW317328.1|GW317328	Contig46097	99.73	373	6589	100	1	0	0	684	370
gi|283772317|gb|GW317935.1|GW317935	Contig11823	99.72	357	1504	98	1	0	0	643	348
gi|283771963|gb|GW317581.1|GW317581	Contig26392	99.72	354	3164	100	1	0	0	649	351
gi|283771927|gb|GW317545.1|GW317545	Contig4878	99.72	373	1330	97	1	0	0	664	359
gi|283771780|gb|GW317398.1|GW317398	Contig36726	99.72	357	1105	98	1	0	0	643	348
gi|283772074|gb|GW317692.1|GW317692	Contig22540	99.71	592	2162	59	1	0	0	638	345
gi|283772021|gb|GW317639.1|GW317639	Contig45278	99.71	343	1925	100	1	0	1e-179	628	340
gi|283771995|gb|GW317613.1|GW317613	Contig46097	99.71	344	6589	100	1	0	4e-180	630	341
gi|283771907|gb|GW317525.1|GW317525	Contig30721	99.71	352	1573	99	1	0	0	636	344
gi|283771905|gb|GW317523.1|GW317523	Contig36344	99.71	361	996	94	1	0	7e-178	623	337
gi|283772352|gb|GW317970.1|GW317970	Contig30132	99.7	336	1850	99	1	0	7e-173	606	328
gi|283772295|gb|GW317913.1|GW317913	Contig1009	99.7	669	2204	100	2	0	0	1225	663
gi|283772271|gb|GW317889.1|GW317889	Contig33744	99.7	330	1105	100	1	0	2e-172	604	327
gi|283772253|gb|GW317871.1|GW317871	Contig30721	99.7	375	1573	90	1	0	1e-175	616	333
gi|283772055|gb|GW317673.1|GW317673	Contig30132	99.7	336	1850	98	1	0	9e-172	603	326
gi|283771863|gb|GW317481.1|GW317481	Contig30721	99.7	335	1573	100	1	0	4e-175	614	332
gi|283771686|gb|GW317304.1|GW317304	Contig36726	99.7	341	1105	98	1	0	4e-175	614	332
gi|283771669|gb|GW317287.1|GW317287	Contig43269	99.7	348	2909	97	1	0	3e-176	617	334
gi|283771570|gb|GW317188.1|GW317188	Contig11823	99.7	331	1504	100	1	0	7e-173	606	328
gi|283772254|gb|GW317872.1|GW317872	Contig41	99.69	655	3197	100	2	0	0	1199	649
gi|283772212|gb|GW317830.1|GW317830	Contig40583	99.68	617	1842	100	2	0	0	1129	611
gi|283772207|gb|GW317825.1|GW317825	Contig24251	99.68	328	1554	94	1	0	1e-160	566	306
gi|283772098|gb|GW317716.1|GW317716	Contig29487	99.68	623	1836	100	2	0	0	1140	617
gi|283771668|gb|GW317286.1|GW317286	Contig30721	99.68	628	1573	98	1	1	0	1125	609
gi|283771588|gb|GW317206.1|GW317206	Contig16649	99.68	332	668	95	0	1	1e-164	579	313
gi|283772018|gb|GW317636.1|GW317636	Contig30109	99.67	303	1023	100	1	0	2e-157	555	300
gi|283771911|gb|GW317529.1|GW317529	Contig30721	99.67	306	1573	100	1	0	5e-159	560	303
gi|283772301|gb|GW317919.1|GW317919	Contig33703	99.66	590	882	99	2	0	0	1074	581
gi|283772262|gb|GW317880.1|GW317880	Contig23412	99.66	584	5004	100	2	0	0	1068	578
gi|283772054|gb|GW317672.1|GW317672	Contig42815	99.66	291	3044	100	1	0	1e-150	532	288
gi|283771984|gb|GW317602.1|GW317602	Contig6053	99.66	296	728	98	1	0	1e-150	532	288
gi|283771680|gb|GW317298.1|GW317298	Contig35628	99.66	582	3471	100	2	0	0	1064	576
gi|283771616|gb|GW317234.1|GW317234	Contig25340	99.66	293	957	100	1	0	8e-152	536	290
gi|283771562|gb|GW317180.1|GW317180	Contig30721	99.66	298	1573	98	1	0	8e-152	536	290
gi|283772017|gb|GW317635.1|GW317635	Contig30109	99.65	289	1023	99	1	0	4e-149	527	285
gi|283771882|gb|GW317500.1|GW317500	Contig1009	99.65	287	2204	99	1	0	6e-148	523	283
gi|283771807|gb|GW317425.1|GW317425	Contig30721	99.65	289	1573	100	1	0	1e-149	529	286
gi|283771727|gb|GW317345.1|GW317345	Contig35916	99.65	570	964	99	2	0	0	1031	558
gi|283772044|gb|GW317662.1|GW317662	Contig40853	99.64	281	19473	100	1	0	3e-145	514	278
gi|283772008|gb|GW317626.1|GW317626	Contig40853	99.64	281	19473	100	1	0	3e-145	514	278
gi|283771865|gb|GW317483.1|GW317483	Contig4727	99.64	280	1325	100	1	0	1e-144	512	277
gi|283771808|gb|GW317426.1|GW317426	Contig6053	99.64	280	728	100	1	0	1e-144	512	277
gi|283771757|gb|GW317375.1|GW317375	Contig21473	99.64	303	1193	92	1	0	5e-144	510	276
gi|283771559|gb|GW317177.1|GW317177	Contig22185	99.64	279	2872	100	1	0	4e-144	510	276
gi|283772024|gb|GW317642.1|GW317642	Contig41	99.63	536	3197	100	2	0	0	979	530
gi|283772020|gb|GW317638.1|GW317638	Contig10923	99.63	272	2817	100	0	1	3e-140	497	269
gi|283771968|gb|GW317586.1|GW317586	Contig33703	99.63	277	882	98	1	0	3e-140	497	269
gi|283771874|gb|GW317492.1|GW317492	Contig33703	99.63	543	882	99	2	0	0	990	536
gi|283771691|gb|GW317309.1|GW317309	Contig30721	99.63	558	1573	98	1	1	0	996	539
gi|283771667|gb|GW317285.1|GW317285	Contig42084	99.63	267	2659	100	1	0	2e-137	488	264
gi|283771650|gb|GW317268.1|GW317268	Contig30721	99.63	590	1573	92	2	0	0	996	539
gi|283772256|gb|GW317874.1|GW317874	Contig39738	99.62	416	1037	64	1	0	4e-136	484	262
gi|283772121|gb|GW317739.1|GW317739	Contig40711	99.62	445	803	58	1	0	3e-133	475	257
gi|283772094|gb|GW317712.1|GW317712	Contig30721	99.62	265	1573	98	1	0	2e-133	475	257
gi|283772050|gb|GW317668.1|GW317668	Contig11823	99.62	523	1504	100	2	0	0	955	517
gi|283771926|gb|GW317544.1|GW317544	Contig35916	99.62	531	964	99	1	1	0	959	519
gi|283771747|gb|GW317365.1|GW317365	Contig18792	99.62	530	2683	99	2	0	0	966	523
gi|283772215|gb|GW317833.1|GW317833	Contig15250	99.61	537	1927	96	1	1	0	941	509
gi|283772078|gb|GW317696.1|GW317696	Contig32287	99.61	514	1035	100	2	0	0	939	508
gi|283771998|gb|GW317616.1|GW317616	Contig32414	99.61	260	1874	98	1	0	9e-131	466	252
gi|283771993|gb|GW317611.1|GW317611	Contig41749	99.61	256	2292	99	1	0	3e-130	464	251
gi|283772178|gb|GW317796.1|GW317796	Contig6053	99.6	264	728	96	1	0	1e-129	462	250
gi|283772080|gb|GW317698.1|GW317698	Contig10748	99.6	509	1321	99	2	0	0	920	498
gi|283772022|gb|GW317640.1|GW317640	Contig43177	99.6	509	4626	99	2	0	0	920	498
gi|283771962|gb|GW317580.1|GW317580	Contig30874	99.6	505	1388	100	2	0	0	922	499
gi|283771943|gb|GW317561.1|GW317561	Contig15987	99.6	504	936	99	2	0	0	909	492
gi|283771772|gb|GW317390.1|GW317390	Contig29319	99.6	495	2275	100	2	0	0	904	489
gi|283772451|gb|GW318069.1|GW318069	Contig12380	99.59	241	3638	100	1	0	5e-123	440	238
gi|283772441|gb|GW318059.1|GW318059	Contig29582	99.59	491	2050	99	2	0	0	894	484
gi|283772322|gb|GW317940.1|GW317940	Contig26392	99.59	246	3164	100	1	0	8e-126	449	243
gi|283772304|gb|GW317922.1|GW317922	Contig30721	99.59	491	1573	98	2	0	0	880	476
gi|283772300|gb|GW317918.1|GW317918	Contig17341	99.59	517	669	95	2	0	0	896	485
gi|283772156|gb|GW317774.1|GW317774	Contig30721	99.59	487	1573	99	1	1	0	880	476
gi|283772087|gb|GW317705.1|GW317705	Contig35916	99.59	494	964	99	1	1	0	891	482
gi|283771989|gb|GW317607.1|GW317607	Contig15250	99.59	496	1927	99	1	1	0	896	485
gi|283771872|gb|GW317490.1|GW317490	Contig47970	99.59	489	1502	100	2	0	0	893	483
gi|283771839|gb|GW317457.1|GW317457	Contig26392	99.59	492	3164	100	2	0	0	898	486
gi|283771760|gb|GW317378.1|GW317378	Contig30721	99.59	492	1573	98	2	0	0	880	476
gi|283771740|gb|GW317358.1|GW317358	Contig30721	99.59	494	1573	98	2	0	0	880	476
gi|283771712|gb|GW317330.1|GW317330	Contig30721	99.59	497	1573	99	2	0	0	898	486
gi|283771684|gb|GW317302.1|GW317302	Contig38904	99.59	488	2032	99	2	0	0	881	477
gi|283772447|gb|GW318065.1|GW318065	Contig15542	99.58	244	845	98	1	0	2e-121	435	235
gi|283772060|gb|GW317678.1|GW317678	Contig11823	99.58	473	1504	100	2	0	0	863	467
gi|283771660|gb|GW317278.1|GW317278	Contig30721	99.58	484	1573	99	2	0	0	874	473
gi|283772377|gb|GW317995.1|GW317995	Contig46819	99.57	232	712	100	1	0	5e-118	424	229
gi|283772241|gb|GW317859.1|GW317859	Contig29982	99.57	473	3579	99	2	0	0	854	462
gi|283772071|gb|GW317689.1|GW317689	Contig29982	99.57	473	3579	99	2	0	0	854	462
gi|283772033|gb|GW317651.1|GW317651	Contig15296	99.57	475	1139	99	2	0	0	857	464
gi|283772026|gb|GW317644.1|GW317644	Contig10748	99.57	464	1321	100	2	0	0	846	458
gi|283771861|gb|GW317479.1|GW317479	Contig51811	99.57	460	5420	100	1	1	0	839	454
gi|283771755|gb|GW317373.1|GW317373	Contig48767	99.57	238	2655	99	1	0	1e-119	429	232
gi|283771675|gb|GW317293.1|GW317293	Contig36263	99.57	269	945	87	1	0	1e-119	429	232
gi|283772389|gb|GW318007.1|GW318007	Contig29633	99.56	458	1646	100	2	0	0	835	452
gi|283772086|gb|GW317704.1|GW317704	Contig13736	99.56	466	2076	98	2	0	0	833	451
gi|283772001|gb|GW317619.1|GW317619	Contig30721	99.56	227	1573	100	1	0	3e-115	414	224
gi|283771836|gb|GW317454.1|GW317454	Contig21513	99.56	226	4688	100	1	0	1e-114	412	223
gi|283771721|gb|GW317339.1|GW317339	Contig16098	99.56	464	2607	99	2	0	0	837	453
gi|283771642|gb|GW317260.1|GW317260	Contig1009	99.56	451	2204	100	2	0	0	822	445
gi|283772360|gb|GW317978.1|GW317978	Contig32414	99.55	223	1874	100	1	0	5e-113	407	220
gi|283772356|gb|GW317974.1|GW317974	Contig19599	99.55	455	1036	98	2	0	0	817	442
gi|283772316|gb|GW317934.1|GW317934	Contig26044	99.55	227	745	98	1	0	2e-112	405	219
gi|283772258|gb|GW317876.1|GW317876	Contig26392	99.55	450	3164	99	2	0	0	811	439
gi|283772040|gb|GW317658.1|GW317658	Contig25433	99.55	442	4134	100	2	0	0	806	436
gi|283771890|gb|GW317508.1|GW317508	Contig29487	99.55	226	1836	97	1	0	2e-111	401	217
gi|283771748|gb|GW317366.1|GW317366	Contig18792	99.55	448	2683	100	2	0	0	817	442
gi|283771676|gb|GW317294.1|GW317294	Contig48767	99.55	457	2655	98	2	0	0	819	443
gi|283771630|gb|GW317248.1|GW317248	Contig15072	99.55	442	3034	100	2	0	0	806	436
gi|283771603|gb|GW317221.1|GW317221	Contig29487	99.55	227	1836	98	1	0	2e-112	405	219
gi|283771596|gb|GW317214.1|GW317214	Contig32414	99.55	224	1874	100	1	0	1e-113	409	221
gi|283772480|gb|GW318098.1|GW318098	Contig33703	99.54	226	882	96	1	0	1e-109	396	214
gi|283772445|gb|GW318063.1|GW318063	Contig51811	99.54	438	5420	100	1	1	0	798	432
gi|283772416|gb|GW318034.1|GW318034	Contig8753	99.54	218	1609	100	1	0	3e-110	398	215
gi|283772337|gb|GW317955.1|GW317955	Contig32287	99.54	439	1035	100	2	0	0	800	433
gi|283772206|gb|GW317824.1|GW317824	Contig29582	99.54	439	2050	100	2	0	0	800	433
gi|283772101|gb|GW317719.1|GW317719	Contig46097	99.54	651	6589	99	3	0	0	1181	639
gi|283772011|gb|GW317629.1|GW317629	Contig30721	99.54	438	1573	100	2	0	0	798	432
gi|283771997|gb|GW317615.1|GW317615	Contig33703	99.54	232	882	94	1	0	1e-109	396	214
gi|283771946|gb|GW317564.1|GW317564	Contig15542	99.54	433	845	100	2	0	0	789	427
gi|283771837|gb|GW317455.1|GW317455	Contig11286	99.54	239	4101	91	1	0	1e-109	396	214
gi|283771610|gb|GW317228.1|GW317228	Contig30721	99.54	441	1573	99	2	0	0	793	429
gi|283772471|gb|GW318089.1|GW318089	Contig45753	99.53	422	2397	100	2	0	0	769	416
gi|283772231|gb|GW317849.1|GW317849	Contig4116	99.53	289	1051	73	1	0	8e-107	387	209
gi|283772181|gb|GW317799.1|GW317799	Contig16649	99.53	444	668	96	2	0	0	780	422
gi|283772117|gb|GW317735.1|GW317735	Contig50647	99.53	640	1990	100	3	0	0	1166	631
gi|283772000|gb|GW317618.1|GW317618	Contig16649	99.53	444	668	96	2	0	0	780	422
gi|283771999|gb|GW317617.1|GW317617	Contig44584	99.53	427	1842	99	2	0	0	774	419
gi|283771965|gb|GW317583.1|GW317583	Contig15542	99.53	428	845	100	2	0	0	780	422
gi|283771809|gb|GW317427.1|GW317427	Contig1009	99.53	434	2204	99	2	0	0	782	423
gi|283771692|gb|GW317310.1|GW317310	Contig44584	99.53	431	1842	99	2	0	0	782	423
gi|283771666|gb|GW317284.1|GW317284	Contig44584	99.53	431	1842	99	2	0	0	782	423
gi|283772342|gb|GW317960.1|GW317960	Contig18792	99.52	425	2683	99	2	0	0	765	414
gi|283772285|gb|GW317903.1|GW317903	Contig26081	99.52	420	689	99	2	0	0	754	408
gi|283772191|gb|GW317809.1|GW317809	Contig12458	99.52	484	1452	43	1	0	8e-104	377	204
gi|283772036|gb|GW317654.1|GW317654	Contig45278	99.52	413	1925	100	2	0	0	752	407
gi|283772014|gb|GW317632.1|GW317632	Contig30721	99.52	215	1573	98	1	0	7e-106	383	207
gi|283771928|gb|GW317546.1|GW317546	Contig33703	99.52	210	882	99	1	0	3e-104	377	204
gi|283771875|gb|GW317493.1|GW317493	Contig15250	99.52	213	1927	98	1	0	1e-104	379	205
gi|283771705|gb|GW317323.1|GW317323	Contig29758	99.52	429	2202	100	2	0	0	758	410
gi|283771565|gb|GW317183.1|GW317183	Contig23412	99.52	433	5004	97	2	0	0	763	413
gi|283772296|gb|GW317914.1|GW317914	Contig18792	99.51	413	2683	99	2	0	0	743	402
gi|283772182|gb|GW317800.1|GW317800	Contig4199	99.51	412	4723	98	2	0	0	737	399
gi|283772147|gb|GW317765.1|GW317765	Contig18792	99.51	410	2683	100	2	0	0	747	404
gi|283772015|gb|GW317633.1|GW317633	Contig26392	99.51	411	3164	100	2	0	0	749	405
gi|283771961|gb|GW317579.1|GW317579	Contig241	99.51	450	1946	46	1	0	1e-102	374	202
gi|283771858|gb|GW317476.1|GW317476	Contig49602	99.51	256	2654	80	1	0	2e-103	375	203
gi|283771850|gb|GW317468.1|GW317468	Contig30721	99.51	411	1573	99	2	0	0	739	400
gi|283771796|gb|GW317414.1|GW317414	Contig11823	99.51	416	1504	99	2	0	0	749	405
gi|283771726|gb|GW317344.1|GW317344	Contig13763	99.51	204	1894	100	1	0	2e-102	372	201
gi|283772431|gb|GW318049.1|GW318049	Contig11977	99.5	414	2685	96	2	0	0	723	391
gi|283772388|gb|GW318006.1|GW318006	Contig33988	99.5	397	2517	100	2	0	0	723	391
gi|283772193|gb|GW317811.1|GW317811	Contig30721	99.5	408	1573	99	2	0	0	734	397
gi|283772052|gb|GW317670.1|GW317670	Contig29582	99.5	397	2050	100	1	1	0	723	391
gi|283771925|gb|GW317543.1|GW317543	Contig30721	99.5	404	1573	99	2	0	0	726	393
gi|283771870|gb|GW317488.1|GW317488	Contig18792	99.5	399	2683	100	2	0	0	726	393
gi|283771849|gb|GW317467.1|GW317467	Contig18792	99.5	201	2683	100	1	0	7e-101	366	198
gi|283771574|gb|GW317192.1|GW317192	Contig36263	99.5	424	945	48	1	0	4e-101	368	199
gi|283772397|gb|GW318015.1|GW318015	Contig3811	99.49	391	1482	100	1	1	0	712	385
gi|283772067|gb|GW317685.1|GW317685	Contig2827	99.49	396	1366	99	2	0	0	717	388
gi|283771908|gb|GW317526.1|GW317526	Contig5425	99.49	400	1213	99	2	0	0	719	389
gi|283771856|gb|GW317474.1|GW317474	Contig30721	99.49	400	1573	98	1	1	0	710	384
gi|283771754|gb|GW317372.1|GW317372	Contig30721	99.49	390	1573	100	2	0	0	710	384
gi|283771556|gb|GW317174.1|GW317174	Contig30721	99.49	393	1573	100	2	0	0	715	387
gi|283772355|gb|GW317973.1|GW317973	Contig30721	99.48	388	1573	98	2	0	0	695	376
gi|283772242|gb|GW317860.1|GW317860	Contig11341	99.48	388	2359	99	2	0	0	697	377
gi|283772205|gb|GW317823.1|GW317823	Contig40709	99.48	574	1344	100	3	0	0	1044	565
gi|283772108|gb|GW317726.1|GW317726	Contig16714	99.48	383	3206	100	2	0	0	697	377
gi|283771851|gb|GW317469.1|GW317469	Contig20134	99.48	392	3387	99	2	0	0	704	381
gi|283771580|gb|GW317198.1|GW317198	Contig45550	99.48	381	2076	100	1	1	0	693	375
gi|283772426|gb|GW318044.1|GW318044	Contig3811	99.47	377	1482	100	2	0	0	686	371
gi|283772123|gb|GW317741.1|GW317741	Contig15542	99.47	605	845	93	3	0	0	1026	555
gi|283772111|gb|GW317729.1|GW317729	Contig15072	99.47	374	3034	100	2	0	0	680	368
gi|283772038|gb|GW317656.1|GW317656	Contig41207	99.47	384	4549	98	1	1	0	688	372
gi|283772484|gb|GW318102.1|GW318102	Contig22144	99.46	375	1251	99	2	0	0	678	367
gi|283772335|gb|GW317953.1|GW317953	Contig12024	99.46	369	3537	99	2	0	0	667	361
gi|283772141|gb|GW317759.1|GW317759	Contig29487	99.46	587	1836	95	3	0	0	1009	546
gi|283771818|gb|GW317436.1|GW317436	Contig6307	99.46	370	3145	100	2	0	0	673	364
gi|283772332|gb|GW317950.1|GW317950	Contig15537	99.45	373	2886	98	2	0	0	665	360
gi|283772330|gb|GW317948.1|GW317948	Contig32414	99.45	368	1874	99	2	0	0	665	360
gi|283771671|gb|GW317289.1|GW317289	Contig30721	99.45	556	1573	98	3	0	0	992	537
gi|283772371|gb|GW317989.1|GW317989	Contig36726	99.44	360	1105	98	2	0	0	643	348
gi|283771921|gb|GW317539.1|GW317539	Contig30721	99.44	396	1573	90	2	0	0	649	351
gi|283771786|gb|GW317404.1|GW317404	Contig20202	99.44	539	1969	99	3	0	0	970	525
gi|283771652|gb|GW317270.1|GW317270	Contig14016	99.44	363	622	98	2	0	0	645	349
gi|283772061|gb|GW317679.1|GW317679	Contig30721	99.43	567	1573	93	3	0	0	963	521
gi|283772059|gb|GW317677.1|GW317677	Contig30721	99.43	351	1573	100	2	0	0	638	345
gi|283771919|gb|GW317537.1|GW317537	Contig29675	99.43	469	2329	75	2	0	0	640	346
gi|283771702|gb|GW317320.1|GW317320	Contig29487	99.43	522	1836	100	3	0	0	948	513
gi|283771625|gb|GW317243.1|GW317243	Contig29675	99.43	447	2329	79	2	0	0	640	346
gi|283772232|gb|GW317850.1|GW317850	Contig11286	99.42	562	4101	93	3	0	0	946	512
gi|283771975|gb|GW317593.1|GW317593	Contig13851	99.42	345	2026	100	2	0	5e-179	627	339
gi|283771749|gb|GW317367.1|GW317367	Contig13736	99.42	365	2076	94	2	0	3e-177	621	336
gi|283771717|gb|GW317335.1|GW317335	Contig30721	99.42	517	1573	99	2	1	0	929	503
gi|283771695|gb|GW317313.1|GW317313	Contig13736	99.42	519	2076	100	3	0	0	942	510
gi|283772218|gb|GW317836.1|GW317836	Contig18792	99.41	339	2683	100	2	0	1e-175	616	333
gi|283772203|gb|GW317821.1|GW317821	Contig36263	99.41	620	945	82	2	1	0	922	499
gi|283771949|gb|GW317567.1|GW317567	Contig32287	99.41	342	1035	99	2	0	3e-176	617	334
gi|283771938|gb|GW317556.1|GW317556	Contig6053	99.41	524	728	98	3	0	0	929	503
gi|283771886|gb|GW317504.1|GW317504	Contig35548	99.41	512	1114	99	3	0	0	918	497
gi|283771694|gb|GW317312.1|GW317312	Contig26864	99.41	511	1983	99	3	0	0	918	497
gi|283771653|gb|GW317271.1|GW317271	Contig18197	99.41	514	692	99	3	0	0	922	499
gi|283771598|gb|GW317216.1|GW317216	Contig46819	99.41	339	712	99	2	0	4e-175	614	332
gi|283772488|gb|GW318106.1|GW318106	Contig10748	99.4	500	1321	99	2	1	0	904	489
gi|283771892|gb|GW317510.1|GW317510	Contig24530	99.4	502	2650	100	3	0	0	911	493
gi|283771579|gb|GW317197.1|GW317197	Contig33703	99.4	334	882	100	2	0	7e-173	606	328
gi|283772486|gb|GW318104.1|GW318104	Contig21804	99.39	490	1667	100	3	0	0	889	481
gi|283772115|gb|GW317733.1|GW317733	Contig3274	99.39	495	2329	99	2	1	0	889	481
gi|283771716|gb|GW317334.1|GW317334	Contig15250	99.39	517	1927	95	2	1	0	889	481
gi|283771568|gb|GW317186.1|GW317186	Contig22576	99.39	328	1625	100	2	0	1e-169	595	322
gi|283772476|gb|GW318094.1|GW318094	Contig15296	99.38	327	1139	99	2	0	6e-168	590	319
gi|283772464|gb|GW318082.1|GW318082	Contig10748	99.38	515	1321	94	3	0	0	876	474
gi|283772378|gb|GW317996.1|GW317996	Contig13736	99.38	486	2076	100	3	0	0	881	477
gi|283772315|gb|GW317933.1|GW317933	Contig32414	99.38	325	1874	99	2	0	2e-167	588	318
gi|283772240|gb|GW317858.1|GW317858	Contig30721	99.38	497	1573	97	3	0	0	874	473
gi|283772186|gb|GW317804.1|GW317804	Contig9526	99.38	390	1668	82	2	0	5e-165	580	314
gi|283772113|gb|GW317731.1|GW317731	Contig30721	99.38	492	1573	98	3	0	0	874	473
gi|283771900|gb|GW317518.1|GW317518	Contig30721	99.38	318	1573	100	0	2	1e-164	579	313
gi|283771779|gb|GW317397.1|GW317397	Contig30721	99.38	327	1573	98	2	0	3e-166	584	316
gi|283771744|gb|GW317362.1|GW317362	Contig10748	99.38	486	1321	100	1	2	0	881	477
gi|283771606|gb|GW317224.1|GW317224	Contig39365	99.38	325	1893	99	2	0	8e-167	586	317
gi|283772498|gb|GW318116.1|GW318116	Contig18792	99.37	318	2683	100	2	0	5e-164	577	312
gi|283772189|gb|GW317807.1|GW317807	Contig32287	99.37	478	1035	100	3	0	0	867	469
gi|283771605|gb|GW317223.1|GW317223	Contig41739	99.37	473	1625	100	2	1	0	856	463
gi|283772503|gb|GW318121.1|GW318121	Contig36726	99.36	312	1105	100	2	0	1e-160	566	306
gi|283772404|gb|GW318022.1|GW318022	Contig22944	99.36	469	2566	100	3	0	0	850	460
gi|283772201|gb|GW317819.1|GW317819	Contig1009	99.36	621	2204	100	3	1	0	1125	609
gi|283772194|gb|GW317812.1|GW317812	Contig37166	99.36	311	1532	100	2	0	4e-160	564	305
gi|283772170|gb|GW317788.1|GW317788	Contig32287	99.35	632	1035	97	4	0	0	1112	602
gi|283772062|gb|GW317680.1|GW317680	Contig32287	99.35	651	1035	94	4	0	0	1112	602
gi|283772252|gb|GW317870.1|GW317870	Contig33988	99.34	303	2517	100	2	0	1e-155	549	297
gi|283771955|gb|GW317573.1|GW317573	Contig1009	99.34	452	2204	100	3	0	0	819	443
gi|283771909|gb|GW317527.1|GW317527	Contig18792	99.34	463	2683	99	3	0	0	830	449
gi|283771644|gb|GW317262.1|GW317262	Contig46819	99.34	458	712	100	3	0	0	830	449
gi|283772390|gb|GW318008.1|GW318008	Contig29582	99.33	298	2050	100	1	1	6e-153	540	292
gi|283772314|gb|GW317932.1|GW317932	Contig40583	99.33	297	1842	100	2	0	2e-152	538	291
gi|283772185|gb|GW317803.1|GW317803	Contig1009	99.33	599	2204	100	3	1	0	1085	587
gi|283772183|gb|GW317801.1|GW317801	Contig45550	99.33	299	2076	100	2	0	2e-153	542	293
gi|283772366|gb|GW317984.1|GW317984	Contig32287	99.32	438	1035	100	3	0	0	793	429
gi|283772331|gb|GW317949.1|GW317949	Contig15653	99.32	294	2017	100	2	0	1e-150	532	288
gi|283772276|gb|GW317894.1|GW317894	Contig30721	99.32	452	1573	98	2	1	0	798	432
gi|283772265|gb|GW317883.1|GW317883	Contig25561	99.32	597	2809	99	4	0	0	1072	580
gi|283772056|gb|GW317674.1|GW317674	Contig14016	99.32	300	622	98	1	1	1e-150	532	288
gi|283771844|gb|GW317462.1|GW317462	Contig22944	99.32	442	2566	100	3	0	0	800	433
gi|283771699|gb|GW317317.1|GW317317	Contig13736	99.32	450	2076	99	3	0	0	804	435
gi|283772500|gb|GW318118.1|GW318118	Contig12416	99.31	290	996	100	2	0	2e-148	525	284
gi|283772424|gb|GW318042.1|GW318042	Contig30410	99.31	432	2149	100	3	0	0	782	423
gi|283772229|gb|GW317847.1|GW317847	Contig15250	99.31	456	1927	95	2	1	0	785	425
gi|283772190|gb|GW317808.1|GW317808	Contig29758	99.31	433	2202	100	3	0	0	784	424
gi|283771972|gb|GW317590.1|GW317590	Contig20133	99.31	437	2448	100	3	0	0	791	428
gi|283771964|gb|GW317582.1|GW317582	Contig49634	99.31	288	2886	100	2	0	2e-147	521	282
gi|283771950|gb|GW317568.1|GW317568	Contig17341	99.31	455	669	95	3	0	0	785	425
gi|283771788|gb|GW317406.1|GW317406	Contig30721	99.31	295	1573	98	2	0	2e-148	525	284
gi|283771670|gb|GW317288.1|GW317288	Contig43529	99.31	582	4596	100	4	0	0	1053	570
gi|283771561|gb|GW317179.1|GW317179	Contig18679	99.31	476	2858	91	3	0	0	787	426
gi|283771884|gb|GW317502.1|GW317502	Contig33703	99.3	289	882	98	2	0	4e-145	514	278
gi|283771812|gb|GW317430.1|GW317430	Contig23412	99.3	431	5004	100	3	0	0	780	422
gi|283771767|gb|GW317385.1|GW317385	Contig13736	99.3	430	2076	99	2	1	0	774	419
gi|283772197|gb|GW317815.1|GW317815	Contig29582	99.29	425	2050	100	3	0	0	769	416
gi|283772127|gb|GW317745.1|GW317745	Contig33579	99.29	629	1552	99	4	0	0	1026	555
gi|283771846|gb|GW317464.1|GW317464	Contig50770	99.29	287	2309	98	2	0	2e-143	508	275
gi|283771813|gb|GW317431.1|GW317431	Contig24080	99.29	425	3591	100	3	0	0	769	416
gi|283771810|gb|GW317428.1|GW317428	Contig15296	99.29	432	1139	97	3	0	0	760	411
gi|283771752|gb|GW317370.1|GW317370	Contig33703	99.29	296	882	95	2	0	2e-143	508	275
gi|283771573|gb|GW317191.1|GW317191	Contig3310	99.29	421	1642	100	3	0	0	761	412
gi|283772474|gb|GW318092.1|GW318092	Contig22207	99.28	418	1780	100	3	0	0	756	409
gi|283772150|gb|GW317768.1|GW317768	Contig10748	99.27	548	1321	100	4	0	0	990	536
gi|283772028|gb|GW317646.1|GW317646	Contig6307	99.27	275	3145	100	2	0	3e-140	497	269
gi|283771960|gb|GW317578.1|GW317578	Contig29487	99.27	544	1836	100	3	1	0	983	532
gi|283771871|gb|GW317489.1|GW317489	Contig46097	99.27	412	6589	100	3	0	0	745	403
gi|283771604|gb|GW317222.1|GW317222	Contig46097	99.27	412	6589	100	3	0	0	745	403
gi|283771898|gb|GW317516.1|GW317516	Contig3811	99.26	406	1482	100	3	0	0	734	397
gi|283771790|gb|GW317408.1|GW317408	Contig12238	99.26	410	1653	99	3	0	0	732	396
gi|283772408|gb|GW318026.1|GW318026	Contig4199	99.25	400	4723	99	3	0	0	719	389
gi|283772407|gb|GW318025.1|GW318025	Contig18792	99.25	399	2683	100	3	0	0	721	390
gi|283772140|gb|GW317758.1|GW317758	Contig29582	99.25	398	2050	100	3	0	0	719	389
gi|283772102|gb|GW317720.1|GW317720	Contig25433	99.25	268	4134	100	2	0	3e-136	484	262
gi|283771708|gb|GW317326.1|GW317326	Contig32287	99.25	536	1035	100	4	0	0	968	524
gi|283772236|gb|GW317854.1|GW317854	Contig23412	99.24	263	5004	99	2	0	5e-133	473	256
gi|283771688|gb|GW317306.1|GW317306	Contig10748	99.22	514	1321	100	4	0	0	928	502
gi|283772126|gb|GW317744.1|GW317744	Contig30721	99.21	549	1573	93	4	0	0	918	497
gi|283772034|gb|GW317652.1|GW317652	Contig22944	99.21	388	2566	98	3	0	0	689	373
gi|283771724|gb|GW317342.1|GW317342	Contig47804	99.21	386	1022	99	3	0	0	689	373
gi|283772405|gb|GW318023.1|GW318023	Contig24520	99.2	508	1482	99	3	1	0	905	490
gi|283772091|gb|GW317709.1|GW317709	Contig52384	99.2	374	1539	100	3	0	0	675	365
gi|283772013|gb|GW317631.1|GW317631	Contig32287	99.2	501	1035	100	4	0	0	904	489
gi|283771722|gb|GW317340.1|GW317340	Contig15296	99.2	502	1139	99	4	0	0	896	485
gi|283772399|gb|GW318017.1|GW318017	Contig30721	99.19	254	1573	97	2	0	4e-124	444	240
gi|283772007|gb|GW317625.1|GW317625	Contig45894	99.19	499	2581	99	4	0	0	893	483
gi|283771958|gb|GW317576.1|GW317576	Contig45550	99.19	247	2076	100	2	0	1e-124	446	241
gi|283772394|gb|GW318012.1|GW318012	Contig26392	99.18	426	3164	86	3	0	0	662	358
gi|283771967|gb|GW317585.1|GW317585	Contig21811	99.18	366	1616	99	3	0	0	658	356
gi|283771763|gb|GW317381.1|GW317381	Contig32287	99.18	487	1035	100	1	1	0	874	473
gi|283771627|gb|GW317245.1|GW317245	Contig33958	99.18	497	1355	99	4	0	0	883	478
gi|283772382|gb|GW318000.1|GW318000	Contig43529	99.17	481	4596	100	4	0	0	867	469
gi|283772443|gb|GW318061.1|GW318061	Contig17197	99.16	358	1144	99	3	0	0	641	347
gi|283772358|gb|GW317976.1|GW317976	Contig36991	99.15	352	1400	100	2	1	1e-180	632	342
gi|283772106|gb|GW317724.1|GW317724	Contig22358	99.15	351	1502	100	3	0	1e-180	632	342
gi|283771689|gb|GW317307.1|GW317307	Contig36263	99.15	275	945	85	2	0	6e-118	424	229
gi|283772496|gb|GW318114.1|GW318114	Contig22621	99.14	231	892	100	1	1	8e-116	416	225
gi|283772057|gb|GW317675.1|GW317675	Contig32258	99.14	465	962	100	4	0	0	837	453
gi|283771811|gb|GW317429.1|GW317429	Contig15296	99.14	479	1139	97	4	0	0	841	455
gi|283771731|gb|GW317349.1|GW317349	Contig48767	99.14	471	2655	99	3	1	0	837	453
gi|283772288|gb|GW317906.1|GW317906	Contig9040	99.13	459	2213	100	2	2	0	828	448
gi|283772220|gb|GW317838.1|GW317838	Contig17206	99.13	580	2462	99	5	0	0	1035	560
gi|283771959|gb|GW317577.1|GW317577	Contig46097	99.13	344	6589	100	3	0	9e-177	619	335
gi|283772422|gb|GW318040.1|GW318040	Contig32287	99.12	454	1035	100	4	0	0	817	442
gi|283772334|gb|GW317952.1|GW317952	Contig25853	99.12	458	966	99	4	0	0	822	445
gi|283772175|gb|GW317793.1|GW317793	Contig49799	99.12	347	1187	98	3	0	4e-175	614	332
gi|283771971|gb|GW317589.1|GW317589	Contig30721	99.12	227	1573	100	2	0	1e-113	409	221
gi|283771700|gb|GW317318.1|GW317318	Contig32287	99.12	566	1035	100	4	1	0	1018	551
gi|283771626|gb|GW317244.1|GW317244	Contig30721	99.12	349	1573	97	3	0	5e-174	610	330
gi|283772487|gb|GW318105.1|GW318105	Contig29758	99.11	561	2202	100	5	0	0	1009	546
gi|283772238|gb|GW317856.1|GW317856	Contig24002	99.11	463	606	97	4	0	0	806	436
gi|283772063|gb|GW317681.1|GW317681	Contig14716	99.11	676	1914	100	6	0	0	1216	658
gi|283772160|gb|GW317778.1|GW317778	Contig30132	99.1	228	1850	98	2	0	2e-111	401	217
gi|283771664|gb|GW317282.1|GW317282	Contig30721	99.1	448	1573	99	4	0	0	798	432
gi|283771842|gb|GW317460.1|GW317460	Contig33703	99.09	219	882	100	2	0	4e-109	394	213
gi|283771622|gb|GW317240.1|GW317240	Contig22003	99.09	482	1215	91	4	0	0	793	429
gi|283772421|gb|GW318039.1|GW318039	Contig42016	99.08	450	1937	96	4	0	0	778	421
gi|283772417|gb|GW318035.1|GW318035	Contig5048	99.08	483	3035	90	3	1	0	782	423
gi|283771902|gb|GW317520.1|GW317520	Contig30721	99.08	217	1573	100	2	0	5e-108	390	211
gi|283771888|gb|GW317506.1|GW317506	Contig32213	99.08	436	2010	99	4	0	0	782	423
gi|283771828|gb|GW317446.1|GW317446	Contig32287	99.08	219	1035	99	2	0	1e-108	392	212
gi|283771953|gb|GW317571.1|GW317571	Contig35916	99.07	215	964	100	2	0	6e-107	387	209
gi|283771815|gb|GW317433.1|GW317433	Contig15296	99.07	442	1139	98	4	0	0	774	419
gi|283771709|gb|GW317327.1|GW317327	Contig15296	99.07	443	1139	97	4	0	0	774	419
gi|283771645|gb|GW317263.1|GW317263	Contig15250	99.07	432	1927	99	3	1	0	767	415
gi|283771634|gb|GW317252.1|GW317252	Contig15542	99.07	544	845	99	5	0	0	966	523
gi|283771609|gb|GW317227.1|GW317227	Contig13736	99.07	436	2076	99	3	1	0	774	419
gi|283772439|gb|GW318057.1|GW318057	Contig48146	99.06	321	694	99	3	0	6e-163	573	310
gi|283772154|gb|GW317772.1|GW317772	Contig31026	99.06	427	1368	100	4	0	0	767	415
gi|283771685|gb|GW317303.1|GW317303	Contig26678	99.06	213	1662	100	2	0	7e-106	383	207
gi|283772499|gb|GW318117.1|GW318117	Contig22441	99.05	211	2312	100	2	0	9e-105	379	205
gi|283772247|gb|GW317865.1|GW317865	Contig22944	99.05	317	2566	100	3	0	8e-162	569	308
gi|283772177|gb|GW317795.1|GW317795	Contig42426	99.05	427	633	99	4	0	0	756	409
gi|283771792|gb|GW317410.1|GW317410	Contig29758	99.05	529	2202	100	5	0	0	948	513
gi|283771612|gb|GW317230.1|GW317230	Contig26378	99.05	316	912	100	3	0	3e-161	568	307
gi|283772293|gb|GW317911.1|GW317911	Contig25098	99.04	629	2261	99	6	0	0	1122	607
gi|283771878|gb|GW317496.1|GW317496	Contig19016	99.04	393	537	78	0	1	3e-157	555	300
gi|283771639|gb|GW317257.1|GW317257	Contig41749	99.04	418	2292	100	4	0	0	750	406
gi|283771620|gb|GW317238.1|GW317238	Contig10400	99.04	415	2853	100	4	0	0	745	403
gi|283772435|gb|GW318053.1|GW318053	Contig30109	99.03	521	1023	99	3	1	0	928	502
gi|283771945|gb|GW317563.1|GW317563	Contig4199	99.03	309	4723	100	2	1	2e-157	555	300
gi|283771707|gb|GW317325.1|GW317325	Contig32414	99.03	521	1874	99	4	1	0	926	501
gi|283772249|gb|GW317867.1|GW317867	Contig62	99.02	343	2011	60	2	0	3e-101	368	199
gi|283771589|gb|GW317207.1|GW317207	Contig26392	99.02	409	3164	100	4	0	0	734	397
gi|283772187|gb|GW317805.1|GW317805	Contig50913	99.01	504	3221	100	5	0	0	904	489
gi|283771566|gb|GW317184.1|GW317184	Contig15296	99.01	404	1139	100	4	0	0	725	392
gi|283771774|gb|GW317392.1|GW317392	Contig36263	99	298	945	100	0	1	8e-152	536	290
gi|283772357|gb|GW317975.1|GW317975	Contig36991	98.99	297	1400	100	3	0	1e-150	532	288
gi|283772068|gb|GW317686.1|GW317686	Contig30109	98.99	375	1023	78	0	2	6e-149	527	285
gi|283771781|gb|GW317399.1|GW317399	Contig30721	98.99	300	1573	98	2	1	1e-149	529	286
gi|283771567|gb|GW317185.1|GW317185	Contig17206	98.98	392	2462	100	4	0	0	702	380
gi|283771738|gb|GW317356.1|GW317356	Contig30721	98.97	391	1573	99	3	1	0	691	374
gi|283772452|gb|GW318070.1|GW318070	Contig35384	98.96	482	1320	80	4	0	0	689	373
gi|283772448|gb|GW318066.1|GW318066	Contig33817	98.95	392	672	73	3	0	6e-144	510	276
gi|283772200|gb|GW317818.1|GW317818	Contig22441	98.95	383	2312	99	4	0	0	680	368
gi|283771924|gb|GW317542.1|GW317542	Contig44372	98.94	470	984	60	3	0	4e-142	505	273
gi|283772466|gb|GW318084.1|GW318084	Contig30721	98.93	480	1573	97	5	0	0	833	451
gi|283771728|gb|GW317346.1|GW317346	Contig52384	98.93	374	1539	100	4	0	0	669	362
gi|283771638|gb|GW317256.1|GW317256	Contig36263	98.93	413	945	91	4	0	0	669	362
gi|283771986|gb|GW317604.1|GW317604	Contig15250	98.92	300	1927	93	3	0	1e-140	499	270
gi|283771750|gb|GW317368.1|GW317368	Contig5754	98.92	519	920	98	3	0	2e-139	496	268
gi|283771611|gb|GW317229.1|GW317229	Contig3811	98.92	278	1482	100	3	0	3e-140	497	269
gi|283771665|gb|GW317283.1|GW317283	Contig17206	98.9	545	2462	100	6	0	0	974	527
gi|283771643|gb|GW317261.1|GW317261	Contig3811	98.89	452	1482	100	5	0	0	808	437
gi|283772326|gb|GW317944.1|GW317944	Contig16157	98.87	353	2750	100	3	1	4e-180	630	341
gi|283772233|gb|GW317851.1|GW317851	Contig29319	98.87	535	2275	99	2	1	0	946	512
gi|283772161|gb|GW317779.1|GW317779	Contig15296	98.87	356	1139	99	4	0	1e-180	632	342
gi|283772041|gb|GW317659.1|GW317659	Contig33958	98.86	357	1355	98	4	0	2e-178	625	338
gi|283771829|gb|GW317447.1|GW317447	Contig5646	98.86	440	1633	100	5	0	0	785	425
gi|283771697|gb|GW317315.1|GW317315	Contig25561	98.86	525	2809	99	4	2	0	935	506
gi|283772142|gb|GW317760.1|GW317760	Contig29758	98.85	641	2202	100	7	0	0	1088	589
gi|283771982|gb|GW317600.1|GW317600	Contig46097	98.85	438	6589	99	4	1	0	774	419
gi|283771560|gb|GW317178.1|GW317178	Contig32287	98.84	344	1035	100	4	0	4e-175	614	332
gi|283771980|gb|GW317598.1|GW317598	Contig32287	98.83	515	1035	100	6	0	0	918	497
gi|283771916|gb|GW317534.1|GW317534	Contig15250	98.83	534	1927	96	5	1	0	913	494
gi|283772479|gb|GW318097.1|GW318097	Contig32287	98.82	514	1035	99	6	0	0	907	491
gi|283772400|gb|GW318018.1|GW318018	Contig15250	98.82	450	1927	94	4	1	0	754	408
gi|283771723|gb|GW317341.1|GW317341	Contig16563	98.82	358	1679	94	4	0	9e-172	603	326
gi|283772497|gb|GW318115.1|GW318115	Contig43432	98.8	249	1604	100	3	0	4e-124	444	240
gi|283771765|gb|GW317383.1|GW317383	Contig47970	98.8	498	1502	100	6	0	0	887	480
gi|283771992|gb|GW317610.1|GW317610	Contig22944	98.78	245	2566	100	3	0	7e-122	436	236
gi|283771951|gb|GW317569.1|GW317569	Contig14016	98.78	250	622	98	3	0	7e-122	436	236
gi|283772053|gb|GW317671.1|GW317671	Contig27208	98.77	657	3094	99	6	1	0	1155	625
gi|283772494|gb|GW318112.1|GW318112	Contig39365	98.76	243	1893	99	3	0	1e-119	429	232
gi|283772214|gb|GW317832.1|GW317832	Contig26392	98.76	242	3164	100	3	0	3e-120	431	233
gi|283772367|gb|GW317985.1|GW317985	Contig25320	98.75	414	1025	97	3	2	0	712	385
gi|283772149|gb|GW317767.1|GW317767	Contig29758	98.75	562	2202	100	7	0	0	1000	541
gi|283771706|gb|GW317324.1|GW317324	Contig29319	98.75	563	2275	99	3	1	0	992	537
gi|283772509|gb|GW318127.1|GW318127	Contig11823	98.74	323	1504	98	4	0	4e-160	564	305
gi|283771932|gb|GW317550.1|GW317550	Contig30721	98.74	276	1573	86	3	0	6e-118	424	229
gi|283771696|gb|GW317314.1|GW317314	Contig6053	98.74	315	728	100	2	1	1e-159	562	304
gi|283772429|gb|GW318047.1|GW318047	Contig29633	98.73	236	1646	100	0	2	8e-116	416	225
gi|283771672|gb|GW317290.1|GW317290	Contig47970	98.73	550	1502	100	7	0	0	977	529
gi|283772481|gb|GW318099.1|GW318099	Contig38757	98.71	232	1196	100	3	0	1e-114	412	223
gi|283772490|gb|GW318108.1|GW318108	Contig15250	98.7	232	1927	99	3	0	1e-113	409	221
gi|283772398|gb|GW318016.1|GW318016	Contig11823	98.7	463	1504	98	0	1	0	815	441
gi|283772148|gb|GW317766.1|GW317766	Contig48767	98.7	507	2655	91	6	0	0	821	444
gi|283772075|gb|GW317693.1|GW317693	Contig33749	98.7	548	1584	98	6	1	0	957	518
gi|283772133|gb|GW317751.1|GW317751	Contig29758	98.69	621	2202	100	8	0	0	1083	586
gi|283772030|gb|GW317648.1|GW317648	Contig30721	98.69	425	1573	90	5	0	0	680	368
gi|283772211|gb|GW317829.1|GW317829	Contig35294	98.68	630	1013	84	3	2	0	937	507
gi|283772006|gb|GW317624.1|GW317624	Contig15250	98.68	475	1927	96	5	1	0	806	436
gi|283771889|gb|GW317507.1|GW317507	Contig32287	98.68	378	1035	100	5	0	0	671	363
gi|283772384|gb|GW318002.1|GW318002	Contig36726	98.66	372	1105	100	5	0	0	660	357
gi|283772046|gb|GW317664.1|GW317664	Contig17206	98.66	303	2462	98	4	0	1e-149	529	286
gi|283771766|gb|GW317384.1|GW317384	Contig15241	98.65	545	2126	82	5	1	0	789	427
gi|283772047|gb|GW317665.1|GW317665	Contig35970	98.64	297	2707	99	4	0	6e-148	523	283
gi|283771825|gb|GW317443.1|GW317443	Contig7035	98.64	366	1348	100	2	1	0	651	352
gi|283771795|gb|GW317413.1|GW317413	Contig42279	98.64	441	1738	100	6	0	0	782	423
gi|283771793|gb|GW317411.1|GW317411	Contig42279	98.64	441	1738	100	6	0	0	782	423
gi|283772107|gb|GW317725.1|GW317725	Contig11823	98.63	219	1504	100	3	0	2e-107	388	210
gi|283772454|gb|GW318072.1|GW318072	Contig30721	98.62	290	1573	99	3	1	5e-144	510	276
gi|283772163|gb|GW317781.1|GW317781	Contig43578	98.62	653	1033	100	8	1	0	1157	626
gi|283771819|gb|GW317437.1|GW317437	Contig16563	98.62	294	1679	98	4	0	1e-144	512	277
gi|283772469|gb|GW318087.1|GW318087	Contig16770	98.61	287	712	100	3	1	6e-143	507	274
gi|283771673|gb|GW317291.1|GW317291	Contig17206	98.58	498	2462	99	6	1	0	870	471
gi|283772128|gb|GW317746.1|GW317746	Contig43269	98.57	217	2909	97	3	0	2e-102	372	201
gi|283771860|gb|GW317478.1|GW317478	Contig43269	98.57	290	2909	96	4	0	5e-139	494	267
gi|283772165|gb|GW317783.1|GW317783	Contig33817	98.56	426	672	98	6	0	0	739	400
gi|283771931|gb|GW317549.1|GW317549	Contig807	98.55	207	1817	100	3	0	7e-101	366	198
gi|283772383|gb|GW318001.1|GW318001	Contig29758	98.53	476	2202	100	7	0	0	841	455
gi|283772139|gb|GW317757.1|GW317757	Contig29758	98.53	476	2202	100	6	1	0	839	454
gi|283772303|gb|GW317921.1|GW317921	Contig30721	98.51	275	1573	97	3	1	6e-133	473	256
gi|283772393|gb|GW318011.1|GW318011	Contig48767	98.5	507	2655	92	6	1	0	821	444
gi|283772319|gb|GW317937.1|GW317937	Contig31354	98.49	337	2270	99	5	0	9e-167	586	317
gi|283772179|gb|GW317797.1|GW317797	Contig18792	98.47	391	2683	100	4	1	0	691	374
gi|283771895|gb|GW317513.1|GW317513	Contig49799	98.47	267	1187	98	4	0	4e-129	460	249
gi|283771840|gb|GW317458.1|GW317458	Contig32287	98.46	390	1035	100	6	0	0	688	372
gi|283771791|gb|GW317409.1|GW317409	Contig51537	98.46	454	1418	100	6	1	0	800	433
gi|283771656|gb|GW317274.1|GW317274	Contig12872	98.45	317	2368	100	0	1	1e-159	562	304
gi|283771891|gb|GW317509.1|GW317509	Contig12872	98.43	314	2368	100	0	1	6e-158	556	301
gi|283771833|gb|GW317451.1|GW317451	Contig49799	98.43	323	1187	98	5	0	5e-159	560	303
gi|283772248|gb|GW317866.1|GW317866	Contig49799	98.42	450	1187	98	7	0	0	778	421
gi|283772089|gb|GW317707.1|GW317707	Contig20646	98.42	510	1344	99	5	1	0	889	481
gi|283771718|gb|GW317336.1|GW317336	Contig1009	98.39	247	2204	100	2	1	7e-122	436	236
gi|283772261|gb|GW317879.1|GW317879	Contig33817	98.38	620	672	60	6	0	0	651	352
gi|283771746|gb|GW317364.1|GW317364	Contig30721	98.35	243	1573	99	4	0	1e-118	425	230
gi|283772225|gb|GW317843.1|GW317843	Contig31354	98.34	247	2270	98	4	0	5e-118	424	229
gi|283772105|gb|GW317723.1|GW317723	Contig9077	98.34	420	1558	100	6	1	0	737	399
gi|283771602|gb|GW317220.1|GW317220	Contig17206	98.34	487	2462	99	8	0	0	846	458
gi|283772216|gb|GW317834.1|GW317834	Contig29487	98.29	423	1836	97	6	1	0	717	388
gi|283771933|gb|GW317551.1|GW317551	Contig18792	98.28	291	2683	99	4	1	2e-143	508	275
gi|283771720|gb|GW317338.1|GW317338	Contig16563	98.25	525	1679	98	9	0	0	898	486
gi|283771640|gb|GW317258.1|GW317258	Contig14322	98.23	484	1018	93	8	0	0	791	428
gi|283772473|gb|GW318091.1|GW318091	Contig33958	98.19	337	1355	99	5	1	1e-164	579	313
gi|283772310|gb|GW317928.1|GW317928	Contig45550	98.17	326	2076	100	3	2	3e-161	568	307
gi|283772081|gb|GW317699.1|GW317699	Contig29319	98.11	426	2275	98	4	1	0	734	397
gi|283772035|gb|GW317653.1|GW317653	Contig18859	98.11	525	2956	100	6	2	0	918	497
gi|283771922|gb|GW317540.1|GW317540	Contig30132	98.1	368	1850	99	5	1	0	640	346
gi|283772373|gb|GW317991.1|GW317991	Contig46977	98.09	430	1072	97	8	0	0	730	395
gi|283772085|gb|GW317703.1|GW317703	Contig30721	98.09	276	1573	95	5	0	6e-128	457	247
gi|283772305|gb|GW317923.1|GW317923	Contig366	98.05	521	1048	59	5	1	2e-150	532	288
gi|283772411|gb|GW318029.1|GW318029	Contig17206	98.04	360	2462	99	7	0	7e-178	623	337
gi|283772391|gb|GW318009.1|GW318009	Contig36424	98.01	508	766	99	7	1	0	869	470
gi|283771714|gb|GW317332.1|GW317332	Contig42467	98	498	1705	90	8	1	0	778	421
gi|283771897|gb|GW317515.1|GW317515	Contig40763	97.99	401	1194	75	5	1	4e-146	518	280
gi|283772045|gb|GW317663.1|GW317663	Contig36726	97.95	292	1105	100	6	0	6e-143	507	274
gi|283772109|gb|GW317727.1|GW317727	Contig15542	97.92	399	845	72	6	0	4e-141	501	271
gi|283771758|gb|GW317376.1|GW317376	Contig22690	97.88	477	2402	99	10	0	0	817	442
gi|283772031|gb|GW317649.1|GW317649	Contig42467	97.83	464	1705	89	8	1	0	715	387
gi|283772483|gb|GW318101.1|GW318101	Contig30020	97.75	463	2019	96	7	3	0	763	413
gi|283772462|gb|GW318080.1|GW318080	Contig16563	97.72	263	1679	100	6	0	7e-127	453	245
gi|283772501|gb|GW318119.1|GW318119	Contig36424	97.64	345	766	98	5	1	1e-164	579	313
gi|283772043|gb|GW317661.1|GW317661	Contig29633	97.63	386	1646	98	9	0	0	652	353
gi|283771582|gb|GW317200.1|GW317200	Contig12547	97.49	238	1497	100	5	1	5e-113	407	220
gi|283771868|gb|GW317486.1|GW317486	Contig18777	97.45	481	1937	98	6	4	0	798	432
gi|283771578|gb|GW317196.1|GW317196	Contig43299	97.45	327	1108	96	8	0	9e-152	536	290
gi|283771782|gb|GW317400.1|GW317400	Contig13625	97.33	336	1533	89	7	1	2e-143	508	275
gi|283771613|gb|GW317231.1|GW317231	Contig9077	97.32	448	1558	100	12	0	0	761	412
gi|283772402|gb|GW318020.1|GW318020	Contig9077	97.29	443	1558	100	12	0	0	752	407
gi|283772380|gb|GW317998.1|GW317998	Contig45441	97.25	257	714	99	7	0	9e-121	433	234
gi|283772485|gb|GW318103.1|GW318103	Contig19484	97.24	452	1585	48	6	0	5e-101	368	199
gi|283772449|gb|GW318067.1|GW318067	Contig19484	97.24	540	1585	40	6	0	6e-101	368	199
gi|283772427|gb|GW318045.1|GW318045	Contig19484	97.24	452	1585	48	6	0	5e-101	368	199
gi|283772418|gb|GW318036.1|GW318036	Contig19484	97.24	540	1585	40	6	0	6e-101	368	199
gi|283772365|gb|GW317983.1|GW317983	Contig19484	97.24	449	1585	48	6	0	5e-101	368	199
gi|283772363|gb|GW317981.1|GW317981	Contig19484	97.24	534	1585	41	6	0	6e-101	368	199
gi|283772297|gb|GW317915.1|GW317915	Contig19484	97.24	363	1585	60	6	0	4e-101	368	199
gi|283772294|gb|GW317912.1|GW317912	Contig19484	97.24	691	1585	31	6	0	7e-101	368	199
gi|283772272|gb|GW317890.1|GW317890	Contig19484	97.24	541	1585	40	6	0	6e-101	368	199
gi|283772260|gb|GW317878.1|GW317878	Contig19484	97.24	623	1585	35	6	0	7e-101	368	199
gi|283772237|gb|GW317855.1|GW317855	Contig19484	97.24	600	1585	36	6	0	6e-101	368	199
gi|283772234|gb|GW317852.1|GW317852	Contig19484	97.24	600	1585	36	6	0	6e-101	368	199
gi|283772223|gb|GW317841.1|GW317841	Contig19484	97.24	547	1585	40	6	0	6e-101	368	199
gi|283772172|gb|GW317790.1|GW317790	Contig19484	97.24	310	1585	70	6	0	3e-101	368	199
gi|283772171|gb|GW317789.1|GW317789	Contig19484	97.24	379	1585	57	6	0	4e-101	368	199
gi|283772167|gb|GW317785.1|GW317785	Contig19484	97.24	245	1585	89	6	0	2e-101	368	199
gi|283772134|gb|GW317752.1|GW317752	Contig19484	97.24	246	1585	88	6	0	2e-101	368	199
gi|283772132|gb|GW317750.1|GW317750	Contig19484	97.24	639	1585	34	6	0	7e-101	368	199
gi|283772125|gb|GW317743.1|GW317743	Contig19484	97.24	635	1585	34	6	0	7e-101	368	199
gi|283772120|gb|GW317738.1|GW317738	Contig19484	97.24	411	1585	53	6	0	4e-101	368	199
gi|283772095|gb|GW317713.1|GW317713	Contig19484	97.24	217	1585	100	6	0	2e-101	368	199
gi|283772093|gb|GW317711.1|GW317711	Contig19484	97.24	377	1585	58	6	0	4e-101	368	199
gi|283772090|gb|GW317708.1|GW317708	Contig19484	97.24	640	1585	34	6	0	7e-101	368	199
gi|283772083|gb|GW317701.1|GW317701	Contig19484	97.24	515	1585	42	6	0	5e-101	368	199
gi|283772079|gb|GW317697.1|GW317697	Contig19484	97.24	552	1585	39	6	0	6e-101	368	199
gi|283772073|gb|GW317691.1|GW317691	Contig19484	97.24	559	1585	39	6	0	6e-101	368	199
gi|283772051|gb|GW317669.1|GW317669	Contig19484	97.24	623	1585	35	6	0	7e-101	368	199
gi|283772049|gb|GW317667.1|GW317667	Contig19484	97.24	244	1585	89	6	0	2e-101	368	199
gi|283772016|gb|GW317634.1|GW317634	Contig19484	97.24	460	1585	47	6	0	5e-101	368	199
gi|283771973|gb|GW317591.1|GW317591	Contig19484	97.24	516	1585	42	6	0	5e-101	368	199
gi|283771956|gb|GW317574.1|GW317574	Contig19484	97.24	591	1585	37	6	0	6e-101	368	199
gi|283771952|gb|GW317570.1|GW317570	Contig19484	97.24	570	1585	38	6	0	6e-101	368	199
gi|283771947|gb|GW317565.1|GW317565	Contig19484	97.24	561	1585	39	6	0	6e-101	368	199
gi|283771944|gb|GW317562.1|GW317562	Contig19484	97.24	561	1585	39	6	0	6e-101	368	199
gi|283771940|gb|GW317558.1|GW317558	Contig19484	97.24	590	1585	37	6	0	6e-101	368	199
gi|283771912|gb|GW317530.1|GW317530	Contig19484	97.24	516	1585	42	6	0	5e-101	368	199
gi|283771904|gb|GW317522.1|GW317522	Contig19484	97.24	516	1585	42	6	0	5e-101	368	199
gi|283771896|gb|GW317514.1|GW317514	Contig19484	97.24	442	1585	49	6	0	5e-101	368	199
gi|283771880|gb|GW317498.1|GW317498	Contig19484	97.24	540	1585	40	6	0	6e-101	368	199
gi|283771876|gb|GW317494.1|GW317494	Contig19484	97.24	323	1585	67	6	0	3e-101	368	199
gi|283771838|gb|GW317456.1|GW317456	Contig19484	97.24	552	1585	39	6	0	6e-101	368	199
gi|283771822|gb|GW317440.1|GW317440	Contig19484	97.24	581	1585	37	6	0	6e-101	368	199
gi|283771806|gb|GW317424.1|GW317424	Contig19484	97.24	560	1585	39	6	0	6e-101	368	199
gi|283771789|gb|GW317407.1|GW317407	Contig19484	97.24	591	1585	37	6	0	6e-101	368	199
gi|283771775|gb|GW317393.1|GW317393	Contig19484	97.24	599	1585	36	6	0	6e-101	368	199
gi|283771759|gb|GW317377.1|GW317377	Contig19484	97.24	581	1585	37	6	0	6e-101	368	199
gi|283771730|gb|GW317348.1|GW317348	Contig19484	97.24	561	1585	39	6	0	6e-101	368	199
gi|283771683|gb|GW317301.1|GW317301	Contig19484	97.24	585	1585	37	6	0	6e-101	368	199
gi|283771659|gb|GW317277.1|GW317277	Contig19484	97.24	600	1585	36	6	0	6e-101	368	199
gi|283771655|gb|GW317273.1|GW317273	Contig19484	97.24	584	1585	37	6	0	6e-101	368	199
gi|283771621|gb|GW317239.1|GW317239	Contig19484	97.24	598	1585	36	6	0	6e-101	368	199
gi|283771735|gb|GW317353.1|GW317353	Contig25518	97.23	433	2166	100	12	0	0	734	397
gi|283772099|gb|GW317717.1|GW317717	Contig22003	97.22	490	1215	100	0	1	0	841	455
gi|283772292|gb|GW317910.1|GW317910	Contig16563	97.03	336	1679	100	9	1	1e-160	566	306
gi|283772302|gb|GW317920.1|GW317920	Contig9077	96.2	579	1558	100	22	0	0	948	513
gi|283772114|gb|GW317732.1|GW317732	Contig9077	95.88	583	1558	100	24	0	0	944	511
gi|283772344|gb|GW317962.1|GW317962	Contig22588	95.67	448	1433	99	3	1	0	726	393
gi|283772320|gb|GW317938.1|GW317938	Contig29582	95.23	381	2050	100	2	1	5e-175	614	332
gi|283772401|gb|GW318019.1|GW318019	Contig2689	95.18	436	1193	100	2	1	0	702	380
gi|283771985|gb|GW317603.1|GW317603	Contig3512	95.14	443	2072	98	4	1	0	699	378
gi|283772440|gb|GW318058.1|GW318058	Contig45089	90.91	530	2066	91	44	0	0	651	352

## Sheet: BLASTn Transcriptove vs Jako
Query (Transcriptome)	Subject (Jako_Library)	% identity	Query Lenght	Subject Lenght	Coverage	mismatch	Gap Open	evalue	Bit Score	Score
Contig62	gi|283772027|gb|GW317645.1|GW317645	100	2011	471	23	0	0	0	870	471
Contig1898	gi|283772209|gb|GW317827.1|GW317827	100	950	532	27	0	0	1e-137	483	261
Contig2100	gi|283772021|gb|GW317639.1|GW317639	100	1632	343	15	0	0	1e-124	440	238
Contig2140	gi|283772099|gb|GW317717.1|GW317717	100	1032	490	36	0	0	0	688	372
Contig3431	gi|283771845|gb|GW317463.1|GW317463	100	2459	269	11	0	0	1e-141	497	269
Contig4015	gi|283771823|gb|GW317441.1|GW317441	100	2640	486	18	0	0	0	887	480
Contig5019	gi|283771592|gb|GW317210.1|GW317210	100	1362	371	27	0	0	0	686	371
Contig5291	gi|283772312|gb|GW317930.1|GW317930	100	2042	567	24	0	0	0	887	480
Contig5552	gi|283772442|gb|GW318060.1|GW318060	100	2680	459	17	0	0	0	848	459
Contig7469	gi|283771743|gb|GW317361.1|GW317361	100	3799	504	5	0	0	6e-101	363	196
Contig8753	gi|283771845|gb|GW317463.1|GW317463	100	1609	269	17	0	0	7e-142	497	269
Contig11932	gi|283772057|gb|GW317675.1|GW317675	100	928	465	26	0	0	2e-125	442	239
Contig12628	gi|283771575|gb|GW317193.1|GW317193	100	1941	196	10	0	0	3e-101	363	196
Contig14728	gi|283771990|gb|GW317608.1|GW317608	100	1592	331	20	0	0	1e-173	603	326
Contig15416	gi|283771745|gb|GW317363.1|GW317363	100	3383	431	13	0	0	0	785	425
Contig15650	gi|283771651|gb|GW317269.1|GW317269	100	1712	376	12	0	0	6e-108	385	208
Contig16218	gi|283771757|gb|GW317375.1|GW317375	100	1502	303	15	0	0	2e-116	412	223
Contig17052	gi|283772312|gb|GW317930.1|GW317930	100	2360	567	20	0	0	0	887	480
Contig17885	gi|283771743|gb|GW317361.1|GW317361	100	4330	504	12	0	0	0	931	504
Contig17891	gi|283772263|gb|GW317881.1|GW317881	100	3390	433	13	0	0	0	800	433
Contig18104	gi|283771745|gb|GW317363.1|GW317363	100	2879	431	15	0	0	0	785	425
Contig18359	gi|283772263|gb|GW317881.1|GW317881	100	3349	433	9	0	0	5e-166	579	313
Contig18527	gi|283771923|gb|GW317541.1|GW317541	100	1056	545	52	0	0	0	1007	545
Contig18941	gi|283772263|gb|GW317881.1|GW317881	100	3325	433	13	0	0	0	800	433
Contig20034	gi|283771592|gb|GW317210.1|GW317210	100	1334	371	28	0	0	0	686	371
Contig20548	gi|283771682|gb|GW317300.1|GW317300	100	1252	436	34	0	0	0	797	431
Contig22213	gi|283772430|gb|GW318048.1|GW318048	100	1923	495	26	0	0	0	915	495
Contig22389	gi|283772442|gb|GW318060.1|GW318060	100	1555	459	30	0	0	0	848	459
Contig22690	gi|283772312|gb|GW317930.1|GW317930	100	2402	567	20	0	0	0	887	480
Contig23502	gi|283771745|gb|GW317363.1|GW317363	100	3468	431	12	0	0	0	785	425
Contig24579	gi|283772463|gb|GW318081.1|GW318081	100	1178	255	22	0	0	3e-134	472	255
Contig24749	gi|283771826|gb|GW317444.1|GW317444	100	1125	282	25	0	0	4e-148	518	280
Contig25340	gi|283771935|gb|GW317553.1|GW317553	100	957	341	36	0	0	0	628	340
Contig25925	gi|283772027|gb|GW317645.1|GW317645	100	2231	471	21	0	0	0	870	471
Contig26081	gi|283772228|gb|GW317846.1|GW317846	100	689	612	88	0	0	0	1120	606
Contig26919	gi|283771823|gb|GW317441.1|GW317441	100	2433	486	19	0	0	0	852	461
Contig27573	gi|283771743|gb|GW317361.1|GW317361	100	2175	504	23	0	0	0	931	504
Contig29582	gi|283771693|gb|GW317311.1|GW317311	100	2050	511	25	0	0	0	944	511
Contig31340	gi|283772442|gb|GW318060.1|GW318060	100	1628	459	28	0	0	0	848	459
Contig32414	gi|283772195|gb|GW317813.1|GW317813	100	1874	557	30	0	0	0	1029	557
Contig33086	gi|283771703|gb|GW317321.1|GW317321	100	845	509	31	0	0	6e-140	490	265
Contig33571	gi|283772263|gb|GW317881.1|GW317881	100	3308	433	12	0	0	0	763	413
Contig33644	gi|283772333|gb|GW317951.1|GW317951	100	1200	209	17	0	0	1e-102	366	198
Contig33915	gi|283771825|gb|GW317443.1|GW317443	100	1364	366	18	0	0	2e-131	462	250
Contig35778	gi|283771826|gb|GW317444.1|GW317444	100	3376	282	8	0	0	1e-147	518	280
Contig36297	gi|283771825|gb|GW317443.1|GW317443	100	1387	366	18	0	0	1e-129	457	247
Contig36344	gi|283772325|gb|GW317943.1|GW317943	100	996	416	35	0	0	0	636	344
Contig36627	gi|283772318|gb|GW317936.1|GW317936	100	1744	355	20	0	0	0	656	355
Contig36726	gi|283771651|gb|GW317269.1|GW317269	100	1105	376	34	0	0	0	689	373
Contig37240	gi|283772471|gb|GW318089.1|GW318089	100	1258	422	22	0	0	3e-149	521	282
Contig37785	gi|283771906|gb|GW317524.1|GW317524	100	793	518	79	0	0	0	778	421
Contig38049	gi|283772022|gb|GW317640.1|GW317640	100	4509	509	7	0	0	9e-160	558	302
Contig38361	gi|283771845|gb|GW317463.1|GW317463	100	1742	269	15	0	0	7e-142	497	269
Contig38887	gi|283772008|gb|GW317626.1|GW317626	100	3992	281	5	0	0	2e-101	364	197
Contig40149	gi|283771592|gb|GW317210.1|GW317210	100	1497	371	25	0	0	0	686	371
Contig40849	gi|283772455|gb|GW318073.1|GW318073	100	1331	348	26	0	0	0	634	343
Contig42862	gi|283771745|gb|GW317363.1|GW317363	100	2604	431	16	0	0	0	785	425
Contig42909	gi|283772039|gb|GW317657.1|GW317657	100	641	411	38	0	0	2e-128	451	244
Contig43085	gi|283771867|gb|GW317485.1|GW317485	100	1148	235	20	0	0	1e-122	433	234
Contig43425	gi|283771651|gb|GW317269.1|GW317269	100	1501	376	14	0	0	5e-108	385	208
Contig44458	gi|283771957|gb|GW317575.1|GW317575	100	1775	245	14	0	0	2e-128	453	245
Contig45046	gi|283772471|gb|GW318089.1|GW318089	100	1257	422	22	0	0	9e-145	507	274
Contig45866	gi|283771605|gb|GW317223.1|GW317223	100	1304	473	27	0	0	0	652	353
Contig46732	gi|283771743|gb|GW317361.1|GW317361	100	2190	504	23	0	0	0	931	504
Contig47535	gi|283771605|gb|GW317223.1|GW317223	100	488	473	47	0	0	4e-119	420	227
Contig49470	gi|283771745|gb|GW317363.1|GW317363	100	1986	431	18	0	0	0	667	361
Contig49865	gi|283771826|gb|GW317444.1|GW317444	100	1445	282	19	0	0	5e-148	518	280
Contig29633	gi|283772118|gb|GW317736.1|GW317736	99.85	1646	667	41	1	0	0	1227	664
Contig18792	gi|283772219|gb|GW317837.1|GW317837	99.84	2683	644	48	1	0	0	1184	641
Contig11823	gi|283772088|gb|GW317706.1|GW317706	99.83	1504	579	38	1	0	0	1061	574
Contig10670	gi|283771859|gb|GW317477.1|GW317477	99.82	1752	549	31	1	0	0	1009	546
Contig15241	gi|283772312|gb|GW317930.1|GW317930	99.82	2126	567	26	1	0	0	1035	560
Contig17824	gi|283772312|gb|GW317930.1|GW317930	99.82	2012	567	28	1	0	0	1035	560
Contig19206	gi|283771801|gb|GW317419.1|GW317419	99.82	2789	540	39	0	1	0	992	537
Contig22915	gi|283771801|gb|GW317419.1|GW317419	99.82	1702	540	32	0	1	0	992	537
Contig30410	gi|283772312|gb|GW317930.1|GW317930	99.82	2149	567	38	1	0	0	1035	560
Contig34181	gi|283771785|gb|GW317403.1|GW317403	99.82	2030	566	28	1	0	0	1040	563
Contig1607	gi|283772209|gb|GW317827.1|GW317827	99.81	1318	532	40	0	1	0	977	529
Contig15296	gi|283772392|gb|GW318010.1|GW318010	99.81	1139	526	46	1	0	0	957	518
Contig22365	gi|283772209|gb|GW317827.1|GW317827	99.81	1490	532	36	0	1	0	977	529
Contig24530	gi|283772209|gb|GW317827.1|GW317827	99.81	2650	532	40	0	1	0	977	529
Contig41410	gi|283772133|gb|GW317751.1|GW317751	99.81	1145	621	45	1	0	0	948	513
Contig16418	gi|283772243|gb|GW317861.1|GW317861	99.8	1168	508	43	1	0	0	933	505
Contig21540	gi|283772255|gb|GW317873.1|GW317873	99.8	3126	493	16	1	0	0	905	490
Contig21675	gi|283772255|gb|GW317873.1|GW317873	99.8	3132	493	16	1	0	0	905	490
Contig21811	gi|283772403|gb|GW318021.1|GW318021	99.8	1616	496	30	1	0	0	900	487
Contig45550	gi|283772129|gb|GW317747.1|GW317747	99.8	2076	495	24	1	0	0	904	489
Contig15072	gi|283772155|gb|GW317773.1|GW317773	99.79	3034	481	16	1	0	0	883	478
Contig47894	gi|283771715|gb|GW317333.1|GW317333	99.79	2362	484	20	1	0	0	889	481
Contig12771	gi|283772339|gb|GW317957.1|GW317957	99.78	3063	458	15	1	0	0	841	455
Contig17284	gi|283772254|gb|GW317872.1|GW317872	99.78	895	655	52	1	0	0	846	458
Contig21064	gi|283772339|gb|GW317957.1|GW317957	99.78	3139	458	15	1	0	0	841	455
Contig32092	gi|283772423|gb|GW318041.1|GW318041	99.78	1143	466	40	1	0	0	841	455
Contig32388	gi|283772143|gb|GW317761.1|GW317761	99.78	4622	458	10	1	0	0	841	455
Contig33732	gi|283772423|gb|GW318041.1|GW318041	99.78	1219	466	38	1	0	0	852	461
Contig36501	gi|283772339|gb|GW317957.1|GW317957	99.78	3783	458	12	1	0	0	841	455
Contig38474	gi|283772423|gb|GW318041.1|GW318041	99.78	1099	466	42	1	0	0	852	461
Contig3966	gi|283771798|gb|GW317416.1|GW317416	99.77	656	433	66	1	0	0	793	429
Contig11884	gi|283771672|gb|GW317290.1|GW317290	99.77	1799	550	45	1	0	0	784	424
Contig14016	gi|283772110|gb|GW317728.1|GW317728	99.77	622	436	69	1	0	0	787	426
Contig16428	gi|283771731|gb|GW317349.1|GW317349	99.77	1723	471	26	1	0	0	815	441
Contig16649	gi|283771591|gb|GW317209.1|GW317209	99.77	668	444	64	0	1	0	785	425
Contig39621	gi|283771731|gb|GW317349.1|GW317349	99.77	1427	471	31	1	0	0	815	441
Contig48635	gi|283772483|gb|GW318101.1|GW318101	99.76	1970	463	21	1	0	0	760	411
Contig20622	gi|283772348|gb|GW317966.1|GW317966	99.75	2710	400	15	1	0	0	734	397
Contig34094	gi|283772048|gb|GW317666.1|GW317666	99.75	894	408	46	1	0	0	747	404
Contig25697	gi|283771719|gb|GW317337.1|GW317337	99.74	4765	389	8	1	0	0	702	380
Contig30132	gi|283771847|gb|GW317465.1|GW317465	99.74	1850	395	21	1	0	0	715	387
Contig39675	gi|283771719|gb|GW317337.1|GW317337	99.74	3765	389	16	1	0	0	702	380
Contig807	gi|283772482|gb|GW318100.1|GW318100	99.73	1817	372	20	1	0	0	682	369
Contig3892	gi|283772482|gb|GW318100.1|GW318100	99.73	1667	372	22	1	0	0	682	369
Contig8343	gi|283771719|gb|GW317337.1|GW317337	99.73	2319	389	16	1	0	0	682	369
Contig16537	gi|283771719|gb|GW317337.1|GW317337	99.73	5412	389	7	1	0	0	684	370
Contig20550	gi|283772364|gb|GW317982.1|GW317982	99.73	2307	365	16	1	0	0	669	362
Contig27568	gi|283772364|gb|GW317982.1|GW317982	99.73	2035	365	18	1	0	0	669	362
Contig4878	gi|283771927|gb|GW317545.1|GW317545	99.72	1330	373	27	1	0	0	664	359
Contig35661	gi|283772339|gb|GW317957.1|GW317957	99.72	3025	458	12	1	0	0	660	357
Contig38101	gi|283772108|gb|GW317726.1|GW317726	99.72	1936	383	19	1	0	0	664	359
Contig4719	gi|283772074|gb|GW317692.1|GW317692	99.71	1890	592	18	1	0	0	638	345
Contig18036	gi|283772074|gb|GW317692.1|GW317692	99.71	2137	592	16	1	0	0	638	345
Contig22540	gi|283772074|gb|GW317692.1|GW317692	99.71	2162	592	16	1	0	0	638	345
Contig1009	gi|283772295|gb|GW317913.1|GW317913	99.7	2204	669	30	2	0	0	1225	663
Contig33744	gi|283772271|gb|GW317889.1|GW317889	99.7	1105	330	30	1	0	3e-174	604	327
Contig43269	gi|283771669|gb|GW317287.1|GW317287	99.7	2909	348	20	1	0	9e-178	617	334
Contig41	gi|283772254|gb|GW317872.1|GW317872	99.69	3197	655	20	2	0	0	1199	649
Contig16847	gi|283772219|gb|GW317837.1|GW317837	99.69	1492	644	43	2	0	0	1179	638
Contig49112	gi|283772143|gb|GW317761.1|GW317761	99.69	4523	458	7	1	0	9e-170	592	320
Contig8373	gi|283772143|gb|GW317761.1|GW317761	99.68	4353	458	7	1	0	2e-166	580	314
Contig9841	gi|283772143|gb|GW317761.1|GW317761	99.68	4737	458	7	1	0	2e-166	580	314
Contig24251	gi|283772207|gb|GW317825.1|GW317825	99.68	1554	328	20	1	0	2e-162	566	306
Contig29975	gi|283772212|gb|GW317830.1|GW317830	99.68	1852	617	33	2	0	0	1129	611
Contig30721	gi|283771668|gb|GW317286.1|GW317286	99.68	1573	628	74	1	1	0	1125	609
Contig40583	gi|283772212|gb|GW317830.1|GW317830	99.68	1842	617	33	2	0	0	1129	611
Contig49386	gi|283772074|gb|GW317692.1|GW317692	99.67	2016	592	15	1	0	6e-158	551	298
Contig4990	gi|283772054|gb|GW317672.1|GW317672	99.66	3529	291	8	1	0	4e-152	532	288
Contig14066	gi|283771927|gb|GW317545.1|GW317545	99.66	1297	373	23	1	0	9e-155	540	292
Contig23412	gi|283772262|gb|GW317880.1|GW317880	99.66	5004	584	30	2	0	0	1068	578
Contig24955	gi|283772054|gb|GW317672.1|GW317672	99.66	942	291	31	1	0	1e-152	532	288
Contig28133	gi|283771680|gb|GW317298.1|GW317298	99.66	2039	582	29	2	0	0	1064	576
Contig33480	gi|283772054|gb|GW317672.1|GW317672	99.66	10032	291	3	1	0	1e-151	532	288
Contig33703	gi|283772301|gb|GW317919.1|GW317919	99.66	882	590	67	2	0	0	1074	581
Contig35628	gi|283771680|gb|GW317298.1|GW317298	99.66	3471	582	34	2	0	0	1064	576
Contig39941	gi|283772054|gb|GW317672.1|GW317672	99.66	5422	291	5	1	0	6e-152	532	288
Contig42815	gi|283772054|gb|GW317672.1|GW317672	99.66	3044	291	10	1	0	4e-152	532	288
Contig31777	gi|283772500|gb|GW318118.1|GW318118	99.65	1093	290	26	1	0	3e-149	521	282
Contig35916	gi|283771727|gb|GW317345.1|GW317345	99.65	964	570	59	2	0	0	1031	558
Contig1683	gi|283771559|gb|GW317177.1|GW317177	99.64	2763	279	10	1	0	2e-145	510	276
Contig2618	gi|283771757|gb|GW317375.1|GW317375	99.64	1778	303	16	1	0	1e-145	510	276
Contig4727	gi|283771865|gb|GW317483.1|GW317483	99.64	1325	280	21	1	0	2e-146	512	277
Contig7345	gi|283771559|gb|GW317177.1|GW317177	99.64	2737	279	10	1	0	1e-145	510	276
Contig21464	gi|283772008|gb|GW317626.1|GW317626	99.64	7317	281	4	1	0	3e-146	514	278
Contig21473	gi|283771757|gb|GW317375.1|GW317375	99.64	1193	303	23	1	0	6e-146	510	276
Contig22185	gi|283771559|gb|GW317177.1|GW317177	99.64	2872	279	10	1	0	2e-145	510	276
Contig26927	gi|283772008|gb|GW317626.1|GW317626	99.64	13336	281	2	1	0	6e-146	514	278
Contig31346	gi|283772008|gb|GW317626.1|GW317626	99.64	7282	281	4	1	0	3e-146	514	278
Contig35358	gi|283772008|gb|GW317626.1|GW317626	99.64	7544	281	4	1	0	3e-146	514	278
Contig36416	gi|283772008|gb|GW317626.1|GW317626	99.64	8400	281	3	1	0	4e-146	514	278
Contig40853	gi|283772008|gb|GW317626.1|GW317626	99.64	19473	281	1	1	0	8e-146	514	278
Contig51428	gi|283772408|gb|GW318026.1|GW318026	99.64	1161	400	24	1	0	1e-143	503	272
Contig51978	gi|283771798|gb|GW317416.1|GW317416	99.64	635	433	43	1	0	2e-144	505	273
Contig10923	gi|283772020|gb|GW317638.1|GW317638	99.63	2817	272	10	0	1	1e-141	497	269
Contig13341	gi|283771667|gb|GW317285.1|GW317285	99.63	5192	267	5	1	0	1e-138	488	264
Contig30666	gi|283771667|gb|GW317285.1|GW317285	99.63	4771	267	6	1	0	1e-138	488	264
Contig35091	gi|283771667|gb|GW317285.1|GW317285	99.63	3034	267	9	1	0	8e-139	488	264
Contig42084	gi|283771667|gb|GW317285.1|GW317285	99.63	2659	267	20	1	0	7e-139	488	264
Contig50639	gi|283771625|gb|GW317243.1|GW317243	99.63	2384	447	11	1	0	3e-142	499	270
Contig8059	gi|283771680|gb|GW317298.1|GW317298	99.62	2263	582	36	2	0	0	953	516
Contig12749	gi|283771798|gb|GW317416.1|GW317416	99.62	2381	433	11	1	0	4e-136	479	259
Contig33620	gi|283772262|gb|GW317880.1|GW317880	99.62	1826	584	29	2	0	0	961	520
Contig39738	gi|283772256|gb|GW317874.1|GW317874	99.62	1037	416	26	1	0	3e-138	484	262
Contig40711	gi|283772121|gb|GW317739.1|GW317739	99.62	803	445	32	1	0	2e-135	475	257
Contig2625	gi|283771993|gb|GW317611.1|GW317611	99.61	2632	256	10	1	0	1e-131	464	251
Contig7798	gi|283772263|gb|GW317881.1|GW317881	99.61	3408	433	8	1	0	2e-134	473	256
Contig8773	gi|283771672|gb|GW317290.1|GW317290	99.61	1502	550	34	2	0	0	929	503
Contig15250	gi|283772215|gb|GW317833.1|GW317833	99.61	1927	537	27	1	1	0	941	509
Contig43338	gi|283771757|gb|GW317375.1|GW317375	99.61	1175	303	22	1	0	8e-135	473	256
Contig15987	gi|283771943|gb|GW317561.1|GW317561	99.6	936	504	53	2	0	0	909	492
Contig16187	gi|283772022|gb|GW317640.1|GW317640	99.6	4562	509	11	2	0	0	920	498
Contig18531	gi|283772022|gb|GW317640.1|GW317640	99.6	1389	509	36	2	0	0	920	498
Contig20451	gi|283772022|gb|GW317640.1|GW317640	99.6	4513	509	11	2	0	0	920	498
Contig26949	gi|283772022|gb|GW317640.1|GW317640	99.6	4585	509	11	2	0	0	920	498
Contig30597	gi|283771962|gb|GW317580.1|GW317580	99.6	1422	505	36	2	0	0	922	499
Contig30874	gi|283771962|gb|GW317580.1|GW317580	99.6	1388	505	36	2	0	0	922	499
Contig37960	gi|283771825|gb|GW317443.1|GW317443	99.6	3375	366	7	0	1	4e-127	449	243
Contig43177	gi|283772022|gb|GW317640.1|GW317640	99.6	4626	509	11	2	0	0	920	498
Contig9249	gi|283771684|gb|GW317302.1|GW317302	99.59	2100	488	23	2	0	0	881	477
Contig11243	gi|283771684|gb|GW317302.1|GW317302	99.59	2026	488	24	2	0	0	881	477
Contig12380	gi|283772451|gb|GW318069.1|GW318069	99.59	3638	241	7	1	0	3e-124	440	238
Contig17341	gi|283772300|gb|GW317918.1|GW317918	99.59	669	517	73	2	0	0	896	485
Contig20274	gi|283771622|gb|GW317240.1|GW317240	99.59	1156	482	21	1	0	2e-125	442	239
Contig26392	gi|283771839|gb|GW317457.1|GW317457	99.59	3164	492	31	2	0	0	898	486
Contig27400	gi|283771559|gb|GW317177.1|GW317177	99.59	2681	279	9	1	0	3e-127	449	243
Contig29078	gi|283771684|gb|GW317302.1|GW317302	99.59	1897	488	25	2	0	0	881	477
Contig35238	gi|283772256|gb|GW317874.1|GW317874	99.59	1291	416	19	1	0	3e-125	442	239
Contig38904	gi|283771684|gb|GW317302.1|GW317302	99.59	2032	488	24	2	0	0	881	477
Contig43509	gi|283771943|gb|GW317561.1|GW317561	99.59	772	504	63	2	0	0	881	477
Contig19057	gi|283771672|gb|GW317290.1|GW317290	99.58	973	550	49	2	0	0	878	475
Contig12253	gi|283772071|gb|GW317689.1|GW317689	99.57	7077	473	7	2	0	0	854	462
Contig12779	gi|283771861|gb|GW317479.1|GW317479	99.57	3689	460	12	1	1	0	839	454
Contig17095	gi|283772071|gb|GW317689.1|GW317689	99.57	3920	473	12	2	0	0	854	462
Contig26265	gi|283771861|gb|GW317479.1|GW317479	99.57	3696	460	12	1	1	0	839	454
Contig29982	gi|283772071|gb|GW317689.1|GW317689	99.57	3579	473	13	2	0	0	854	462
Contig51811	gi|283771861|gb|GW317479.1|GW317479	99.57	5420	460	9	1	1	0	839	454
Contig6088	gi|283771721|gb|GW317339.1|GW317339	99.56	2480	464	19	2	0	0	837	453
Contig16098	gi|283771721|gb|GW317339.1|GW317339	99.56	2607	464	18	2	0	0	837	453
Contig21513	gi|283771836|gb|GW317454.1|GW317454	99.56	4688	226	5	1	0	7e-116	412	223
Contig47732	gi|283771625|gb|GW317243.1|GW317243	99.56	754	447	30	1	0	4e-116	411	222
Contig3135	gi|283772040|gb|GW317658.1|GW317658	99.55	1401	442	32	2	0	0	806	436
Contig12766	gi|283772040|gb|GW317658.1|GW317658	99.55	2405	442	18	2	0	0	806	436
Contig17125	gi|283772040|gb|GW317658.1|GW317658	99.55	4027	442	11	2	0	0	806	436
Contig19599	gi|283772356|gb|GW317974.1|GW317974	99.55	1036	455	43	2	0	0	817	442
Contig22441	gi|283772295|gb|GW317913.1|GW317913	99.55	2312	669	29	2	1	0	1218	659
Contig25433	gi|283772040|gb|GW317658.1|GW317658	99.55	4134	442	11	2	0	0	806	436
Contig26044	gi|283772316|gb|GW317934.1|GW317934	99.55	745	227	30	1	0	2e-114	405	219
Contig33660	gi|283771731|gb|GW317349.1|GW317349	99.55	2294	471	36	2	0	0	809	438
Contig2874	gi|283772431|gb|GW318049.1|GW318049	99.54	2274	414	10	1	0	4e-111	396	214
Contig12559	gi|283772101|gb|GW317719.1|GW317719	99.54	2323	651	28	3	0	0	1181	639
Contig21677	gi|283772101|gb|GW317719.1|GW317719	99.54	4403	651	15	3	0	0	1181	639
Contig33391	gi|283772101|gb|GW317719.1|GW317719	99.54	5533	651	12	3	0	0	1181	639
Contig40052	gi|283772431|gb|GW318049.1|GW318049	99.54	2272	414	10	1	0	4e-111	396	214
Contig46097	gi|283772101|gb|GW317719.1|GW317719	99.54	6589	651	10	3	0	0	1181	639
Contig4116	gi|283772231|gb|GW317849.1|GW317849	99.53	1051	289	20	1	0	1e-108	387	209
Contig21130	gi|283772471|gb|GW318089.1|GW318089	99.53	1790	422	24	2	0	0	769	416
Contig36113	gi|283772471|gb|GW318089.1|GW318089	99.53	1205	422	35	2	0	0	769	416
Contig39816	gi|283771666|gb|GW317284.1|GW317284	99.53	1585	431	13	1	0	2e-108	387	209
Contig44584	gi|283771666|gb|GW317284.1|GW317284	99.53	1842	431	23	2	0	0	782	423
Contig45753	gi|283772471|gb|GW318089.1|GW318089	99.53	2397	422	18	2	0	0	769	416
Contig48290	gi|283772431|gb|GW318049.1|GW318049	99.53	2672	414	8	1	0	2e-109	390	211
Contig50647	gi|283772117|gb|GW317735.1|GW317735	99.53	1990	640	32	3	0	0	1166	631
Contig116	gi|283772471|gb|GW318089.1|GW318089	99.52	2103	422	32	2	0	0	754	408
Contig8270	gi|283772036|gb|GW317654.1|GW317654	99.52	1988	413	21	2	0	0	752	407
Contig8695	gi|283772191|gb|GW317809.1|GW317809	99.52	1610	484	13	1	0	9e-106	377	204
Contig12458	gi|283772191|gb|GW317809.1|GW317809	99.52	1452	484	14	1	0	8e-106	377	204
Contig13236	gi|283772471|gb|GW318089.1|GW318089	99.52	2049	422	33	2	0	0	754	408
Contig18884	gi|283772036|gb|GW317654.1|GW317654	99.52	1934	413	21	2	0	0	752	407
Contig45278	gi|283772036|gb|GW317654.1|GW317654	99.52	1925	413	21	2	0	0	752	407
Contig241	gi|283771961|gb|GW317579.1|GW317579	99.51	1946	450	11	1	0	1e-104	374	202
Contig979	gi|283771962|gb|GW317580.1|GW317580	99.51	1055	505	20	1	0	2e-105	375	203
Contig3435	gi|283772182|gb|GW317800.1|GW317800	99.51	4781	412	8	2	0	0	737	399
Contig3974	gi|283771798|gb|GW317416.1|GW317416	99.51	2354	433	9	1	0	2e-103	370	200
Contig4199	gi|283772182|gb|GW317800.1|GW317800	99.51	4723	412	9	2	0	0	737	399
Contig13763	gi|283771726|gb|GW317344.1|GW317344	99.51	1894	204	11	1	0	5e-104	372	201
Contig25922	gi|283771858|gb|GW317476.1|GW317476	99.51	2727	256	8	1	0	6e-105	375	203
Contig34617	gi|283771858|gb|GW317476.1|GW317476	99.51	2492	256	8	1	0	5e-105	375	203
Contig49602	gi|283771858|gb|GW317476.1|GW317476	99.51	2654	256	8	1	0	5e-105	375	203
Contig51215	gi|283771666|gb|GW317284.1|GW317284	99.51	2418	431	9	1	0	5e-105	375	203
Contig11977	gi|283772431|gb|GW318049.1|GW318049	99.5	2685	414	15	2	0	0	723	391
Contig48906	gi|283772117|gb|GW317735.1|GW317735	99.5	2991	640	20	3	0	0	1092	591
Contig2827	gi|283772067|gb|GW317685.1|GW317685	99.49	1366	396	29	2	0	0	717	388
Contig5425	gi|283771908|gb|GW317526.1|GW317526	99.49	1213	400	33	2	0	0	719	389
Contig10460	gi|283772356|gb|GW317974.1|GW317974	99.49	788	455	50	2	0	0	713	386
Contig11113	gi|283771666|gb|GW317284.1|GW317284	99.49	861	431	23	1	0	5e-101	361	195
Contig5405	gi|283772205|gb|GW317823.1|GW317823	99.48	1342	574	43	3	0	0	1044	565
Contig6327	gi|283772205|gb|GW317823.1|GW317823	99.48	1510	574	38	3	0	0	1044	565
Contig6484	gi|283772205|gb|GW317823.1|GW317823	99.48	1998	574	29	3	0	0	1044	565
Contig13552	gi|283771851|gb|GW317469.1|GW317469	99.48	2777	392	14	2	0	0	704	381
Contig16714	gi|283772108|gb|GW317726.1|GW317726	99.48	3206	383	24	2	0	0	697	377
Contig20134	gi|283771851|gb|GW317469.1|GW317469	99.48	3387	392	11	2	0	0	704	381
Contig34568	gi|283772205|gb|GW317823.1|GW317823	99.48	1908	574	30	3	0	0	1044	565
Contig36699	gi|283772205|gb|GW317823.1|GW317823	99.48	1483	574	39	3	0	0	1044	565
Contig38826	gi|283772205|gb|GW317823.1|GW317823	99.48	1951	574	29	3	0	0	1044	565
Contig40709	gi|283772205|gb|GW317823.1|GW317823	99.48	1344	574	43	3	0	0	1044	565
Contig13068	gi|283772038|gb|GW317656.1|GW317656	99.47	8803	384	4	1	1	0	688	372
Contig15542	gi|283772123|gb|GW317741.1|GW317741	99.47	845	605	67	3	0	0	1026	555
Contig41207	gi|283772038|gb|GW317656.1|GW317656	99.47	4549	384	8	1	1	0	688	372
Contig45541	gi|283772038|gb|GW317656.1|GW317656	99.47	2317	384	16	1	1	0	680	368
Contig6307	gi|283771818|gb|GW317436.1|GW317436	99.46	3145	370	12	2	0	0	673	364
Contig12024	gi|283772335|gb|GW317953.1|GW317953	99.46	3537	369	10	2	0	0	667	361
Contig21458	gi|283772089|gb|GW317707.1|GW317707	99.46	1417	510	26	2	0	0	667	361
Contig242	gi|283771622|gb|GW317240.1|GW317240	99.45	1150	482	32	2	0	0	665	360
Contig4905	gi|283771622|gb|GW317240.1|GW317240	99.45	1148	482	32	2	0	0	665	360
Contig15537	gi|283772332|gb|GW317950.1|GW317950	99.45	2886	373	23	2	0	0	665	360
Contig29727	gi|283771622|gb|GW317240.1|GW317240	99.45	1132	482	32	2	0	0	665	360
Contig30566	gi|283771622|gb|GW317240.1|GW317240	99.45	1160	482	32	2	0	0	665	360
Contig42031	gi|283772038|gb|GW317656.1|GW317656	99.45	2316	384	16	1	1	0	656	355
Contig50889	gi|283771622|gb|GW317240.1|GW317240	99.45	1204	482	30	2	0	0	665	360
Contig506	gi|283772038|gb|GW317656.1|GW317656	99.44	2312	384	15	1	1	0	641	347
Contig20202	gi|283771786|gb|GW317404.1|GW317404	99.44	1969	539	27	3	0	0	970	525
Contig29675	gi|283771625|gb|GW317243.1|GW317243	99.43	2329	447	15	2	0	0	640	346
Contig11286	gi|283772232|gb|GW317850.1|GW317850	99.42	4101	562	13	3	0	0	946	512
Contig13736	gi|283771695|gb|GW317313.1|GW317313	99.42	2076	519	25	3	0	0	942	510
Contig13851	gi|283771975|gb|GW317593.1|GW317593	99.42	2026	345	17	2	0	1e-180	627	339
Contig5684	gi|283771886|gb|GW317504.1|GW317504	99.41	1177	512	43	3	0	0	918	497
Contig6053	gi|283771938|gb|GW317556.1|GW317556	99.41	728	524	70	3	0	0	929	503
Contig18197	gi|283771653|gb|GW317271.1|GW317271	99.41	692	514	73	3	0	0	922	499
Contig22926	gi|283771786|gb|GW317404.1|GW317404	99.41	1793	539	28	3	0	0	918	497
Contig26245	gi|283771694|gb|GW317312.1|GW317312	99.41	2703	511	19	3	0	0	918	497
Contig26864	gi|283771694|gb|GW317312.1|GW317312	99.41	1983	511	26	3	0	0	918	497
Contig35548	gi|283771886|gb|GW317504.1|GW317504	99.41	1114	512	45	3	0	0	918	497
Contig36263	gi|283772203|gb|GW317821.1|GW317821	99.41	945	620	54	2	1	0	922	499
Contig3274	gi|283772115|gb|GW317733.1|GW317733	99.39	2329	495	21	2	1	0	889	481
Contig21804	gi|283772486|gb|GW318104.1|GW318104	99.39	1667	490	29	3	0	0	889	481
Contig22576	gi|283771568|gb|GW317186.1|GW317186	99.39	1625	328	20	2	0	2e-171	595	322
Contig27025	gi|283771872|gb|GW317490.1|GW317490	99.39	1550	489	32	3	0	0	887	480
Contig9526	gi|283772186|gb|GW317804.1|GW317804	99.38	1668	390	19	2	0	7e-167	580	314
Contig12931	gi|283772024|gb|GW317642.1|GW317642	99.38	2268	536	14	2	0	9e-167	580	314
Contig16505	gi|283771606|gb|GW317224.1|GW317224	99.38	5419	325	6	2	0	5e-168	586	317
Contig20372	gi|283772057|gb|GW317675.1|GW317675	99.38	987	465	33	2	0	3e-168	584	316
Contig39365	gi|283771606|gb|GW317224.1|GW317224	99.38	1893	325	17	2	0	2e-168	586	317
Contig44069	gi|283772089|gb|GW317707.1|GW317707	99.38	642	510	50	2	0	6e-169	586	317
Contig4761	gi|283771605|gb|GW317223.1|GW317223	99.37	11504	473	4	2	1	0	856	463
Contig16456	gi|283772089|gb|GW317707.1|GW317707	99.37	1367	510	23	2	0	3e-164	571	309
Contig19602	gi|283771605|gb|GW317223.1|GW317223	99.37	5252	473	9	2	1	0	856	463
Contig35718	gi|283771605|gb|GW317223.1|GW317223	99.37	11359	473	4	2	1	0	856	463
Contig41739	gi|283771605|gb|GW317223.1|GW317223	99.37	1625	473	29	2	1	0	856	463
Contig44405	gi|283772089|gb|GW317707.1|GW317707	99.37	1368	510	23	2	0	3e-164	571	309
Contig7648	gi|283772194|gb|GW317812.1|GW317812	99.36	1733	311	18	2	0	7e-162	564	305
Contig8758	gi|283772194|gb|GW317812.1|GW317812	99.36	1973	311	16	2	0	8e-162	564	305
Contig15794	gi|283772404|gb|GW318022.1|GW318022	99.36	2407	469	19	3	0	0	850	460
Contig22944	gi|283772404|gb|GW318022.1|GW318022	99.36	2566	469	18	3	0	0	850	460
Contig25015	gi|283772194|gb|GW317812.1|GW317812	99.36	1879	311	17	2	0	8e-162	564	305
Contig37166	gi|283772194|gb|GW317812.1|GW317812	99.36	1532	311	20	2	0	6e-162	564	305
Contig30817	gi|283771721|gb|GW317339.1|GW317339	99.35	2553	464	18	3	0	0	832	450
Contig32287	gi|283772062|gb|GW317680.1|GW317680	99.35	1035	651	59	4	0	0	1112	602
Contig16438	gi|283772486|gb|GW318104.1|GW318104	99.34	2308	490	24	2	0	3e-157	549	297
Contig46819	gi|283771644|gb|GW317262.1|GW317262	99.34	712	458	64	3	0	0	830	449
Contig50489	gi|283772486|gb|GW318104.1|GW318104	99.34	1201	490	25	2	0	1e-157	549	297
Contig15653	gi|283772331|gb|GW317949.1|GW317949	99.32	2017	294	15	2	0	2e-152	532	288
Contig23941	gi|283772265|gb|GW317883.1|GW317883	99.32	2032	597	29	4	0	0	1072	580
Contig25561	gi|283772265|gb|GW317883.1|GW317883	99.32	2809	597	21	4	0	0	1072	580
Contig29988	gi|283772344|gb|GW317962.1|GW317962	99.32	1570	448	41	2	0	1e-153	536	290
Contig33647	gi|283771720|gb|GW317338.1|GW317338	99.32	750	525	58	3	0	0	793	429
Contig390	gi|283771964|gb|GW317582.1|GW317582	99.31	2849	288	10	2	0	7e-149	521	282
Contig4079	gi|283771964|gb|GW317582.1|GW317582	99.31	2996	288	10	2	0	8e-149	521	282
Contig7443	gi|283771964|gb|GW317582.1|GW317582	99.31	3570	288	8	2	0	9e-149	521	282
Contig12416	gi|283772500|gb|GW318118.1|GW318118	99.31	996	290	29	2	0	2e-150	525	284
Contig14724	gi|283771964|gb|GW317582.1|GW317582	99.31	3630	288	8	2	0	9e-149	521	282
Contig18471	gi|283771964|gb|GW317582.1|GW317582	99.31	3303	288	9	2	0	8e-149	521	282
Contig18679	gi|283771561|gb|GW317179.1|GW317179	99.31	2858	476	15	3	0	0	787	426
Contig20133	gi|283771972|gb|GW317590.1|GW317590	99.31	2448	437	18	3	0	0	791	428
Contig22406	gi|283771964|gb|GW317582.1|GW317582	99.31	3723	288	8	2	0	9e-149	521	282
Contig27090	gi|283771964|gb|GW317582.1|GW317582	99.31	3585	288	8	2	0	9e-149	521	282
Contig41955	gi|283771964|gb|GW317582.1|GW317582	99.31	3667	288	8	2	0	9e-149	521	282
Contig43529	gi|283771670|gb|GW317288.1|GW317288	99.31	4596	582	13	4	0	0	1053	570
Contig44725	gi|283771964|gb|GW317582.1|GW317582	99.31	4352	288	7	2	0	1e-148	521	282
Contig49634	gi|283771964|gb|GW317582.1|GW317582	99.31	2886	288	10	2	0	7e-149	521	282
Contig27173	gi|283772142|gb|GW317760.1|GW317760	99.3	1368	641	57	3	0	0	776	420
Contig3310	gi|283771573|gb|GW317191.1|GW317191	99.29	1642	421	26	3	0	0	761	412
Contig5478	gi|283771813|gb|GW317431.1|GW317431	99.29	1281	425	33	3	0	0	769	416
Contig13674	gi|283771846|gb|GW317464.1|GW317464	99.29	2246	287	13	2	0	4e-145	508	275
Contig24080	gi|283771813|gb|GW317431.1|GW317431	99.29	3591	425	12	3	0	0	769	416
Contig33579	gi|283772127|gb|GW317745.1|GW317745	99.29	1552	629	64	4	0	0	1026	555
Contig38661	gi|283772008|gb|GW317626.1|GW317626	99.29	2085	281	14	1	1	4e-145	508	275
Contig39552	gi|283771846|gb|GW317464.1|GW317464	99.29	2342	287	12	2	0	5e-145	508	275
Contig50770	gi|283771846|gb|GW317464.1|GW317464	99.29	2309	287	12	2	0	5e-145	508	275
Contig22207	gi|283772474|gb|GW318092.1|GW318092	99.28	1780	418	23	3	0	0	756	409
Contig10748	gi|283772150|gb|GW317768.1|GW317768	99.27	1321	548	41	4	0	0	990	536
Contig14331	gi|283771604|gb|GW317222.1|GW317222	99.27	1013	412	41	3	0	0	745	403
Contig26630	gi|283772486|gb|GW318104.1|GW318104	99.27	1787	490	23	3	0	0	745	403
Contig12238	gi|283771790|gb|GW317408.1|GW317408	99.26	1653	410	25	3	0	0	732	396
Contig40094	gi|283772212|gb|GW317830.1|GW317830	99.26	885	617	31	2	0	2e-140	492	266
Contig1080	gi|283771605|gb|GW317223.1|GW317223	99.25	4502	473	9	2	1	0	721	390
Contig5231	gi|283772118|gb|GW317736.1|GW317736	99.25	1599	667	42	2	3	0	1206	653
Contig21778	gi|283772421|gb|GW318039.1|GW318039	99.24	2165	450	18	3	0	0	713	386
Contig7401	gi|283772312|gb|GW317930.1|GW317930	99.23	2319	567	36	4	0	0	941	509
Contig33946	gi|283772471|gb|GW318089.1|GW318089	99.23	1040	422	38	3	0	0	704	381
Contig2029	gi|283772312|gb|GW317930.1|GW317930	99.22	1818	567	28	4	0	0	931	504
Contig38628	gi|283772187|gb|GW317805.1|GW317805	99.22	1647	504	16	2	0	2e-132	466	252
Contig15554	gi|283771813|gb|GW317431.1|GW317431	99.21	1707	425	22	3	0	0	684	370
Contig26810	gi|283771653|gb|GW317271.1|GW317271	99.21	1704	514	15	2	0	4e-129	455	246
Contig39430	gi|283771724|gb|GW317342.1|GW317342	99.21	1200	386	32	3	0	0	689	373
Contig47804	gi|283771724|gb|GW317342.1|GW317342	99.21	1022	386	37	3	0	0	689	373
Contig13506	gi|283772091|gb|GW317709.1|GW317709	99.2	3368	374	11	3	0	0	675	365
Contig24520	gi|283772405|gb|GW318023.1|GW318023	99.2	1482	508	34	3	1	0	905	490
Contig39595	gi|283772091|gb|GW317709.1|GW317709	99.2	1888	374	20	3	0	0	675	365
Contig45842	gi|283772288|gb|GW317906.1|GW317906	99.2	1194	459	21	1	1	1e-127	449	243
Contig48047	gi|283772288|gb|GW317906.1|GW317906	99.2	1086	459	23	1	1	1e-127	449	243
Contig49926	gi|283772486|gb|GW318104.1|GW318104	99.2	1217	490	20	2	0	1e-127	449	243
Contig52384	gi|283772091|gb|GW317709.1|GW317709	99.2	1539	374	24	3	0	0	675	365
Contig45894	gi|283772007|gb|GW317625.1|GW317625	99.19	2581	499	19	4	0	0	893	483
Contig3596	gi|283772471|gb|GW318089.1|GW318089	99.18	2777	422	9	2	0	7e-124	438	237
Contig33958	gi|283771627|gb|GW317245.1|GW317245	99.18	1355	497	36	4	0	0	883	478
Contig45654	gi|283772335|gb|GW317953.1|GW317953	99.18	2624	369	14	3	0	0	662	358
Contig36147	gi|283772451|gb|GW318069.1|GW318069	99.17	1775	241	14	1	1	6e-123	435	235
Contig17197	gi|283772443|gb|GW318061.1|GW318061	99.16	1144	358	31	3	0	0	641	347
Contig20954	gi|283772403|gb|GW318021.1|GW318021	99.16	2210	496	21	2	2	0	854	462
Contig16044	gi|283772106|gb|GW317724.1|GW317724	99.15	1453	351	24	3	0	0	632	342
Contig22358	gi|283772106|gb|GW317724.1|GW317724	99.15	1502	351	23	3	0	0	632	342
Contig36991	gi|283772358|gb|GW317976.1|GW317976	99.15	1400	352	25	2	1	0	632	342
Contig22621	gi|283772496|gb|GW318114.1|GW318114	99.14	892	231	26	1	1	1e-117	416	225
Contig32258	gi|283772057|gb|GW317675.1|GW317675	99.14	962	465	48	4	0	0	837	453
Contig48767	gi|283771731|gb|GW317349.1|GW317349	99.14	2655	471	34	3	1	0	837	453
Contig9040	gi|283772288|gb|GW317906.1|GW317906	99.13	2213	459	21	2	2	0	828	448
Contig17206	gi|283772220|gb|GW317838.1|GW317838	99.13	2462	580	23	5	0	0	1035	560
Contig51517	gi|283771846|gb|GW317464.1|GW317464	99.13	2354	287	10	2	0	3e-117	416	225
Contig25853	gi|283772334|gb|GW317952.1|GW317952	99.12	966	458	47	4	0	0	822	445
Contig8646	gi|283772063|gb|GW317681.1|GW317681	99.11	1923	676	35	6	0	0	1216	658
Contig14716	gi|283772063|gb|GW317681.1|GW317681	99.11	1914	676	35	6	0	0	1216	658
Contig24002	gi|283772238|gb|GW317856.1|GW317856	99.11	606	463	74	4	0	0	806	436
Contig3402	gi|283771622|gb|GW317240.1|GW317240	99.09	1224	482	36	4	0	0	793	429
Contig4334	gi|283772421|gb|GW318039.1|GW318039	99.08	2246	450	19	4	0	0	778	421
Contig5048	gi|283772417|gb|GW318035.1|GW318035	99.08	3035	483	25	3	1	0	782	423
Contig32213	gi|283771888|gb|GW317506.1|GW317506	99.08	2010	436	22	4	0	0	782	423
Contig42016	gi|283772421|gb|GW318039.1|GW318039	99.08	1937	450	22	4	0	0	778	421
Contig22967	gi|283772417|gb|GW318035.1|GW318035	99.07	1833	483	23	3	1	0	771	417
Contig50106	gi|283772440|gb|GW318058.1|GW318058	99.07	1725	530	12	2	0	6e-108	385	208
Contig1515	gi|283771685|gb|GW317303.1|GW317303	99.06	1240	213	17	2	0	2e-107	383	207
Contig15917	gi|283771813|gb|GW317431.1|GW317431	99.06	3475	425	12	4	0	0	763	413
Contig26678	gi|283771685|gb|GW317303.1|GW317303	99.06	1662	213	13	2	0	2e-107	383	207
Contig29490	gi|283772439|gb|GW318057.1|GW318057	99.06	1492	321	21	3	0	1e-164	573	310
Contig31026	gi|283772154|gb|GW317772.1|GW317772	99.06	1368	427	31	4	0	0	767	415
Contig43546	gi|283771639|gb|GW317257.1|GW317257	99.06	1269	418	17	2	0	6e-107	381	206
Contig48146	gi|283772439|gb|GW318057.1|GW318057	99.06	694	321	46	3	0	5e-165	573	310
Contig16756	gi|283772471|gb|GW318089.1|GW318089	99.05	1635	422	26	4	0	0	758	410
Contig26378	gi|283771612|gb|GW317230.1|GW317230	99.05	912	316	35	3	0	3e-163	568	307
Contig36219	gi|283771818|gb|GW317436.1|GW317436	99.05	1125	370	19	2	0	2e-106	379	205
Contig39872	gi|283771846|gb|GW317464.1|GW317464	99.05	2435	287	9	2	0	4e-106	379	205
Contig42426	gi|283772177|gb|GW317795.1|GW317795	99.05	633	427	67	4	0	0	756	409
Contig7283	gi|283771639|gb|GW317257.1|GW317257	99.04	2293	418	18	4	0	0	750	406
Contig8043	gi|283771620|gb|GW317238.1|GW317238	99.04	2642	415	16	4	0	0	745	403
Contig10400	gi|283771620|gb|GW317238.1|GW317238	99.04	2853	415	15	4	0	0	745	403
Contig19016	gi|283771878|gb|GW317496.1|GW317496	99.04	537	393	58	0	1	1e-159	555	300
Contig21602	gi|283771639|gb|GW317257.1|GW317257	99.04	3050	418	14	4	0	0	750	406
Contig25098	gi|283772293|gb|GW317911.1|GW317911	99.04	2261	629	28	6	0	0	1122	607
Contig28868	gi|283771639|gb|GW317257.1|GW317257	99.04	2699	418	15	4	0	0	750	406
Contig31858	gi|283771639|gb|GW317257.1|GW317257	99.04	4800	418	14	4	0	0	750	406
Contig41749	gi|283771639|gb|GW317257.1|GW317257	99.04	2292	418	18	4	0	0	750	406
Contig30109	gi|283772435|gb|GW318053.1|GW318053	99.03	1023	521	51	3	1	0	928	502
Contig34322	gi|283772086|gb|GW317704.1|GW317704	99.03	2271	466	14	1	2	2e-158	553	299
Contig2045	gi|283772187|gb|GW317805.1|GW317805	99.01	2627	504	19	5	0	0	904	489
Contig5262	gi|283772187|gb|GW317805.1|GW317805	99.01	2413	504	21	5	0	0	904	489
Contig6663	gi|283772187|gb|GW317805.1|GW317805	99.01	2566	504	20	5	0	0	904	489
Contig25680	gi|283772187|gb|GW317805.1|GW317805	99.01	2556	504	20	5	0	0	904	489
Contig33988	gi|283772063|gb|GW317681.1|GW317681	99.01	2517	676	20	5	0	0	909	492
Contig50913	gi|283772187|gb|GW317805.1|GW317805	99.01	3221	504	16	5	0	0	904	489
Contig31536	gi|283772187|gb|GW317805.1|GW317805	99	5326	504	19	5	0	0	900	487
Contig8776	gi|283772255|gb|GW317873.1|GW317873	98.99	3764	493	13	4	1	0	881	477
Contig13420	gi|283772255|gb|GW317873.1|GW317873	98.99	3409	493	14	5	0	0	883	478
Contig51843	gi|283771829|gb|GW317447.1|GW317447	98.97	1541	440	25	4	0	0	697	377
Contig29487	gi|283772063|gb|GW317681.1|GW317681	98.96	1836	676	37	7	0	0	1210	655
Contig35384	gi|283772452|gb|GW318070.1|GW318070	98.96	1320	482	29	4	0	0	689	373
Contig44372	gi|283771924|gb|GW317542.1|GW317542	98.94	984	470	29	3	0	2e-144	505	273
Contig11341	gi|283772115|gb|GW317733.1|GW317733	98.93	2359	495	20	3	2	0	832	450
Contig12809	gi|283772008|gb|GW317626.1|GW317626	98.93	7367	281	4	3	0	7e-143	503	272
Contig5754	gi|283771750|gb|GW317368.1|GW317368	98.92	920	519	55	3	0	1e-141	496	268
Contig41517	gi|283772293|gb|GW317911.1|GW317911	98.92	1792	629	21	4	0	0	660	357
Contig3811	gi|283771643|gb|GW317261.1|GW317261	98.89	1482	452	30	5	0	0	808	437
Contig16157	gi|283772326|gb|GW317944.1|GW317944	98.87	2750	353	13	3	1	0	630	341
Contig5646	gi|283771829|gb|GW317447.1|GW317447	98.86	1633	440	27	5	0	0	785	425
Contig14883	gi|283771829|gb|GW317447.1|GW317447	98.86	1807	440	24	5	0	0	784	424
Contig1391	gi|283771561|gb|GW317179.1|GW317179	98.85	2570	476	17	5	0	0	776	420
Contig29758	gi|283772142|gb|GW317760.1|GW317760	98.85	2202	641	57	7	0	0	1088	589
Contig28563	gi|283771975|gb|GW317593.1|GW317593	98.84	747	345	46	2	2	8e-178	616	333
Contig6314	gi|283772105|gb|GW317723.1|GW317723	98.8	816	420	41	3	1	2e-170	592	320
Contig43432	gi|283772497|gb|GW318115.1|GW318115	98.8	1604	249	16	3	0	9e-126	444	240
Contig18370	gi|283771695|gb|GW317313.1|GW317313	98.78	2889	519	17	4	1	0	872	472
Contig27208	gi|283772053|gb|GW317671.1|GW317671	98.77	3094	657	21	6	1	0	1155	625
Contig24833	gi|283771942|gb|GW317560.1|GW317560	98.75	3176	397	13	1	2	0	706	382
Contig25320	gi|283772367|gb|GW317985.1|GW317985	98.75	1025	414	39	3	2	0	712	385
Contig29319	gi|283771706|gb|GW317324.1|GW317324	98.75	2275	563	25	3	1	0	992	537
Contig47970	gi|283771672|gb|GW317290.1|GW317290	98.73	1502	550	37	7	0	0	977	529
Contig9259	gi|283772035|gb|GW317653.1|GW317653	98.71	2789	525	11	0	2	3e-157	549	297
Contig20149	gi|283772035|gb|GW317653.1|GW317653	98.71	2257	525	14	0	2	3e-157	549	297
Contig33749	gi|283772075|gb|GW317693.1|GW317693	98.7	1584	548	34	6	1	0	957	518
Contig40338	gi|283771680|gb|GW317298.1|GW317298	98.7	2329	582	37	5	2	0	955	517
Contig22144	gi|283772075|gb|GW317693.1|GW317693	98.69	1251	548	43	6	1	0	948	513
Contig35294	gi|283772211|gb|GW317829.1|GW317829	98.68	1013	630	52	3	2	0	937	507
Contig1293	gi|283771793|gb|GW317411.1|GW317411	98.64	1546	441	29	6	0	0	782	423
Contig6584	gi|283771793|gb|GW317411.1|GW317411	98.64	1851	441	24	6	0	0	782	423
Contig7035	gi|283771825|gb|GW317443.1|GW317443	98.64	1348	366	27	2	1	0	651	352
Contig13427	gi|283772047|gb|GW317665.1|GW317665	98.64	2660	297	11	4	0	2e-149	523	283
Contig18260	gi|283772047|gb|GW317665.1|GW317665	98.64	2582	297	11	4	0	2e-149	523	283
Contig35970	gi|283772047|gb|GW317665.1|GW317665	98.64	2707	297	11	4	0	2e-149	523	283
Contig42279	gi|283771793|gb|GW317411.1|GW317411	98.64	1738	441	25	6	0	0	782	423
Contig43578	gi|283772163|gb|GW317781.1|GW317781	98.62	1033	653	63	8	1	0	1157	626
Contig16770	gi|283772469|gb|GW318087.1|GW318087	98.61	712	287	40	3	1	5e-145	507	274
Contig36056	gi|283772008|gb|GW317626.1|GW317626	98.58	6407	281	4	3	1	3e-141	497	269
Contig33817	gi|283772165|gb|GW317783.1|GW317783	98.56	672	426	62	6	0	0	739	400
Contig13475	gi|283771561|gb|GW317179.1|GW317179	98.55	4414	476	5	3	0	6e-102	366	198
Contig48508	gi|283772102|gb|GW317720.1|GW317720	98.51	3008	268	9	2	1	8e-134	472	255
Contig28440	gi|283771731|gb|GW317349.1|GW317349	98.5	1624	471	29	5	2	0	821	444
Contig51537	gi|283771791|gb|GW317409.1|GW317409	98.46	1418	454	32	6	1	0	800	433
Contig12872	gi|283771656|gb|GW317274.1|GW317274	98.45	2368	317	14	0	1	3e-161	562	304
Contig30760	gi|283771680|gb|GW317298.1|GW317298	98.45	1540	582	38	9	0	0	1026	555
Contig20646	gi|283772089|gb|GW317707.1|GW317707	98.42	1344	510	38	5	1	0	889	481
Contig49799	gi|283772248|gb|GW317866.1|GW317866	98.42	1187	450	37	7	0	0	778	421
Contig25518	gi|283772114|gb|GW317732.1|GW317732	98.39	2166	583	34	7	0	0	767	415
Contig39189	gi|283772417|gb|GW318035.1|GW318035	98.39	1815	483	17	4	1	3e-156	545	295
Contig47512	gi|283771561|gb|GW317179.1|GW317179	98.39	5161	476	8	7	0	0	765	414
Contig37484	gi|283772248|gb|GW317866.1|GW317866	98.33	1156	450	36	7	0	0	737	399
Contig36208	gi|283771829|gb|GW317447.1|GW317447	98.32	994	440	36	6	0	0	627	339
Contig11828	gi|283771672|gb|GW317290.1|GW317290	98.31	1555	550	34	9	0	0	935	506
Contig28069	gi|283772047|gb|GW317665.1|GW317665	98.31	2514	297	12	4	1	8e-148	518	280
Contig16563	gi|283771720|gb|GW317338.1|GW317338	98.25	1679	525	31	9	0	0	898	486
Contig22205	gi|283772127|gb|GW317745.1|GW317745	98.25	1440	629	20	3	2	2e-142	499	270
Contig14322	gi|283771640|gb|GW317258.1|GW317258	98.23	1018	484	44	8	0	0	791	428
Contig25875	gi|283771757|gb|GW317375.1|GW317375	98.21	1582	303	18	5	0	4e-139	488	264
Contig24599	gi|283771561|gb|GW317179.1|GW317179	98.18	2586	476	11	5	0	1e-136	481	260
Contig31363	gi|283772248|gb|GW317866.1|GW317866	98.18	1595	450	28	8	0	0	769	416
Contig14403	gi|283771720|gb|GW317338.1|GW317338	98.17	1682	525	26	8	0	0	765	414
Contig17377	gi|283771561|gb|GW317179.1|GW317179	98.16	3083	476	14	8	0	0	760	411
Contig25002	gi|283772335|gb|GW317953.1|GW317953	98.15	1486	369	15	4	0	9e-106	377	204
Contig18859	gi|283772035|gb|GW317653.1|GW317653	98.11	2956	525	18	6	2	0	918	497
Contig46977	gi|283772373|gb|GW317991.1|GW317991	98.09	1072	430	39	8	0	0	730	395
Contig366	gi|283772305|gb|GW317923.1|GW317923	98.05	1048	521	29	5	1	1e-152	532	288
Contig36424	gi|283772391|gb|GW318009.1|GW318009	98.01	766	508	65	7	1	0	869	470
Contig36029	gi|283771586|gb|GW317204.1|GW317204	98	1681	401	15	4	1	2e-122	433	234
Contig42467	gi|283771714|gb|GW317332.1|GW317332	98	1705	498	26	8	1	0	778	421
Contig10089	gi|283771897|gb|GW317515.1|GW317515	97.99	1084	401	27	5	1	3e-148	518	280
Contig40763	gi|283771897|gb|GW317515.1|GW317515	97.99	1194	401	25	5	1	4e-148	518	280
Contig1465	gi|283771829|gb|GW317447.1|GW317447	97.92	1177	440	29	7	0	4e-168	584	316
Contig23785	gi|283771561|gb|GW317179.1|GW317179	97.91	3151	476	12	8	0	0	664	359
Contig19053	gi|283771670|gb|GW317288.1|GW317288	97.81	4331	582	8	5	2	2e-180	627	339
Contig11825	gi|283772391|gb|GW318009.1|GW318009	97.76	747	508	48	8	0	8e-178	616	333
Contig30020	gi|283772483|gb|GW318101.1|GW318101	97.75	2019	463	22	7	2	0	763	413
Contig31664	gi|283771758|gb|GW317376.1|GW317376	97.67	1751	477	27	11	0	0	811	439
Contig34289	gi|283771758|gb|GW317376.1|GW317376	97.67	1683	477	28	11	0	0	811	439
Contig12547	gi|283771582|gb|GW317200.1|GW317200	97.49	1497	238	16	5	1	1e-114	407	220
Contig47048	gi|283772086|gb|GW317704.1|GW317704	97.46	2321	466	14	6	2	2e-153	536	290
Contig18777	gi|283771868|gb|GW317486.1|GW317486	97.45	1937	481	24	6	4	0	798	432
Contig21726	gi|283772035|gb|GW317653.1|GW317653	97.44	2715	525	9	6	0	3e-112	399	216
Contig6452	gi|283771782|gb|GW317400.1|GW317400	97.33	1512	336	20	7	1	3e-145	508	275
Contig13625	gi|283771782|gb|GW317400.1|GW317400	97.33	1533	336	20	7	1	3e-145	508	275
Contig4064	gi|283771613|gb|GW317231.1|GW317231	97.32	1822	448	41	12	0	0	761	412
Contig45441	gi|283772380|gb|GW317998.1|GW317998	97.25	714	257	36	7	0	9e-123	433	234
Contig19484	gi|283771621|gb|GW317239.1|GW317239	97.24	1585	598	14	6	0	5e-103	368	199
Contig22003	gi|283772099|gb|GW317717.1|GW317717	97.22	1215	490	41	0	1	0	841	455
Contig43299	gi|283772105|gb|GW317723.1|GW317723	97.15	1108	420	38	11	1	0	710	384
Contig40705	gi|283771782|gb|GW317400.1|GW317400	97.14	1112	336	25	7	1	3e-134	472	255
Contig23560	gi|283772471|gb|GW318089.1|GW318089	97.1	1971	422	16	9	0	1e-149	523	283
Contig36215	gi|283771672|gb|GW317290.1|GW317290	97.1	1653	550	49	15	0	0	872	472
Contig5635	gi|283771782|gb|GW317400.1|GW317400	96.97	1170	336	22	7	1	2e-125	442	239
Contig40432	gi|283772127|gb|GW317745.1|GW317745	96.7	1354	629	42	15	4	0	953	516
Contig20055	gi|283771782|gb|GW317400.1|GW317400	96.65	1515	336	16	7	1	2e-111	396	214
Contig9077	gi|283772302|gb|GW317920.1|GW317920	96.2	1558	579	37	22	0	0	948	513
Contig30342	gi|283771829|gb|GW317447.1|GW317447	96.07	1055	440	29	12	0	4e-142	497	269
Contig22588	gi|283772344|gb|GW317962.1|GW317962	95.67	1433	448	32	3	1	0	726	393
Contig16271	gi|283771724|gb|GW317342.1|GW317342	95.6	1382	386	25	13	2	2e-156	545	295
Contig31354	gi|283772312|gb|GW317930.1|GW317930	95.56	2270	567	37	20	3	0	863	467
Contig12856	gi|283772127|gb|GW317745.1|GW317745	95.19	2031	629	60	23	0	0	756	409
Contig2689	gi|283772401|gb|GW318019.1|GW318019	95.18	1193	436	38	2	1	0	702	380
Contig3512	gi|283771985|gb|GW317603.1|GW317603	95.14	2072	443	22	4	1	0	699	378
Contig34520	gi|283772334|gb|GW317952.1|GW317952	95.01	1072	458	32	17	0	1e-153	536	290
Contig41651	gi|283772127|gb|GW317745.1|GW317745	94.98	1157	629	61	24	0	0	750	406
Contig15485	gi|283771639|gb|GW317257.1|GW317257	94.9	1944	418	22	6	1	0	664	359
Contig15596	gi|283772024|gb|GW317642.1|GW317642	94.84	2005	536	20	19	1	0	667	361
Contig32634	gi|283772040|gb|GW317658.1|GW317658	94.67	3418	442	12	12	1	8e-179	621	336
Contig27643	gi|283771680|gb|GW317298.1|GW317298	94.5	3403	582	36	32	0	0	898	486
Contig22418	gi|283772127|gb|GW317745.1|GW317745	94.36	1785	629	56	32	0	0	870	471
Contig27901	gi|283771707|gb|GW317325.1|GW317325	94.33	793	521	49	18	2	1e-170	592	320
Contig47261	gi|283771731|gb|GW317349.1|GW317349	94.09	1757	471	33	20	2	7e-162	564	305
Contig38725	gi|283772471|gb|GW318089.1|GW318089	94.08	2199	422	19	23	2	0	640	346
Contig24221	gi|283772334|gb|GW317952.1|GW317952	94.07	1877	458	20	22	0	8e-162	564	305
Contig3531	gi|283772142|gb|GW317760.1|GW317760	93.91	1433	641	43	29	6	0	933	505
Contig836	gi|283771724|gb|GW317342.1|GW317342	93.85	1444	386	39	20	0	1e-139	490	265
Contig1066	gi|283771724|gb|GW317342.1|GW317342	93.85	1323	386	42	20	0	9e-140	490	265
Contig23134	gi|283771680|gb|GW317298.1|GW317298	93.69	1316	582	23	19	0	4e-128	451	244
Contig2206	gi|283771666|gb|GW317284.1|GW317284	93.61	2207	431	21	4	2	0	654	354
Contig4930	gi|283772305|gb|GW317923.1|GW317923	93.6	1283	521	26	20	1	3e-139	488	264
Contig38757	gi|283772484|gb|GW318102.1|GW318102	93.56	1196	375	30	23	0	1e-152	532	288
Contig7697	gi|283772334|gb|GW317952.1|GW317952	93.49	1814	458	34	25	0	4e-164	571	309
Contig33416	gi|283772392|gb|GW318010.1|GW318010	93.47	1154	526	45	34	0	0	774	419
Contig36259	gi|283772074|gb|GW317692.1|GW317692	93.39	2023	592	16	1	1	3e-141	496	268
Contig7934	gi|283772471|gb|GW318089.1|GW318089	93.36	1644	422	26	28	0	3e-180	625	338
Contig24809	gi|283772471|gb|GW318089.1|GW318089	93.36	1950	422	22	28	0	4e-180	625	338
Contig11334	gi|283772305|gb|GW317923.1|GW317923	92.99	1293	521	25	22	1	7e-136	477	258
Contig51981	gi|283771707|gb|GW317325.1|GW317325	92.65	671	521	77	37	1	0	743	402
Contig5205	gi|283771707|gb|GW317325.1|GW317325	91.94	490	521	56	18	2	8e-107	379	205
Contig27518	gi|283771680|gb|GW317298.1|GW317298	91.15	1736	582	35	36	1	0	797	431
Contig21932	gi|283772440|gb|GW318058.1|GW318058	90.91	2757	530	18	44	0	0	651	352
Contig26354	gi|283772440|gb|GW318058.1|GW318058	90.91	3913	530	12	44	0	0	651	352
Contig45089	gi|283772440|gb|GW318058.1|GW318058	90.91	2066	530	23	44	0	0	651	352
Contig1259	gi|283771724|gb|GW317342.1|GW317342	90.77	1188	386	27	30	0	4e-123	435	235
Contig26282	gi|283771724|gb|GW317342.1|GW317342	90.77	1056	386	31	30	0	4e-123	435	235
Contig23200	gi|283772440|gb|GW318058.1|GW318058	90.7	4443	530	11	45	0	0	645	349
Contig6852	gi|283772440|gb|GW318058.1|GW318058	90.49	4385	530	10	43	0	2e-171	597	323
Contig8128	gi|283771586|gb|GW317204.1|GW317204	90.43	1311	401	29	36	0	2e-141	496	268
Contig18428	gi|283771974|gb|GW317592.1|GW317592	90.31	1764	410	22	36	2	3e-146	512	277
Contig45518	gi|283772127|gb|GW317745.1|GW317745	90.06	1171	629	45	52	0	0	678	367
Contig1927	gi|283771676|gb|GW317294.1|GW317294	89.93	1206	457	36	43	1	2e-161	562	304
Contig13314	gi|283771676|gb|GW317294.1|GW317294	89.93	1235	457	35	43	1	2e-161	562	304
Contig48553	gi|283771676|gb|GW317294.1|GW317294	89.93	1371	457	32	43	1	2e-161	562	304
Contig49119	gi|283772127|gb|GW317745.1|GW317745	89.88	868	629	67	53	6	0	745	403
Contig8461	gi|283771811|gb|GW317429.1|GW317429	88.2	1314	479	35	55	0	9e-160	556	301
Contig11627	gi|283772127|gb|GW317745.1|GW317745	88.17	607	629	58	38	4	6e-119	420	227
Contig18966	gi|283772391|gb|GW318009.1|GW318009	87.68	1493	508	24	44	0	2e-117	416	225
Contig31440	gi|283772391|gb|GW318009.1|GW318009	87.68	810	508	44	44	0	1e-117	416	225
Contig47234	gi|283772391|gb|GW318009.1|GW318009	87.68	4641	508	8	44	0	6e-117	416	225
Contig37218	gi|283771722|gb|GW317340.1|GW317340	87.12	2349	502	21	64	0	1e-161	564	305
Contig6077	gi|283771888|gb|GW317506.1|GW317506	86.67	1779	436	23	39	7	8e-132	464	251
Contig39862	gi|283771621|gb|GW317239.1|GW317239	85.6	526	598	71	45	8	2e-108	385	208
Contig18620	gi|283771620|gb|GW317238.1|GW317238	82.77	2831	415	15	71	0	1e-102	368	199
