# Supplementary material for: De novo transcriptome sequencing in Bixa orellana to identify genes involved in methylerythritol phosphate, carotenoid and bixin biosynthesis
Source: BMC Genomics. 2015 Oct 28;16:877. doi: 10.1186/s12864-015-2065-4 (PMC4625570; doi:10.1186/s12864-015-2065-4)
Supplement: Additional file 1: Table S1. — BLASTX comparison between the B. orellana transcriptome against three databases. Table S2. BLASTN comparison between the B. orellana transcriptome and the previous EST library created by Jako and co-workers [GenBank: LIBEST_025681 BIXA]. Table S3. Gene Ontology (GO) annotation. Table S4. Kyoto Encyclopedia of Genes and Genomes (KEGG) annotation. Table S5. Pairwise comparison between amino acid sequences of carotenoid cleavage dioxygenase proteins. Table S6. RT-qPCR primers. Table S7. BLASTx comparison between the B. orellana transcriptome and previously identified B. orellana proteins .Table S8. Subcellular localization predictions for the BoCCD, BoALDH and BoSABATH proteins. Table S9. Accession number of proteins used in Fig. 1. (ZIP 15364 kb) [file 12864_2015_2065_MOESM1_ESM.zip › Additional file 1_Table S3.xlsx]

## Sheet: GO annotation
Sequence Name	GO ID
Contig2	GO:1901575
Contig2	GO:0009941
Contig2	GO:0019637
Contig2	GO:0006796
Contig2	GO:0006139
Contig2	GO:0010020
Contig2	GO:0044281
Contig2	GO:0008299
Contig2	GO:0005794
Contig3	GO:0005097
Contig3	GO:0032851
Contig4	GO:0016491
Contig6	GO:0009553
Contig6	GO:0000469
Contig6	GO:0004521
Contig6	GO:0009555
Contig6	GO:0005737
Contig8	GO:0008324
Contig8	GO:0005634
Contig8	GO:0006812
Contig8	GO:0005886
Contig9	GO:0097159
Contig9	GO:1901363
Contig12	GO:0006355
Contig12	GO:0003700
Contig12	GO:0043565
Contig12	GO:0006351
Contig14	GO:0016757
Contig15	GO:0004180
Contig15	GO:0006950
Contig19	GO:0004400
Contig19	GO:0000105
Contig19	GO:0009570
Contig19	GO:0009793
Contig20	GO:0016740
Contig21	GO:0032440
Contig21	GO:0046983
Contig21	GO:0055114
Contig23	GO:0010413
Contig23	GO:0045492
Contig23	GO:0005634
Contig23	GO:0006487
Contig24	GO:0005774
Contig24	GO:0005515
Contig24	GO:0009414
Contig24	GO:0007034
Contig24	GO:0009958
Contig24	GO:0010200
Contig24	GO:0009407
Contig24	GO:0005525
Contig24	GO:0009733
Contig24	GO:0042538
Contig24	GO:0009753
Contig24	GO:0048193
Contig24	GO:0048527
Contig24	GO:0003677
Contig24	GO:0005769
Contig24	GO:0009408
Contig24	GO:0003700
Contig24	GO:0009738
Contig24	GO:0005783
Contig24	GO:0009723
Contig24	GO:0005886
Contig24	GO:0005634
Contig24	GO:0048530
Contig28	GO:0010332
Contig28	GO:0006468
Contig28	GO:0010225
Contig28	GO:0006281
Contig28	GO:0004674
Contig28	GO:0051726
Contig28	GO:0007623
Contig28	GO:0005524
Contig28	GO:0006325
Contig28	GO:2001020
Contig30	GO:0043234
Contig30	GO:0044430
Contig30	GO:0000166
Contig30	GO:0003777
Contig30	GO:0015630
Contig31	GO:0005768
Contig31	GO:0005886
Contig31	GO:0005802
Contig32	GO:0003917
Contig32	GO:0009220
Contig32	GO:0003677
Contig32	GO:0006265
Contig32	GO:0009507
Contig32	GO:0006268
Contig33	GO:0016740
Contig34	GO:0044036
Contig34	GO:0010089
Contig34	GO:0005634
Contig35	GO:0004715
Contig35	GO:0018108
Contig35	GO:0005524
Contig35	GO:0032440
Contig35	GO:0016021
Contig35	GO:0004674
Contig35	GO:0055114
Contig37	GO:0032012
Contig37	GO:0005086
Contig37	GO:0043087
Contig39	GO:0005829
Contig39	GO:0016787
Contig39	GO:0009507
Contig40	GO:0006511
Contig40	GO:0004221
Contig41	GO:0010072
Contig41	GO:0051879
Contig41	GO:0005829
Contig43	GO:0071704
Contig43	GO:0016788
Contig43	GO:0005618
Contig43	GO:0044238
Contig44	GO:0005576
Contig45	GO:0016458
Contig45	GO:0045010
Contig45	GO:0016569
Contig45	GO:0015629
Contig45	GO:0051014
Contig45	GO:0051015
Contig45	GO:0040029
Contig45	GO:0030042
Contig45	GO:0051016
Contig47	GO:0005488
Contig50	GO:0006499
Contig50	GO:0005576
Contig50	GO:0006508
Contig51	GO:0003700
Contig51	GO:0009686
Contig51	GO:0009965
Contig51	GO:0010413
Contig51	GO:0016021
Contig51	GO:0030048
Contig51	GO:0004857
Contig51	GO:0010319
Contig51	GO:0005783
Contig51	GO:0043085
Contig51	GO:0009570
Contig51	GO:0006098
Contig51	GO:0009789
Contig51	GO:0006200
Contig51	GO:0045492
Contig51	GO:0006364
Contig51	GO:0009506
Contig51	GO:0009941
Contig51	GO:0042742
Contig51	GO:0009524
Contig51	GO:0010027
Contig51	GO:0019252
Contig51	GO:0009555
Contig51	GO:0000023
Contig51	GO:0009740
Contig51	GO:0006979
Contig51	GO:0008047
Contig51	GO:0005886
Contig51	GO:0000166
Contig51	GO:0006886
Contig51	GO:0009534
Contig51	GO:0003677
Contig51	GO:0030154
Contig51	GO:0043068
Contig51	GO:0006109
Contig51	GO:0045893
Contig51	GO:0016459
Contig51	GO:0003774
Contig51	GO:0043086
Contig51	GO:0046686
Contig51	GO:0009409
Contig51	GO:0048046
Contig51	GO:0005743
Contig51	GO:0005634
Contig51	GO:0042626
Contig51	GO:0010207
Contig51	GO:0006473
Contig51	GO:0009504
Contig51	GO:0009832
Contig51	GO:0055085
Contig51	GO:0005768
Contig51	GO:0006879
Contig53	GO:0000166
Contig53	GO:0042626
Contig53	GO:0009737
Contig53	GO:0005886
Contig53	GO:0008152
Contig53	GO:0080168
Contig54	GO:0009793
Contig54	GO:0048868
Contig56	GO:0050896
Contig59	GO:0032502
Contig59	GO:0044707
Contig59	GO:0044464
Contig60	GO:0016740
Contig61	GO:0055072
Contig61	GO:0046983
Contig61	GO:0010106
Contig62	GO:0055114
Contig62	GO:0046872
Contig62	GO:0019288
Contig62	GO:0030604
Contig62	GO:0016114
Contig62	GO:0070402
Contig62	GO:0009570
Contig62	GO:0016853
Contig63	GO:0003735
Contig63	GO:0015935
Contig63	GO:0015934
Contig63	GO:0016740
Contig63	GO:0009507
Contig63	GO:0006412
Contig63	GO:0019843
Contig63	GO:0005739
Contig65	GO:0006629
Contig65	GO:0008081
Contig67	GO:0097159
Contig67	GO:1901363
Contig68	GO:0003743
Contig68	GO:0006413
Contig68	GO:0005829
Contig68	GO:0006184
Contig68	GO:0003924
Contig68	GO:0005525
Contig69	GO:0031047
Contig69	GO:0009941
Contig69	GO:0042127
Contig69	GO:0006275
Contig69	GO:0000911
Contig69	GO:0051567
Contig69	GO:0045010
Contig69	GO:0010389
Contig69	GO:0008283
Contig69	GO:0051225
Contig69	GO:0006342
Contig69	GO:0005874
Contig69	GO:0008017
Contig69	GO:0006306
Contig69	GO:0051258
Contig69	GO:0042023
Contig69	GO:0016209
Contig69	GO:0016572
Contig69	GO:0009909
Contig69	GO:0006270
Contig69	GO:0000280
Contig69	GO:0005634
Contig70	GO:0016491
Contig70	GO:0006721
Contig71	GO:0009750
Contig71	GO:0009744
Contig71	GO:0005634
Contig72	GO:0033926
Contig72	GO:0008152
Contig74	GO:0005488
Contig75	GO:0006457
Contig75	GO:0006464
Contig75	GO:0005634
Contig75	GO:0003755
Contig76	GO:0046872
Contig76	GO:0019288
Contig76	GO:0009941
Contig76	GO:0016705
Contig76	GO:0004497
Contig76	GO:0019825
Contig76	GO:0009570
Contig76	GO:0016020
Contig81	GO:0016192
Contig81	GO:0005829
Contig81	GO:0045324
Contig81	GO:0035556
Contig81	GO:0030904
Contig81	GO:0005543
Contig81	GO:0043621
Contig81	GO:0051604
Contig81	GO:0090351
Contig81	GO:0032585
Contig81	GO:0046982
Contig81	GO:0005634
Contig82	GO:0033764
Contig83	GO:0044262
Contig83	GO:0044763
Contig83	GO:0044723
Contig83	GO:0009507
Contig85	GO:0004707
Contig85	GO:0006468
Contig85	GO:0005524
Contig85	GO:0005773
Contig85	GO:0005886
Contig85	GO:0000165
Contig86	GO:0009555
Contig86	GO:0006457
Contig86	GO:0009644
Contig86	GO:0006984
Contig86	GO:0034976
Contig86	GO:0042542
Contig86	GO:0009507
Contig86	GO:0005783
Contig86	GO:0009408
Contig87	GO:0032452
Contig87	GO:0050789
Contig87	GO:0016570
Contig88	GO:0005488
Contig91	GO:0009507
Contig91	GO:0000166
Contig93	GO:0003676
Contig93	GO:0006397
Contig93	GO:0005634
Contig93	GO:0000166
Contig94	GO:0046872
Contig95	GO:0032440
Contig95	GO:0046983
Contig95	GO:0055114
Contig96	GO:0005739
Contig96	GO:0005783
Contig97	GO:0005634
Contig98	GO:0046777
Contig98	GO:0004017
Contig98	GO:0006354
Contig98	GO:0016117
Contig98	GO:0010155
Contig98	GO:0000166
Contig98	GO:0009570
Contig99	GO:0006457
Contig99	GO:0046686
Contig99	GO:0005524
Contig99	GO:0051082
Contig99	GO:0005829
Contig100	GO:0005840
Contig100	GO:0003735
Contig100	GO:0009507
Contig100	GO:0006412
Contig101	GO:0005829
Contig101	GO:0004722
Contig102	GO:0004683
Contig102	GO:0005886
Contig102	GO:0046777
Contig102	GO:0005509
Contig102	GO:0005524
Contig103	GO:0030042
Contig103	GO:0003779
Contig103	GO:0015629
Contig104	GO:0046777
Contig104	GO:0051510
Contig104	GO:0004672
Contig104	GO:0009506
Contig104	GO:0009791
Contig104	GO:0009742
Contig104	GO:0009826
Contig104	GO:0005576
Contig104	GO:0005886
Contig105	GO:0030554
Contig109	GO:0009506
Contig109	GO:0019745
Contig109	GO:0005886
Contig109	GO:0005783
Contig109	GO:0016126
Contig110	GO:0047213
Contig110	GO:0033303
Contig110	GO:0009718
Contig110	GO:0033330
Contig110	GO:0033485
Contig111	GO:0044237
Contig111	GO:0005829
Contig112	GO:0016491
Contig112	GO:0005543
Contig116	GO:0005509
Contig116	GO:0005544
Contig117	GO:0010162
Contig117	GO:0009845
Contig117	GO:0016149
Contig117	GO:0009933
Contig117	GO:0009909
Contig117	GO:0009640
Contig117	GO:0051301
Contig117	GO:0010228
Contig117	GO:0016567
Contig117	GO:0019915
Contig117	GO:0050826
Contig117	GO:0048825
Contig117	GO:0006415
Contig117	GO:0009507
Contig117	GO:0010182
Contig119	GO:0030170
Contig119	GO:0004758
Contig119	GO:0009058
Contig120	GO:0007346
Contig120	GO:0005737
Contig123	GO:0004808
Contig123	GO:0032259
Contig123	GO:0009507
Contig123	GO:0008033
Contig124	GO:0035299
Contig124	GO:0010264
Contig124	GO:0042742
Contig124	GO:0032942
Contig124	GO:0050832
Contig124	GO:0051607
Contig124	GO:0030643
Contig125	GO:0008152
Contig125	GO:0016757
Contig126	GO:0009506
Contig127	GO:0009086
Contig127	GO:0009616
Contig127	GO:0010050
Contig127	GO:0000394
Contig127	GO:0005576
Contig128	GO:0016021
Contig128	GO:0005576
Contig128	GO:0009507
Contig129	GO:0009069
Contig129	GO:0006730
Contig129	GO:0016741
Contig130	GO:0008131
Contig130	GO:0055114
Contig130	GO:0009851
Contig130	GO:0005739
Contig130	GO:0016575
Contig130	GO:0009911
Contig130	GO:0010228
Contig130	GO:0003677
Contig130	GO:0010229
Contig130	GO:0048825
Contig132	GO:0055085
Contig132	GO:0016020
Contig132	GO:0022857
Contig133	GO:0005730
Contig133	GO:0044260
Contig133	GO:0022625
Contig133	GO:0044238
Contig134	GO:0006857
Contig134	GO:0009624
Contig134	GO:0005886
Contig134	GO:0005215
Contig137	GO:0004610
Contig137	GO:0005829
Contig137	GO:0006048
Contig137	GO:0042631
Contig137	GO:0000023
Contig137	GO:0019252
Contig137	GO:0009570
Contig138	GO:0005743
Contig138	GO:0055085
Contig138	GO:0006839
Contig138	GO:0015228
Contig138	GO:0016021
Contig139	GO:0003723
Contig139	GO:0008152
Contig139	GO:0005737
Contig139	GO:0003824
Contig139	GO:0006355
Contig140	GO:0005794
Contig140	GO:0009507
Contig140	GO:0016757
Contig141	GO:0016740
Contig144	GO:0016020
Contig144	GO:0015095
Contig144	GO:0015693
Contig145	GO:0016772
Contig145	GO:0000166
Contig146	GO:0016740
Contig147	GO:0005507
Contig147	GO:0005730
Contig147	GO:0006520
Contig147	GO:0016491
Contig147	GO:0009570
Contig147	GO:0046686
Contig147	GO:0016020
Contig148	GO:0008152
Contig148	GO:0004553
Contig151	GO:0005739
Contig152	GO:0005576
Contig152	GO:0005773
Contig152	GO:0009507
Contig152	GO:0016757
Contig153	GO:0050896
Contig153	GO:0044765
Contig154	GO:1901701
Contig154	GO:0005484
Contig154	GO:0000911
Contig154	GO:0098542
Contig154	GO:0009612
Contig154	GO:0071705
Contig154	GO:1901576
Contig154	GO:0009507
Contig154	GO:0071310
Contig154	GO:0016192
Contig154	GO:0044710
Contig154	GO:0006820
Contig154	GO:0071702
Contig154	GO:0007165
Contig154	GO:0071229
Contig154	GO:0016021
Contig154	GO:0009737
Contig154	GO:0009504
Contig154	GO:0005886
Contig154	GO:0045087
Contig154	GO:0044249
Contig155	GO:0019538
Contig155	GO:0016887
Contig155	GO:0005886
Contig155	GO:0005524
Contig155	GO:0009507
Contig156	GO:0010072
Contig156	GO:0005515
Contig156	GO:0009630
Contig156	GO:0005634
Contig157	GO:0010333
Contig157	GO:0008299
Contig158	GO:0006598
Contig158	GO:0010075
Contig158	GO:0004565
Contig158	GO:0009698
Contig158	GO:0016023
Contig158	GO:0042398
Contig158	GO:0009664
Contig158	GO:0005576
Contig158	GO:0009832
Contig163	GO:0016740
Contig164	GO:0008270
Contig164	GO:0000741
Contig164	GO:0000166
Contig164	GO:0009505
Contig164	GO:0009220
Contig164	GO:0009560
Contig164	GO:0016887
Contig164	GO:0009909
Contig164	GO:0034968
Contig164	GO:0005886
Contig164	GO:0005739
Contig165	GO:0071704
Contig165	GO:0044238
Contig165	GO:0044763
Contig165	GO:0044710
Contig165	GO:0046524
Contig165	GO:0009058
Contig165	GO:0044237
Contig165	GO:0005886
Contig166	GO:0005829
Contig166	GO:0006511
Contig166	GO:0008540
Contig166	GO:0005524
Contig166	GO:0016887
Contig166	GO:0005634
Contig166	GO:0005886
Contig167	GO:0005774
Contig167	GO:0016740
Contig167	GO:0005634
Contig167	GO:0007020
Contig168	GO:0001172
Contig168	GO:0003968
Contig168	GO:0005829
Contig169	GO:0008202
Contig169	GO:0005634
Contig169	GO:0009536
Contig169	GO:0008142
Contig171	GO:0005829
Contig171	GO:0005634
Contig171	GO:0003677
Contig171	GO:0009791
Contig172	GO:0005739
Contig173	GO:0005783
Contig174	GO:0005488
Contig176	GO:0009941
Contig176	GO:0005975
Contig176	GO:0044763
Contig176	GO:0009409
Contig176	GO:0044237
Contig176	GO:0030060
Contig176	GO:0005774
Contig176	GO:0010319
Contig176	GO:0009570
Contig176	GO:0048046
Contig176	GO:0005739
Contig176	GO:0055114
Contig179	GO:0048564
Contig179	GO:0045292
Contig179	GO:0000373
Contig179	GO:0009536
Contig181	GO:0006468
Contig181	GO:0005516
Contig181	GO:0009409
Contig181	GO:0005524
Contig181	GO:0000186
Contig181	GO:0004709
Contig181	GO:0005886
Contig181	GO:0000165
Contig183	GO:0005507
Contig183	GO:0080022
Contig183	GO:0008270
Contig183	GO:0048658
Contig183	GO:0080144
Contig183	GO:0009555
Contig183	GO:0004365
Contig183	GO:0000166
Contig183	GO:0050662
Contig183	GO:0009507
Contig183	GO:0006096
Contig183	GO:0016020
Contig185	GO:0006506
Contig185	GO:0016020
Contig185	GO:0016758
Contig187	GO:0048573
Contig187	GO:0005634
Contig187	GO:0008168
Contig188	GO:0004842
Contig189	GO:0004871
Contig189	GO:0071704
Contig189	GO:0004673
Contig189	GO:0005515
Contig189	GO:0016020
Contig189	GO:0009755
Contig189	GO:0016310
Contig189	GO:0004674
Contig189	GO:0044710
Contig189	GO:0044238
Contig189	GO:0000160
Contig189	GO:0051740
Contig189	GO:0004872
Contig189	GO:0005783
Contig189	GO:0010105
Contig190	GO:0008152
Contig190	GO:0016787
Contig191	GO:0031225
Contig191	GO:0005886
Contig191	GO:0043231
Contig193	GO:0008234
Contig194	GO:0016779
Contig194	GO:0009536
Contig195	GO:0009506
Contig195	GO:0008152
Contig195	GO:0042578
Contig197	GO:0019684
Contig197	GO:0009941
Contig197	GO:0009534
Contig197	GO:0030003
Contig197	GO:0070838
Contig197	GO:0019761
Contig197	GO:0019344
Contig197	GO:0035304
Contig198	GO:0042221
Contig198	GO:0005829
Contig199	GO:0016651
Contig199	GO:0042773
Contig199	GO:0005739
Contig200	GO:0005488
Contig200	GO:0003824
Contig203	GO:0044763
Contig203	GO:0044237
Contig203	GO:0004496
Contig203	GO:0005829
Contig203	GO:0006996
Contig203	GO:0000166
Contig204	GO:0005829
Contig204	GO:0008152
Contig204	GO:0008168
Contig205	GO:0044763
Contig205	GO:0006811
Contig205	GO:0005634
Contig205	GO:0005829
Contig206	GO:0005739
Contig206	GO:0004825
Contig206	GO:0048481
Contig206	GO:0005524
Contig206	GO:0009570
Contig206	GO:0006418
Contig207	GO:0008146
Contig208	GO:0045893
Contig208	GO:0046777
Contig208	GO:0009640
Contig208	GO:0010388
Contig208	GO:0003677
Contig208	GO:0009637
Contig208	GO:0016567
Contig208	GO:0010155
Contig208	GO:0016579
Contig208	GO:0007020
Contig208	GO:0005634
Contig208	GO:0005886
Contig208	GO:0016571
Contig209	GO:0050896
Contig209	GO:0043231
Contig209	GO:0050789
Contig209	GO:0044763
Contig209	GO:0016043
Contig210	GO:0009507
Contig211	GO:0005634
Contig211	GO:0006487
Contig212	GO:0043248
Contig212	GO:0043161
Contig212	GO:0051788
Contig212	GO:0006626
Contig212	GO:0000166
Contig212	GO:0005783
Contig213	GO:0016301
Contig213	GO:0044237
Contig214	GO:0010599
Contig214	GO:0042742
Contig214	GO:0035196
Contig214	GO:0010050
Contig214	GO:0010267
Contig214	GO:0005515
Contig214	GO:0035197
Contig214	GO:0005737
Contig214	GO:0040034
Contig214	GO:0051607
Contig215	GO:0010587
Contig215	GO:0046872
Contig215	GO:0005829
Contig215	GO:0016458
Contig215	GO:0009873
Contig215	GO:0009630
Contig215	GO:0009961
Contig215	GO:0044723
Contig215	GO:0031087
Contig215	GO:0034645
Contig215	GO:0009826
Contig215	GO:0048522
Contig215	GO:0033043
Contig215	GO:0006464
Contig215	GO:0004534
Contig215	GO:0005634
Contig215	GO:0000291
Contig215	GO:0006355
Contig215	GO:0040029
Contig216	GO:0006094
Contig216	GO:0009941
Contig216	GO:0016040
Contig216	GO:0015036
Contig216	GO:0048589
Contig216	GO:0000166
Contig216	GO:0009651
Contig216	GO:0042128
Contig216	GO:0051536
Contig216	GO:0006537
Contig216	GO:0005829
Contig216	GO:0022900
Contig216	GO:0046872
Contig216	GO:0006096
Contig216	GO:0005351
Contig216	GO:0009570
Contig216	GO:0050662
Contig216	GO:0043168
Contig216	GO:0046686
Contig216	GO:0019676
Contig216	GO:0005886
Contig216	GO:0060359
Contig216	GO:0005739
Contig217	GO:0016126
Contig217	GO:0009825
Contig217	GO:0006007
Contig217	GO:0003838
Contig217	GO:0005794
Contig217	GO:0005829
Contig217	GO:0019288
Contig217	GO:0010051
Contig217	GO:0006084
Contig217	GO:0030797
Contig217	GO:0032259
Contig217	GO:0005783
Contig217	GO:0032876
Contig217	GO:0016132
Contig218	GO:0005886
Contig220	GO:0045487
Contig220	GO:0052634
Contig220	GO:0016020
Contig221	GO:0005737
Contig221	GO:0009909
Contig221	GO:0009987
Contig221	GO:0005634
Contig222	GO:0005773
Contig222	GO:0009506
Contig222	GO:0005783
Contig222	GO:0005618
Contig222	GO:0005886
Contig222	GO:0055085
Contig222	GO:0022857
Contig223	GO:0008972
Contig223	GO:0008902
Contig223	GO:0004789
Contig223	GO:0009228
Contig223	GO:0006796
Contig223	GO:0009570
Contig224	GO:0016020
Contig226	GO:0048193
Contig226	GO:0005794
Contig226	GO:0048278
Contig226	GO:0006887
Contig226	GO:0000145
Contig226	GO:0005829
Contig226	GO:0005739
Contig228	GO:0008353
Contig228	GO:0005886
Contig228	GO:0046777
Contig228	GO:0005524
Contig229	GO:0009910
Contig229	GO:0006349
Contig229	GO:0005515
Contig229	GO:0005634
Contig230	GO:0009414
Contig230	GO:0042742
Contig230	GO:0010143
Contig230	GO:0006526
Contig230	GO:0006355
Contig230	GO:0003992
Contig230	GO:0009570
Contig230	GO:0043565
Contig230	GO:0080022
Contig230	GO:0003700
Contig230	GO:0009873
Contig230	GO:0005507
Contig230	GO:0005634
Contig230	GO:0048481
Contig230	GO:0010166
Contig230	GO:0044419
Contig230	GO:0005739
Contig231	GO:0009813
Contig231	GO:0006346
Contig231	GO:0016246
Contig231	GO:0016023
Contig231	GO:0009944
Contig231	GO:0010075
Contig231	GO:0009855
Contig231	GO:0005576
Contig231	GO:0009744
Contig231	GO:0010051
Contig231	GO:0010224
Contig231	GO:0009887
Contig231	GO:0010014
Contig231	GO:0019344
Contig231	GO:0048439
Contig233	GO:0005053
Contig233	GO:0016558
Contig233	GO:0080008
Contig233	GO:0006635
Contig233	GO:0005515
Contig233	GO:0016573
Contig233	GO:0004402
Contig233	GO:0005634
Contig234	GO:0048034
Contig234	GO:0005886
Contig234	GO:0008495
Contig234	GO:0016021
Contig234	GO:0005739
Contig235	GO:0005634
Contig236	GO:0005852
Contig236	GO:0006413
Contig236	GO:0003743
Contig236	GO:0034622
Contig236	GO:0005886
Contig236	GO:0006606
Contig237	GO:0005737
Contig238	GO:0009414
Contig238	GO:0050826
Contig238	GO:0045893
Contig238	GO:0005634
Contig238	GO:0009651
Contig239	GO:0048767
Contig239	GO:0006833
Contig239	GO:0005525
Contig239	GO:0000271
Contig239	GO:0043481
Contig239	GO:0009825
Contig239	GO:0007010
Contig239	GO:0007017
Contig239	GO:0006096
Contig239	GO:0019344
Contig239	GO:0005829
Contig239	GO:0016126
Contig239	GO:0005200
Contig239	GO:0009651
Contig239	GO:0009506
Contig239	GO:0009740
Contig239	GO:0010498
Contig239	GO:0005618
Contig239	GO:0010162
Contig239	GO:0005886
Contig239	GO:0006084
Contig239	GO:0051258
Contig239	GO:0005794
Contig239	GO:0005773
Contig239	GO:0016132
Contig239	GO:0005874
Contig239	GO:0006972
Contig239	GO:0003924
Contig239	GO:0046686
Contig239	GO:0009409
Contig239	GO:0009932
Contig239	GO:0007030
Contig239	GO:0006184
Contig239	GO:0006094
Contig239	GO:0071555
Contig240	GO:0009506
Contig240	GO:0005886
Contig240	GO:0005774
Contig240	GO:0006886
Contig240	GO:0005483
Contig240	GO:0009507
Contig241	GO:0009926
Contig241	GO:0016020
Contig241	GO:0009672
Contig242	GO:0009831
Contig242	GO:0009505
Contig242	GO:0009828
Contig242	GO:0009506
Contig242	GO:0009826
Contig242	GO:0005576
Contig242	GO:0005829
Contig242	GO:0006949
Contig244	GO:0008728
Contig244	GO:0006796
Contig244	GO:0005509
Contig244	GO:0016787
Contig244	GO:0009507
Contig245	GO:0030551
Contig245	GO:0006816
Contig245	GO:0005886
Contig245	GO:0055085
Contig245	GO:0005242
Contig245	GO:0006813
Contig245	GO:0005221
Contig245	GO:0005516
Contig246	GO:0006094
Contig246	GO:0006457
Contig246	GO:0009664
Contig246	GO:0009651
Contig246	GO:0005829
Contig246	GO:0006096
Contig246	GO:0051082
Contig246	GO:0046686
Contig246	GO:0005524
Contig246	GO:0042545
Contig247	GO:0045893
Contig247	GO:0006636
Contig247	GO:0010207
Contig247	GO:0006766
Contig247	GO:0006546
Contig247	GO:0019748
Contig247	GO:0009507
Contig247	GO:0009106
Contig247	GO:0009108
Contig247	GO:0015995
Contig247	GO:0016226
Contig247	GO:0019288
Contig247	GO:0009965
Contig247	GO:0004765
Contig247	GO:0009695
Contig247	GO:0030154
Contig247	GO:0019344
Contig247	GO:0009073
Contig247	GO:0042545
Contig247	GO:0006733
Contig247	GO:0009117
Contig249	GO:0046686
Contig249	GO:0010091
Contig249	GO:0005886
Contig249	GO:0005515
Contig249	GO:0005509
Contig251	GO:0046653
Contig251	GO:0005739
Contig251	GO:0008864
Contig251	GO:0009152
Contig251	GO:0016742
Contig251	GO:0000023
Contig251	GO:0019252
Contig251	GO:0009853
Contig251	GO:0043085
Contig252	GO:0009407
Contig252	GO:0005737
Contig252	GO:0004364
Contig253	GO:0048731
Contig253	GO:0044763
Contig253	GO:0009725
Contig253	GO:0050794
Contig254	GO:0010155
Contig254	GO:0009630
Contig254	GO:0004673
Contig254	GO:0005515
Contig254	GO:0046777
Contig254	GO:0009881
Contig254	GO:0010017
Contig254	GO:0007623
Contig255	GO:0046872
Contig255	GO:0043087
Contig256	GO:0048767
Contig256	GO:0009706
Contig258	GO:0015996
Contig258	GO:0005886
Contig258	GO:0009741
Contig258	GO:0016021
Contig259	GO:0005634
Contig260	GO:0016579
Contig260	GO:0009793
Contig260	GO:0004842
Contig260	GO:0016925
Contig260	GO:0005515
Contig260	GO:0019789
Contig260	GO:0005634
Contig260	GO:0009737
Contig261	GO:0005739
Contig261	GO:0004827
Contig261	GO:0016226
Contig261	GO:0010109
Contig261	GO:0009553
Contig261	GO:0010027
Contig261	GO:0010228
Contig261	GO:0009658
Contig261	GO:0048481
Contig261	GO:0005524
Contig261	GO:0009570
Contig261	GO:0006433
Contig261	GO:0009793
Contig262	GO:0005516
Contig262	GO:0050789
Contig263	GO:0009086
Contig263	GO:0005509
Contig263	GO:0009506
Contig263	GO:0005768
Contig263	GO:0005802
Contig263	GO:0000394
Contig263	GO:0007020
Contig263	GO:0016757
Contig263	GO:0005634
Contig263	GO:0005886
Contig264	GO:0005829
Contig264	GO:0006544
Contig264	GO:0005739
Contig264	GO:0009506
Contig264	GO:0010197
Contig264	GO:0009536
Contig264	GO:0032259
Contig264	GO:0007623
Contig264	GO:0035999
Contig264	GO:0009555
Contig264	GO:0005515
Contig264	GO:0004372
Contig264	GO:0006563
Contig264	GO:0046686
Contig264	GO:0030170
Contig264	GO:0008168
Contig264	GO:0005886
Contig265	GO:0006950
Contig266	GO:0005737
Contig266	GO:0006457
Contig266	GO:0009644
Contig266	GO:0030544
Contig266	GO:0042542
Contig266	GO:0005634
Contig266	GO:0009408
Contig266	GO:0009651
Contig268	GO:0000381
Contig268	GO:0009846
Contig268	GO:0003723
Contig268	GO:0006417
Contig268	GO:0000932
Contig268	GO:0005634
Contig268	GO:0009845
Contig268	GO:0000166
Contig270	GO:0051287
Contig270	GO:0005886
Contig270	GO:0048038
Contig270	GO:0006810
Contig270	GO:0050136
Contig270	GO:0019684
Contig270	GO:0009535
Contig270	GO:0055114
Contig271	GO:0005829
Contig271	GO:0015937
Contig271	GO:0005524
Contig271	GO:0005515
Contig271	GO:0016310
Contig271	GO:0004594
Contig271	GO:0006487
Contig273	GO:0009987
Contig273	GO:0043231
Contig273	GO:0044699
Contig273	GO:0044444
Contig274	GO:0006066
Contig274	GO:0046577
Contig274	GO:0005783
Contig274	GO:0055114
Contig275	GO:0006633
Contig275	GO:0034440
Contig275	GO:0046872
Contig275	GO:0009611
Contig275	GO:0040007
Contig275	GO:0009695
Contig275	GO:0048443
Contig275	GO:0009507
Contig275	GO:0016165
Contig275	GO:0005886
Contig276	GO:0044699
Contig276	GO:0016020
Contig276	GO:0000166
Contig276	GO:0004672
Contig276	GO:0016491
Contig276	GO:0050896
Contig276	GO:0006468
Contig276	GO:0050794
Contig277	GO:0047220
Contig277	GO:0005794
Contig277	GO:0030246
Contig277	GO:0018258
Contig277	GO:0016021
Contig277	GO:0010405
Contig278	GO:0016021
Contig278	GO:0005576
Contig278	GO:0016023
Contig278	GO:0009507
Contig280	GO:0010103
Contig280	GO:0009941
Contig280	GO:0016117
Contig280	GO:0006636
Contig280	GO:0070330
Contig280	GO:0020037
Contig280	GO:0016556
Contig280	GO:0015995
Contig280	GO:0022900
Contig280	GO:0019288
Contig280	GO:0009965
Contig280	GO:0019825
Contig280	GO:0005506
Contig280	GO:0030154
Contig280	GO:0009974
Contig281	GO:0005634
Contig282	GO:0004519
Contig282	GO:0009269
Contig282	GO:0009409
Contig282	GO:0090305
Contig282	GO:0003676
Contig282	GO:0005634
Contig282	GO:0009651
Contig282	GO:0009737
Contig283	GO:0009648
Contig283	GO:0009941
Contig283	GO:0009793
Contig283	GO:0048366
Contig283	GO:0000302
Contig285	GO:0003676
Contig285	GO:0006397
Contig285	GO:0005829
Contig286	GO:0010090
Contig286	GO:0009506
Contig286	GO:0007155
Contig286	GO:0045010
Contig286	GO:0005634
Contig287	GO:0046872
Contig288	GO:0005739
Contig291	GO:0046608
Contig291	GO:0051786
Contig291	GO:0016117
Contig291	GO:0042572
Contig291	GO:0009507
Contig291	GO:0005739
Contig291	GO:0055114
Contig292	GO:0005829
Contig292	GO:0070011
Contig292	GO:0046872
Contig292	GO:0097159
Contig292	GO:0019243
Contig292	GO:0009941
Contig292	GO:0006508
Contig292	GO:0009570
Contig292	GO:1901363
Contig292	GO:0005773
Contig292	GO:0046686
Contig292	GO:0005886
Contig292	GO:0048046
Contig293	GO:0004672
Contig293	GO:0006468
Contig294	GO:0006626
Contig294	GO:0004526
Contig294	GO:0005634
Contig295	GO:0044424
Contig296	GO:0003676
Contig296	GO:0008026
Contig296	GO:0000166
Contig296	GO:0008152
Contig296	GO:0005634
Contig297	GO:0006261
Contig297	GO:0005515
Contig297	GO:0005635
Contig297	GO:0009507
Contig300	GO:0016787
Contig300	GO:0005737
Contig300	GO:0006508
Contig301	GO:0070401
Contig301	GO:0009414
Contig301	GO:0009409
Contig301	GO:0046686
Contig301	GO:0004032
Contig301	GO:0016229
Contig301	GO:0009507
Contig301	GO:0005634
Contig301	GO:0005829
Contig301	GO:0009651
Contig301	GO:0055114
Contig302	GO:0005576
Contig302	GO:0007155
Contig302	GO:0005773
Contig303	GO:0006184
Contig303	GO:0003924
Contig303	GO:0005525
Contig304	GO:0006007
Contig304	GO:0005829
Contig304	GO:0008446
Contig304	GO:0019673
Contig304	GO:0005515
Contig304	GO:0050662
Contig304	GO:0009826
Contig304	GO:0042351
Contig304	GO:0005794
Contig305	GO:0009535
Contig306	GO:0010333
Contig307	GO:0010363
Contig307	GO:0042744
Contig307	GO:0009651
Contig307	GO:0009750
Contig307	GO:0030599
Contig307	GO:0009963
Contig307	GO:0009505
Contig307	GO:0006612
Contig307	GO:0006833
Contig307	GO:0005634
Contig308	GO:0004842
Contig308	GO:0016567
Contig308	GO:0009507
Contig308	GO:0070696
Contig309	GO:0017111
Contig309	GO:0005786
Contig309	GO:0006623
Contig309	GO:0005525
Contig309	GO:0048193
Contig309	GO:0044425
Contig309	GO:0005783
Contig309	GO:0008152
Contig310	GO:0050789
Contig313	GO:0043229
Contig314	GO:0005634
Contig314	GO:0005886
Contig315	GO:0046520
Contig315	GO:0016023
Contig315	GO:0005773
Contig315	GO:0016020
Contig315	GO:0005783
Contig315	GO:0005794
Contig315	GO:0016126
Contig317	GO:0034976
Contig317	GO:0006457
Contig317	GO:0010286
Contig317	GO:0009941
Contig317	GO:0005524
Contig317	GO:0045727
Contig317	GO:0016887
Contig317	GO:0005515
Contig317	GO:0043335
Contig317	GO:0009570
Contig317	GO:0034605
Contig317	GO:0009644
Contig317	GO:0042542
Contig320	GO:0010162
Contig320	GO:0009062
Contig320	GO:0005576
Contig323	GO:0009987
Contig323	GO:0009941
Contig323	GO:0044699
Contig323	GO:0009535
Contig325	GO:0071702
Contig325	GO:0044765
Contig325	GO:0016887
Contig325	GO:0000166
Contig325	GO:0008152
Contig326	GO:0042742
Contig326	GO:0009870
Contig326	GO:0005634
Contig327	GO:0098542
Contig327	GO:0004842
Contig327	GO:0043067
Contig327	GO:0044424
Contig328	GO:0009611
Contig328	GO:0010048
Contig328	GO:0009805
Contig328	GO:0047769
Contig328	GO:0010363
Contig328	GO:0016597
Contig328	GO:0080167
Contig328	GO:0006612
Contig328	GO:0009507
Contig328	GO:0043481
Contig328	GO:0006571
Contig328	GO:0005829
Contig328	GO:0009094
Contig328	GO:0010244
Contig328	GO:0009963
Contig328	GO:0004664
Contig328	GO:0048440
Contig329	GO:0044444
Contig329	GO:0043231
Contig331	GO:0005829
Contig331	GO:0008152
Contig331	GO:0008806
Contig331	GO:0005739
Contig331	GO:0009507
Contig331	GO:0010043
Contig332	GO:0005737
Contig332	GO:0000045
Contig332	GO:0046872
Contig332	GO:0031090
Contig332	GO:0080025
Contig332	GO:0005634
Contig332	GO:0032266
Contig333	GO:0055114
Contig333	GO:0016491
Contig334	GO:0005774
Contig334	GO:0010363
Contig334	GO:0046909
Contig334	GO:0006816
Contig334	GO:0009651
Contig334	GO:0010118
Contig334	GO:0006612
Contig334	GO:0009698
Contig334	GO:0005794
Contig334	GO:0007030
Contig334	GO:0048193
Contig334	GO:0006598
Contig334	GO:0042398
Contig334	GO:0016021
Contig334	GO:0046686
Contig334	GO:0009963
Contig334	GO:0009737
Contig334	GO:0005886
Contig335	GO:0019219
Contig335	GO:0050896
Contig335	GO:0007126
Contig335	GO:0006259
Contig335	GO:0051276
Contig335	GO:0060255
Contig335	GO:0007059
Contig335	GO:1902589
Contig336	GO:0003677
Contig337	GO:0009880
Contig337	GO:0050826
Contig337	GO:0048589
Contig337	GO:0005515
Contig337	GO:0007131
Contig337	GO:0007155
Contig337	GO:0009944
Contig337	GO:0045010
Contig337	GO:0045132
Contig337	GO:0033044
Contig337	GO:0010075
Contig337	GO:0048825
Contig337	GO:0042138
Contig337	GO:0009855
Contig337	GO:0009640
Contig337	GO:0010564
Contig337	GO:0019915
Contig337	GO:0006355
Contig337	GO:0010051
Contig337	GO:0010182
Contig337	GO:0009965
Contig337	GO:0010090
Contig337	GO:0016567
Contig337	GO:0080060
Contig337	GO:0003677
Contig337	GO:0009845
Contig337	GO:0048765
Contig337	GO:0010228
Contig337	GO:0045595
Contig337	GO:0003700
Contig337	GO:0016049
Contig337	GO:0009909
Contig337	GO:0007062
Contig337	GO:0005634
Contig337	GO:0010072
Contig337	GO:0071555
Contig337	GO:0010162
Contig338	GO:0055114
Contig338	GO:0016491
Contig338	GO:0009579
Contig338	GO:0009507
Contig338	GO:0016020
Contig339	GO:0009086
Contig339	GO:0004576
Contig339	GO:0030244
Contig339	GO:0006499
Contig339	GO:0044425
Contig339	GO:0000394
Contig339	GO:0009507
Contig339	GO:0005783
Contig339	GO:0005794
Contig340	GO:0003676
Contig340	GO:0005524
Contig340	GO:0004386
Contig340	GO:0008152
Contig340	GO:0005634
Contig341	GO:0008898
Contig341	GO:0044260
Contig341	GO:0090304
Contig341	GO:0010468
Contig341	GO:0033528
Contig341	GO:0043412
Contig341	GO:0009086
Contig343	GO:0008284
Contig343	GO:0048193
Contig343	GO:0005886
Contig343	GO:0009507
Contig343	GO:0009630
Contig343	GO:0005634
Contig343	GO:0043424
Contig345	GO:0016036
Contig345	GO:0050378
Contig345	GO:0005802
Contig345	GO:0019375
Contig345	GO:0005515
Contig345	GO:0042631
Contig345	GO:0050379
Contig345	GO:0009225
Contig345	GO:0005794
Contig345	GO:0005975
Contig345	GO:0050662
Contig345	GO:0006569
Contig345	GO:0005768
Contig345	GO:0009684
Contig346	GO:0010287
Contig346	GO:0033306
Contig346	GO:0004144
Contig346	GO:0019432
Contig347	GO:0005886
Contig348	GO:0010103
Contig348	GO:0005774
Contig348	GO:0000394
Contig348	GO:0016036
Contig348	GO:0005515
Contig348	GO:0010311
Contig348	GO:0004842
Contig348	GO:0048573
Contig348	GO:0009086
Contig348	GO:0019005
Contig348	GO:0006511
Contig348	GO:0010152
Contig348	GO:0071249
Contig348	GO:0009734
Contig348	GO:0000822
Contig348	GO:0080022
Contig348	GO:0002237
Contig348	GO:0005634
Contig348	GO:0010011
Contig348	GO:0048443
Contig349	GO:0005829
Contig349	GO:0015937
Contig349	GO:0005524
Contig349	GO:0005515
Contig349	GO:0016310
Contig349	GO:0004594
Contig349	GO:0006487
Contig350	GO:0009506
Contig350	GO:0005774
Contig350	GO:0005783
Contig352	GO:0016592
Contig353	GO:0016020
Contig353	GO:0046872
Contig353	GO:0016746
Contig354	GO:0016020
Contig355	GO:0004871
Contig355	GO:0004673
Contig355	GO:0005515
Contig355	GO:0016020
Contig355	GO:0009755
Contig355	GO:0016310
Contig355	GO:0004674
Contig355	GO:0000160
Contig355	GO:0051740
Contig355	GO:0009165
Contig355	GO:0004872
Contig355	GO:0005783
Contig355	GO:0010105
Contig356	GO:0006635
Contig356	GO:0005634
Contig358	GO:0097159
Contig358	GO:1901363
Contig358	GO:0044424
Contig360	GO:0005576
Contig360	GO:0004650
Contig360	GO:0005975
Contig361	GO:0005886
Contig361	GO:0009416
Contig361	GO:0004871
Contig362	GO:0009506
Contig362	GO:0006464
Contig362	GO:0005515
Contig362	GO:0016301
Contig362	GO:0009742
Contig362	GO:0005773
Contig362	GO:0009737
Contig362	GO:0005886
Contig363	GO:0043231
Contig363	GO:0006811
Contig363	GO:0044444
Contig363	GO:0043167
Contig363	GO:0016787
Contig363	GO:0016020
Contig364	GO:0005829
Contig364	GO:0052543
Contig364	GO:0009651
Contig364	GO:0044262
Contig364	GO:0009555
Contig364	GO:0044723
Contig364	GO:0046686
Contig364	GO:0090406
Contig364	GO:0016036
Contig364	GO:0005886
Contig365	GO:0006259
Contig365	GO:0016874
Contig365	GO:0000166
Contig365	GO:0005634
Contig366	GO:0006614
Contig366	GO:0048500
Contig366	GO:0008312
Contig367	GO:0009941
Contig367	GO:0009611
Contig367	GO:0016126
Contig367	GO:0009805
Contig367	GO:0003989
Contig367	GO:0004075
Contig367	GO:0009825
Contig367	GO:0043481
Contig367	GO:0048767
Contig367	GO:0005829
Contig367	GO:0006633
Contig367	GO:0046872
Contig367	GO:0006084
Contig367	GO:0009570
Contig367	GO:0000271
Contig367	GO:0009932
Contig367	GO:0005524
Contig367	GO:0016132
Contig367	GO:0071555
Contig370	GO:0044763
Contig370	GO:0034645
Contig370	GO:0044723
Contig371	GO:0005829
Contig371	GO:0016311
Contig371	GO:0046914
Contig371	GO:0032880
Contig371	GO:0004722
Contig371	GO:0005515
Contig371	GO:0009742
Contig371	GO:0005634
Contig371	GO:0005886
Contig372	GO:0010439
Contig372	GO:0004020
Contig372	GO:0016310
Contig372	GO:0042742
Contig372	GO:0009507
Contig372	GO:0000103
Contig372	GO:0006569
Contig372	GO:0019761
Contig372	GO:0048232
Contig372	GO:0009684
Contig372	GO:0005524
Contig373	GO:0045893
Contig373	GO:0035304
Contig373	GO:0010207
Contig373	GO:0009902
Contig373	GO:0009507
Contig373	GO:0009508
Contig373	GO:0009965
Contig373	GO:0006417
Contig373	GO:0030154
Contig373	GO:0042793
Contig373	GO:0006364
Contig373	GO:0010027
Contig374	GO:0042744
Contig374	GO:0022900
Contig374	GO:0009941
Contig374	GO:0005778
Contig374	GO:0016656
Contig374	GO:0050660
Contig374	GO:0046686
Contig374	GO:0019761
Contig374	GO:0015036
Contig375	GO:0005768
Contig375	GO:0009505
Contig375	GO:0009506
Contig375	GO:0016023
Contig375	GO:0006810
Contig375	GO:0005774
Contig375	GO:0016021
Contig375	GO:0005802
Contig376	GO:0017111
Contig376	GO:0006259
Contig376	GO:0034655
Contig378	GO:0046777
Contig378	GO:1901576
Contig378	GO:0004674
Contig378	GO:0055046
Contig378	GO:0016787
Contig379	GO:0009536
Contig379	GO:0016020
Contig380	GO:0006260
Contig380	GO:0003824
Contig381	GO:0016021
Contig381	GO:0016926
Contig381	GO:0000338
Contig381	GO:0019941
Contig381	GO:0044090
Contig381	GO:0070536
Contig381	GO:0005515
Contig381	GO:0046907
Contig381	GO:0007033
Contig381	GO:0006897
Contig381	GO:0071108
Contig381	GO:0090316
Contig382	GO:0005829
Contig382	GO:0016558
Contig382	GO:0006559
Contig382	GO:0009750
Contig382	GO:0015996
Contig382	GO:0004411
Contig382	GO:0006572
Contig382	GO:0009744
Contig382	GO:0006635
Contig382	GO:1902000
Contig383	GO:0003723
Contig383	GO:0045132
Contig383	GO:0009553
Contig383	GO:0009909
Contig383	GO:0010427
Contig383	GO:0010228
Contig383	GO:0007062
Contig383	GO:0000785
Contig383	GO:0031048
Contig383	GO:0005737
Contig383	GO:0005634
Contig383	GO:0009793
Contig384	GO:0015036
Contig384	GO:0031314
Contig384	GO:0005777
Contig384	GO:0043167
Contig384	GO:0003954
Contig385	GO:0009851
Contig385	GO:0004321
Contig385	GO:0009695
Contig385	GO:0016491
Contig385	GO:0005777
Contig385	GO:0016207
Contig386	GO:0046872
Contig386	GO:0070006
Contig386	GO:0019243
Contig386	GO:0031365
Contig386	GO:0070084
Contig386	GO:0009507
Contig386	GO:0006508
Contig386	GO:0005739
Contig387	GO:0046872
Contig387	GO:0005975
Contig387	GO:0019243
Contig387	GO:0009409
Contig387	GO:0031977
Contig387	GO:0010319
Contig387	GO:0009570
Contig387	GO:0005739
Contig387	GO:0004462
Contig388	GO:0006355
Contig388	GO:0003700
Contig388	GO:0043565
Contig388	GO:0005829
Contig388	GO:0046982
Contig388	GO:0016602
Contig389	GO:0007165
Contig390	GO:0009535
Contig390	GO:0005739
Contig390	GO:0009941
Contig391	GO:2000032
Contig391	GO:0005794
Contig391	GO:0005634
Contig392	GO:0005634
Contig392	GO:0005737
Contig393	GO:0050897
Contig393	GO:0080156
Contig393	GO:0005515
Contig393	GO:0016554
Contig393	GO:0009507
Contig393	GO:0005739
Contig394	GO:0004672
Contig394	GO:0000166
Contig394	GO:0016310
Contig394	GO:0042546
Contig394	GO:0005737
Contig394	GO:0044036
Contig394	GO:0005634
Contig394	GO:0005886
Contig394	GO:0006487
Contig395	GO:0046872
Contig396	GO:0030154
Contig396	GO:0005634
Contig398	GO:0046914
Contig399	GO:0045893
Contig399	GO:2000693
Contig399	GO:0042221
Contig399	GO:0003700
Contig399	GO:0046982
Contig401	GO:0005634
Contig402	GO:0005525
Contig402	GO:0003723
Contig402	GO:0009507
Contig402	GO:0005829
Contig402	GO:0006897
Contig403	GO:0043231
Contig404	GO:0016811
Contig404	GO:0005794
Contig404	GO:0016021
Contig404	GO:0005783
Contig404	GO:0006672
Contig405	GO:0009507
Contig406	GO:0005576
Contig406	GO:0005773
Contig406	GO:0009507
Contig406	GO:0016757
Contig407	GO:0016491
Contig408	GO:0044710
Contig408	GO:0016020
Contig409	GO:0005634
Contig409	GO:0005737
Contig410	GO:0044699
Contig410	GO:0045491
Contig411	GO:0009507
Contig413	GO:0009941
Contig413	GO:0019252
Contig413	GO:0016020
Contig413	GO:0005634
Contig413	GO:0000023
Contig415	GO:0031123
Contig415	GO:0016779
Contig416	GO:0009653
Contig416	GO:0007127
Contig416	GO:0048589
Contig416	GO:0065008
Contig416	GO:0010638
Contig416	GO:0033044
Contig416	GO:0051276
Contig416	GO:0009913
Contig416	GO:0006259
Contig416	GO:0005794
Contig416	GO:0048468
Contig416	GO:0050896
Contig416	GO:0016757
Contig416	GO:0009556
Contig416	GO:0044710
Contig416	GO:0007059
Contig416	GO:0009506
Contig416	GO:0005886
Contig416	GO:0071555
Contig418	GO:0045893
Contig418	GO:0008270
Contig418	GO:0003676
Contig418	GO:0006417
Contig418	GO:0009965
Contig418	GO:0030154
Contig418	GO:0009657
Contig418	GO:0003700
Contig418	GO:0008152
Contig418	GO:0005634
Contig418	GO:0003950
Contig419	GO:0005234
Contig419	GO:0016021
Contig419	GO:0004970
Contig419	GO:0070588
Contig419	GO:0009416
Contig419	GO:0005262
Contig419	GO:0005217
Contig419	GO:0006874
Contig419	GO:0035235
Contig419	GO:0045087
Contig419	GO:0004965
Contig419	GO:0071230
Contig419	GO:0009630
Contig419	GO:0005576
Contig419	GO:0007186
Contig421	GO:0001101
Contig421	GO:0034976
Contig421	GO:0009719
Contig421	GO:0009408
Contig421	GO:0003677
Contig421	GO:1901700
Contig421	GO:0045892
Contig421	GO:0010033
Contig421	GO:0006984
Contig422	GO:0071281
Contig422	GO:0005275
Contig422	GO:0071369
Contig422	GO:0015171
Contig422	GO:0005774
Contig422	GO:0071732
Contig422	GO:0005886
Contig422	GO:0006865
Contig423	GO:0016868
Contig423	GO:0008152
Contig423	GO:0009507
Contig424	GO:0005829
Contig424	GO:0005773
Contig424	GO:0009505
Contig424	GO:0004563
Contig426	GO:0005737
Contig427	GO:0005774
Contig428	GO:0071704
Contig428	GO:0044238
Contig428	GO:0009941
Contig428	GO:0044699
Contig428	GO:0010020
Contig428	GO:0044237
Contig428	GO:0005794
Contig429	GO:0004222
Contig429	GO:0009793
Contig429	GO:0009570
Contig429	GO:0006508
Contig429	GO:0005739
Contig430	GO:0008152
Contig430	GO:0016491
Contig430	GO:0009507
Contig431	GO:0009833
Contig431	GO:0010330
Contig431	GO:0009825
Contig431	GO:0043622
Contig431	GO:0009664
Contig431	GO:0043481
Contig431	GO:0010214
Contig431	GO:0048767
Contig431	GO:0005794
Contig431	GO:0046872
Contig431	GO:0010817
Contig431	GO:0030244
Contig431	GO:0010192
Contig431	GO:0016760
Contig431	GO:0019761
Contig431	GO:0009932
Contig431	GO:0005886
Contig432	GO:0005488
Contig435	GO:0010027
Contig435	GO:0034660
Contig435	GO:0009535
Contig435	GO:0010467
Contig437	GO:0009536
Contig437	GO:0015748
Contig437	GO:0043190
Contig437	GO:0015716
Contig437	GO:0006265
Contig437	GO:0003677
Contig437	GO:0015416
Contig437	GO:0019243
Contig437	GO:0006200
Contig437	GO:0005524
Contig437	GO:0003918
Contig437	GO:0005739
Contig438	GO:0009536
Contig442	GO:0003824
Contig443	GO:0009941
Contig443	GO:0000166
Contig443	GO:0009740
Contig443	GO:0016310
Contig443	GO:0005829
Contig443	GO:0004674
Contig443	GO:0005215
Contig443	GO:0005886
Contig443	GO:0005634
Contig443	GO:0010162
Contig444	GO:0070918
Contig444	GO:0004672
Contig444	GO:0035194
Contig445	GO:0016301
Contig446	GO:0016226
Contig446	GO:0006364
Contig446	GO:0009658
Contig446	GO:0009706
Contig446	GO:0006399
Contig446	GO:0009793
Contig446	GO:0009073
Contig447	GO:0005802
Contig447	GO:0005768
Contig447	GO:0032259
Contig447	GO:0008168
Contig448	GO:0009733
Contig448	GO:0006511
Contig448	GO:0009723
Contig448	GO:0005515
Contig448	GO:0010105
Contig448	GO:0010260
Contig448	GO:0005634
Contig451	GO:0016787
Contig452	GO:0009987
Contig452	GO:0043231
Contig452	GO:0004721
Contig453	GO:0005768
Contig453	GO:0006891
Contig453	GO:0005886
Contig453	GO:0005802
Contig454	GO:0030127
Contig454	GO:0006886
Contig454	GO:0006888
Contig454	GO:0005829
Contig454	GO:0009536
Contig454	GO:0005739
Contig455	GO:0006355
Contig455	GO:0046872
Contig455	GO:0003700
Contig455	GO:0005634
Contig456	GO:0009605
Contig456	GO:0005515
Contig456	GO:1901701
Contig456	GO:0032879
Contig456	GO:0010033
Contig456	GO:0010099
Contig456	GO:0006355
Contig456	GO:0010161
Contig456	GO:0071229
Contig456	GO:0005634
Contig457	GO:0005737
Contig457	GO:0009414
Contig457	GO:0051865
Contig457	GO:0005515
Contig457	GO:0004842
Contig457	GO:0005634
Contig457	GO:0008270
Contig458	GO:0016768
Contig458	GO:0009416
Contig458	GO:0048759
Contig458	GO:0009926
Contig458	GO:0010487
Contig458	GO:0048765
Contig458	GO:0008152
Contig458	GO:0009826
Contig458	GO:0005737
Contig459	GO:0008526
Contig459	GO:0005794
Contig459	GO:0005739
Contig459	GO:0006810
Contig459	GO:0005886
Contig460	GO:0006355
Contig460	GO:0042644
Contig460	GO:0009658
Contig462	GO:0046872
Contig462	GO:0006511
Contig462	GO:0004221
Contig462	GO:0005634
Contig462	GO:0005829
Contig464	GO:0016021
Contig464	GO:0005739
Contig464	GO:0005509
Contig465	GO:0010311
Contig465	GO:0002679
Contig465	GO:0043015
Contig465	GO:0010200
Contig465	GO:0043621
Contig465	GO:0009617
Contig465	GO:0048829
Contig465	GO:0005829
Contig465	GO:0008017
Contig465	GO:0006569
Contig465	GO:0004356
Contig465	GO:0009684
Contig465	GO:0009737
Contig465	GO:0009399
Contig466	GO:0009737
Contig466	GO:0009651
Contig467	GO:0016020
Contig467	GO:0044464
Contig467	GO:0006810
Contig468	GO:0009750
Contig468	GO:0046658
Contig468	GO:0006833
Contig468	GO:0010215
Contig468	GO:0030243
Contig468	GO:0045158
Contig468	GO:0009505
Contig468	GO:0009825
Contig468	GO:0006816
Contig468	GO:0020037
Contig468	GO:0009651
Contig468	GO:0007389
Contig468	GO:0043481
Contig468	GO:0048767
Contig468	GO:0006972
Contig468	GO:0007030
Contig468	GO:0006096
Contig468	GO:0005982
Contig468	GO:0008361
Contig468	GO:0000271
Contig468	GO:0005506
Contig468	GO:0009897
Contig468	GO:0009926
Contig468	GO:0046686
Contig468	GO:0009060
Contig468	GO:0000272
Contig468	GO:0009266
Contig468	GO:0008121
Contig468	GO:0009932
Contig468	GO:0009930
Contig468	GO:0005750
Contig468	GO:0022904
Contig469	GO:0033907
[truncated: 234,632+ more rows]

## Sheet: Biological Process
LevelGO	Term(Acc)	Term(Name)	#Seq	Score	Parents(Acc)	Parents(Name)
2	GO:0008152	metabolic process	21664	1892	GO:0008150	biological_process
5	GO:0009651	response to salt stress	1718	1405	GO:0006970	response to osmotic stress
6	GO:0046686	response to cadmium ion	1335	1335	GO:0010038	response to metal ion
3	GO:0044763	single-organism cellular process	15828	1192	GO:0044699, GO:0009987	single-organism process, cellular process
10	GO:0006355	regulation of transcription, DNA-templated	2612	1188	GO:2000112, GO:0006351, GO:0010468, GO:2001141	regulation of cellular macromolecule biosynthetic process, transcription, DNA-templated, regulation of gene expression, regulation of RNA biosynthetic process
10	GO:0009793	embryo development ending in seed dormancy	1252	957	GO:0044702, GO:0009790, GO:0003006, GO:0048316	single organism reproductive process, embryo development, developmental process involved in reproduction, seed development
4	GO:0055114	oxidation-reduction process	2134	887	GO:0044710	single-organism metabolic process
6	GO:0009737	response to abscisic acid	1349	886	GO:0033993, GO:0009725, GO:0097305, GO:0001101	response to lipid, response to hormone, response to alcohol, response to acid
6	GO:0016310	phosphorylation	2568	775	GO:0006796	phosphate-containing compound metabolic process
2	GO:0044699	single-organism process	20762	766	GO:0008150	biological_process
5	GO:0009409	response to cold	1205	745	GO:0006950, GO:0009266	response to stress, response to temperature stimulus
3	GO:0044238	primary metabolic process	16755	741	GO:0008152	metabolic process
8	GO:0006468	protein phosphorylation	1428	740	GO:0016310, GO:0006464	phosphorylation, cellular protein modification process
11	GO:0045893	positive regulation of transcription, DNA-templated	725	725	GO:0010628, GO:0006355, GO:1902680, GO:0006351	positive regulation of gene expression, regulation of transcription, DNA-templated, positive regulation of RNA biosynthetic process, transcription, DNA-templated
3	GO:0044710	single-organism metabolic process	11996	669	GO:0008152, GO:0044699	metabolic process, single-organism process
4	GO:0009611	response to wounding	710	656	GO:0006950	response to stress
7	GO:0042742	defense response to bacterium	765	638	GO:0098542, GO:0009617	defense response to other organism, response to bacterium
8	GO:0010228	vegetative to reproductive phase transition of meristem	950	634	GO:0009791, GO:0003006, GO:0048608	post-embryonic development, developmental process involved in reproduction, reproductive structure development
6	GO:0009414	response to water deprivation	833	633	GO:0009415, GO:0006950	response to water, response to stress
3	GO:0044237	cellular metabolic process	17743	586	GO:0008152, GO:0009987	metabolic process, cellular process
2	GO:0009987	cellular process	22066	586	GO:0008150	biological_process
5	GO:0007165	signal transduction	3058	540	GO:0044700, GO:0007154, GO:0050794, GO:0051716	single organism signaling, cell communication, regulation of cellular process, cellular response to stimulus
7	GO:0050832	defense response to fungus	610	511	GO:0098542, GO:0009620	defense response to other organism, response to fungus
6	GO:0006508	proteolysis	1401	502	GO:0019538	protein metabolic process
6	GO:0009733	response to auxin	716	497	GO:0009725	response to hormone
7	GO:0006096	glycolytic process	492	491	GO:0044763, GO:0006091, GO:0044724	single-organism cellular process, generation of precursor metabolites and energy, single-organism carbohydrate catabolic process
10	GO:0019288	isopentenyl diphosphate biosynthetic process, methylerythritol 4-phosphate pathway	500	491	GO:0009240, GO:0019682, GO:0006090	isopentenyl diphosphate biosynthetic process, glyceraldehyde-3-phosphate metabolic process, pyruvate metabolic process
8	GO:0010363	regulation of plant-type hypersensitive response	500	484	GO:0045088, GO:0080135, GO:0043067, GO:0009626	regulation of innate immune response, regulation of cellular response to stress, regulation of programmed cell death, plant-type hypersensitive response
9	GO:0006612	protein targeting to membrane	530	477	GO:0006605, GO:0090150	protein targeting, establishment of protein localization to membrane
3	GO:0071704	organic substance metabolic process	18018	469	GO:0008152	metabolic process
2	GO:0050896	response to stimulus	12299	465	GO:0008150	biological_process
7	GO:0010027	thylakoid membrane organization	459	459	GO:0009668	plastid membrane organization
10	GO:0016567	protein ubiquitination	506	452	GO:0032446	protein modification by small protein conjugation
3	GO:0006950	response to stress	7322	452	GO:0050896	response to stimulus
7	GO:0009640	photomorphogenesis	497	444	GO:0009791, GO:0009639	post-embryonic development, response to red or far red light
10	GO:0009909	regulation of flower development	651	439	GO:2000241, GO:0048580, GO:0048831, GO:0009908	regulation of reproductive process, regulation of post-embryonic development, regulation of shoot system development, flower development
7	GO:0006412	translation	1045	437	GO:0044267, GO:0010467, GO:0034645	cellular protein metabolic process, gene expression, cellular macromolecule biosynthetic process
7	GO:0006457	protein folding	454	437	GO:0044267	cellular protein metabolic process
10	GO:0006364	rRNA processing	520	435	GO:0016072, GO:0034470, GO:0042254	rRNA metabolic process, ncRNA processing, ribosome biogenesis
9	GO:0046777	protein autophosphorylation	435	430	GO:0006468	protein phosphorylation
15	GO:0048767	root hair elongation	481	424	GO:0048588, GO:0080147, GO:0060560	developmental cell growth, root hair cell development, developmental growth involved in morphogenesis
7	GO:0009744	response to sucrose	435	415	GO:0034285	response to disaccharide
4	GO:0050794	regulation of cellular process	7390	414	GO:0009987, GO:0050789	cellular process, regulation of biological process
4	GO:0006979	response to oxidative stress	1220	412	GO:0006950	response to stress
5	GO:0009408	response to heat	570	409	GO:0006950, GO:0009266	response to stress, response to temperature stimulus
6	GO:0010200	response to chitin	412	408	GO:1901700, GO:0010243	response to oxygen-containing compound, response to organonitrogen compound
5	GO:0007030	Golgi organization	403	403	GO:0006996, GO:0010256	organelle organization, endomembrane system organization
10	GO:0006511	ubiquitin-dependent protein catabolic process	677	398	GO:0019941	modification-dependent protein catabolic process
10	GO:0019252	starch biosynthetic process	400	397	GO:0005982, GO:0009250	starch metabolic process, glucan biosynthetic process
9	GO:0006094	gluconeogenesis	396	396	GO:0019319, GO:0006006	hexose biosynthetic process, glucose metabolic process
6	GO:0055085	transmembrane transport	1221	384	GO:0044765, GO:0044763	single-organism transport, single-organism cellular process
11	GO:0006635	fatty acid beta-oxidation	378	376	GO:0019395, GO:0009062	fatty acid oxidation, fatty acid catabolic process
13	GO:0006098	pentose-phosphate shunt	385	375	GO:0006007, GO:0006740	glucose catabolic process, NADPH regeneration
9	GO:0009965	leaf morphogenesis	423	373	GO:0048366, GO:0010016, GO:0009887	leaf development, shoot system morphogenesis, organ morphogenesis
7	GO:0009644	response to high light intensity	411	372	GO:0009642	response to light intensity
8	GO:0009867	jasmonic acid mediated signaling pathway	411	360	GO:0071395, GO:0009755	cellular response to jasmonic acid stimulus, hormone-mediated signaling pathway
12	GO:0006200	ATP catabolic process	360	360	GO:0009169, GO:0009154, GO:0046130, GO:0046034, GO:0009207	purine ribonucleoside monophosphate catabolic process, purine ribonucleotide catabolic process, purine ribonucleoside catabolic process, ATP metabolic process, purine ribonucleoside triphosphate catabolic process
12	GO:0019344	cysteine biosynthetic process	371	357	GO:0009070, GO:0006534, GO:0000097	serine family amino acid biosynthetic process, cysteine metabolic process, sulfur amino acid biosynthetic process
3	GO:0009628	response to abiotic stimulus	6020	349	GO:0050896	response to stimulus
7	GO:0031348	negative regulation of defense response	381	348	GO:0048585, GO:0006952, GO:0031347	negative regulation of response to stimulus, defense response, regulation of defense response
5	GO:0071555	cell wall organization	1033	347	GO:0071554, GO:0045229	cell wall organization or biogenesis, external encapsulating structure organization
11	GO:0010090	trichome morphogenesis	419	345	GO:0010026, GO:0000904	trichome differentiation, cell morphogenesis involved in differentiation
6	GO:0009723	response to ethylene	527	345	GO:0009725	response to hormone
5	GO:0009630	gravitropism	444	344	GO:0009629, GO:0009606	response to gravity, tropism
6	GO:0042542	response to hydrogen peroxide	524	341	GO:0010035, GO:0000302	response to inorganic substance, response to reactive oxygen species
5	GO:0044260	cellular macromolecule metabolic process	11499	340	GO:0044237, GO:0043170	cellular metabolic process, macromolecule metabolic process
7	GO:0009845	seed germination	550	335	GO:0090351, GO:0044707	seedling development, single-multicellular organism process
7	GO:0048193	Golgi vesicle transport	719	334	GO:1902582, GO:0016192	single-organism intracellular transport, vesicle-mediated transport
6	GO:0051788	response to misfolded protein	333	333	GO:0035966	response to topologically incorrect protein
6	GO:0009658	chloroplast organization	628	332	GO:0009657	plastid organization
8	GO:0009738	abscisic acid-activated signaling pathway	447	331	GO:0071215, GO:0009755	cellular response to abscisic acid stimulus, hormone-mediated signaling pathway
9	GO:0010075	regulation of meristem growth	375	327	GO:0035266, GO:0048638, GO:0048509, GO:0010073	meristem growth, regulation of developmental growth, regulation of meristem development, meristem maintenance
4	GO:0080167	response to karrikin	326	326	GO:0009628	response to abiotic stimulus
8	GO:0000165	MAPK cascade	366	326	GO:0023014, GO:0035556	signal transduction by phosphorylation, intracellular signal transduction
10	GO:0016117	carotenoid biosynthetic process	349	323	GO:0046148, GO:0016109, GO:0016116	pigment biosynthetic process, tetraterpenoid biosynthetic process, carotenoid metabolic process
8	GO:0009750	response to fructose	322	322	GO:0009746	response to hexose
4	GO:0016049	cell growth	1515	318	GO:0044763, GO:0040007	single-organism cellular process, growth
14	GO:0048481	ovule development	343	314	GO:0048856, GO:0003006, GO:0035670	anatomical structure development, developmental process involved in reproduction, plant-type ovary development
6	GO:0009753	response to jasmonic acid	731	313	GO:1901700, GO:0009725, GO:0001101	response to oxygen-containing compound, response to hormone, response to acid
8	GO:0000023	maltose metabolic process	322	309	GO:0005984	disaccharide metabolic process
6	GO:0009555	pollen development	604	309	GO:0048856, GO:0048229	anatomical structure development, gametophyte development
4	GO:0006810	transport	6033	301	GO:0051234	establishment of localization
3	GO:0007623	circadian rhythm	427	296	GO:0048511	rhythmic process
6	GO:0009853	photorespiration	299	294	GO:0043094	cellular metabolic compound salvage
7	GO:0016126	sterol biosynthetic process	294	294	GO:0006694, GO:0046165, GO:0016125	steroid biosynthetic process, alcohol biosynthetic process, sterol metabolic process
5	GO:0009416	response to light stimulus	2497	292	GO:0009314	response to radiation
9	GO:0000911	cytokinesis by cell plate formation	360	290	GO:1902410	mitotic cytokinetic process
5	GO:0016192	vesicle-mediated transport	1129	287	GO:0006810	transport
9	GO:0009862	systemic acquired resistance, salicylic acid mediated signaling pathway	284	284	GO:0009627, GO:0009863	systemic acquired resistance, salicylic acid mediated signaling pathway
8	GO:0016036	cellular response to phosphate starvation	284	283	GO:0009267	cellular response to starvation
8	GO:0009627	systemic acquired resistance	590	282	GO:0009814	defense response, incompatible interaction
5	GO:0034976	response to endoplasmic reticulum stress	513	279	GO:0033554	cellular response to stress
4	GO:0005975	carbohydrate metabolic process	3968	278	GO:0071704, GO:0044238	organic substance metabolic process, primary metabolic process
9	GO:0001510	RNA methylation	306	278	GO:0043414, GO:0009451	macromolecule methylation, RNA modification
7	GO:0006833	water transport	297	276	GO:0042044	fluid transport
8	GO:0019761	glucosinolate biosynthetic process	283	276	GO:0019760, GO:0019758	glucosinolate metabolic process, glycosinolate biosynthetic process
5	GO:0009825	multidimensional cell growth	324	275	GO:0016049	cell growth
8	GO:0015995	chlorophyll biosynthetic process	302	273	GO:0006779, GO:0046148, GO:0015994, GO:0044763	porphyrin-containing compound biosynthetic process, pigment biosynthetic process, chlorophyll metabolic process, single-organism cellular process
12	GO:0045010	actin nucleation	283	269	GO:0007015, GO:0030838	actin filament organization, positive regulation of actin filament polymerization
11	GO:0010162	seed dormancy process	319	267	GO:0044767, GO:0048609, GO:0044702, GO:0010431, GO:0022611, GO:0003006, GO:0044707	single-organism developmental process, multicellular organismal reproductive process, single organism reproductive process, seed maturation, dormancy process, developmental process involved in reproduction, single-multicellular organism process
11	GO:0030244	cellulose biosynthetic process	265	261	GO:0051274, GO:0030243	beta-glucan biosynthetic process, cellulose metabolic process
10	GO:0000394	RNA splicing, via endonucleolytic cleavage and ligation	270	260	GO:0008380	RNA splicing
9	GO:0043481	anthocyanin accumulation in tissues in response to UV light	260	260	GO:0043479	pigment accumulation in tissues in response to UV light
9	GO:0048573	photoperiodism, flowering	320	258	GO:0009648, GO:0010228	photoperiodism, vegetative to reproductive phase transition of meristem
8	GO:0010207	photosystem II assembly	260	256	GO:0043623, GO:0019684	cellular protein complex assembly, photosynthesis, light reaction
9	GO:0080129	proteasome core complex assembly	255	255	GO:0043248	proteasome assembly
10	GO:0006816	calcium ion transport	280	255	GO:0070838	divalent metal ion transport
11	GO:0045892	negative regulation of transcription, DNA-templated	711	254	GO:0006355, GO:0010629, GO:1902679, GO:2000113, GO:0006351	regulation of transcription, DNA-templated, negative regulation of gene expression, negative regulation of RNA biosynthetic process, negative regulation of cellular macromolecule biosynthetic process, transcription, DNA-templated
6	GO:0009407	toxin catabolic process	253	253	GO:0044248, GO:0009404, GO:0090487	cellular catabolic process, toxin metabolic process, secondary metabolite catabolic process
6	GO:0009664	plant-type cell wall organization	533	251	GO:0071555, GO:0071669	cell wall organization, plant-type cell wall organization or biogenesis
13	GO:0048765	root hair cell differentiation	759	249	GO:0010053, GO:0048764	root epidermal cell differentiation, trichoblast maturation
4	GO:0051301	cell division	1238	249	GO:0044763	single-organism cellular process
9	GO:0006351	transcription, DNA-templated	2904	248	GO:0010467, GO:0034645, GO:0032774	gene expression, cellular macromolecule biosynthetic process, RNA biosynthetic process
7	GO:0043069	negative regulation of programmed cell death	259	247	GO:0012501, GO:0043067, GO:0060548	programmed cell death, regulation of programmed cell death, negative regulation of cell death
5	GO:0000278	mitotic cell cycle	787	247	GO:0007049	cell cycle
5	GO:0044765	single-organism transport	5170	246	GO:0044699, GO:0006810	single-organism process, transport
10	GO:0006499	N-terminal protein myristoylation	246	246	GO:0018377, GO:0006498	protein myristoylation, N-terminal protein lipidation
6	GO:0042538	hyperosmotic salinity response	246	246	GO:0006972, GO:0009651	hyperosmotic response, response to salt stress
6	GO:0043085	positive regulation of catalytic activity	384	245	GO:0050790, GO:0044093	regulation of catalytic activity, positive regulation of molecular function
8	GO:0006396	RNA processing	1987	244	GO:0010467, GO:0016070	gene expression, RNA metabolic process
4	GO:1901576	organic substance biosynthetic process	10064	243	GO:0071704, GO:0009058	organic substance metabolic process, biosynthetic process
5	GO:0030154	cell differentiation	2079	242	GO:0048869	cellular developmental process
3	GO:0007155	cell adhesion	261	242	GO:0022610	biological adhesion
10	GO:0009695	jasmonic acid biosynthetic process	257	240	GO:0009694, GO:0072330	jasmonic acid metabolic process, monocarboxylic acid biosynthetic process
6	GO:0009624	response to nematode	240	239	GO:0051707	response to other organism
6	GO:0000226	microtubule cytoskeleton organization	545	239	GO:0007017, GO:1902589, GO:0007010	microtubule-based process, single-organism organelle organization, cytoskeleton organization
6	GO:0007062	sister chromatid cohesion	244	237	GO:0051276, GO:1902589, GO:0022402, GO:0007059	chromosome organization, single-organism organelle organization, cell cycle process, chromosome segregation
4	GO:0044249	cellular biosynthetic process	9406	236	GO:0009058, GO:0044237	biosynthetic process, cellular metabolic process
12	GO:0035196	production of miRNAs involved in gene silencing by miRNA	259	236	GO:0070918, GO:0035195	production of small RNA involved in gene silencing by RNA, gene silencing by miRNA
7	GO:0010224	response to UV-B	244	235	GO:0009411	response to UV
8	GO:0006888	ER to Golgi vesicle-mediated transport	238	235	GO:0016482, GO:0048193	cytoplasmic transport, Golgi vesicle transport
7	GO:0048364	root development	1516	235	GO:0048513, GO:0044767, GO:0022622	organ development, single-organism developmental process, root system development
8	GO:0006486	protein glycosylation	507	234	GO:0043413, GO:0009101, GO:0044763, GO:0006464	macromolecule glycosylation, glycoprotein biosynthetic process, single-organism cellular process, cellular protein modification process
5	GO:0009832	plant-type cell wall biogenesis	438	234	GO:0042546, GO:0071669	cell wall biogenesis, plant-type cell wall organization or biogenesis
9	GO:0009860	pollen tube growth	271	233	GO:0044702, GO:0048588, GO:0000904, GO:0048610, GO:0048868, GO:0009932, GO:0003006	single organism reproductive process, developmental cell growth, cell morphogenesis involved in differentiation, cellular process involved in reproduction, pollen tube development, cell tip growth, developmental process involved in reproduction
8	GO:0030968	endoplasmic reticulum unfolded protein response	234	232	GO:0006984, GO:0034976, GO:0034620	ER-nucleus signaling pathway, response to endoplasmic reticulum stress, cellular response to unfolded protein
7	GO:0009902	chloroplast relocation	256	230	GO:0051667, GO:0009658	establishment of plastid localization, chloroplast organization
8	GO:0009932	cell tip growth	545	229	GO:0009826	unidimensional cell growth
6	GO:0016226	iron-sulfur cluster assembly	239	228	GO:0031163, GO:0009058	metallo-sulfur cluster assembly, biosynthetic process
9	GO:0006487	protein N-linked glycosylation	243	225	GO:0006486	protein glycosylation
11	GO:0009220	pyrimidine ribonucleotide biosynthetic process	252	222	GO:0009260, GO:0006221, GO:0009218	ribonucleotide biosynthetic process, pyrimidine nucleotide biosynthetic process, pyrimidine ribonucleotide metabolic process
3	GO:0050789	regulation of biological process	9177	222	GO:0065007, GO:0008150	biological regulation, biological_process
10	GO:0045492	xylan biosynthetic process	250	222	GO:0070592, GO:0045491	cell wall polysaccharide biosynthetic process, xylan metabolic process
9	GO:0006623	protein targeting to vacuole	221	221	GO:0007034, GO:0006605, GO:0072666, GO:0016482	vacuolar transport, protein targeting, establishment of protein localization to vacuole, cytoplasmic transport
7	GO:0010218	response to far red light	243	220	GO:0009639	response to red or far red light
10	GO:0006306	DNA methylation	294	219	GO:0006305, GO:0044728, GO:0043414, GO:0040029	DNA alkylation, DNA methylation or demethylation, macromolecule methylation, regulation of gene expression, epigenetic
5	GO:0007010	cytoskeleton organization	1125	217	GO:0006996	organelle organization
10	GO:0010413	glucuronoxylan metabolic process	245	217	GO:0045491	xylan metabolic process
11	GO:0043161	proteasome-mediated ubiquitin-dependent protein catabolic process	258	216	GO:0010498, GO:0006511	proteasomal protein catabolic process, ubiquitin-dependent protein catabolic process
9	GO:0009908	flower development	1707	214	GO:0090567	reproductive shoot system development
8	GO:0010182	sugar mediated signaling pathway	228	212	GO:0009756	carbohydrate mediated signaling
3	GO:0016043	cellular component organization	6818	211	GO:0071840	cellular component organization or biogenesis
12	GO:0051567	histone H3-K9 methylation	220	210	GO:0034968	histone lysine methylation
6	GO:0009637	response to blue light	301	210	GO:0009416	response to light stimulus
8	GO:0009926	auxin polar transport	294	208	GO:0060918	auxin transport
7	GO:0006886	intracellular protein transport	1748	208	GO:0015031, GO:0034613, GO:0046907	protein transport, cellular protein localization, intracellular transport
10	GO:0009697	salicylic acid biosynthetic process	208	208	GO:0046189, GO:0072330, GO:0009696	phenol-containing compound biosynthetic process, monocarboxylic acid biosynthetic process, salicylic acid metabolic process
4	GO:0044711	single-organism biosynthetic process	6119	207	GO:0009058, GO:0044710	biosynthetic process, single-organism metabolic process
7	GO:0010114	response to red light	230	206	GO:0009639	response to red or far red light
11	GO:0010103	stomatal complex morphogenesis	224	206	GO:0044767, GO:0010374, GO:0009886, GO:0010016	single-organism developmental process, stomatal complex development, post-embryonic morphogenesis, shoot system morphogenesis
9	GO:0010014	meristem initiation	359	206	GO:0044767, GO:0009933	single-organism developmental process, meristem structural organization
13	GO:0010267	production of ta-siRNAs involved in RNA interference	206	206	GO:0030422	production of siRNA involved in RNA interference
10	GO:0016558	protein import into peroxisome matrix	209	206	GO:0006625, GO:0044743	protein targeting to peroxisome, intracellular protein transmembrane import
9	GO:0010150	leaf senescence	207	204	GO:0048366, GO:0010260	leaf development, organ senescence
8	GO:0006281	DNA repair	497	204	GO:0006259, GO:0044710, GO:0044763, GO:0006974	DNA metabolic process, single-organism metabolic process, single-organism cellular process, cellular response to DNA damage stimulus
8	GO:0009560	embryo sac egg cell differentiation	206	204	GO:0009561, GO:0044702, GO:0030154, GO:0022412, GO:0003006, GO:0007292	megagametogenesis, single organism reproductive process, cell differentiation, cellular process involved in reproduction in multicellular organism, developmental process involved in reproduction, female gamete generation
5	GO:0006972	hyperosmotic response	450	204	GO:0006970	response to osmotic stress
4	GO:0009266	response to temperature stimulus	1885	203	GO:0009628	response to abiotic stimulus
9	GO:0010498	proteasomal protein catabolic process	458	200	GO:0051603, GO:0030163	proteolysis involved in cellular protein catabolic process, protein catabolic process
7	GO:0009826	unidimensional cell growth	879	200	GO:0000902, GO:0016049, GO:0060560	cell morphogenesis, cell growth, developmental growth involved in morphogenesis
4	GO:0007275	multicellular organismal development	7326	200	GO:0044767, GO:0044707	single-organism developmental process, single-multicellular organism process
12	GO:0000398	mRNA splicing, via spliceosome	245	200	GO:0000377, GO:0006397	RNA splicing, via transesterification reactions with bulged adenosine as nucleophile, mRNA processing
4	GO:1901700	response to oxygen-containing compound	4413	199	GO:0042221	response to chemical
8	GO:0048366	leaf development	961	199	GO:0048827	phyllome development
8	GO:0009749	response to glucose	211	198	GO:0009746	response to hexose
6	GO:0031347	regulation of defense response	954	194	GO:0006952, GO:0080134	defense response, regulation of response to stress
10	GO:0007131	reciprocal meiotic recombination	203	193	GO:0007127, GO:0044710, GO:0035825, GO:1903046	meiosis I, single-organism metabolic process, reciprocal DNA recombination, meiotic cell cycle process
7	GO:0007020	microtubule nucleation	193	193	GO:0000226	microtubule cytoskeleton organization
7	GO:0000271	polysaccharide biosynthetic process	1251	193	GO:0016051, GO:0009059, GO:0005976	carbohydrate biosynthetic process, macromolecule biosynthetic process, polysaccharide metabolic process
3	GO:0008283	cell proliferation	383	192	GO:0044699	single-organism process
5	GO:0044723	single-organism carbohydrate metabolic process	3328	191	GO:0044710, GO:0005975	single-organism metabolic process, carbohydrate metabolic process
13	GO:0006346	methylation-dependent chromatin silencing	194	191	GO:0016569, GO:1902589, GO:0006342	covalent chromatin modification, single-organism organelle organization, chromatin silencing
10	GO:0000956	nuclear-transcribed mRNA catabolic process	252	190	GO:0006402	mRNA catabolic process
9	GO:0035304	regulation of protein dephosphorylation	189	189	GO:0031399, GO:0006470, GO:0035303	regulation of protein modification process, protein dephosphorylation, regulation of dephosphorylation
7	GO:0010310	regulation of hydrogen peroxide metabolic process	191	189	GO:2000377, GO:0042743	regulation of reactive oxygen species metabolic process, hydrogen peroxide metabolic process
5	GO:0009791	post-embryonic development	4465	189	GO:0044767, GO:0007275, GO:0044707	single-organism developmental process, multicellular organismal development, single-multicellular organism process
8	GO:0009863	salicylic acid mediated signaling pathway	494	188	GO:0071446, GO:0007165	cellular response to salicylic acid stimulus, signal transduction
7	GO:0009855	determination of bilateral symmetry	199	187	GO:0009799	specification of symmetry
11	GO:0006636	unsaturated fatty acid biosynthetic process	192	187	GO:0033559, GO:0006633	unsaturated fatty acid metabolic process, fatty acid biosynthetic process
8	GO:0016132	brassinosteroid biosynthetic process	186	186	GO:0016131, GO:0016129, GO:0042446	brassinosteroid metabolic process, phytosteroid biosynthetic process, hormone biosynthetic process
10	GO:0006606	protein import into nucleus	269	184	GO:0006886, GO:0034504, GO:0072594, GO:0017038, GO:1902593, GO:0044744	intracellular protein transport, protein localization to nucleus, establishment of protein localization to organelle, protein import, single-organism nuclear import, protein targeting to nucleus
5	GO:0009790	embryo development	1469	183	GO:0044767, GO:0048856, GO:0007275	single-organism developmental process, anatomical structure development, multicellular organismal development
12	GO:0009086	methionine biosynthetic process	200	183	GO:0009067, GO:0000097, GO:0006555	aspartate family amino acid biosynthetic process, sulfur amino acid biosynthetic process, methionine metabolic process
6	GO:0050826	response to freezing	185	183	GO:0009409	response to cold
8	GO:0042744	hydrogen peroxide catabolic process	182	182	GO:0044248, GO:0042743, GO:0044712, GO:0044763, GO:0070301	cellular catabolic process, hydrogen peroxide metabolic process, single-organism catabolic process, single-organism cellular process, cellular response to hydrogen peroxide
8	GO:0006413	translational initiation	206	180	GO:0006412, GO:0044237	translation, cellular metabolic process
9	GO:0006007	glucose catabolic process	564	179	GO:0006006, GO:0019320	glucose metabolic process, hexose catabolic process
9	GO:0016556	mRNA modification	220	177	GO:0009451, GO:0016071	RNA modification, mRNA metabolic process
11	GO:0010388	cullin deneddylation	176	176	GO:0000338	protein deneddylation
8	GO:0009616	virus induced gene silencing	178	175	GO:0045087, GO:0098586, GO:0051607, GO:0052018	innate immune response, cellular response to virus, defense response to virus, modulation by symbiont of RNA levels in host
12	GO:0006342	chromatin silencing	452	175	GO:0016458, GO:0045814, GO:0045892	gene silencing, negative regulation of gene expression, epigenetic, negative regulation of transcription, DNA-templated
3	GO:0032259	methylation	1112	173	GO:0008152	metabolic process
6	GO:0009751	response to salicylic acid	664	173	GO:1901700, GO:0014070, GO:0001101	response to oxygen-containing compound, response to organic cyclic compound, response to acid
10	GO:0019243	methylglyoxal catabolic process to D-lactate	172	172	GO:0006089, GO:0051596	lactate metabolic process, methylglyoxal catabolic process
5	GO:0006796	phosphate-containing compound metabolic process	5337	171	GO:0006793	phosphorus metabolic process
9	GO:0006626	protein targeting to mitochondrion	170	170	GO:0006605, GO:0072655, GO:0006839, GO:0007005, GO:0016482	protein targeting, establishment of protein localization to mitochondrion, mitochondrial transport, mitochondrion organization, cytoplasmic transport
6	GO:0010048	vernalization response	183	170	GO:0009409	response to cold
6	GO:0008284	positive regulation of cell proliferation	166	166	GO:0042127, GO:0048522, GO:0008283	regulation of cell proliferation, positive regulation of cellular process, cell proliferation
6	GO:0009617	response to bacterium	995	165	GO:0051707	response to other organism
8	GO:0009933	meristem structural organization	553	164	GO:0048532, GO:0048507	anatomical structure arrangement, meristem development
9	GO:0006655	phosphatidylglycerol biosynthetic process	164	164	GO:0046471, GO:0046474	phosphatidylglycerol metabolic process, glycerophospholipid biosynthetic process
4	GO:0015979	photosynthesis	781	164	GO:0044237	cellular metabolic process
5	GO:0019915	lipid storage	163	163	GO:0051235, GO:0010876	maintenance of location, lipid localization
10	GO:0016926	protein desumoylation	163	163	GO:0070646	protein modification by small protein removal
6	GO:0015031	protein transport	1938	159	GO:0045184, GO:0071702	establishment of protein localization, organic substance transport
7	GO:0042023	DNA endoreduplication	176	159	GO:0044786	cell cycle DNA replication
9	GO:0019375	galactolipid biosynthetic process	157	157	GO:0019374, GO:0009247	galactolipid metabolic process, glycolipid biosynthetic process
10	GO:0042793	transcription from plastid promoter	160	156	GO:0044711, GO:0006351, GO:1902589, GO:0009657	single-organism biosynthetic process, transcription, DNA-templated, single-organism organelle organization, plastid organization
7	GO:0009887	organ morphogenesis	1011	155	GO:0044767, GO:0009653, GO:0048513	single-organism developmental process, anatomical structure morphogenesis, organ development
7	GO:0006464	cellular protein modification process	3997	155	GO:0044267, GO:0036211	cellular protein metabolic process, protein modification process
10	GO:0009073	aromatic amino acid family biosynthetic process	229	154	GO:0019438, GO:0009072, GO:0008652, GO:1901362	aromatic compound biosynthetic process, aromatic amino acid family metabolic process, cellular amino acid biosynthetic process, organic cyclic compound biosynthetic process
5	GO:0007389	pattern specification process	798	154	GO:0044767, GO:0007275, GO:0044707	single-organism developmental process, multicellular organismal development, single-multicellular organism process
6	GO:0050665	hydrogen peroxide biosynthetic process	155	153	GO:0042743, GO:0044249	hydrogen peroxide metabolic process, cellular biosynthetic process
7	GO:0010051	xylem and phloem pattern formation	231	152	GO:0003002	regionalization
6	GO:0033044	regulation of chromosome organization	272	151	GO:0033043, GO:0051276	regulation of organelle organization, chromosome organization
10	GO:0010155	regulation of proton transport	151	151	GO:0043269, GO:0015992	regulation of ion transport, proton transport
6	GO:0009620	response to fungus	881	150	GO:0051707	response to other organism
9	GO:0048316	seed development	1714	150	GO:0010154, GO:0048608, GO:0044702, GO:0009791	fruit development, reproductive structure development, single organism reproductive process, post-embryonic development
6	GO:0048513	organ development	4059	149	GO:0048731, GO:0048856	system development, anatomical structure development
8	GO:0006470	protein dephosphorylation	367	149	GO:0016311, GO:0006464	dephosphorylation, cellular protein modification process
7	GO:0009963	positive regulation of flavonoid biosynthetic process	147	147	GO:0009891, GO:0009813, GO:0009962	positive regulation of biosynthetic process, flavonoid biosynthetic process, regulation of flavonoid biosynthetic process
6	GO:0009553	embryo sac development	472	146	GO:0048856, GO:0048229	anatomical structure development, gametophyte development
4	GO:0006952	defense response	2433	146	GO:0006950	response to stress
5	GO:0009725	response to hormone	3065	145	GO:0010033, GO:0009719	response to organic substance, response to endogenous stimulus
8	GO:0043687	post-translational protein modification	146	145	GO:0006464	cellular protein modification process
7	GO:0006259	DNA metabolic process	1357	145	GO:0044260, GO:0090304	cellular macromolecule metabolic process, nucleic acid metabolic process
8	GO:0045132	meiotic chromosome segregation	159	145	GO:0007126, GO:0007059, GO:1903046	meiotic nuclear division, chromosome segregation, meiotic cell cycle process
7	GO:0006084	acetyl-CoA metabolic process	184	142	GO:0006637	acyl-CoA metabolic process
4	GO:0010817	regulation of hormone levels	915	142	GO:0065008	regulation of biological quality
3	GO:0048856	anatomical structure development	7300	142	GO:0032502	developmental process
5	GO:1901701	cellular response to oxygen-containing compound	1806	142	GO:1901700, GO:0070887	response to oxygen-containing compound, cellular response to chemical stimulus
11	GO:0010311	lateral root formation	140	140	GO:0010102, GO:0009791, GO:0048645	lateral root morphogenesis, post-embryonic development, organ formation
6	GO:0016311	dephosphorylation	543	139	GO:0006796	phosphate-containing compound metabolic process
6	GO:0009739	response to gibberellin	311	138	GO:0033993, GO:1901700, GO:0009725, GO:0001101	response to lipid, response to oxygen-containing compound, response to hormone, response to acid
9	GO:0006397	mRNA processing	474	138	GO:0006396, GO:0016071	RNA processing, mRNA metabolic process
5	GO:1902589	single-organism organelle organization	2373	138	GO:0006996, GO:0044763	organelle organization, single-organism cellular process
12	GO:0006184	GTP catabolic process	231	137	GO:0009154, GO:1901069, GO:0009207, GO:0046039	purine ribonucleotide catabolic process, guanosine-containing compound catabolic process, purine ribonucleoside triphosphate catabolic process, GTP metabolic process
6	GO:0009846	pollen germination	137	137	GO:0044707, GO:0009856	single-multicellular organism process, pollination
12	GO:0010072	primary shoot apical meristem specification	137	137	GO:0048508, GO:0044702, GO:0090421, GO:0003006, GO:0010016	embryonic meristem development, single organism reproductive process, embryonic meristem initiation, developmental process involved in reproduction, shoot system morphogenesis
5	GO:0010119	regulation of stomatal movement	167	136	GO:0050794, GO:0010118	regulation of cellular process, stomatal movement
2	GO:0065007	biological regulation	10117	136	GO:0008150	biological_process
5	GO:0007033	vacuole organization	155	136	GO:0006996	organelle organization
12	GO:0048449	floral organ formation	241	135	GO:0044702, GO:0048444, GO:0003006, GO:0048645	single organism reproductive process, floral organ morphogenesis, developmental process involved in reproduction, organ formation
6	GO:0010286	heat acclimation	142	134	GO:0009408	response to heat
9	GO:0045491	xylan metabolic process	394	134	GO:0010410	hemicellulose metabolic process
7	GO:0009755	hormone-mediated signaling pathway	1408	134	GO:0032870, GO:0007165	cellular response to hormone stimulus, signal transduction
9	GO:0009740	gibberellic acid mediated signaling pathway	175	134	GO:0010476	gibberellin mediated signaling pathway
9	GO:0015706	nitrate transport	147	134	GO:0015698, GO:0071705	inorganic anion transport, nitrogen compound transport
4	GO:0006970	response to osmotic stress	1878	134	GO:0006950, GO:0009628	response to stress, response to abiotic stimulus
8	GO:0015996	chlorophyll catabolic process	150	133	GO:0006787, GO:0015994, GO:0044763, GO:0046149	porphyrin-containing compound catabolic process, chlorophyll metabolic process, single-organism cellular process, pigment catabolic process
5	GO:0044262	cellular carbohydrate metabolic process	1689	132	GO:0044237, GO:0005975	cellular metabolic process, carbohydrate metabolic process
5	GO:0010467	gene expression	5754	132	GO:0043170	macromolecule metabolic process
5	GO:0010167	response to nitrate	143	131	GO:0010035, GO:1901700, GO:1901698, GO:0001101	response to inorganic substance, response to oxygen-containing compound, response to nitrogen compound, response to acid
4	GO:0009653	anatomical structure morphogenesis	3316	130	GO:0048856, GO:0032502	anatomical structure development, developmental process
4	GO:0010033	response to organic substance	4960	129	GO:0042221	response to chemical
10	GO:0006633	fatty acid biosynthetic process	402	129	GO:0008610, GO:0072330, GO:0006631	lipid biosynthetic process, monocarboxylic acid biosynthetic process, fatty acid metabolic process
5	GO:0071229	cellular response to acid	1237	129	GO:0070887, GO:0001101	cellular response to chemical stimulus, response to acid
10	GO:0016579	protein deubiquitination	140	128	GO:0070646	protein modification by small protein removal
5	GO:0007267	cell-cell signaling	131	127	GO:0044700, GO:0007154	single organism signaling, cell communication
9	GO:0009165	nucleotide biosynthetic process	653	127	GO:1901293, GO:0009117	nucleoside phosphate biosynthetic process, nucleotide metabolic process
4	GO:0006996	organelle organization	4478	127	GO:0016043, GO:0009987	cellular component organization, cellular process
11	GO:0043090	amino acid import	136	126	GO:0006865	amino acid transport
7	GO:0016070	RNA metabolic process	5235	125	GO:0044260, GO:0090304	cellular macromolecule metabolic process, nucleic acid metabolic process
9	GO:0009742	brassinosteroid mediated signaling pathway	129	125	GO:0043401, GO:0071367	steroid hormone mediated signaling pathway, cellular response to brassinosteroid stimulus
4	GO:0048519	negative regulation of biological process	2539	124	GO:0008150, GO:0050789	biological_process, regulation of biological process
9	GO:0042138	meiotic DNA double-strand break formation	124	124	GO:0007127, GO:0044710, GO:0090305, GO:1903046	meiosis I, single-organism metabolic process, nucleic acid phosphodiester bond hydrolysis, meiotic cell cycle process
8	GO:0006891	intra-Golgi vesicle-mediated transport	123	123	GO:0048193	Golgi vesicle transport
6	GO:0008361	regulation of cell size	133	123	GO:0032535	regulation of cellular component size
5	GO:0071702	organic substance transport	3019	123	GO:0006810	transport
5	GO:0071310	cellular response to organic substance	2370	122	GO:0070887, GO:0010033	cellular response to chemical stimulus, response to organic substance
6	GO:0048367	shoot system development	2747	121	GO:0044767, GO:0048731	single-organism developmental process, system development
8	GO:0009873	ethylene-activated signaling pathway	161	121	GO:0071369, GO:0000160, GO:0009755	cellular response to ethylene stimulus, phosphorelay signal transduction system, hormone-mediated signaling pathway
8	GO:0010073	meristem maintenance	614	120	GO:0044767, GO:0048507, GO:0044707	single-organism developmental process, meristem development, single-multicellular organism process
7	GO:0009805	coumarin biosynthetic process	119	119	GO:0009804, GO:0018130, GO:0009699	coumarin metabolic process, heterocycle biosynthetic process, phenylpropanoid biosynthetic process
8	GO:0005982	starch metabolic process	567	119	GO:0006073	cellular glucan metabolic process
8	GO:0009734	auxin-activated signaling pathway	200	119	GO:0071365, GO:0009755	cellular response to auxin stimulus, hormone-mediated signaling pathway
7	GO:0007264	small GTPase mediated signal transduction	177	119	GO:0035556	intracellular signal transduction
8	GO:0030003	cellular cation homeostasis	288	118	GO:0006873, GO:0055080	cellular ion homeostasis, cation homeostasis
5	GO:0019684	photosynthesis, light reaction	569	118	GO:0015979, GO:0006091	photosynthesis, generation of precursor metabolites and energy
11	GO:0048825	cotyledon development	127	117	GO:0048366, GO:0009793	leaf development, embryo development ending in seed dormancy
8	GO:0051510	regulation of unidimensional cell growth	177	116	GO:0009826, GO:0048638, GO:0001558, GO:0022604	unidimensional cell growth, regulation of developmental growth, regulation of cell growth, regulation of cell morphogenesis
10	GO:0006865	amino acid transport	371	116	GO:0046942, GO:0071705	carboxylic acid transport, nitrogen compound transport
10	GO:0009684	indoleacetic acid biosynthetic process	120	116	GO:0042435, GO:0009851, GO:0072330, GO:0009683	indole-containing compound biosynthetic process, auxin biosynthetic process, monocarboxylic acid biosynthetic process, indoleacetic acid metabolic process
12	GO:0048443	stamen development	250	114	GO:0048437, GO:0048466, GO:0048827	floral organ development, androecium development, phyllome development
6	GO:0045595	regulation of cell differentiation	358	114	GO:0050794, GO:0050793, GO:0030154	regulation of cellular process, regulation of developmental process, cell differentiation
6	GO:0001666	response to hypoxia	125	113	GO:0036293, GO:0006950	response to decreased oxygen levels, response to stress
8	GO:0006857	oligopeptide transport	142	113	GO:0015833	peptide transport
9	GO:0007129	synapsis	124	113	GO:0070192, GO:0007127	chromosome organization involved in meiosis, meiosis I
6	GO:0000902	cell morphogenesis	1348	113	GO:0032989	cellular component morphogenesis
6	GO:0043067	regulation of programmed cell death	655	113	GO:0010941, GO:0012501	regulation of cell death, programmed cell death
6	GO:0010332	response to gamma radiation	113	113	GO:0010212	response to ionizing radiation
13	GO:0031048	chromatin silencing by small RNA	120	112	GO:0031047, GO:0006342	gene silencing by RNA, chromatin silencing
9	GO:0008652	cellular amino acid biosynthetic process	1141	112	GO:1901566, GO:0046394, GO:0006520	organonitrogen compound biosynthetic process, carboxylic acid biosynthetic process, cellular amino acid metabolic process
6	GO:0010468	regulation of gene expression	3395	111	GO:0010467, GO:0060255	gene expression, regulation of macromolecule metabolic process
10	GO:0006406	mRNA export from nucleus	127	111	GO:0051028, GO:0010467, GO:0006405	mRNA transport, gene expression, RNA export from nucleus
9	GO:0006261	DNA-dependent DNA replication	212	111	GO:0006260	DNA replication
6	GO:0034645	cellular macromolecule biosynthetic process	5630	111	GO:0009059, GO:0044260, GO:0044249	macromolecule biosynthetic process, cellular macromolecule metabolic process, cellular biosynthetic process
5	GO:0006139	nucleobase-containing compound metabolic process	7580	110	GO:0034641, GO:0046483, GO:0006725, GO:1901360, GO:0044238	cellular nitrogen compound metabolic process, heterocycle metabolic process, cellular aromatic compound metabolic process, organic cyclic compound metabolic process, primary metabolic process
6	GO:0042545	cell wall modification	389	110	GO:0071555	cell wall organization
10	GO:0010431	seed maturation	450	110	GO:0048609, GO:0044702, GO:0048316	multicellular organismal reproductive process, single organism reproductive process, seed development
9	GO:0009944	polarity specification of adaxial/abaxial axis	110	110	GO:0065001, GO:0009943	specification of axis polarity, adaxial/abaxial axis specification
12	GO:0048440	carpel development	463	109	GO:0048437, GO:0048467, GO:0048827	floral organ development, gynoecium development, phyllome development
6	GO:0006869	lipid transport	170	109	GO:0044765, GO:0010876, GO:0071702	single-organism transport, lipid localization, organic substance transport
5	GO:0042254	ribosome biogenesis	634	109	GO:0022613	ribonucleoprotein complex biogenesis
4	GO:0043900	regulation of multi-organism process	258	108	GO:0051704, GO:0050789	multi-organism process, regulation of biological process
4	GO:0008219	cell death	905	108	GO:0016265, GO:0044763	death, single-organism cellular process
5	GO:0051707	response to other organism	2614	107	GO:0043207, GO:0051704	response to external biotic stimulus, multi-organism process
10	GO:0048439	flower morphogenesis	108	106	GO:0010016, GO:0009908, GO:0003006, GO:0009886	shoot system morphogenesis, flower development, developmental process involved in reproduction, post-embryonic morphogenesis
11	GO:0009910	negative regulation of flower development	106	106	GO:0048581, GO:0009909, GO:0009908, GO:2000242	negative regulation of post-embryonic development, regulation of flower development, flower development, negative regulation of reproductive process
4	GO:0006629	lipid metabolic process	2825	106	GO:0071704, GO:0044710, GO:0044238	organic substance metabolic process, single-organism metabolic process, primary metabolic process
10	GO:0006366	transcription from RNA polymerase II promoter	147	106	GO:0006351	transcription, DNA-templated
7	GO:0042631	cellular response to water deprivation	106	106	GO:0033554, GO:0009414, GO:0071462, GO:0031668	cellular response to stress, response to water deprivation, cellular response to water stimulus, cellular response to extracellular stimulus
4	GO:0010118	stomatal movement	288	106	GO:0044763	single-organism cellular process
6	GO:0009639	response to red or far red light	892	105	GO:0009416	response to light stimulus
7	GO:0048507	meristem development	1174	105	GO:0048513, GO:0009888	organ development, tissue development
4	GO:0048589	developmental growth	1534	105	GO:0044767, GO:0040007	single-organism developmental process, growth
6	GO:0051604	protein maturation	180	105	GO:0010467, GO:0019538	gene expression, protein metabolic process
9	GO:0010264	myo-inositol hexakisphosphate biosynthetic process	104	104	GO:0033517, GO:0032958	myo-inositol hexakisphosphate metabolic process, inositol phosphate biosynthetic process
9	GO:0006661	phosphatidylinositol biosynthetic process	130	104	GO:0046488, GO:0046474	phosphatidylinositol metabolic process, glycerophospholipid biosynthetic process
9	GO:0048527	lateral root development	296	104	GO:0048528	post-embryonic root development
6	GO:0035556	intracellular signal transduction	758	103	GO:0007165	signal transduction
11	GO:0016246	RNA interference	396	102	GO:0035194	posttranscriptional gene silencing by RNA
7	GO:0009626	plant-type hypersensitive response	593	102	GO:0045087, GO:0033554, GO:0034050	innate immune response, cellular response to stress, host programmed cell death induced by symbiont
12	GO:0006546	glycine catabolic process	115	102	GO:0006544, GO:0009071	glycine metabolic process, serine family amino acid catabolic process
6	GO:0009735	response to cytokinin	208	101	GO:0009725	response to hormone
6	GO:0010050	vegetative phase change	102	101	GO:0009791	post-embryonic development
7	GO:0040029	regulation of gene expression, epigenetic	1009	100	GO:0010468	regulation of gene expression
6	GO:0010193	response to ozone	105	100	GO:0010035, GO:0000302, GO:0001101	response to inorganic substance, response to reactive oxygen species, response to acid
8	GO:0007169	transmembrane receptor protein tyrosine kinase signaling pathway	100	100	GO:0007167	enzyme linked receptor protein signaling pathway
6	GO:0044267	cellular protein metabolic process	6029	99	GO:0019538, GO:0044260	protein metabolic process, cellular macromolecule metabolic process
5	GO:0048731	system development	5929	99	GO:0048856, GO:0007275	anatomical structure development, multicellular organismal development
7	GO:0009693	ethylene biosynthetic process	112	99	GO:0043450, GO:0009692	alkene biosynthetic process, ethylene metabolic process
5	GO:0032880	regulation of protein localization	129	99	GO:0008104, GO:0032879	protein localization, regulation of localization
7	GO:0007126	meiotic nuclear division	451	99	GO:0051321, GO:0048610, GO:0000280	meiotic cell cycle, cellular process involved in reproduction, nuclear division
6	GO:0006811	ion transport	2102	99	GO:0044765	single-organism transport
7	GO:0009827	plant-type cell wall modification	148	97	GO:0042545, GO:0009664	cell wall modification, plant-type cell wall organization
11	GO:0034968	histone lysine methylation	347	96	GO:0016571	histone methylation
7	GO:0048608	reproductive structure development	3578	96	GO:0048856, GO:0061458, GO:0003006	anatomical structure development, reproductive system development, developmental process involved in reproduction
8	GO:0034660	ncRNA metabolic process	934	95	GO:0016070	RNA metabolic process
11	GO:0009911	positive regulation of flower development	95	95	GO:0009909, GO:2000243, GO:0009908, GO:0048582	regulation of flower development, positive regulation of reproductive process, flower development, positive regulation of post-embryonic development
4	GO:0009595	detection of biotic stimulus	116	94	GO:0051606, GO:0009607	detection of stimulus, response to biotic stimulus
5	GO:0009294	DNA mediated transformation	94	94	GO:0009292	genetic transfer
9	GO:0008380	RNA splicing	642	93	GO:0006396	RNA processing
4	GO:0044281	small molecule metabolic process	5713	93	GO:0044710	single-organism metabolic process
7	GO:0090305	nucleic acid phosphodiester bond hydrolysis	364	93	GO:0090304	nucleic acid metabolic process
6	GO:0009834	secondary cell wall biogenesis	106	93	GO:0009832	plant-type cell wall biogenesis
6	GO:0090304	nucleic acid metabolic process	6080	92	GO:0043170, GO:0006139	macromolecule metabolic process, nucleobase-containing compound metabolic process
5	GO:0042335	cuticle development	110	92	GO:0044767, GO:0048856, GO:0007275	single-organism developmental process, anatomical structure development, multicellular organismal development
5	GO:0009657	plastid organization	972	91	GO:0006996	organelle organization
4	GO:0007059	chromosome segregation	343	91	GO:0044763	single-organism cellular process
8	GO:0010304	PSII associated light-harvesting complex II catabolic process	91	91	GO:0044257	cellular protein catabolic process
5	GO:0030048	actin filament-based movement	90	90	GO:0030029, GO:0006928	actin filament-based process, cellular component movement
9	GO:0006813	potassium ion transport	182	90	GO:0030001, GO:0015672	metal ion transport, monovalent inorganic cation transport
10	GO:0006164	purine nucleotide biosynthetic process	201	90	GO:0072522, GO:0006163, GO:0009165	purine-containing compound biosynthetic process, purine nucleotide metabolic process, nucleotide biosynthetic process
8	GO:0019722	calcium-mediated signaling	90	90	GO:0019932	second-messenger-mediated signaling
10	GO:0035194	posttranscriptional gene silencing by RNA	512	89	GO:0016441, GO:0031047	posttranscriptional gene silencing, gene silencing by RNA
9	GO:0031047	gene silencing by RNA	715	89	GO:0016458	gene silencing
7	GO:0009610	response to symbiotic fungus	89	89	GO:0009608, GO:0009620	response to symbiont, response to fungus
11	GO:0006569	tryptophan catabolic process	89	89	GO:0006568, GO:0046218, GO:0009074, GO:1901606	tryptophan metabolic process, indolalkylamine catabolic process, aromatic amino acid family catabolic process, alpha-amino acid catabolic process
7	GO:0009556	microsporogenesis	89	89	GO:0009555, GO:0048236	pollen development, plant-type spore development
4	GO:0046685	response to arsenic-containing substance	89	89	GO:0042221	response to chemical
8	GO:0010029	regulation of seed germination	191	89	GO:0009845, GO:1900140	seed germination, regulation of seedling development
9	GO:0070838	divalent metal ion transport	417	89	GO:0072511, GO:0030001	divalent inorganic cation transport, metal ion transport
4	GO:0010025	wax biosynthetic process	88	88	GO:0009058, GO:0010166	biosynthetic process, wax metabolic process
6	GO:0010583	response to cyclopentenone	88	88	GO:0014070	response to organic cyclic compound
12	GO:0030422	production of siRNA involved in RNA interference	294	88	GO:0016246, GO:0070918	RNA interference, production of small RNA involved in gene silencing by RNA
10	GO:0018108	peptidyl-tyrosine phosphorylation	95	88	GO:0018212, GO:0006468	peptidyl-tyrosine modification, protein phosphorylation
7	GO:0009060	aerobic respiration	172	88	GO:0045333	cellular respiration
4	GO:0044712	single-organism catabolic process	3023	88	GO:0044710, GO:0009056	single-organism metabolic process, catabolic process
4	GO:0001101	response to acid	2886	88	GO:0042221	response to chemical
8	GO:0009817	defense response to fungus, incompatible interaction	95	88	GO:0009814, GO:0050832	defense response, incompatible interaction, defense response to fungus
5	GO:0051726	regulation of cell cycle	391	88	GO:0050794, GO:0007049	regulation of cellular process, cell cycle
6	GO:0009880	embryonic pattern specification	119	88	GO:0009790, GO:0007389	embryo development, pattern specification process
5	GO:0006766	vitamin metabolic process	229	87	GO:0044281	small molecule metabolic process
4	GO:0009888	tissue development	2517	87	GO:0048856	anatomical structure development
6	GO:0098542	defense response to other organism	1871	87	GO:0051707, GO:0006952	response to other organism, defense response
2	GO:0071840	cellular component organization or biogenesis	7439	87	GO:0008150	biological_process
10	GO:0009788	negative regulation of abscisic acid-activated signaling pathway	87	87	GO:1901420, GO:0009787, GO:0009738, GO:0009968	negative regulation of response to alcohol, regulation of abscisic acid-activated signaling pathway, abscisic acid-activated signaling pathway, negative regulation of signal transduction
6	GO:0045454	cell redox homeostasis	86	86	GO:0050794, GO:0019725	regulation of cellular process, cellular homeostasis
8	GO:0016458	gene silencing	921	86	GO:0044763, GO:0010629	single-organism cellular process, negative regulation of gene expression
2	GO:0040007	growth	1985	86	GO:0008150	biological_process
5	GO:0008610	lipid biosynthetic process	1940	85	GO:0044711, GO:1901576, GO:0006629	single-organism biosynthetic process, organic substance biosynthetic process, lipid metabolic process
6	GO:0010043	response to zinc ion	87	85	GO:1990267, GO:0010038	response to transition metal nanoparticle, response to metal ion
9	GO:0045036	protein targeting to chloroplast	140	85	GO:0072596, GO:0006605, GO:0016482	establishment of protein localization to chloroplast, protein targeting, cytoplasmic transport
5	GO:0050790	regulation of catalytic activity	673	85	GO:0065009, GO:0019222	regulation of molecular function, regulation of metabolic process
8	GO:0010015	root morphogenesis	1136	85	GO:0044767, GO:0009653, GO:0048364	single-organism developmental process, anatomical structure morphogenesis, root development
7	GO:0006839	mitochondrial transport	268	85	GO:1902582	single-organism intracellular transport
6	GO:0010089	xylem development	93	84	GO:0010087	phloem or xylem histogenesis
9	GO:0032204	regulation of telomere maintenance	87	84	GO:0000723, GO:0032844, GO:0033044, GO:0051052	telomere maintenance, regulation of homeostatic process, regulation of chromosome organization, regulation of DNA metabolic process
5	GO:0022900	electron transport chain	359	84	GO:0055114, GO:0044763, GO:0006091	oxidation-reduction process, single-organism cellular process, generation of precursor metabolites and energy
9	GO:0043247	telomere maintenance in response to DNA damage	84	84	GO:0000723, GO:0006974	telomere maintenance, cellular response to DNA damage stimulus
8	GO:0009736	cytokinin-activated signaling pathway	89	84	GO:0009755, GO:0071368	hormone-mediated signaling pathway, cellular response to cytokinin stimulus
4	GO:1901575	organic substance catabolic process	3968	83	GO:0071704, GO:0009056	organic substance metabolic process, catabolic process
10	GO:0070918	production of small RNA involved in gene silencing by RNA	381	83	GO:0031050, GO:0031047	dsRNA fragmentation, gene silencing by RNA
9	GO:0016570	histone modification	640	83	GO:0044710, GO:0016569, GO:1902589, GO:0006464	single-organism metabolic process, covalent chromatin modification, single-organism organelle organization, cellular protein modification process
7	GO:0009814	defense response, incompatible interaction	836	83	GO:0045087, GO:0098542	innate immune response, defense response to other organism
7	GO:0009269	response to desiccation	83	83	GO:0009414	response to water deprivation
9	GO:0006598	polyamine catabolic process	84	83	GO:0006595, GO:0042402	polyamine metabolic process, cellular biogenic amine catabolic process
7	GO:0002237	response to molecule of bacterial origin	87	83	GO:0043207, GO:0009617, GO:0010033	response to external biotic stimulus, response to bacterium, response to organic substance
3	GO:0009058	biosynthetic process	10567	83	GO:0008152	metabolic process
6	GO:0009741	response to brassinosteroid	212	83	GO:0033993, GO:0014070, GO:0009725, GO:0097305	response to lipid, response to organic cyclic compound, response to hormone, response to alcohol
4	GO:0009410	response to xenobiotic stimulus	104	82	GO:0042221	response to chemical
5	GO:0051276	chromosome organization	1351	82	GO:0006996	organelle organization
6	GO:0000272	polysaccharide catabolic process	191	82	GO:0009057, GO:0005976, GO:0016052	macromolecule catabolic process, polysaccharide metabolic process, carbohydrate catabolic process
8	GO:0007127	meiosis I	294	81	GO:1902589, GO:1903046, GO:0007126	single-organism organelle organization, meiotic cell cycle process, meiotic nuclear division
6	GO:0048868	pollen tube development	390	81	GO:0048856, GO:0003006, GO:0009856	anatomical structure development, developmental process involved in reproduction, pollination
10	GO:0016571	histone methylation	435	80	GO:0006479, GO:0016570	protein methylation, histone modification
10	GO:0009106	lipoate metabolic process	97	80	GO:0006732, GO:0046483, GO:0006790, GO:0006631, GO:1901360	coenzyme metabolic process, heterocycle metabolic process, sulfur compound metabolic process, fatty acid metabolic process, organic cyclic compound metabolic process
4	GO:0042546	cell wall biogenesis	679	80	GO:0044085, GO:0071554	cellular component biogenesis, cell wall organization or biogenesis
7	GO:0009773	photosynthetic electron transport in photosystem I	80	80	GO:0009767	photosynthetic electron transport chain
9	GO:0005983	starch catabolic process	80	80	GO:0009251, GO:0005982, GO:0044247	glucan catabolic process, starch metabolic process, cellular polysaccharide catabolic process
10	GO:0006354	DNA-templated transcription, elongation	94	79	GO:0006351, GO:0032774	transcription, DNA-templated, RNA biosynthetic process
5	GO:0060255	regulation of macromolecule metabolic process	3833	79	GO:0019222, GO:0043170	regulation of metabolic process, macromolecule metabolic process
3	GO:0042221	response to chemical	6962	79	GO:0050896	response to stimulus
8	GO:0043248	proteasome assembly	334	79	GO:0043623	cellular protein complex assembly
9	GO:0006399	tRNA metabolic process	365	79	GO:0034660	ncRNA metabolic process
6	GO:1902582	single-organism intracellular transport	2304	79	GO:0044765, GO:0046907	single-organism transport, intracellular transport
8	GO:0009117	nucleotide metabolic process	1841	79	GO:0006753	nucleoside phosphate metabolic process
3	GO:0033036	macromolecule localization	2525	78	GO:0051179	localization
8	GO:0042732	D-xylose metabolic process	78	78	GO:0019321	pentose metabolic process
5	GO:0009698	phenylpropanoid metabolic process	360	78	GO:0019748, GO:0044763, GO:0006725, GO:1901360	secondary metabolic process, single-organism cellular process, cellular aromatic compound metabolic process, organic cyclic compound metabolic process
7	GO:0009809	lignin biosynthetic process	86	78	GO:0009808, GO:0009699	lignin metabolic process, phenylpropanoid biosynthetic process
5	GO:0006914	autophagy	101	77	GO:0044248	cellular catabolic process
10	GO:0006826	iron ion transport	111	77	GO:0000041	transition metal ion transport
6	GO:0009108	coenzyme biosynthetic process	313	77	GO:0006732, GO:0051188	coenzyme metabolic process, cofactor biosynthetic process
6	GO:0009958	positive gravitropism	77	77	GO:0009630	gravitropism
8	GO:0006310	DNA recombination	399	77	GO:0006259	DNA metabolic process
5	GO:0009813	flavonoid biosynthetic process	324	76	GO:1901576, GO:0009812	organic substance biosynthetic process, flavonoid metabolic process
8	GO:0006099	tricarboxylic acid cycle	76	76	GO:0009060, GO:0044238	aerobic respiration, primary metabolic process
6	GO:0010638	positive regulation of organelle organization	401	75	GO:0033043, GO:0051130, GO:0048522, GO:0006996	regulation of organelle organization, positive regulation of cellular component organization, positive regulation of cellular process, organelle organization
4	GO:0043170	macromolecule metabolic process	12490	75	GO:0071704	organic substance metabolic process
5	GO:0044272	sulfur compound biosynthetic process	933	75	GO:0006790, GO:0044249	sulfur compound metabolic process, cellular biosynthetic process
6	GO:0009718	anthocyanin-containing compound biosynthetic process	91	75	GO:0046283, GO:0046148, GO:0009813	anthocyanin-containing compound metabolic process, pigment biosynthetic process, flavonoid biosynthetic process
3	GO:0006807	nitrogen compound metabolic process	9347	75	GO:0008152	metabolic process
10	GO:0000724	double-strand break repair via homologous recombination	81	75	GO:0006302, GO:0000725	double-strand break repair, recombinational repair
10	GO:0042398	cellular modified amino acid biosynthetic process	141	75	GO:0006575, GO:0008652	cellular modified amino acid metabolic process, cellular amino acid biosynthetic process
4	GO:0019748	secondary metabolic process	1033	75	GO:0044710	single-organism metabolic process
5	GO:0080090	regulation of primary metabolic process	3719	75	GO:0019222, GO:0044238	regulation of metabolic process, primary metabolic process
5	GO:0031323	regulation of cellular metabolic process	3815	74	GO:0019222, GO:0050794, GO:0044237	regulation of metabolic process, regulation of cellular process, cellular metabolic process
6	GO:0010564	regulation of cell cycle process	190	74	GO:0022402, GO:0051726	cell cycle process, regulation of cell cycle
4	GO:0044702	single organism reproductive process	3593	74	GO:0044699, GO:0022414	single-organism process, reproductive process
5	GO:0019538	protein metabolic process	6593	74	GO:0043170, GO:0044238	macromolecule metabolic process, primary metabolic process
5	GO:0010087	phloem or xylem histogenesis	170	74	GO:0009888	tissue development
12	GO:0010091	trichome branching	74	74	GO:0000904, GO:0010090	cell morphogenesis involved in differentiation, trichome morphogenesis
6	GO:0052542	defense response by callose deposition	133	74	GO:0006952, GO:0052545	defense response, callose localization
8	GO:0006520	cellular amino acid metabolic process	1761	74	GO:1901564, GO:0019752, GO:0044238	organonitrogen compound metabolic process, carboxylic acid metabolic process, primary metabolic process
9	GO:0045727	positive regulation of translation	77	73	GO:0006412, GO:0006417, GO:0031328, GO:0032270, GO:0010557	translation, regulation of translation, positive regulation of cellular biosynthetic process, positive regulation of cellular protein metabolic process, positive regulation of macromolecule biosynthetic process
9	GO:0030243	cellulose metabolic process	406	73	GO:0051273	beta-glucan metabolic process
3	GO:0044767	single-organism developmental process	7925	73	GO:0044699, GO:0032502	single-organism process, developmental process
7	GO:0006855	drug transmembrane transport	73	73	GO:0055085, GO:0015893	transmembrane transport, drug transport
8	GO:0009816	defense response to bacterium, incompatible interaction	73	73	GO:0042742, GO:0009814	defense response to bacterium, defense response, incompatible interaction
7	GO:0051607	defense response to virus	254	73	GO:0009615, GO:0098542, GO:0002252	response to virus, defense response to other organism, immune effector process
10	GO:0016572	histone phosphorylation	75	72	GO:0006468, GO:0016570	protein phosphorylation, histone modification
9	GO:0000096	sulfur amino acid metabolic process	678	72	GO:0006520, GO:0006790	cellular amino acid metabolic process, sulfur compound metabolic process
9	GO:0006275	regulation of DNA replication	118	71	GO:0006260, GO:2000112, GO:0051052	DNA replication, regulation of cellular macromolecule biosynthetic process, regulation of DNA metabolic process
7	GO:0048827	phyllome development	1625	71	GO:0048856, GO:0048367	anatomical structure development, shoot system development
12	GO:0015824	proline transport	70	70	GO:0006812, GO:0015804	cation transport, neutral amino acid transport
13	GO:0048653	anther development	133	70	GO:0044767, GO:0048443, GO:0048856, GO:0044702, GO:0003006	single-organism developmental process, stamen development, anatomical structure development, single organism reproductive process, developmental process involved in reproduction
6	GO:0009615	response to virus	324	70	GO:0051707	response to other organism
8	GO:0006260	DNA replication	317	70	GO:0006259, GO:0034645	DNA metabolic process, cellular macromolecule biosynthetic process
10	GO:0009062	fatty acid catabolic process	449	70	GO:0072329, GO:0006631, GO:0044242	monocarboxylic acid catabolic process, fatty acid metabolic process, cellular lipid catabolic process
5	GO:0002679	respiratory burst involved in defense response	70	70	GO:0002252, GO:0006952, GO:0045730	immune effector process, defense response, respiratory burst
9	GO:0006312	mitotic recombination	69	69	GO:0006310	DNA recombination
7	GO:0009646	response to absence of light	94	69	GO:0009642	response to light intensity
9	GO:0010351	lithium ion transport	83	69	GO:0030001, GO:0015672	metal ion transport, monovalent inorganic cation transport
8	GO:0052546	cell wall pectin metabolic process	105	68	GO:0045488, GO:0009664	pectin metabolic process, plant-type cell wall organization
9	GO:0006631	fatty acid metabolic process	953	68	GO:0044255, GO:0032787	cellular lipid metabolic process, monocarboxylic acid metabolic process
10	GO:0000413	protein peptidyl-prolyl isomerization	69	68	GO:0018208	peptidyl-proline modification
5	GO:0045087	innate immune response	1405	68	GO:0006952, GO:0006955	defense response, immune response
6	GO:0016051	carbohydrate biosynthetic process	1843	67	GO:0044711, GO:1901576, GO:0044723	single-organism biosynthetic process, organic substance biosynthetic process, single-organism carbohydrate metabolic process
10	GO:0052541	plant-type cell wall cellulose metabolic process	67	67	GO:0010383, GO:0030243, GO:0009664	cell wall polysaccharide metabolic process, cellulose metabolic process, plant-type cell wall organization
8	GO:0010106	cellular response to iron ion starvation	66	66	GO:0009267	cellular response to starvation
7	GO:0006812	cation transport	1358	66	GO:0006811	ion transport
4	GO:0007568	aging	335	66	GO:0044767	single-organism developmental process
10	GO:0000038	very long-chain fatty acid metabolic process	96	66	GO:0006631	fatty acid metabolic process
9	GO:0010197	polar nucleus fusion	65	65	GO:0009559, GO:0000741	embryo sac central cell differentiation, karyogamy
6	GO:0006897	endocytosis	88	65	GO:0016192	vesicle-mediated transport
6	GO:0006733	oxidoreduction coenzyme metabolic process	527	65	GO:0006732	coenzyme metabolic process
5	GO:0051646	mitochondrion localization	65	64	GO:0051640	organelle localization
3	GO:0065008	regulation of biological quality	2354	64	GO:0065007	biological regulation
6	GO:0009631	cold acclimation	64	64	GO:0009409	response to cold
9	GO:0010030	positive regulation of seed germination	64	64	GO:0048582, GO:0010029, GO:0009845	positive regulation of post-embryonic development, regulation of seed germination, seed germination
7	GO:0006913	nucleocytoplasmic transport	442	64	GO:0051169, GO:0016482	nuclear transport, cytoplasmic transport
9	GO:0010540	basipetal auxin transport	64	64	GO:0009926	auxin polar transport
5	GO:0051645	Golgi localization	64	64	GO:0051640	organelle localization
7	GO:0007067	mitotic nuclear division	120	64	GO:1902589, GO:1903047, GO:0000278, GO:0000280	single-organism organelle organization, mitotic cell cycle process, mitotic cell cycle, nuclear division
5	GO:0060151	peroxisome localization	64	64	GO:0051640	organelle localization
8	GO:0043622	cortical microtubule organization	64	64	GO:0031122, GO:0030865	cytoplasmic microtubule organization, cortical cytoskeleton organization
8	GO:0030001	metal ion transport	902	64	GO:0006812	cation transport
9	GO:0009072	aromatic amino acid family metabolic process	455	64	GO:0006520, GO:0006725, GO:1901360	cellular amino acid metabolic process, cellular aromatic compound metabolic process, organic cyclic compound metabolic process
9	GO:0006301	postreplication repair	71	63	GO:0006281	DNA repair
3	GO:0009719	response to endogenous stimulus	3307	63	GO:0050896	response to stimulus
13	GO:0000186	activation of MAPKK activity	62	62	GO:0032147, GO:0043408	activation of protein kinase activity, regulation of MAPK cascade
8	GO:0006783	heme biosynthetic process	90	62	GO:0006779, GO:0046148, GO:0042168	porphyrin-containing compound biosynthetic process, pigment biosynthetic process, heme metabolic process
10	GO:0046482	para-aminobenzoic acid metabolic process	64	62	GO:0009072, GO:0032787, GO:0042537	aromatic amino acid family metabolic process, monocarboxylic acid metabolic process, benzene-containing compound metabolic process
5	GO:0000302	response to reactive oxygen species	781	62	GO:1901700, GO:0006979	response to oxygen-containing compound, response to oxidative stress
11	GO:0031408	oxylipin biosynthetic process	61	61	GO:0031407, GO:0006633	oxylipin metabolic process, fatty acid biosynthetic process
10	GO:0019745	pentacyclic triterpenoid biosynthetic process	61	61	GO:0019742, GO:0016104, GO:1901362	pentacyclic triterpenoid metabolic process, triterpenoid biosynthetic process, organic cyclic compound biosynthetic process
10	GO:0009789	positive regulation of abscisic acid-activated signaling pathway	61	61	GO:0009787, GO:0009738, GO:0009967, GO:1901421	regulation of abscisic acid-activated signaling pathway, abscisic acid-activated signaling pathway, positive regulation of signal transduction, positive regulation of response to alcohol
4	GO:0042752	regulation of circadian rhythm	128	61	GO:0007623, GO:0050789	circadian rhythm, regulation of biological process
5	GO:0051302	regulation of cell division	131	61	GO:0050794, GO:0051301	regulation of cellular process, cell division
8	GO:0010584	pollen exine formation	67	60	GO:0010208	pollen wall assembly
3	GO:0044707	single-multicellular organism process	7666	60	GO:0032501, GO:0044699	multicellular organismal process, single-organism process
5	GO:0009743	response to carbohydrate	878	60	GO:1901700, GO:0010033	response to oxygen-containing compound, response to organic substance
4	GO:0009612	response to mechanical stimulus	94	60	GO:0009605, GO:0009628	response to external stimulus, response to abiotic stimulus
8	GO:0010305	leaf vascular tissue pattern formation	60	60	GO:0010051	xylem and phloem pattern formation
10	GO:0048510	regulation of timing of transition from vegetative to reproductive phase	59	59	GO:0048506	regulation of timing of meristematic phase transition
4	GO:0044248	cellular catabolic process	3254	59	GO:0044237, GO:0009056	cellular metabolic process, catabolic process
5	GO:0019637	organophosphate metabolic process	2689	59	GO:0071704, GO:0006793	organic substance metabolic process, phosphorus metabolic process
4	GO:1901564	organonitrogen compound metabolic process	3955	59	GO:0071704, GO:0006807	organic substance metabolic process, nitrogen compound metabolic process
9	GO:0005986	sucrose biosynthetic process	59	59	GO:0046351, GO:0005985	disaccharide biosynthetic process, sucrose metabolic process
9	GO:0052544	defense response by callose deposition in cell wall	59	59	GO:1902580, GO:0052543, GO:0044763, GO:0052542, GO:0006952, GO:0052482	single-organism cellular localization, callose deposition in cell wall, single-organism cellular process, defense response by callose deposition, defense response, defense response by cell wall thickening
5	GO:0043412	macromolecule modification	4747	59	GO:0043170	macromolecule metabolic process
10	GO:0009686	gibberellin biosynthetic process	61	59	GO:0046394, GO:0016102, GO:0009685	carboxylic acid biosynthetic process, diterpenoid biosynthetic process, gibberellin metabolic process
7	GO:0006863	purine nucleobase transport	66	59	GO:0015851	nucleobase transport
11	GO:0006418	tRNA aminoacylation for protein translation	163	57	GO:0006412, GO:0043039	translation, tRNA aminoacylation
6	GO:0000741	karyogamy	122	57	GO:0048284, GO:0006997	organelle fusion, nucleus organization
16	GO:0048768	root hair cell tip growth	57	57	GO:0000904, GO:0048767, GO:0009932	cell morphogenesis involved in differentiation, root hair elongation, cell tip growth
5	GO:0022402	cell cycle process	1141	57	GO:0007049, GO:0044763	cell cycle, single-organism cellular process
7	GO:0002213	defense response to insect	68	57	GO:0098542, GO:0009625	defense response to other organism, response to insect
6	GO:0008643	carbohydrate transport	145	57	GO:0044765, GO:0071702	single-organism transport, organic substance transport
8	GO:0006414	translational elongation	74	57	GO:0006412, GO:0034645	translation, cellular macromolecule biosynthetic process
6	GO:0007346	regulation of mitotic cell cycle	126	56	GO:0051726, GO:0000278	regulation of cell cycle, mitotic cell cycle
10	GO:0035725	sodium ion transmembrane transport	56	56	GO:0034220, GO:0006814	ion transmembrane transport, sodium ion transport
7	GO:0019752	carboxylic acid metabolic process	3565	56	GO:0043436	oxoacid metabolic process
4	GO:0006725	cellular aromatic compound metabolic process	8766	56	GO:0044237	cellular metabolic process
7	GO:0009567	double fertilization forming a zygote and endosperm	63	56	GO:0009566	fertilization
10	GO:1902600	hydrogen ion transmembrane transport	119	55	GO:0015992, GO:0034220	proton transport, ion transmembrane transport
8	GO:0080022	primary root development	55	55	GO:0048364	root development
9	GO:0015992	proton transport	322	55	GO:0015672, GO:0006818	monovalent inorganic cation transport, hydrogen transport
8	GO:0048235	pollen sperm cell differentiation	54	54	GO:0055046, GO:0044702, GO:0030154, GO:0022412, GO:0003006, GO:0048232	microgametogenesis, single organism reproductive process, cell differentiation, cellular process involved in reproduction in multicellular organism, developmental process involved in reproduction, male gamete generation
13	GO:0010093	specification of floral organ identity	57	54	GO:0044702, GO:0010092, GO:0003006, GO:0048449	single organism reproductive process, specification of organ identity, developmental process involved in reproduction, floral organ formation
10	GO:0048438	floral whorl development	778	54	GO:0044767, GO:0048856, GO:0044702, GO:0009908, GO:0003006	single-organism developmental process, anatomical structure development, single organism reproductive process, flower development, developmental process involved in reproduction
9	GO:0009913	epidermal cell differentiation	1121	54	GO:0008544, GO:0030855	epidermis development, epithelial cell differentiation
3	GO:0009605	response to external stimulus	3925	54	GO:0050896	response to stimulus
7	GO:0006862	nucleotide transport	137	53	GO:0015748, GO:0015931	organophosphate ester transport, nucleobase-containing compound transport
11	GO:0000059	protein import into nucleus, docking	53	53	GO:0043623, GO:0006606	cellular protein complex assembly, protein import into nucleus
4	GO:0048869	cellular developmental process	2644	52	GO:0044767, GO:0044763	single-organism developmental process, single-organism cellular process
4	GO:0007154	cell communication	3747	52	GO:0044763	single-organism cellular process
6	GO:0006949	syncytium formation	56	52	GO:0048646, GO:0044767, GO:0044763	anatomical structure formation involved in morphogenesis, single-organism developmental process, single-organism cellular process
10	GO:0080092	regulation of pollen tube growth	52	52	GO:2000241, GO:0010769, GO:0051239, GO:0009860, GO:0051510, GO:0043900	regulation of reproductive process, regulation of cell morphogenesis involved in differentiation, regulation of multicellular organismal process, pollen tube growth, regulation of unidimensional cell growth, regulation of multi-organism process
5	GO:0042127	regulation of cell proliferation	228	52	GO:0050794, GO:0008283	regulation of cellular process, cell proliferation
3	GO:0051716	cellular response to stimulus	5278	52	GO:0050896, GO:0009987	response to stimulus, cellular process
6	GO:2000377	regulation of reactive oxygen species metabolic process	265	52	GO:0072593, GO:0031323	reactive oxygen species metabolic process, regulation of cellular metabolic process
5	GO:0042430	indole-containing compound metabolic process	260	52	GO:0034641, GO:1901564, GO:0046483, GO:0006725, GO:1901360	cellular nitrogen compound metabolic process, organonitrogen compound metabolic process, heterocycle metabolic process, cellular aromatic compound metabolic process, organic cyclic compound metabolic process
6	GO:0043086	negative regulation of catalytic activity	133	52	GO:0050790, GO:0044092	regulation of catalytic activity, negative regulation of molecular function
8	GO:0010154	fruit development	1793	51	GO:0048608	reproductive structure development
10	GO:0009688	abscisic acid biosynthetic process	60	51	GO:1902645, GO:0072330, GO:0043289, GO:0009687, GO:0016106	tertiary alcohol biosynthetic process, monocarboxylic acid biosynthetic process, apocarotenoid biosynthetic process, abscisic acid metabolic process, sesquiterpenoid biosynthetic process
8	GO:0010325	raffinose family oligosaccharide biosynthetic process	54	51	GO:0009312	oligosaccharide biosynthetic process
7	GO:0010183	pollen tube guidance	51	51	GO:0050918, GO:0048868	positive chemotaxis, pollen tube development
12	GO:0016573	histone acetylation	81	51	GO:0018393, GO:0016570	internal peptidyl-lysine acetylation, histone modification
7	GO:0009851	auxin biosynthetic process	167	51	GO:0009850, GO:0044249, GO:0042446	auxin metabolic process, cellular biosynthetic process, hormone biosynthetic process
9	GO:0000041	transition metal ion transport	239	51	GO:0030001	metal ion transport
10	GO:0006352	DNA-templated transcription, initiation	65	51	GO:0006351, GO:0032774	transcription, DNA-templated, RNA biosynthetic process
5	GO:0007031	peroxisome organization	284	51	GO:0006996	organelle organization
10	GO:0010053	root epidermal cell differentiation	831	50	GO:0009913, GO:0010015	epidermal cell differentiation, root morphogenesis
4	GO:0010035	response to inorganic substance	2880	50	GO:0042221	response to chemical
11	GO:0015802	basic amino acid transport	60	50	GO:0006865	amino acid transport
4	GO:0006790	sulfur compound metabolic process	1142	50	GO:0044237	cellular metabolic process
10	GO:0010315	auxin efflux	50	50	GO:0060918, GO:0009734, GO:0010928	auxin transport, auxin-activated signaling pathway, regulation of auxin mediated signaling pathway
9	GO:0010074	maintenance of meristem identity	113	49	GO:0019827, GO:0010073	stem cell maintenance, meristem maintenance
9	GO:0009585	red, far-red light phototransduction	49	49	GO:0007602, GO:0010017	phototransduction, red or far-red light signaling pathway
8	GO:0051258	protein polymerization	355	49	GO:0043623	cellular protein complex assembly
8	GO:0006995	cellular response to nitrogen starvation	49	49	GO:0043562, GO:0009267	cellular response to nitrogen levels, cellular response to starvation
6	GO:0070417	cellular response to cold	51	49	GO:0033554, GO:0009409	cellular response to stress, response to cold
7	GO:0009638	phototropism	49	49	GO:0009637, GO:0009606	response to blue light, tropism
6	GO:0009767	photosynthetic electron transport chain	169	49	GO:0022900, GO:0019684	electron transport chain, photosynthesis, light reaction
7	GO:0034220	ion transmembrane transport	474	49	GO:0055085, GO:0006811	transmembrane transport, ion transport
5	GO:1901566	organonitrogen compound biosynthetic process	2200	49	GO:1901576, GO:1901564	organic substance biosynthetic process, organonitrogen compound metabolic process
8	GO:0052543	callose deposition in cell wall	108	49	GO:0052386, GO:0070727, GO:0052545	cell wall thickening, cellular macromolecule localization, callose localization
5	GO:0008356	asymmetric cell division	60	48	GO:0051301	cell division
10	GO:0048437	floral organ development	979	48	GO:0048569, GO:0044702, GO:0009908, GO:0003006	post-embryonic organ development, single organism reproductive process, flower development, developmental process involved in reproduction
7	GO:0006820	anion transport	901	48	GO:0006811	ion transport
7	GO:0006333	chromatin assembly or disassembly	117	48	GO:0006325	chromatin organization
8	GO:0016569	covalent chromatin modification	799	47	GO:0016568	chromatin modification
10	GO:0009960	endosperm development	50	47	GO:0048513, GO:0003006, GO:0048316, GO:0009888	organ development, developmental process involved in reproduction, seed development, tissue development
7	GO:0043269	regulation of ion transport	292	47	GO:0006811, GO:0051049	ion transport, regulation of transport
8	GO:0048829	root cap development	47	47	GO:0048364, GO:0048856	root development, anatomical structure development
4	GO:1901360	organic cyclic compound metabolic process	9152	47	GO:0071704	organic substance metabolic process
9	GO:0015696	ammonium transport	48	47	GO:0015698, GO:0015672, GO:0071705	inorganic anion transport, monovalent inorganic cation transport, nitrogen compound transport
7	GO:0019760	glucosinolate metabolic process	363	46	GO:0019757	glycosinolate metabolic process
7	GO:0071281	cellular response to iron ion	46	46	GO:0010039, GO:0071248	response to iron ion, cellular response to metal ion
7	GO:0009561	megagametogenesis	323	46	GO:0009553, GO:0044767, GO:0044707	embryo sac development, single-organism developmental process, single-multicellular organism process
5	GO:0048522	positive regulation of cellular process	1629	46	GO:0050794, GO:0009987, GO:0048518	regulation of cellular process, cellular process, positive regulation of biological process
14	GO:0043087	regulation of GTPase activity	94	46	GO:0033124, GO:0051336	regulation of GTP catabolic process, regulation of hydrolase activity
6	GO:0009411	response to UV	562	46	GO:0009416	response to light stimulus
9	GO:0010229	inflorescence development	82	45	GO:0090567	reproductive shoot system development
6	GO:0010039	response to iron ion	91	45	GO:0010038	response to metal ion
7	GO:0071215	cellular response to abscisic acid stimulus	489	45	GO:0071396, GO:0032870, GO:0097306, GO:0071229, GO:0009737	cellular response to lipid, cellular response to hormone stimulus, cellular response to alcohol, cellular response to acid, response to abscisic acid
8	GO:0009451	RNA modification	620	45	GO:0043412, GO:0016070	macromolecule modification, RNA metabolic process
4	GO:0007049	cell cycle	1557	45	GO:0044763	single-organism cellular process
6	GO:0071472	cellular response to salt stress	49	45	GO:0071470, GO:0009651	cellular response to osmotic stress, response to salt stress
7	GO:0010020	chloroplast fission	44	44	GO:0043572, GO:0009658	plastid fission, chloroplast organization
7	GO:0007015	actin filament organization	369	44	GO:0030036, GO:0071822	actin cytoskeleton organization, protein complex subunit organization
6	GO:0044036	cell wall macromolecule metabolic process	593	44	GO:0071554, GO:0044260	cell wall organization or biogenesis, cellular macromolecule metabolic process
10	GO:0010102	lateral root morphogenesis	184	44	GO:0048527, GO:0010101	lateral root development, post-embryonic root morphogenesis
7	GO:0008654	phospholipid biosynthetic process	769	43	GO:0008610, GO:0090407, GO:0006644, GO:0044249	lipid biosynthetic process, organophosphate biosynthetic process, phospholipid metabolic process, cellular biosynthetic process
8	GO:0032787	monocarboxylic acid metabolic process	2137	43	GO:0019752	carboxylic acid metabolic process
8	GO:0042128	nitrate assimilation	50	43	GO:0071941, GO:0042126	nitrogen cycle metabolic process, nitrate metabolic process
9	GO:0006302	double-strand break repair	140	43	GO:0006281	DNA repair
8	GO:0006744	ubiquinone biosynthetic process	43	43	GO:1901663, GO:0006743	quinone biosynthetic process, ubiquinone metabolic process
7	GO:0010152	pollen maturation	43	43	GO:0009555, GO:0021700	pollen development, developmental maturation
5	GO:1901362	organic cyclic compound biosynthetic process	4930	42	GO:1901576, GO:1901360	organic substance biosynthetic process, organic cyclic compound metabolic process
5	GO:0033043	regulation of organelle organization	639	42	GO:0050794, GO:0051128, GO:0006996	regulation of cellular process, regulation of cellular component organization, organelle organization
10	GO:0006270	DNA replication initiation	42	42	GO:0006259, GO:0006261	DNA metabolic process, DNA-dependent DNA replication
6	GO:0003002	regionalization	499	42	GO:0007389	pattern specification process
10	GO:0001676	long-chain fatty acid metabolic process	50	42	GO:0006631	fatty acid metabolic process
10	GO:0010214	seed coat development	74	42	GO:0048856, GO:0003006, GO:0048316	anatomical structure development, developmental process involved in reproduction, seed development
11	GO:0010440	stomatal lineage progression	52	42	GO:0048869, GO:0010374	cellular developmental process, stomatal complex development
6	GO:0010143	cutin biosynthetic process	43	41	GO:0009059	macromolecule biosynthetic process
7	GO:0008299	isoprenoid biosynthetic process	953	41	GO:0008610, GO:0006720, GO:0044249	lipid biosynthetic process, isoprenoid metabolic process, cellular biosynthetic process
8	GO:0051225	spindle assembly	47	41	GO:0006461, GO:0070925, GO:0007051	protein complex assembly, organelle assembly, spindle organization
11	GO:0006075	(1->3)-beta-D-glucan biosynthetic process	49	41	GO:0006074, GO:0051274	(1->3)-beta-D-glucan metabolic process, beta-glucan biosynthetic process
7	GO:0001708	cell fate specification	77	41	GO:0048869, GO:0045165	cellular developmental process, cell fate commitment
5	GO:0060560	developmental growth involved in morphogenesis	1132	41	GO:0009653, GO:0048589	anatomical structure morphogenesis, developmental growth
8	GO:0006415	translational termination	45	41	GO:0006412, GO:0043624	translation, cellular protein complex disassembly
7	GO:0016485	protein processing	74	41	GO:0051604	protein maturation
11	GO:0000162	tryptophan biosynthetic process	41	41	GO:0006568, GO:0009073, GO:1901607, GO:0046219	tryptophan metabolic process, aromatic amino acid family biosynthetic process, alpha-amino acid biosynthetic process, indolalkylamine biosynthetic process
6	GO:0000910	cytokinesis	414	41	GO:0051301, GO:0022402	cell division, cell cycle process
9	GO:0006289	nucleotide-excision repair	46	40	GO:0006281	DNA repair
9	GO:0009934	regulation of meristem structural organization	40	40	GO:0009933, GO:0048509, GO:0022603	meristem structural organization, regulation of meristem development, regulation of anatomical structure morphogenesis
5	GO:0019438	aromatic compound biosynthetic process	4533	40	GO:0006725, GO:0044249	cellular aromatic compound metabolic process, cellular biosynthetic process
10	GO:0010082	regulation of root meristem growth	40	40	GO:2000280, GO:0010015, GO:0010449, GO:0010075	regulation of root development, root morphogenesis, root meristem growth, regulation of meristem growth
9	GO:0016444	somatic cell DNA recombination	40	40	GO:0006310	DNA recombination
4	GO:0071669	plant-type cell wall organization or biogenesis	831	40	GO:0071554	cell wall organization or biogenesis
6	GO:0000280	nuclear division	575	40	GO:0051301, GO:0048285	cell division, organelle fission
9	GO:0010389	regulation of G2/M transition of mitotic cell cycle	45	39	GO:0000086, GO:1902749, GO:1901990	G2/M transition of mitotic cell cycle, regulation of cell cycle G2/M phase transition, regulation of mitotic cell cycle phase transition
6	GO:0044265	cellular macromolecule catabolic process	1360	39	GO:0044248, GO:0009057, GO:0044260	cellular catabolic process, macromolecule catabolic process, cellular macromolecule metabolic process
12	GO:0015991	ATP hydrolysis coupled proton transport	39	39	GO:0015988	energy coupled proton transmembrane transport, against electrochemical gradient
8	GO:0006417	regulation of translation	200	39	GO:0006412, GO:2000112, GO:0032268, GO:0010608	translation, regulation of cellular macromolecule biosynthetic process, regulation of cellular protein metabolic process, posttranscriptional regulation of gene expression
6	GO:0010252	auxin homeostasis	39	39	GO:0048878	chemical homeostasis
11	GO:0006334	nucleosome assembly	39	39	GO:0034728, GO:0031497, GO:0006461, GO:0065004	nucleosome organization, chromatin assembly, protein complex assembly, protein-DNA complex assembly
10	GO:0008033	tRNA processing	122	39	GO:0034470, GO:0006399	ncRNA processing, tRNA metabolic process
6	GO:0019216	regulation of lipid metabolic process	116	39	GO:0080090, GO:0006629	regulation of primary metabolic process, lipid metabolic process
8	GO:0006012	galactose metabolic process	52	39	GO:0019318	hexose metabolic process
9	GO:0006446	regulation of translational initiation	48	38	GO:0006413, GO:0006417	translational initiation, regulation of translation
6	GO:0048468	cell development	1358	38	GO:0048856, GO:0048869, GO:0030154	anatomical structure development, cellular developmental process, cell differentiation
3	GO:0044085	cellular component biogenesis	2708	38	GO:0071840	cellular component organization or biogenesis
11	GO:0048444	floral organ morphogenesis	288	38	GO:0048437, GO:0044702, GO:0048563, GO:0003006	floral organ development, single organism reproductive process, post-embryonic organ morphogenesis, developmental process involved in reproduction
10	GO:0010492	maintenance of shoot apical meristem identity	38	38	GO:0010074	maintenance of meristem identity
8	GO:0009970	cellular response to sulfate starvation	38	38	GO:0009267	cellular response to starvation
9	GO:0019432	triglyceride biosynthetic process	40	38	GO:0006641, GO:0046463	triglyceride metabolic process, acylglycerol biosynthetic process
9	GO:0046520	sphingoid biosynthetic process	48	38	GO:0046519, GO:0030148	sphingoid metabolic process, sphingolipid biosynthetic process
9	GO:0046855	inositol phosphate dephosphorylation	38	38	GO:0071545, GO:0044723, GO:0046838	inositol phosphate catabolic process, single-organism carbohydrate metabolic process, phosphorylated carbohydrate dephosphorylation
9	GO:0006814	sodium ion transport	94	38	GO:0030001, GO:0015672	metal ion transport, monovalent inorganic cation transport
9	GO:0010100	negative regulation of photomorphogenesis	38	38	GO:0048581, GO:0010099, GO:0048585, GO:0009640	negative regulation of post-embryonic development, regulation of photomorphogenesis, negative regulation of response to stimulus, photomorphogenesis
9	GO:0010187	negative regulation of seed germination	38	38	GO:0048581, GO:0010029, GO:0009845	negative regulation of post-embryonic development, regulation of seed germination, seed germination
8	GO:0010017	red or far-red light signaling pathway	112	37	GO:0071489, GO:0007165	cellular response to red or far red light, signal transduction
6	GO:0000303	response to superoxide	61	37	GO:0010035, GO:0000302	response to inorganic substance, response to reactive oxygen species
14	GO:0048451	petal formation	37	37	GO:0048449, GO:0048446	floral organ formation, petal morphogenesis
9	GO:0009694	jasmonic acid metabolic process	295	37	GO:0032787	monocarboxylic acid metabolic process
7	GO:0016568	chromatin modification	875	37	GO:0006325	chromatin organization
10	GO:0010359	regulation of anion channel activity	52	37	GO:0032412, GO:0044070	regulation of ion transmembrane transporter activity, regulation of anion transport
13	GO:0043407	negative regulation of MAP kinase activity	45	37	GO:0071901, GO:0043409, GO:0043405	negative regulation of protein serine/threonine kinase activity, negative regulation of MAPK cascade, regulation of MAP kinase activity
11	GO:0080188	RNA-directed DNA methylation	37	37	GO:0031047, GO:0044710, GO:0006306	gene silencing by RNA, single-organism metabolic process, DNA methylation
2	GO:0000003	reproduction	4615	37	GO:0008150	biological_process
6	GO:0019219	regulation of nucleobase-containing compound metabolic process	2925	36	GO:0006139, GO:0080090, GO:0051171, GO:0031323	nucleobase-containing compound metabolic process, regulation of primary metabolic process, regulation of nitrogen compound metabolic process, regulation of cellular metabolic process
8	GO:0048509	regulation of meristem development	498	36	GO:2000026, GO:0048507	regulation of multicellular organismal development, meristem development
8	GO:0009831	plant-type cell wall modification involved in multidimensional cell growth	36	36	GO:0042547, GO:0009827	cell wall modification involved in multidimensional cell growth, plant-type cell wall modification
6	GO:0030036	actin cytoskeleton organization	403	36	GO:0030029, GO:1902589, GO:0007010	actin filament-based process, single-organism organelle organization, cytoskeleton organization
8	GO:0006605	protein targeting	1503	36	GO:0006886, GO:1902582	intracellular protein transport, single-organism intracellular transport
5	GO:0046907	intracellular transport	2591	36	GO:0051649, GO:0006810	establishment of localization in cell, transport
11	GO:0010227	floral organ abscission	42	36	GO:0048437, GO:0009838, GO:0003006	floral organ development, abscission, developmental process involved in reproduction
5	GO:0006730	one-carbon metabolic process	50	36	GO:0044237, GO:0044763, GO:0044281	cellular metabolic process, single-organism cellular process, small molecule metabolic process
7	GO:0055046	microgametogenesis	97	36	GO:0044767, GO:0009555, GO:0044707	single-organism developmental process, pollen development, single-multicellular organism process
8	GO:0009785	blue light signaling pathway	36	36	GO:0071483, GO:0030522	cellular response to blue light, intracellular receptor signaling pathway
8	GO:0009306	protein secretion	36	35	GO:0015031, GO:0032940	protein transport, secretion by cell
5	GO:0008202	steroid metabolic process	405	35	GO:0006629, GO:1901360	lipid metabolic process, organic cyclic compound metabolic process
13	GO:0042773	ATP synthesis coupled electron transport	91	35	GO:0006119, GO:0022904	oxidative phosphorylation, respiratory electron transport chain
5	GO:0048229	gametophyte development	1033	35	GO:0007275	multicellular organismal development
7	GO:0043562	cellular response to nitrogen levels	84	35	GO:0031669	cellular response to nutrient levels
9	GO:0010541	acropetal auxin transport	35	35	GO:0009926	auxin polar transport
9	GO:0006817	phosphate ion transport	40	35	GO:0015698	inorganic anion transport
6	GO:0043414	macromolecule methylation	939	35	GO:0044260, GO:0043412, GO:0032259	cellular macromolecule metabolic process, macromolecule modification, methylation
10	GO:0045037	protein import into chloroplast stroma	35	35	GO:0045036, GO:0044743	protein targeting to chloroplast, intracellular protein transmembrane import
4	GO:0046483	heterocycle metabolic process	8436	35	GO:0044237	cellular metabolic process
5	GO:0006974	cellular response to DNA damage stimulus	610	35	GO:0033554	cellular response to stress
11	GO:0009939	positive regulation of gibberellic acid mediated signaling pathway	35	35	GO:0009937, GO:0009967, GO:0009740	regulation of gibberellic acid mediated signaling pathway, positive regulation of signal transduction, gibberellic acid mediated signaling pathway
10	GO:0080001	mucilage extrusion from seed coat	35	35	GO:0048609, GO:0044702, GO:0009845, GO:0048316	multicellular organismal reproductive process, single organism reproductive process, seed germination, seed development
10	GO:0010337	regulation of salicylic acid metabolic process	35	35	GO:0009696, GO:0010565	salicylic acid metabolic process, regulation of cellular ketone metabolic process
4	GO:0007017	microtubule-based process	599	34	GO:0044763	single-organism cellular process
6	GO:0000160	phosphorelay signal transduction system	186	34	GO:0007165	signal transduction
7	GO:0010260	organ senescence	241	34	GO:0048513, GO:0007568	organ development, aging
6	GO:0071482	cellular response to light stimulus	213	34	GO:0009416, GO:0071478	response to light stimulus, cellular response to radiation
4	GO:0009636	response to toxic substance	76	34	GO:0042221	response to chemical
10	GO:0009870	defense response signaling pathway, resistance gene-dependent	34	34	GO:0007165, GO:0002218	signal transduction, activation of innate immune response
6	GO:0009625	response to insect	102	34	GO:0051707	response to other organism
11	GO:0006378	mRNA polyadenylation	34	34	GO:0031124, GO:0043631	mRNA 3'-end processing, RNA polyadenylation
11	GO:0006357	regulation of transcription from RNA polymerase II promoter	47	34	GO:0006366, GO:0006355	transcription from RNA polymerase II promoter, regulation of transcription, DNA-templated
6	GO:0007276	gamete generation	322	34	GO:0048609, GO:0044702, GO:0019953	multicellular organismal reproductive process, single organism reproductive process, sexual reproduction
8	GO:0009828	plant-type cell wall loosening	34	34	GO:0009827	plant-type cell wall modification
5	GO:0046283	anthocyanin-containing compound metabolic process	156	34	GO:0042440, GO:0009812	pigment metabolic process, flavonoid metabolic process
10	GO:0016925	protein sumoylation	39	33	GO:0032446	protein modification by small protein conjugation
7	GO:0002238	response to molecule of fungal origin	33	33	GO:0043207, GO:0010033, GO:0009620	response to external biotic stimulus, response to organic substance, response to fungus
10	GO:0010026	trichome differentiation	452	33	GO:0009913	epidermal cell differentiation
14	GO:0048453	sepal formation	33	33	GO:0048449, GO:0048447	floral organ formation, sepal morphogenesis
7	GO:0002229	defense response to oomycetes	33	33	GO:0098542, GO:0002239	defense response to other organism, response to oomycetes
8	GO:0006338	chromatin remodeling	83	33	GO:0016568	chromatin modification
11	GO:0006882	cellular zinc ion homeostasis	37	33	GO:0046916, GO:0072503, GO:0055069	cellular transition metal ion homeostasis, cellular divalent inorganic cation homeostasis, zinc ion homeostasis
12	GO:0010107	potassium ion import	33	33	GO:0071805	potassium ion transmembrane transport
11	GO:0048467	gynoecium development	496	33	GO:0048438	floral whorl development
6	GO:2000762	regulation of phenylpropanoid metabolic process	46	32	GO:0009698, GO:0043455, GO:0031323	phenylpropanoid metabolic process, regulation of secondary metabolic process, regulation of cellular metabolic process
7	GO:0016197	endosomal transport	81	32	GO:1902582	single-organism intracellular transport
4	GO:0034641	cellular nitrogen compound metabolic process	8409	32	GO:0006807, GO:0044237	nitrogen compound metabolic process, cellular metabolic process
5	GO:0044255	cellular lipid metabolic process	2385	32	GO:0006629, GO:0044237, GO:0044763	lipid metabolic process, cellular metabolic process, single-organism cellular process
6	GO:0042908	xenobiotic transport	32	32	GO:0044765	single-organism transport
10	GO:0048574	long-day photoperiodism, flowering	41	32	GO:0048573, GO:0048571	photoperiodism, flowering, long-day photoperiodism
5	GO:0071705	nitrogen compound transport	1004	32	GO:0006810	transport
6	GO:1903046	meiotic cell cycle process	383	32	GO:0051321, GO:0048610, GO:0022402	meiotic cell cycle, cellular process involved in reproduction, cell cycle process
6	GO:0009850	auxin metabolic process	218	32	GO:0042445, GO:0044237	hormone metabolic process, cellular metabolic process
12	GO:0048441	petal development	71	32	GO:0048465, GO:0048437, GO:0048827	corolla development, floral organ development, phyllome development
3	GO:0032504	multicellular organism reproduction	856	32	GO:0000003, GO:0032501	reproduction, multicellular organismal process
5	GO:0034613	cellular protein localization	1811	32	GO:0008104, GO:0070727	protein localization, cellular macromolecule localization
6	GO:0016482	cytoplasmic transport	1435	32	GO:0046907	intracellular transport
8	GO:0016114	terpenoid biosynthetic process	566	31	GO:0008299, GO:0006721	isoprenoid biosynthetic process, terpenoid metabolic process
10	GO:0055072	iron ion homeostasis	64	31	GO:0055076	transition metal ion homeostasis
11	GO:0006879	cellular iron ion homeostasis	33	31	GO:0046916, GO:0055072	cellular transition metal ion homeostasis, iron ion homeostasis
7	GO:0060918	auxin transport	333	31	GO:0009914	hormone transport
5	GO:0000103	sulfate assimilation	35	31	GO:0006790	sulfur compound metabolic process
8	GO:0006349	regulation of gene expression by genetic imprinting	31	31	GO:0071514, GO:0040029	genetic imprinting, regulation of gene expression, epigenetic
8	GO:0010206	photosystem II repair	31	31	GO:0009765, GO:0030091	photosynthesis, light harvesting, protein repair
6	GO:0034605	cellular response to heat	39	31	GO:0033554, GO:0009408	cellular response to stress, response to heat
6	GO:0090333	regulation of stomatal closure	31	31	GO:0090332, GO:0010119	stomatal closure, regulation of stomatal movement
14	GO:0009901	anther dehiscence	30	30	GO:0048653, GO:0009900	anther development, dehiscence
11	GO:0042761	very long-chain fatty acid biosynthetic process	30	30	GO:0000038, GO:0006633	very long-chain fatty acid metabolic process, fatty acid biosynthetic process
9	GO:0042344	indole glucosinolate catabolic process	30	30	GO:0019762, GO:0042436, GO:0042343	glucosinolate catabolic process, indole-containing compound catabolic process, indole glucosinolate metabolic process
8	GO:0006401	RNA catabolic process	310	30	GO:0034655, GO:0044265, GO:0016070	nucleobase-containing compound catabolic process, cellular macromolecule catabolic process, RNA metabolic process
12	GO:0006526	arginine biosynthetic process	37	30	GO:0006525, GO:0009084	arginine metabolic process, glutamine family amino acid biosynthetic process
4	GO:0072593	reactive oxygen species metabolic process	636	30	GO:0044237	cellular metabolic process
12	GO:0031087	deadenylation-independent decapping of nuclear-transcribed mRNA	30	30	GO:0090305, GO:0031086	nucleic acid phosphodiester bond hydrolysis, nuclear-transcribed mRNA catabolic process, deadenylation-independent decay
11	GO:0009942	longitudinal axis specification	30	30	GO:0044702, GO:0000578, GO:0009793, GO:0003006	single organism reproductive process, embryonic axis specification, embryo development ending in seed dormancy, developmental process involved in reproduction
6	GO:0015931	nucleobase-containing compound transport	318	30	GO:0071705, GO:0071702	nitrogen compound transport, organic substance transport
8	GO:0018298	protein-chromophore linkage	30	30	GO:0006464	cellular protein modification process
7	GO:0071369	cellular response to ethylene stimulus	191	30	GO:0032870, GO:0009723	cellular response to hormone stimulus, response to ethylene
7	GO:0071732	cellular response to nitric oxide	30	30	GO:1902170, GO:0071731, GO:0071241, GO:0034614	cellular response to reactive nitrogen species, response to nitric oxide, cellular response to inorganic substance, cellular response to reactive oxygen species
9	GO:0009225	nucleotide-sugar metabolic process	84	30	GO:1901135, GO:0009117	carbohydrate derivative metabolic process, nucleotide metabolic process
4	GO:0003006	developmental process involved in reproduction	4141	30	GO:0022414, GO:0032502	reproductive process, developmental process
9	GO:0016120	carotene biosynthetic process	29	29	GO:0046246, GO:0016119	terpene biosynthetic process, carotene metabolic process
11	GO:0042991	transcription factor import into nucleus	29	29	GO:0006606	protein import into nucleus
9	GO:0009228	thiamine biosynthetic process	29	29	GO:0042724, GO:0006772	thiamine-containing compound biosynthetic process, thiamine metabolic process
9	GO:2000022	regulation of jasmonic acid mediated signaling pathway	29	29	GO:0009867, GO:0009966	jasmonic acid mediated signaling pathway, regulation of signal transduction
9	GO:0019853	L-ascorbic acid biosynthetic process	30	29	GO:0046394, GO:0046364, GO:0019852, GO:0042364	carboxylic acid biosynthetic process, monosaccharide biosynthetic process, L-ascorbic acid metabolic process, water-soluble vitamin biosynthetic process
15	GO:0006120	mitochondrial electron transport, NADH to ubiquinone	29	29	GO:0042775, GO:0022904	mitochondrial ATP synthesis coupled electron transport, respiratory electron transport chain
8	GO:0032957	inositol trisphosphate metabolic process	32	29	GO:0043647	inositol phosphate metabolic process
6	GO:0009959	negative gravitropism	29	29	GO:0009630	gravitropism
7	GO:0046835	carbohydrate phosphorylation	35	29	GO:0016310, GO:0044262	phosphorylation, cellular carbohydrate metabolic process
8	GO:0045489	pectin biosynthetic process	71	29	GO:0045488, GO:0000271	pectin metabolic process, polysaccharide biosynthetic process
6	GO:0010555	response to mannitol	32	29	GO:0009743	response to carbohydrate
13	GO:0015986	ATP synthesis coupled proton transport	36	29	GO:0015985, GO:0006754	energy coupled proton transport, down electrochemical gradient, ATP biosynthetic process
12	GO:0019676	ammonia assimilation cycle	29	29	GO:0006541, GO:0006536	glutamine metabolic process, glutamate metabolic process
11	GO:0031507	heterochromatin assembly	32	29	GO:0031497, GO:0070828, GO:0006338	chromatin assembly, heterochromatin organization, chromatin remodeling
10	GO:0010204	defense response signaling pathway, resistance gene-independent	28	28	GO:0007165, GO:0002218	signal transduction, activation of innate immune response
4	GO:0033554	cellular response to stress	2378	28	GO:0006950, GO:0051716	response to stress, cellular response to stimulus
6	GO:0033500	carbohydrate homeostasis	47	28	GO:0048878	chemical homeostasis
7	GO:0009772	photosynthetic electron transport in photosystem II	28	28	GO:0009767	photosynthetic electron transport chain
9	GO:0055075	potassium ion homeostasis	43	28	GO:0055067, GO:0055065	monovalent inorganic cation homeostasis, metal ion homeostasis
8	GO:0046394	carboxylic acid biosynthetic process	1967	28	GO:0019752, GO:0016053	carboxylic acid metabolic process, organic acid biosynthetic process
6	GO:0006461	protein complex assembly	1262	28	GO:0070271, GO:0065003, GO:0071822	protein complex biogenesis, macromolecular complex assembly, protein complex subunit organization
14	GO:0080147	root hair cell development	509	28	GO:0048765, GO:0048468	root hair cell differentiation, cell development
6	GO:0006325	chromatin organization	976	28	GO:0051276	chromosome organization
6	GO:0010044	response to aluminum ion	28	28	GO:0010038	response to metal ion
6	GO:0045787	positive regulation of cell cycle	42	28	GO:0048522, GO:0051726, GO:0007049	positive regulation of cellular process, regulation of cell cycle, cell cycle
11	GO:0010417	glucuronoxylan biosynthetic process	28	28	GO:0010413, GO:0045492	glucuronoxylan metabolic process, xylan biosynthetic process
12	GO:0030433	ER-associated ubiquitin-dependent protein catabolic process	28	28	GO:0043161	proteasome-mediated ubiquitin-dependent protein catabolic process
5	GO:0010212	response to ionizing radiation	152	28	GO:0009314	response to radiation
6	GO:0007231	osmosensory signaling pathway	28	28	GO:0071470, GO:0007165	cellular response to osmotic stress, signal transduction
9	GO:0015700	arsenite transport	27	27	GO:0015698	inorganic anion transport
9	GO:0019408	dolichol biosynthetic process	27	27	GO:0019348, GO:0016094	dolichol metabolic process, polyprenol biosynthetic process
8	GO:0010189	vitamin E biosynthetic process	27	27	GO:0042360, GO:0042362, GO:0018130, GO:1901362	vitamin E metabolic process, fat-soluble vitamin biosynthetic process, heterocycle biosynthetic process, organic cyclic compound biosynthetic process
7	GO:0009746	response to hexose	392	27	GO:0034284	response to monosaccharide
4	GO:0050793	regulation of developmental process	1909	27	GO:0032502, GO:0050789	developmental process, regulation of biological process
8	GO:0009691	cytokinin biosynthetic process	27	27	GO:0009690, GO:0044249, GO:0042446	cytokinin metabolic process, cellular biosynthetic process, hormone biosynthetic process
10	GO:0080156	mitochondrial mRNA modification	27	27	GO:0016556, GO:1900864	mRNA modification, mitochondrial RNA modification
5	GO:0046148	pigment biosynthetic process	687	27	GO:0044711, GO:0042440	single-organism biosynthetic process, pigment metabolic process
7	GO:0019932	second-messenger-mediated signaling	124	27	GO:0035556	intracellular signal transduction
11	GO:0009920	cell plate formation involved in plant-type cell wall biogenesis	27	27	GO:0009832, GO:0007067, GO:0000919	plant-type cell wall biogenesis, mitotic nuclear division, cell plate assembly
7	GO:0010016	shoot system morphogenesis	887	27	GO:0009653, GO:0048367	anatomical structure morphogenesis, shoot system development
10	GO:0015693	magnesium ion transport	27	27	GO:0070838	divalent metal ion transport
10	GO:0016575	histone deacetylation	41	27	GO:0016570, GO:0006476	histone modification, protein deacetylation
10	GO:0010105	negative regulation of ethylene-activated signaling pathway	27	27	GO:0010104, GO:0070298, GO:0009873	regulation of ethylene-activated signaling pathway, negative regulation of phosphorelay signal transduction system, ethylene-activated signaling pathway
11	GO:0016123	xanthophyll biosynthetic process	26	26	GO:0016117, GO:0016122	carotenoid biosynthetic process, xanthophyll metabolic process
10	GO:0006874	cellular calcium ion homeostasis	44	26	GO:0006875, GO:0055074, GO:0072503	cellular metal ion homeostasis, calcium ion homeostasis, cellular divalent inorganic cation homeostasis
7	GO:0016998	cell wall macromolecule catabolic process	26	26	GO:0044248, GO:0044036	cellular catabolic process, cell wall macromolecule metabolic process
6	GO:0009765	photosynthesis, light harvesting	65	26	GO:0006091, GO:0019684	generation of precursor metabolites and energy, photosynthesis, light reaction
12	GO:0006571	tyrosine biosynthetic process	26	26	GO:0009095, GO:1901607, GO:0006570	aromatic amino acid family biosynthetic process, prephenate pathway, alpha-amino acid biosynthetic process, tyrosine metabolic process
7	GO:0032922	circadian regulation of gene expression	26	26	GO:0007623, GO:0010468, GO:0044707	circadian rhythm, regulation of gene expression, single-multicellular organism process
6	GO:0010109	regulation of photosynthesis	101	26	GO:0031323, GO:0015979	regulation of cellular metabolic process, photosynthesis
8	GO:0009903	chloroplast avoidance movement	26	26	GO:0009902	chloroplast relocation
9	GO:0035335	peptidyl-tyrosine dephosphorylation	26	26	GO:0006470	protein dephosphorylation
4	GO:0001887	selenium compound metabolic process	26	26	GO:0044237	cellular metabolic process
11	GO:0032875	regulation of DNA endoreduplication	42	26	GO:0042023, GO:0090329, GO:0010564	DNA endoreduplication, regulation of DNA-dependent DNA replication, regulation of cell cycle process
10	GO:0019593	mannitol biosynthetic process	26	26	GO:0019406, GO:0019594	hexitol biosynthetic process, mannitol metabolic process
7	GO:0045088	regulation of innate immune response	618	26	GO:0045087, GO:0050776, GO:0031347	innate immune response, regulation of immune response, regulation of defense response
7	GO:0071365	cellular response to auxin stimulus	236	26	GO:0032870, GO:0009733	cellular response to hormone stimulus, response to auxin
9	GO:0006896	Golgi to vacuole transport	26	26	GO:0007034, GO:0006892, GO:0016482	vacuolar transport, post-Golgi vesicle-mediated transport, cytoplasmic transport
7	GO:0009641	shade avoidance	26	26	GO:0009639	response to red or far red light
11	GO:0070588	calcium ion transmembrane transport	25	25	GO:0034220, GO:0006816	ion transmembrane transport, calcium ion transport
9	GO:0072330	monocarboxylic acid biosynthetic process	938	25	GO:0046394, GO:0032787	carboxylic acid biosynthetic process, monocarboxylic acid metabolic process
6	GO:0045333	cellular respiration	281	25	GO:0015980	energy derivation by oxidation of organic compounds
2	GO:0032502	developmental process	8051	25	GO:0008150	biological_process
8	GO:0009647	skotomorphogenesis	25	25	GO:0009646, GO:0009791	response to absence of light, post-embryonic development
5	GO:0060359	response to ammonium ion	25	25	GO:1901698	response to nitrogen compound
12	GO:0000373	Group II intron splicing	25	25	GO:0000377	RNA splicing, via transesterification reactions with bulged adenosine as nucleophile
9	GO:0055062	phosphate ion homeostasis	44	25	GO:0072506	trivalent inorganic anion homeostasis
9	GO:0050821	protein stabilization	25	25	GO:0031647	regulation of protein stability
9	GO:0006904	vesicle docking involved in exocytosis	25	25	GO:0048278, GO:0006887	vesicle docking, exocytosis
4	GO:0006808	regulation of nitrogen utilization	25	25	GO:0019740, GO:0050789	nitrogen utilization, regulation of biological process
12	GO:0000478	endonucleolytic cleavage involved in rRNA processing	32	25	GO:0000469, GO:0090502	cleavage involved in rRNA processing, RNA phosphodiester bond hydrolysis, endonucleolytic
6	GO:0010497	plasmodesmata-mediated intercellular transport	25	25	GO:0010496	intercellular transport
6	GO:0010019	chloroplast-nucleus signaling pathway	25	25	GO:0007165	signal transduction
15	GO:0080060	integument development	25	25	GO:0048481, GO:0003006, GO:0009888	ovule development, developmental process involved in reproduction, tissue development
9	GO:0016441	posttranscriptional gene silencing	542	25	GO:0016458, GO:0010608, GO:0040029	gene silencing, posttranscriptional regulation of gene expression, regulation of gene expression, epigenetic
5	GO:0001558	regulation of cell growth	223	25	GO:0050794, GO:0051128, GO:0040008, GO:0016049	regulation of cellular process, regulation of cellular component organization, regulation of growth, cell growth
9	GO:0031425	chloroplast RNA processing	36	24	GO:0006396	RNA processing
9	GO:0070646	protein modification by small protein removal	418	24	GO:0070647	protein modification by small protein conjugation or removal
10	GO:0008295	spermidine biosynthetic process	24	24	GO:0008216, GO:0006596	spermidine metabolic process, polyamine biosynthetic process
8	GO:0046488	phosphatidylinositol metabolic process	186	24	GO:0006650	glycerophospholipid metabolic process
6	GO:0009833	primary cell wall biogenesis	24	24	GO:0009832	plant-type cell wall biogenesis
9	GO:0006284	base-excision repair	26	24	GO:0006281	DNA repair
4	GO:1901135	carbohydrate derivative metabolic process	2741	24	GO:0071704	organic substance metabolic process
8	GO:0009704	de-etiolation	24	24	GO:0009416, GO:0009640	response to light stimulus, photomorphogenesis
6	GO:0007000	nucleolus organization	25	24	GO:0006997	nucleus organization
10	GO:0010587	miRNA catabolic process	24	24	GO:0034661, GO:0010586	ncRNA catabolic process, miRNA metabolic process
10	GO:0009069	serine family amino acid metabolic process	520	24	GO:1901605	alpha-amino acid metabolic process
9	GO:1901605	alpha-amino acid metabolic process	1199	24	GO:0006520	cellular amino acid metabolic process
7	GO:0009729	detection of brassinosteroid stimulus	24	24	GO:0009741, GO:0009720	response to brassinosteroid, detection of hormone stimulus
8	GO:0010588	cotyledon vascular tissue pattern formation	24	24	GO:0010051	xylem and phloem pattern formation
5	GO:0005976	polysaccharide metabolic process	1710	24	GO:0043170, GO:0005975	macromolecule metabolic process, carbohydrate metabolic process
7	GO:0009690	cytokinin metabolic process	52	23	GO:0034754, GO:0009308, GO:0046483, GO:0006725	cellular hormone metabolic process, amine metabolic process, heterocycle metabolic process, cellular aromatic compound metabolic process
9	GO:2000031	regulation of salicylic acid mediated signaling pathway	28	23	GO:0009863, GO:0009966	salicylic acid mediated signaling pathway, regulation of signal transduction
11	GO:0071805	potassium ion transmembrane transport	82	23	GO:0071804, GO:0034220	cellular potassium ion transport, ion transmembrane transport
12	GO:0051568	histone H3-K4 methylation	25	23	GO:0034968	histone lysine methylation
5	GO:0009649	entrainment of circadian clock	42	23	GO:0009605, GO:0042752	response to external stimulus, regulation of circadian rhythm
6	GO:0060548	negative regulation of cell death	282	23	GO:0010941, GO:0008219, GO:0048523	regulation of cell death, cell death, negative regulation of cellular process
5	GO:0007018	microtubule-based movement	23	23	GO:0006928, GO:0007017	cellular component movement, microtubule-based process
9	GO:0019632	shikimate metabolic process	43	23	GO:1901615, GO:0032787	organic hydroxy compound metabolic process, monocarboxylic acid metabolic process
5	GO:0006732	coenzyme metabolic process	895	23	GO:0051186	cofactor metabolic process
8	GO:0010215	cellulose microfibril organization	23	23	GO:0030198, GO:0071668	extracellular matrix organization, plant-type cell wall assembly
6	GO:0090351	seedling development	593	23	GO:0009791	post-embryonic development
6	GO:0006662	glycerol ether metabolic process	23	23	GO:0018904	ether metabolic process
10	GO:0045038	protein import into chloroplast thylakoid membrane	23	23	GO:0045036, GO:0044743, GO:0006612	protein targeting to chloroplast, intracellular protein transmembrane import, protein targeting to membrane
9	GO:0010205	photoinhibition	23	23	GO:0009767, GO:0009644, GO:0043155	photosynthetic electron transport chain, response to high light intensity, negative regulation of photosynthesis, light reaction
11	GO:0048283	indeterminate inflorescence morphogenesis	23	23	GO:0048281	inflorescence morphogenesis
5	GO:0048523	negative regulation of cellular process	1561	23	GO:0050794, GO:0048519, GO:0009987	regulation of cellular process, negative regulation of biological process, cellular process
7	GO:0009961	response to 1-aminocyclopropane-1-carboxylic acid	23	23	GO:0043200	response to amino acid
9	GO:0008272	sulfate transport	33	23	GO:0015698, GO:0072348	inorganic anion transport, sulfur compound transport
10	GO:0043631	RNA polyadenylation	56	22	GO:0031123	RNA 3'-end processing
9	GO:0006108	malate metabolic process	22	22	GO:0043648	dicarboxylic acid metabolic process
7	GO:0006073	cellular glucan metabolic process	1059	22	GO:0044042, GO:0044264	glucan metabolic process, cellular polysaccharide metabolic process
7	GO:2000112	regulation of cellular macromolecule biosynthetic process	2866	22	GO:0031326, GO:0034645, GO:0010556	regulation of cellular biosynthetic process, cellular macromolecule biosynthetic process, regulation of macromolecule biosynthetic process
11	GO:0000105	histidine biosynthetic process	22	22	GO:0019438, GO:0006547, GO:0018130, GO:1901607, GO:1901362	aromatic compound biosynthetic process, histidine metabolic process, heterocycle biosynthetic process, alpha-amino acid biosynthetic process, organic cyclic compound biosynthetic process
7	GO:0010268	brassinosteroid homeostasis	22	22	GO:0055088	lipid homeostasis
6	GO:0009642	response to light intensity	568	22	GO:0009416	response to light stimulus
5	GO:0010188	response to microbial phytotoxin	22	22	GO:0009636	response to toxic substance
5	GO:0018130	heterocycle biosynthetic process	4267	22	GO:0046483, GO:0044249	heterocycle metabolic process, cellular biosynthetic process
8	GO:0006308	DNA catabolic process	43	22	GO:0006259, GO:0034655, GO:0044265	DNA metabolic process, nucleobase-containing compound catabolic process, cellular macromolecule catabolic process
2	GO:0002376	immune system process	1535	22	GO:0008150	biological_process
8	GO:0010099	regulation of photomorphogenesis	60	22	GO:2000030, GO:0048580, GO:0009640	regulation of response to red or far red light, regulation of post-embryonic development, photomorphogenesis
3	GO:0048610	cellular process involved in reproduction	1111	22	GO:0000003, GO:0009987	reproduction, cellular process
9	GO:0006875	cellular metal ion homeostasis	154	22	GO:0030003, GO:0055065	cellular cation homeostasis, metal ion homeostasis
12	GO:0006567	threonine catabolic process	22	22	GO:0006566, GO:0009068	threonine metabolic process, aspartate family amino acid catabolic process
8	GO:0010236	plastoquinone biosynthetic process	22	22	GO:1901663	quinone biosynthetic process
10	GO:0009969	xyloglucan biosynthetic process	22	22	GO:0010411, GO:0009250	xyloglucan metabolic process, glucan biosynthetic process
4	GO:0006091	generation of precursor metabolites and energy	1340	22	GO:0044237	cellular metabolic process
7	GO:0031540	regulation of anthocyanin biosynthetic process	22	22	GO:0009718, GO:0031537, GO:0009962	anthocyanin-containing compound biosynthetic process, regulation of anthocyanin metabolic process, regulation of flavonoid biosynthetic process
8	GO:0017004	cytochrome complex assembly	46	22	GO:0043623	cellular protein complex assembly
11	GO:0009938	negative regulation of gibberellic acid mediated signaling pathway	22	22	GO:0009740, GO:0009937, GO:0009968	gibberellic acid mediated signaling pathway, regulation of gibberellic acid mediated signaling pathway, negative regulation of signal transduction
9	GO:0005992	trehalose biosynthetic process	22	22	GO:0046351, GO:0005991	disaccharide biosynthetic process, trehalose metabolic process
7	GO:0080005	photosystem stoichiometry adjustment	22	22	GO:0010109	regulation of photosynthesis
8	GO:0043617	cellular response to sucrose starvation	22	22	GO:0009267	cellular response to starvation
9	GO:0010161	red light signaling pathway	22	22	GO:0010017, GO:0071491	red or far-red light signaling pathway, cellular response to red light
9	GO:0046854	phosphatidylinositol phosphorylation	22	22	GO:0046488, GO:0046834	phosphatidylinositol metabolic process, lipid phosphorylation
11	GO:0048497	maintenance of floral organ identity	22	22	GO:0048437, GO:0048496	floral organ development, maintenance of organ identity
9	GO:0090503	RNA phosphodiester bond hydrolysis, exonucleolytic	22	22	GO:0090501	RNA phosphodiester bond hydrolysis
4	GO:0048609	multicellular organismal reproductive process	821	22	GO:0032504, GO:0022414	multicellular organism reproduction, reproductive process
6	GO:0006109	regulation of carbohydrate metabolic process	82	22	GO:0080090, GO:0005975	regulation of primary metabolic process, carbohydrate metabolic process
8	GO:0070647	protein modification by small protein conjugation or removal	879	22	GO:0006464	cellular protein modification process
10	GO:0032508	DNA duplex unwinding	40	21	GO:0032392	DNA geometric change
9	GO:0015770	sucrose transport	26	21	GO:0015766	disaccharide transport
5	GO:2000026	regulation of multicellular organismal development	1520	21	GO:0007275, GO:0051239, GO:0050793	multicellular organismal development, regulation of multicellular organismal process, regulation of developmental process
11	GO:0010289	homogalacturonan biosynthetic process	21	21	GO:0052325, GO:0010394	cell wall pectin biosynthetic process, homogalacturonan metabolic process
3	GO:0071554	cell wall organization or biogenesis	1698	21	GO:0009987	cellular process
7	GO:0016045	detection of bacterium	21	21	GO:0098543, GO:0009617	detection of other organism, response to bacterium
11	GO:0006563	L-serine metabolic process	46	21	GO:0009069	serine family amino acid metabolic process
8	GO:0009231	riboflavin biosynthetic process	21	21	GO:0006771, GO:0042727, GO:0042364	riboflavin metabolic process, flavin-containing compound biosynthetic process, water-soluble vitamin biosynthetic process
17	GO:0032851	positive regulation of Rab GTPase activity	21	21	GO:0032320, GO:0032313	positive regulation of Ras GTPase activity, regulation of Rab GTPase activity
10	GO:0015867	ATP transport	21	21	GO:0051503, GO:0015868, GO:0015858, GO:0015711	adenine nucleotide transport, purine ribonucleotide transport, nucleoside transport, organic anion transport
9	GO:0001522	pseudouridine synthesis	21	21	GO:0009451	RNA modification
9	GO:0006473	protein acetylation	102	21	GO:0043543	protein acylation
12	GO:0006754	ATP biosynthetic process	57	21	GO:0009152, GO:0046129, GO:0046034, GO:0009168, GO:0009206	purine ribonucleotide biosynthetic process, purine ribonucleoside biosynthetic process, ATP metabolic process, purine ribonucleoside monophosphate biosynthetic process, purine ribonucleoside triphosphate biosynthetic process
6	GO:0009648	photoperiodism	345	21	GO:0009416	response to light stimulus
4	GO:0019222	regulation of metabolic process	4859	21	GO:0050789, GO:0008152	regulation of biological process, metabolic process
11	GO:0010216	maintenance of DNA methylation	21	21	GO:0006259, GO:0006306	DNA metabolic process, DNA methylation
8	GO:0048528	post-embryonic root development	325	21	GO:0048569, GO:0009791, GO:0048364	post-embryonic organ development, post-embryonic development, root development
7	GO:0050994	regulation of lipid catabolic process	28	21	GO:0016042, GO:0009894, GO:0019216	lipid catabolic process, regulation of catabolic process, regulation of lipid metabolic process
11	GO:0030497	fatty acid elongation	21	21	GO:0006633	fatty acid biosynthetic process
11	GO:2000034	regulation of seed maturation	65	21	GO:0010431, GO:0080050	seed maturation, regulation of seed development
9	GO:0001731	formation of translation preinitiation complex	21	21	GO:0006413, GO:0022618	translational initiation, ribonucleoprotein complex assembly
9	GO:0010223	secondary shoot formation	25	21	GO:0010346, GO:0001763	shoot axis formation, morphogenesis of a branching structure
8	GO:0010148	transpiration	21	21	GO:0006833	water transport
10	GO:0015691	cadmium ion transport	26	21	GO:0000041, GO:0070838	transition metal ion transport, divalent metal ion transport
2	GO:0051704	multi-organism process	3497	20	GO:0008150	biological_process
7	GO:1900140	regulation of seedling development	211	20	GO:0090351, GO:0048580	seedling development, regulation of post-embryonic development
12	GO:0048838	release of seed from dormancy	20	20	GO:0010162, GO:0097438	seed dormancy process, exit from dormancy
11	GO:0006536	glutamate metabolic process	61	20	GO:0043648, GO:0009064	dicarboxylic acid metabolic process, glutamine family amino acid metabolic process
7	GO:0048831	regulation of shoot system development	702	20	GO:0048367, GO:2000026	shoot system development, regulation of multicellular organismal development
10	GO:0006221	pyrimidine nucleotide biosynthetic process	274	20	GO:0009165, GO:0072528, GO:0006220	nucleotide biosynthetic process, pyrimidine-containing compound biosynthetic process, pyrimidine nucleotide metabolic process
10	GO:0009423	chorismate biosynthetic process	20	20	GO:0043650, GO:0046417	dicarboxylic acid biosynthetic process, chorismate metabolic process
8	GO:0006887	exocytosis	48	20	GO:0016192, GO:0032940	vesicle-mediated transport, secretion by cell
5	GO:0007005	mitochondrion organization	212	20	GO:0006996	organelle organization
8	GO:0006890	retrograde vesicle-mediated transport, Golgi to ER	20	20	GO:0048193	Golgi vesicle transport
11	GO:0006751	glutathione catabolic process	20	20	GO:0006749, GO:0043171, GO:0044273, GO:0042219	glutathione metabolic process, peptide catabolic process, sulfur compound catabolic process, cellular modified amino acid catabolic process
10	GO:0033587	shikimate biosynthetic process	20	20	GO:0019632, GO:1901617, GO:0072330	shikimate metabolic process, organic hydroxy compound biosynthetic process, monocarboxylic acid biosynthetic process
5	GO:0080119	ER body organization	20	20	GO:0006996	organelle organization
10	GO:0006829	zinc ion transport	22	20	GO:0000041	transition metal ion transport
7	GO:0010629	negative regulation of gene expression	1185	20	GO:0010605, GO:0010467, GO:0010468	negative regulation of macromolecule metabolic process, gene expression, regulation of gene expression
10	GO:0015786	UDP-glucose transport	20	20	GO:0015781, GO:0015711	pyrimidine nucleotide-sugar transport, organic anion transport
5	GO:0042753	positive regulation of circadian rhythm	20	20	GO:0007623, GO:0048518, GO:0042752	circadian rhythm, positive regulation of biological process, regulation of circadian rhythm
10	GO:0072661	protein targeting to plasma membrane	20	20	GO:0090002, GO:0006612	establishment of protein localization to plasma membrane, protein targeting to membrane
5	GO:0012501	programmed cell death	799	20	GO:0008219	cell death
8	GO:0042147	retrograde transport, endosome to Golgi	20	20	GO:0016192, GO:0016197	vesicle-mediated transport, endosomal transport
8	GO:0042814	monopolar cell growth	21	20	GO:0009826	unidimensional cell growth
9	GO:0030041	actin filament polymerization	308	20	GO:0008154, GO:0051258	actin polymerization or depolymerization, protein polymerization
5	GO:0033993	response to lipid	1721	20	GO:0010033	response to organic substance
5	GO:0051049	regulation of transport	366	20	GO:0006810, GO:0032879	transport, regulation of localization
7	GO:0042176	regulation of protein catabolic process	34	20	GO:0051246, GO:0009894, GO:0030163	regulation of protein metabolic process, regulation of catabolic process, protein catabolic process
6	GO:0009808	lignin metabolic process	113	20	GO:0009698	phenylpropanoid metabolic process
8	GO:0019827	stem cell maintenance	141	19	GO:0044767, GO:0045596, GO:0048864, GO:0044707	single-organism developmental process, negative regulation of cell differentiation, stem cell development, single-multicellular organism process
7	GO:0043153	entrainment of circadian clock by photoperiod	19	19	GO:0009648, GO:0009649	photoperiodism, entrainment of circadian clock
8	GO:0009904	chloroplast accumulation movement	19	19	GO:0009902	chloroplast relocation
5	GO:0090332	stomatal closure	50	19	GO:0010118	stomatal movement
9	GO:0006265	DNA topological change	19	19	GO:0071103	DNA conformation change
4	GO:0006793	phosphorus metabolic process	5481	19	GO:0044237	cellular metabolic process
6	GO:0006809	nitric oxide biosynthetic process	19	19	GO:0044271, GO:0046209	cellular nitrogen compound biosynthetic process, nitric oxide metabolic process
12	GO:2000033	regulation of seed dormancy process	33	19	GO:0010162, GO:2000034	seed dormancy process, regulation of seed maturation
7	GO:0010233	phloem transport	31	19	GO:0010232	vascular transport
13	GO:0002098	tRNA wobble uridine modification	19	19	GO:0002097	tRNA wobble base modification
11	GO:0048359	mucilage metabolic process involved in seed coat development	32	19	GO:0048610, GO:0010191, GO:0010214	cellular process involved in reproduction, mucilage metabolic process, seed coat development
8	GO:0035436	triose phosphate transmembrane transport	19	19	GO:0055085, GO:0015717	transmembrane transport, triose phosphate transport
11	GO:0035434	copper ion transmembrane transport	24	19	GO:0034220, GO:0006825	ion transmembrane transport, copper ion transport
10	GO:0009864	induced systemic resistance, jasmonic acid mediated signaling pathway	19	19	GO:0009867, GO:0009682, GO:0002252, GO:0002218	jasmonic acid mediated signaling pathway, induced systemic resistance, immune effector process, activation of innate immune response
9	GO:0006821	chloride transport	24	19	GO:0015698	inorganic anion transport
10	GO:0010078	maintenance of root meristem identity	19	19	GO:0010015, GO:0010074	root morphogenesis, maintenance of meristem identity
9	GO:0010112	regulation of systemic acquired resistance	29	19	GO:0045088, GO:0002831, GO:0032101, GO:0043900, GO:0009627	regulation of innate immune response, regulation of response to biotic stimulus, regulation of response to external stimulus, regulation of multi-organism process, systemic acquired resistance
9	GO:0006298	mismatch repair	29	19	GO:0006281	DNA repair
11	GO:0006268	DNA unwinding involved in DNA replication	19	19	GO:0032508, GO:0006261	DNA duplex unwinding, DNA-dependent DNA replication
7	GO:0010196	nonphotochemical quenching	19	19	GO:1990066	energy quenching
9	GO:0010190	cytochrome b6f complex assembly	19	19	GO:0017004	cytochrome complex assembly
10	GO:0030643	cellular phosphate ion homeostasis	19	19	GO:0055062, GO:0072502	phosphate ion homeostasis, cellular trivalent inorganic anion homeostasis
8	GO:0030148	sphingolipid biosynthetic process	67	19	GO:0046467, GO:1901566, GO:0006665	membrane lipid biosynthetic process, organonitrogen compound biosynthetic process, sphingolipid metabolic process
6	GO:0010021	amylopectin biosynthetic process	19	19	GO:0009059, GO:2000896, GO:1901137	macromolecule biosynthetic process, amylopectin metabolic process, carbohydrate derivative biosynthetic process
12	GO:0015713	phosphoglycerate transport	19	19	GO:0042873, GO:0015748, GO:1901264	aldonate transport, organophosphate ester transport, carbohydrate derivative transport
10	GO:0000919	cell plate assembly	46	19	GO:0022607, GO:0000911, GO:1902410	cellular component assembly, cytokinesis by cell plate formation, mitotic cytokinetic process
8	GO:0005985	sucrose metabolic process	95	19	GO:0005984	disaccharide metabolic process
9	GO:0033306	phytol metabolic process	19	19	GO:0016101, GO:0034308	diterpenoid metabolic process, primary alcohol metabolic process
6	GO:0042594	response to starvation	504	19	GO:0031667, GO:0006950	response to nutrient levels, response to stress
12	GO:0006559	L-phenylalanine catabolic process	18	18	GO:1902222, GO:0009074, GO:0006558	erythrose 4-phosphate/phosphoenolpyruvate family amino acid catabolic process, aromatic amino acid family catabolic process, L-phenylalanine metabolic process
13	GO:0009089	lysine biosynthetic process via diaminopimelate	18	18	GO:0046451, GO:0009085	diaminopimelate metabolic process, lysine biosynthetic process
9	GO:0090436	leaf pavement cell development	18	18	GO:0048366, GO:0048468	leaf development, cell development
10	GO:0009957	epidermal cell fate specification	22	18	GO:0009913, GO:0001708	epidermal cell differentiation, cell fate specification
13	GO:0045736	negative regulation of cyclin-dependent protein serine/threonine kinase activity	18	18	GO:0071901, GO:0000079, GO:0045786	negative regulation of protein serine/threonine kinase activity, regulation of cyclin-dependent protein serine/threonine kinase activity, negative regulation of cell cycle
11	GO:0042787	protein ubiquitination involved in ubiquitin-dependent protein catabolic process	18	18	GO:0016567, GO:0006511	protein ubiquitination, ubiquitin-dependent protein catabolic process
8	GO:0060919	auxin influx	18	18	GO:0060918	auxin transport
4	GO:0010098	suspensor development	18	18	GO:0048856	anatomical structure development
8	GO:0006000	fructose metabolic process	18	18	GO:0019318	hexose metabolic process
10	GO:0006828	manganese ion transport	26	18	GO:0000041	transition metal ion transport
6	GO:0006723	cuticle hydrocarbon biosynthetic process	18	18	GO:0009058, GO:0042335	biosynthetic process, cuticle development
3	GO:0009607	response to biotic stimulus	2632	18	GO:0050896	response to stimulus
6	GO:0009662	etioplast organization	18	18	GO:0009657	plastid organization
5	GO:0010038	response to metal ion	1535	18	GO:0010035	response to inorganic substance
12	GO:0010617	circadian regulation of calcium ion oscillation	18	18	GO:0007623, GO:0051480	circadian rhythm, cytosolic calcium ion homeostasis
4	GO:0035265	organ growth	30	18	GO:0040007, GO:0044707	growth, single-multicellular organism process
11	GO:0046827	positive regulation of protein export from nucleus	18	18	GO:0090316, GO:0046825, GO:0046824, GO:0006611	positive regulation of intracellular protein transport, regulation of protein export from nucleus, positive regulation of nucleocytoplasmic transport, protein export from nucleus
8	GO:0042372	phylloquinone biosynthetic process	18	18	GO:1901663, GO:0042374	quinone biosynthetic process, phylloquinone metabolic process
11	GO:0010262	somatic embryogenesis	18	18	GO:0009793	embryo development ending in seed dormancy
13	GO:0031935	regulation of chromatin silencing	21	18	GO:0060968, GO:0006342, GO:0006355	regulation of gene silencing, chromatin silencing, regulation of transcription, DNA-templated
6	GO:0090342	regulation of cell aging	18	18	GO:0050794, GO:0050793, GO:0007569	regulation of cellular process, regulation of developmental process, cell aging
8	GO:0032544	plastid translation	18	18	GO:0044711, GO:1902589, GO:0009657, GO:0006412	single-organism biosynthetic process, single-organism organelle organization, plastid organization, translation
12	GO:0009094	L-phenylalanine biosynthetic process	18	18	GO:1902223, GO:0009095, GO:0006558	erythrose 4-phosphate/phosphoenolpyruvate family amino acid biosynthetic process, aromatic amino acid family biosynthetic process, prephenate pathway, L-phenylalanine metabolic process
13	GO:0031053	primary miRNA processing	18	18	GO:0034470, GO:0035196	ncRNA processing, production of miRNAs involved in gene silencing by miRNA
9	GO:0010380	regulation of chlorophyll biosynthetic process	28	18	GO:0090056, GO:1901463, GO:0015995	regulation of chlorophyll metabolic process, regulation of tetrapyrrole biosynthetic process, chlorophyll biosynthetic process
9	GO:0043044	ATP-dependent chromatin remodeling	18	18	GO:0006338	chromatin remodeling
9	GO:0006102	isocitrate metabolic process	17	17	GO:0072350	tricarboxylic acid metabolic process
8	GO:0007140	male meiosis	26	17	GO:0007126	meiotic nuclear division
7	GO:0009956	radial pattern formation	48	17	GO:0003002	regionalization
8	GO:0034484	raffinose catabolic process	17	17	GO:0009313, GO:0033530	oligosaccharide catabolic process, raffinose metabolic process
9	GO:2000024	regulation of leaf development	27	17	GO:0048366, GO:0048831	leaf development, regulation of shoot system development
12	GO:0010163	high-affinity potassium ion import	17	17	GO:0071805	potassium ion transmembrane transport
8	GO:0015780	nucleotide-sugar transport	43	17	GO:1901264, GO:0006862	carbohydrate derivative transport, nucleotide transport
7	GO:0015994	chlorophyll metabolic process	473	17	GO:0006778	porphyrin-containing compound metabolic process
5	GO:0043447	alkane biosynthetic process	17	17	GO:0044711, GO:1901576, GO:0043446, GO:0044249	single-organism biosynthetic process, organic substance biosynthetic process, cellular alkane metabolic process, cellular biosynthetic process
10	GO:0006491	N-glycan processing	17	17	GO:0009311, GO:0006487	oligosaccharide metabolic process, protein N-linked glycosylation
10	GO:0010582	floral meristem determinacy	17	17	GO:0010022, GO:0044702, GO:0009908, GO:0003006	meristem determinacy, single organism reproductive process, flower development, developmental process involved in reproduction
10	GO:0006777	Mo-molybdopterin cofactor biosynthetic process	17	17	GO:0009108, GO:0019720, GO:0032324, GO:0019538	coenzyme biosynthetic process, Mo-molybdopterin cofactor metabolic process, molybdopterin cofactor biosynthetic process, protein metabolic process
6	GO:0015716	organic phosphonate transport	17	17	GO:0044765, GO:0071702	single-organism transport, organic substance transport
6	GO:0015748	organophosphate ester transport	202	17	GO:0044765, GO:0071702	single-organism transport, organic substance transport
6	GO:0043157	response to cation stress	17	17	GO:0009651	response to salt stress
8	GO:0000082	G1/S transition of mitotic cell cycle	17	17	GO:0044843, GO:0044772	cell cycle G1/S phase transition, mitotic cell cycle phase transition
10	GO:1901928	cadinene biosynthetic process	17	17	GO:1901926, GO:1901362, GO:0051762	cadinene metabolic process, organic cyclic compound biosynthetic process, sesquiterpene biosynthetic process
5	GO:0014070	response to organic cyclic compound	1356	17	GO:0010033	response to organic substance
10	GO:1901606	alpha-amino acid catabolic process	305	17	GO:1901605, GO:0009063	alpha-amino acid metabolic process, cellular amino acid catabolic process
7	GO:0007034	vacuolar transport	271	17	GO:1902582	single-organism intracellular transport
15	GO:0006123	mitochondrial electron transport, cytochrome c to oxygen	17	17	GO:0042775, GO:0022904	mitochondrial ATP synthesis coupled electron transport, respiratory electron transport chain
8	GO:0007205	protein kinase C-activating G-protein coupled receptor signaling pathway	17	17	GO:0007186	G-protein coupled receptor signaling pathway
9	GO:0010271	regulation of chlorophyll catabolic process	17	17	GO:0090056, GO:0015996, GO:1901404	regulation of chlorophyll metabolic process, chlorophyll catabolic process, regulation of tetrapyrrole catabolic process
6	GO:0009886	post-embryonic morphogenesis	819	17	GO:0009653, GO:0009791	anatomical structure morphogenesis, post-embryonic development
12	GO:0000462	maturation of SSU-rRNA from tricistronic rRNA transcript (SSU-rRNA, 5.8S rRNA, LSU-rRNA)	22	17	GO:0030490	maturation of SSU-rRNA
11	GO:0009107	lipoate biosynthetic process	17	17	GO:0009108, GO:0006633, GO:0009106, GO:0044272, GO:0018130, GO:1901362	coenzyme biosynthetic process, fatty acid biosynthetic process, lipoate metabolic process, sulfur compound biosynthetic process, heterocycle biosynthetic process, organic cyclic compound biosynthetic process
8	GO:0046938	phytochelatin biosynthetic process	17	17	GO:0043043, GO:0044550, GO:0046937	peptide biosynthetic process, secondary metabolite biosynthetic process, phytochelatin metabolic process
7	GO:0007186	G-protein coupled receptor signaling pathway	45	17	GO:0007166	cell surface receptor signaling pathway
12	GO:0006537	glutamate biosynthetic process	20	17	GO:0043650, GO:0009084, GO:0006536	dicarboxylic acid biosynthetic process, glutamine family amino acid biosynthetic process, glutamate metabolic process
8	GO:0019430	removal of superoxide radicals	24	17	GO:0071451, GO:0044710, GO:0044763, GO:0006801	cellular response to superoxide, single-organism metabolic process, single-organism cellular process, superoxide metabolic process
3	GO:0044700	single organism signaling	3188	17	GO:0023052, GO:0044699	signaling, single-organism process
9	GO:0005987	sucrose catabolic process	17	17	GO:0005985, GO:0046352	sucrose metabolic process, disaccharide catabolic process
10	GO:0045332	phospholipid translocation	17	17	GO:0015914, GO:0034204	phospholipid transport, lipid translocation
9	GO:0051017	actin filament bundle assembly	17	17	GO:0022607, GO:0061572	cellular component assembly, actin filament bundle organization
7	GO:0009955	adaxial/abaxial pattern specification	141	17	GO:0003002	regionalization
8	GO:0055047	generative cell mitosis	17	17	GO:0007067, GO:0022412, GO:0048232	mitotic nuclear division, cellular process involved in reproduction in multicellular organism, male gamete generation
12	GO:0080141	regulation of jasmonic acid biosynthetic process	17	17	GO:0042304, GO:0009695, GO:0080140	regulation of fatty acid biosynthetic process, jasmonic acid biosynthetic process, regulation of jasmonic acid metabolic process
9	GO:0032260	response to jasmonic acid stimulus involved in jasmonic acid and ethylene-dependent systemic resistance	20	17	GO:0009753, GO:0009861	response to jasmonic acid, jasmonic acid and ethylene-dependent systemic resistance
6	GO:0009966	regulation of signal transduction	552	16	GO:0048583, GO:0010646, GO:0023051, GO:0007165	regulation of response to stimulus, regulation of cell communication, regulation of signaling, signal transduction
11	GO:0006400	tRNA modification	56	16	GO:0008033, GO:0009451	tRNA processing, RNA modification
4	GO:0051186	cofactor metabolic process	1274	16	GO:0044237	cellular metabolic process
6	GO:0015846	polyamine transport	16	16	GO:0044765, GO:0071705, GO:0071702	single-organism transport, nitrogen compound transport, organic substance transport
6	GO:0006002	fructose 6-phosphate metabolic process	16	16	GO:1901135, GO:0006796, GO:0019637	carbohydrate derivative metabolic process, phosphate-containing compound metabolic process, organophosphate metabolic process
8	GO:0019253	reductive pentose-phosphate cycle	20	16	GO:0019685, GO:0015977	photosynthesis, dark reaction, carbon fixation
12	GO:0010071	root meristem specification	16	16	GO:0048508, GO:0044702, GO:0090421, GO:0010015, GO:0003006	embryonic meristem development, single organism reproductive process, embryonic meristem initiation, root morphogenesis, developmental process involved in reproduction
8	GO:0045490	pectin catabolic process	16	16	GO:0000272, GO:0045488	polysaccharide catabolic process, pectin metabolic process
12	GO:0009435	NAD biosynthetic process	16	16	GO:0019359, GO:0019674	nicotinamide nucleotide biosynthetic process, NAD metabolic process
6	GO:0030307	positive regulation of cell growth	21	16	GO:0045927, GO:0016049, GO:0048522, GO:0001558	positive regulation of growth, cell growth, positive regulation of cellular process, regulation of cell growth
9	GO:0046939	nucleotide phosphorylation	19	16	GO:0016310, GO:0009117	phosphorylation, nucleotide metabolic process
9	GO:0016121	carotene catabolic process	16	16	GO:0046247, GO:0016119	terpene catabolic process, carotene metabolic process
10	GO:0048575	short-day photoperiodism, flowering	24	16	GO:0048573, GO:0048572	photoperiodism, flowering, short-day photoperiodism
10	GO:0010374	stomatal complex development	288	16	GO:0090558, GO:0009791	plant epidermis development, post-embryonic development
11	GO:0016973	poly(A)+ mRNA export from nucleus	16	16	GO:0006406, GO:1902582	mRNA export from nucleus, single-organism intracellular transport
10	GO:0006506	GPI anchor biosynthetic process	18	16	GO:0006497, GO:0006505, GO:0006661, GO:0009247	protein lipidation, GPI anchor metabolic process, phosphatidylinositol biosynthetic process, glycolipid biosynthetic process
11	GO:0016124	xanthophyll catabolic process	16	16	GO:0016122, GO:0016118	xanthophyll metabolic process, carotenoid catabolic process
10	GO:0006086	acetyl-CoA biosynthetic process from pyruvate	16	16	GO:0044711, GO:0006085, GO:0006090	single-organism biosynthetic process, acetyl-CoA biosynthetic process, pyruvate metabolic process
9	GO:0009787	regulation of abscisic acid-activated signaling pathway	159	16	GO:1901419, GO:0009738, GO:0009966	regulation of response to alcohol, abscisic acid-activated signaling pathway, regulation of signal transduction
8	GO:0071486	cellular response to high light intensity	16	16	GO:0009644, GO:0071484	response to high light intensity, cellular response to light intensity
11	GO:0044030	regulation of DNA methylation	16	16	GO:0006306, GO:0051052	DNA methylation, regulation of DNA metabolic process
11	GO:0030026	cellular manganese ion homeostasis	16	16	GO:0055071, GO:0046916	manganese ion homeostasis, cellular transition metal ion homeostasis
6	GO:0010483	pollen tube reception	16	16	GO:0051703, GO:0009856	intraspecies interaction between organisms, pollination
10	GO:0010338	leaf formation	19	15	GO:0048645, GO:0009965	organ formation, leaf morphogenesis
9	GO:0048530	fruit morphogenesis	15	15	GO:0010154, GO:0003006, GO:0009886	fruit development, developmental process involved in reproduction, post-embryonic morphogenesis
4	GO:0048518	positive regulation of biological process	2068	15	GO:0008150, GO:0050789	biological_process, regulation of biological process
12	GO:0015937	coenzyme A biosynthetic process	15	15	GO:0034030, GO:0009152, GO:0009108, GO:0034033, GO:0046129, GO:0015936	ribonucleoside bisphosphate biosynthetic process, purine ribonucleotide biosynthetic process, coenzyme biosynthetic process, purine nucleoside bisphosphate biosynthetic process, purine ribonucleoside biosynthetic process, coenzyme A metabolic process
8	GO:0001736	establishment of planar polarity	15	15	GO:0001738, GO:0007164	morphogenesis of a polarized epithelium, establishment of tissue polarity
6	GO:0044242	cellular lipid catabolic process	501	15	GO:0044248, GO:0044255, GO:0016042	cellular catabolic process, cellular lipid metabolic process, lipid catabolic process
9	GO:0010411	xyloglucan metabolic process	37	15	GO:0010410, GO:0006073	hemicellulose metabolic process, cellular glucan metabolic process
8	GO:0080144	amino acid homeostasis	15	15	GO:0055081	anion homeostasis
9	GO:0055074	calcium ion homeostasis	59	15	GO:0072507, GO:0055065	divalent inorganic cation homeostasis, metal ion homeostasis
11	GO:0051865	protein autoubiquitination	15	15	GO:0016567	protein ubiquitination
6	GO:0051592	response to calcium ion	30	15	GO:0010038	response to metal ion
14	GO:0000381	regulation of alternative mRNA splicing, via spliceosome	15	15	GO:0000380, GO:0048024	alternative mRNA splicing, via spliceosome, regulation of mRNA splicing, via spliceosome
7	GO:0010345	suberin biosynthetic process	15	15	GO:0009699	phenylpropanoid biosynthetic process
7	GO:0042178	xenobiotic catabolic process	15	15	GO:0006805, GO:0044248	xenobiotic metabolic process, cellular catabolic process
7	GO:0051555	flavonol biosynthetic process	15	15	GO:1901617, GO:0051553, GO:0051554	organic hydroxy compound biosynthetic process, flavone biosynthetic process, flavonol metabolic process
6	GO:0080027	response to herbivore	15	15	GO:0051707	response to other organism
6	GO:0009660	amyloplast organization	15	15	GO:0009657	plastid organization
10	GO:0030007	cellular potassium ion homeostasis	15	15	GO:0006875, GO:0030004, GO:0055075	cellular metal ion homeostasis, cellular monovalent inorganic cation homeostasis, potassium ion homeostasis
5	GO:0040014	regulation of multicellular organism growth	15	15	GO:0035264, GO:0051239, GO:0040008	multicellular organism growth, regulation of multicellular organismal process, regulation of growth
6	GO:0009583	detection of light stimulus	64	15	GO:0009582, GO:0009581, GO:0009416	detection of abiotic stimulus, detection of external stimulus, response to light stimulus
11	GO:0006552	leucine catabolic process	15	15	GO:0009083, GO:1901606, GO:0006551	branched-chain amino acid catabolic process, alpha-amino acid catabolic process, leucine metabolic process
9	GO:0006611	protein export from nucleus	33	15	GO:0051168, GO:0006886, GO:1902582	nuclear export, intracellular protein transport, single-organism intracellular transport
5	GO:0031668	cellular response to extracellular stimulus	595	15	GO:0071496, GO:0007154, GO:0051716, GO:0009991	cellular response to external stimulus, cell communication, cellular response to stimulus, response to extracellular stimulus
11	GO:0009396	folic acid-containing compound biosynthetic process	27	15	GO:0009108, GO:0006760, GO:0042398, GO:1901607, GO:0042559	coenzyme biosynthetic process, folic acid-containing compound metabolic process, cellular modified amino acid biosynthetic process, alpha-amino acid biosynthetic process, pteridine-containing compound biosynthetic process
12	GO:0010231	maintenance of seed dormancy	15	15	GO:0010162, GO:0097437, GO:0009737	seed dormancy process, maintenance of dormancy, response to abscisic acid
8	GO:0006624	vacuolar protein processing	15	15	GO:0016485, GO:0044267	protein processing, cellular protein metabolic process
9	GO:0017148	negative regulation of translation	33	15	GO:0006412, GO:0006417, GO:0032269, GO:2000113	translation, regulation of translation, negative regulation of cellular protein metabolic process, negative regulation of cellular macromolecule biosynthetic process
8	GO:0051260	protein homooligomerization	29	15	GO:0051259	protein oligomerization
8	GO:0048015	phosphatidylinositol-mediated signaling	15	15	GO:0048017	inositol lipid-mediated signaling
6	GO:0046688	response to copper ion	23	15	GO:1990267, GO:0010038	response to transition metal nanoparticle, response to metal ion
8	GO:0031365	N-terminal protein amino acid modification	261	15	GO:0006464	cellular protein modification process
16	GO:0032313	regulation of Rab GTPase activity	36	15	GO:0032318, GO:0032483	regulation of Ras GTPase activity, regulation of Rab protein signal transduction
9	GO:0010018	far-red light signaling pathway	15	15	GO:0010017, GO:0071490	red or far-red light signaling pathway, cellular response to far red light
3	GO:0006955	immune response	1431	15	GO:0002376, GO:0050896	immune system process, response to stimulus
4	GO:0080117	secondary growth	18	15	GO:0080190	lateral growth
9	GO:0030042	actin filament depolymerization	36	15	GO:0008154, GO:0051261	actin polymerization or depolymerization, protein depolymerization
4	GO:1901698	response to nitrogen compound	1063	15	GO:0042221	response to chemical
6	GO:0006694	steroid biosynthetic process	352	15	GO:0008610, GO:0008202, GO:1901362	lipid biosynthetic process, steroid metabolic process, organic cyclic compound biosynthetic process
6	GO:0016559	peroxisome fission	15	15	GO:0048285, GO:0007031	organelle fission, peroxisome organization
5	GO:0034599	cellular response to oxidative stress	277	15	GO:0033554, GO:0070887, GO:0006979	cellular response to stress, cellular response to chemical stimulus, response to oxidative stress
6	GO:0007584	response to nutrient	37	15	GO:0031667, GO:0042221	response to nutrient levels, response to chemical
11	GO:0006541	glutamine metabolic process	53	15	GO:0009064	glutamine family amino acid metabolic process
8	GO:0006085	acetyl-CoA biosynthetic process	32	15	GO:0071616, GO:0006084	acyl-CoA biosynthetic process, acetyl-CoA metabolic process
10	GO:0016554	cytidine to uridine editing	15	15	GO:0016553	base conversion or substitution editing
11	GO:0015804	neutral amino acid transport	85	15	GO:0006865	amino acid transport
12	GO:0006424	glutamyl-tRNA aminoacylation	14	14	GO:0006418	tRNA aminoacylation for protein translation
5	GO:0050982	detection of mechanical stimulus	14	14	GO:0009582, GO:0009612, GO:0009581	detection of abiotic stimulus, response to mechanical stimulus, detection of external stimulus
8	GO:1900424	regulation of defense response to bacterium	20	14	GO:0042742, GO:0002831, GO:0032101, GO:0043900, GO:0031347	defense response to bacterium, regulation of response to biotic stimulus, regulation of response to external stimulus, regulation of multi-organism process, regulation of defense response
9	GO:0055078	sodium ion homeostasis	20	14	GO:0055067, GO:0055065	monovalent inorganic cation homeostasis, metal ion homeostasis
9	GO:0009250	glucan biosynthetic process	749	14	GO:0006073, GO:0033692	cellular glucan metabolic process, cellular polysaccharide biosynthetic process
8	GO:2000011	regulation of adaxial/abaxial pattern formation	14	14	GO:2000026, GO:0009955	regulation of multicellular organismal development, adaxial/abaxial pattern specification
9	GO:2000012	regulation of auxin polar transport	14	14	GO:0009926, GO:0051049	auxin polar transport, regulation of transport
10	GO:0010352	lithium ion export	14	14	GO:0010351	lithium ion transport
10	GO:0010930	negative regulation of auxin mediated signaling pathway	14	14	GO:0010928, GO:0009968, GO:0009734	regulation of auxin mediated signaling pathway, negative regulation of signal transduction, auxin-activated signaling pathway
7	GO:0006665	sphingolipid metabolic process	105	14	GO:0006643, GO:1901564	membrane lipid metabolic process, organonitrogen compound metabolic process
6	GO:0006915	apoptotic process	22	14	GO:0012501	programmed cell death
6	GO:0048580	regulation of post-embryonic development	982	14	GO:2000026, GO:0009791	regulation of multicellular organismal development, post-embryonic development
8	GO:0009682	induced systemic resistance	34	14	GO:0045087, GO:0042742	innate immune response, defense response to bacterium
6	GO:0009699	phenylpropanoid biosynthetic process	253	14	GO:0009698, GO:0019438, GO:0044550, GO:1901362	phenylpropanoid metabolic process, aromatic compound biosynthetic process, secondary metabolite biosynthetic process, organic cyclic compound biosynthetic process
11	GO:0015714	phosphoenolpyruvate transport	14	14	GO:0015718, GO:0015748	monocarboxylic acid transport, organophosphate ester transport
11	GO:0006367	transcription initiation from RNA polymerase II promoter	14	14	GO:0006352, GO:0006366	DNA-templated transcription, initiation, transcription from RNA polymerase II promoter
9	GO:0006646	phosphatidylethanolamine biosynthetic process	14	14	GO:0046337, GO:0046474	phosphatidylethanolamine metabolic process, glycerophospholipid biosynthetic process
13	GO:0006535	cysteine biosynthetic process from serine	14	14	GO:0006563, GO:0019344	L-serine metabolic process, cysteine biosynthetic process
6	GO:0010117	photoprotection	14	14	GO:0009416	response to light stimulus
5	GO:0040034	regulation of development, heterochronic	81	14	GO:0050793	regulation of developmental process
9	GO:2000067	regulation of root morphogenesis	23	14	GO:2000280, GO:0022603, GO:0010015	regulation of root development, regulation of anatomical structure morphogenesis, root morphogenesis
12	GO:0035999	tetrahydrofolate interconversion	14	14	GO:0006730, GO:0046653	one-carbon metabolic process, tetrahydrofolate metabolic process
5	GO:0009308	amine metabolic process	369	14	GO:1901564	organonitrogen compound metabolic process
8	GO:0008544	epidermis development	1391	14	GO:0043588, GO:0009888	skin development, tissue development
11	GO:0010253	UDP-rhamnose biosynthetic process	14	14	GO:0009226, GO:0033478	nucleotide-sugar biosynthetic process, UDP-rhamnose metabolic process
11	GO:0006370	7-methylguanosine mRNA capping	14	14	GO:0006397, GO:0009452	mRNA processing, 7-methylguanosine RNA capping
4	GO:0040008	regulation of growth	639	14	GO:0040007, GO:0050789	growth, regulation of biological process
5	GO:0019953	sexual reproduction	400	14	GO:0000003, GO:0044703	reproduction, multi-organism reproductive process
8	GO:0071329	cellular response to sucrose stimulus	20	14	GO:0009744, GO:0071324	response to sucrose, cellular response to disaccharide stimulus
13	GO:1902039	negative regulation of seed dormancy process	14	14	GO:0051241, GO:0010162, GO:2000033, GO:2000242, GO:0051093	negative regulation of multicellular organismal process, seed dormancy process, regulation of seed dormancy process, negative regulation of reproductive process, negative regulation of developmental process
9	GO:0015914	phospholipid transport	31	14	GO:0015711, GO:0015748, GO:0006869	organic anion transport, organophosphate ester transport, lipid transport
10	GO:0043266	regulation of potassium ion transport	22	14	GO:0006813, GO:0010959	potassium ion transport, regulation of metal ion transport
8	GO:0010244	response to low fluence blue light stimulus by blue low-fluence system	14	14	GO:0009645, GO:0009637	response to low light intensity stimulus, response to blue light
10	GO:0000913	preprophase band assembly	14	14	GO:0022607, GO:0000911, GO:1902408	cellular component assembly, cytokinesis by cell plate formation, mitotic cytokinesis, site selection
10	GO:0060777	compound leaf morphogenesis	14	14	GO:0009965	leaf morphogenesis
8	GO:0043132	NAD transport	14	14	GO:0051181, GO:0006862	cofactor transport, nucleotide transport
11	GO:0007026	negative regulation of microtubule depolymerization	14	14	GO:0031114, GO:1901880, GO:0007019, GO:0031111	regulation of microtubule depolymerization, negative regulation of protein depolymerization, microtubule depolymerization, negative regulation of microtubule polymerization or depolymerization
7	GO:0022904	respiratory electron transport chain	106	14	GO:0022900, GO:0045333	electron transport chain, cellular respiration
5	GO:0006997	nucleus organization	165	14	GO:0006996	organelle organization
7	GO:0042547	cell wall modification involved in multidimensional cell growth	49	13	GO:0042545, GO:0009825	cell wall modification, multidimensional cell growth
7	GO:0052386	cell wall thickening	121	13	GO:0042545	cell wall modification
11	GO:0006531	aspartate metabolic process	13	13	GO:0043648, GO:0009066	dicarboxylic acid metabolic process, aspartate family amino acid metabolic process
8	GO:0080024	indolebutyric acid metabolic process	13	13	GO:0009850, GO:0019752, GO:0042430	auxin metabolic process, carboxylic acid metabolic process, indole-containing compound metabolic process
6	GO:0009786	regulation of asymmetric cell division	13	13	GO:0008356, GO:0051302	asymmetric cell division, regulation of cell division
12	GO:0035279	mRNA cleavage involved in gene silencing by miRNA	13	13	GO:0035195, GO:0006379	gene silencing by miRNA, mRNA cleavage
12	GO:0000079	regulation of cyclin-dependent protein serine/threonine kinase activity	31	13	GO:0051726, GO:0071900	regulation of cell cycle, regulation of protein serine/threonine kinase activity
5	GO:0034389	lipid particle organization	13	13	GO:0006996	organelle organization
6	GO:0006984	ER-nucleus signaling pathway	247	13	GO:0007165	signal transduction
8	GO:0046786	viral replication complex formation and maintenance	13	13	GO:0016032, GO:0019079	viral process, viral genome replication
8	GO:0010343	singlet oxygen-mediated programmed cell death	13	13	GO:0071452, GO:0097468	cellular response to singlet oxygen, programmed cell death in response to reactive oxygen species
11	GO:0010054	trichoblast differentiation	781	13	GO:0010053	root epidermal cell differentiation
8	GO:0048564	photosystem I assembly	13	13	GO:0043623, GO:0019684	cellular protein complex assembly, photosynthesis, light reaction
8	GO:0006071	glycerol metabolic process	21	13	GO:0019400	alditol metabolic process
10	GO:0009082	branched-chain amino acid biosynthetic process	28	13	GO:0009081, GO:0008652	branched-chain amino acid metabolic process, cellular amino acid biosynthetic process
13	GO:0051016	barbed-end actin filament capping	13	13	GO:0051693	actin filament capping
12	GO:0048354	mucilage biosynthetic process involved in seed coat development	13	13	GO:0048359, GO:0010192	mucilage metabolic process involved in seed coat development, mucilage biosynthetic process
11	GO:0006544	glycine metabolic process	130	13	GO:0009069	serine family amino acid metabolic process
8	GO:0072583	clathrin-mediated endocytosis	13	13	GO:0006898	receptor-mediated endocytosis
7	GO:0048544	recognition of pollen	18	13	GO:0008037, GO:0048610, GO:0009875	cell recognition, cellular process involved in reproduction, pollen-pistil interaction
9	GO:0006103	2-oxoglutarate metabolic process	13	13	GO:0043648	dicarboxylic acid metabolic process
7	GO:0042548	regulation of photosynthesis, light reaction	49	13	GO:0019684, GO:0043467, GO:0010109	photosynthesis, light reaction, regulation of generation of precursor metabolites and energy, regulation of photosynthesis
4	GO:0071461	cellular response to redox state	13	13	GO:0051775	response to redox state
8	GO:0009861	jasmonic acid and ethylene-dependent systemic resistance	43	13	GO:0009814, GO:0009611	defense response, incompatible interaction, response to wounding
7	GO:0001578	microtubule bundle formation	13	13	GO:0000226	microtubule cytoskeleton organization
5	GO:0051014	actin filament severing	13	13	GO:0030029	actin filament-based process
7	GO:0048232	male gamete generation	85	13	GO:0007276	gamete generation
13	GO:0019464	glycine decarboxylation via glycine cleavage system	13	13	GO:0006546	glycine catabolic process
11	GO:0006522	alanine metabolic process	15	13	GO:0009078	pyruvate family amino acid metabolic process
7	GO:0034440	lipid oxidation	405	13	GO:0030258, GO:0055114	lipid modification, oxidation-reduction process
11	GO:0051453	regulation of intracellular pH	16	13	GO:0030641	regulation of cellular pH
8	GO:0006266	DNA ligation	13	13	GO:0006259	DNA metabolic process
11	GO:0010364	regulation of ethylene biosynthetic process	19	13	GO:0009693, GO:0031335, GO:0031326, GO:1900911	ethylene biosynthetic process, regulation of sulfur amino acid metabolic process, regulation of cellular biosynthetic process, regulation of olefin biosynthetic process
10	GO:0010358	leaf shaping	13	13	GO:0048532, GO:0009965	anatomical structure arrangement, leaf morphogenesis
12	GO:0034757	negative regulation of iron ion transport	13	13	GO:0043271, GO:0034756, GO:0006826	negative regulation of ion transport, regulation of iron ion transport, iron ion transport
8	GO:0016071	mRNA metabolic process	925	13	GO:0016070	RNA metabolic process
5	GO:0009889	regulation of biosynthetic process	3141	13	GO:0019222, GO:0009058	regulation of metabolic process, biosynthetic process
8	GO:0090213	regulation of radial pattern formation	13	13	GO:2000026, GO:0009956	regulation of multicellular organismal development, radial pattern formation
9	GO:0010928	regulation of auxin mediated signaling pathway	77	13	GO:0009734, GO:0009966	auxin-activated signaling pathway, regulation of signal transduction
7	GO:0010208	pollen wall assembly	80	13	GO:0009555, GO:0044763, GO:0045229, GO:0010927	pollen development, single-organism cellular process, external encapsulating structure organization, cellular component assembly involved in morphogenesis
6	GO:0030388	fructose 1,6-bisphosphate metabolic process	13	13	GO:1901135, GO:0006796, GO:0019637	carbohydrate derivative metabolic process, phosphate-containing compound metabolic process, organophosphate metabolic process
10	GO:0010077	maintenance of inflorescence meristem identity	13	13	GO:0010074	maintenance of meristem identity
13	GO:0043966	histone H3 acetylation	16	13	GO:0016573	histone acetylation
10	GO:0006450	regulation of translational fidelity	13	13	GO:0065008, GO:0006448	regulation of biological quality, regulation of translational elongation
9	GO:0010449	root meristem growth	53	13	GO:0035266, GO:0048364	meristem growth, root development
5	GO:0010192	mucilage biosynthetic process	35	13	GO:0010191, GO:0044249	mucilage metabolic process, cellular biosynthetic process
7	GO:2000652	regulation of secondary cell wall biogenesis	13	13	GO:0050794, GO:0009834, GO:0044087	regulation of cellular process, secondary cell wall biogenesis, regulation of cellular component biogenesis
12	GO:0010362	negative regulation of anion channel activity by blue light	13	13	GO:0010361, GO:0010360	regulation of anion channel activity by blue light, negative regulation of anion channel activity
10	GO:0045493	xylan catabolic process	12	12	GO:0045491, GO:0000272	xylan metabolic process, polysaccharide catabolic process
11	GO:0072334	UDP-galactose transmembrane transport	12	12	GO:0015785, GO:0090481, GO:0034220, GO:0034219	UDP-galactose transport, pyrimidine nucleotide-sugar transmembrane transport, ion transmembrane transport, carbohydrate transmembrane transport
8	GO:0015711	organic anion transport	534	12	GO:0006820, GO:0071702	anion transport, organic substance transport
9	GO:0006596	polyamine biosynthetic process	47	12	GO:0006595, GO:0042401	polyamine metabolic process, cellular biogenic amine biosynthetic process
9	GO:0006782	protoporphyrinogen IX biosynthetic process	12	12	GO:0006779, GO:0006783, GO:0046501	porphyrin-containing compound biosynthetic process, heme biosynthetic process, protoporphyrinogen IX metabolic process
5	GO:0006066	alcohol metabolic process	750	12	GO:1901615, GO:0044281	organic hydroxy compound metabolic process, small molecule metabolic process
12	GO:0010452	histone H3-K36 methylation	12	12	GO:0034968	histone lysine methylation
7	GO:0043255	regulation of carbohydrate biosynthetic process	44	12	GO:0016051, GO:0006109, GO:0009889	carbohydrate biosynthetic process, regulation of carbohydrate metabolic process, regulation of biosynthetic process
10	GO:0010239	chloroplast mRNA processing	12	12	GO:0031425, GO:0006397	chloroplast RNA processing, mRNA processing
7	GO:0080026	response to indolebutyric acid	22	12	GO:1901700, GO:0014070, GO:0010243, GO:0001101, GO:0009733	response to oxygen-containing compound, response to organic cyclic compound, response to organonitrogen compound, response to acid, response to auxin
14	GO:0010480	microsporocyte differentiation	12	12	GO:0044702, GO:0048653, GO:0030154, GO:0048610, GO:0003006	single organism reproductive process, anther development, cell differentiation, cellular process involved in reproduction, developmental process involved in reproduction
11	GO:0070932	histone H3 deacetylation	12	12	GO:0016575	histone deacetylation
6	GO:0007166	cell surface receptor signaling pathway	161	12	GO:0007165	signal transduction
8	GO:0010438	cellular response to sulfur starvation	12	12	GO:0009267	cellular response to starvation
6	GO:0046621	negative regulation of organ growth	12	12	GO:0051241, GO:0046620, GO:0045926, GO:0035265	negative regulation of multicellular organismal process, regulation of organ growth, negative regulation of growth, organ growth
12	GO:0006169	adenosine salvage	12	12	GO:0046086, GO:0006166	adenosine biosynthetic process, purine ribonucleoside salvage
10	GO:0032012	regulation of ARF protein signal transduction	19	12	GO:0032011, GO:0046578	ARF protein signal transduction, regulation of Ras protein signal transduction
11	GO:0006750	glutathione biosynthetic process	12	12	GO:0042398, GO:0006749, GO:0044272, GO:0019184	cellular modified amino acid biosynthetic process, glutathione metabolic process, sulfur compound biosynthetic process, nonribosomal peptide biosynthetic process
7	GO:0009643	photosynthetic acclimation	12	12	GO:0009642	response to light intensity
9	GO:0019287	isopentenyl diphosphate biosynthetic process, mevalonate pathway	12	12	GO:0009240, GO:0006084	isopentenyl diphosphate biosynthetic process, acetyl-CoA metabolic process
11	GO:0032784	regulation of DNA-templated transcription, elongation	16	12	GO:0006354, GO:0006355	DNA-templated transcription, elongation, regulation of transcription, DNA-templated
7	GO:0010608	posttranscriptional regulation of gene expression	786	12	GO:0010468	regulation of gene expression
8	GO:0048645	organ formation	426	12	GO:0048646, GO:0044767, GO:0009887	anatomical structure formation involved in morphogenesis, single-organism developmental process, organ morphogenesis
6	GO:0031930	mitochondria-nucleus signaling pathway	12	12	GO:0007165	signal transduction
5	GO:0071258	cellular response to gravity	12	12	GO:0009629, GO:0071214	response to gravity, cellular response to abiotic stimulus
6	GO:0006644	phospholipid metabolic process	861	12	GO:0006796, GO:0044255, GO:0019637	phosphate-containing compound metabolic process, cellular lipid metabolic process, organophosphate metabolic process
6	GO:0080094	response to trehalose-6-phosphate	12	12	GO:1901700, GO:0046683	response to oxygen-containing compound, response to organophosphorus
6	GO:0016125	sterol metabolic process	308	12	GO:0006066, GO:0008202	alcohol metabolic process, steroid metabolic process
9	GO:0034051	negative regulation of plant-type hypersensitive response	12	12	GO:0010363, GO:0043069, GO:0009626, GO:0045824	regulation of plant-type hypersensitive response, negative regulation of programmed cell death, plant-type hypersensitive response, negative regulation of innate immune response
8	GO:0009830	cell wall modification involved in abscission	12	12	GO:0044277, GO:0009838, GO:0009827	cell wall disassembly, abscission, plant-type cell wall modification
7	GO:0071249	cellular response to nitrate	12	12	GO:1902170, GO:0071241, GO:0010167, GO:0071229, GO:1901701	cellular response to reactive nitrogen species, cellular response to inorganic substance, response to nitrate, cellular response to acid, cellular response to oxygen-containing compound
6	GO:0046165	alcohol biosynthetic process	579	12	GO:0044283, GO:1901617, GO:0006066	small molecule biosynthetic process, organic hydroxy compound biosynthetic process, alcohol metabolic process
10	GO:0006212	uracil catabolic process	12	12	GO:0019860, GO:0006208	uracil metabolic process, pyrimidine nucleobase catabolic process
5	GO:0007032	endosome organization	12	12	GO:0006996, GO:0010256	organelle organization, endomembrane system organization
12	GO:0006436	tryptophanyl-tRNA aminoacylation	12	12	GO:0006418	tRNA aminoacylation for protein translation
7	GO:0032940	secretion by cell	93	12	GO:0046903, GO:0044763, GO:0051649	secretion, single-organism cellular process, establishment of localization in cell
12	GO:0009088	threonine biosynthetic process	12	12	GO:0009067, GO:0006566	aspartate family amino acid biosynthetic process, threonine metabolic process
6	GO:0034655	nucleobase-containing compound catabolic process	957	12	GO:0019439, GO:0046700, GO:1901361, GO:0044270, GO:0006139	aromatic compound catabolic process, heterocycle catabolic process, organic cyclic compound catabolic process, cellular nitrogen compound catabolic process, nucleobase-containing compound metabolic process
11	GO:0070933	histone H4 deacetylation	12	12	GO:0016575	histone deacetylation
7	GO:0043647	inositol phosphate metabolic process	158	12	GO:0006796, GO:0044763, GO:0019637, GO:0019751	phosphate-containing compound metabolic process, single-organism cellular process, organophosphate metabolic process, polyol metabolic process
4	GO:0070887	cellular response to chemical stimulus	2723	12	GO:0042221, GO:0051716	response to chemical, cellular response to stimulus
7	GO:0009267	cellular response to starvation	485	12	GO:0033554, GO:0042594, GO:0031669	cellular response to stress, response to starvation, cellular response to nutrient levels
7	GO:0006516	glycoprotein catabolic process	12	12	GO:1901136, GO:0044265, GO:0030163, GO:0009100	carbohydrate derivative catabolic process, cellular macromolecule catabolic process, protein catabolic process, glycoprotein metabolic process
5	GO:0044271	cellular nitrogen compound biosynthetic process	4165	12	GO:0034641, GO:0044249	cellular nitrogen compound metabolic process, cellular biosynthetic process
7	GO:0009116	nucleoside metabolic process	876	12	GO:1901135, GO:1901564, GO:0055086, GO:1901657	carbohydrate derivative metabolic process, organonitrogen compound metabolic process, nucleobase-containing small molecule metabolic process, glycosyl compound metabolic process
9	GO:0090502	RNA phosphodiester bond hydrolysis, endonucleolytic	44	12	GO:0090501	RNA phosphodiester bond hydrolysis
11	GO:0000184	nuclear-transcribed mRNA catabolic process, nonsense-mediated decay	12	12	GO:0000956	nuclear-transcribed mRNA catabolic process
7	GO:0071456	cellular response to hypoxia	12	12	GO:0033554, GO:0001666, GO:0036294	cellular response to stress, response to hypoxia, cellular response to decreased oxygen levels
9	GO:0048263	determination of dorsal identity	12	12	GO:0009953, GO:0048262	dorsal/ventral pattern formation, determination of dorsal/ventral asymmetry
14	GO:0006376	mRNA splice site selection	11	11	GO:0000245, GO:0022618	spliceosomal complex assembly, ribonucleoprotein complex assembly
10	GO:0009937	regulation of gibberellic acid mediated signaling pathway	68	11	GO:0009740, GO:0009966	gibberellic acid mediated signaling pathway, regulation of signal transduction
9	GO:0018283	iron incorporation into metallo-sulfur cluster	11	11	GO:0018282, GO:0016226	metal incorporation into metallo-sulfur cluster, iron-sulfur cluster assembly
10	GO:0006591	ornithine metabolic process	19	11	GO:1901605	alpha-amino acid metabolic process
7	GO:0009954	proximal/distal pattern formation	21	11	GO:0003002	regionalization
5	GO:0051188	cofactor biosynthetic process	633	11	GO:0051186, GO:0044249	cofactor metabolic process, cellular biosynthetic process
12	GO:0015743	malate transport	22	11	GO:0015740	C4-dicarboxylate transport
7	GO:0071230	cellular response to amino acid stimulus	11	11	GO:0071229, GO:1901701, GO:0043200, GO:0071417	cellular response to acid, cellular response to oxygen-containing compound, response to amino acid, cellular response to organonitrogen compound
9	GO:0006278	RNA-dependent DNA replication	14	11	GO:0006260	DNA replication
4	GO:0048583	regulation of response to stimulus	1580	11	GO:0050896, GO:0050789	response to stimulus, regulation of biological process
5	GO:0010031	circumnutation	11	11	GO:0050879	multicellular organismal movement
8	GO:0051262	protein tetramerization	19	11	GO:0051259	protein oligomerization
5	GO:0016042	lipid catabolic process	535	11	GO:0006629, GO:0044712, GO:1901575	lipid metabolic process, single-organism catabolic process, organic substance catabolic process
6	GO:0010165	response to X-ray	11	11	GO:0010212	response to ionizing radiation
10	GO:0009446	putrescine biosynthetic process	14	11	GO:0006596, GO:0009445	polyamine biosynthetic process, putrescine metabolic process
6	GO:0007009	plasma membrane organization	35	11	GO:0044802, GO:0010256	single-organism membrane organization, endomembrane system organization
12	GO:0043433	negative regulation of sequence-specific DNA binding transcription factor activity	11	11	GO:0044092, GO:0051090	negative regulation of molecular function, regulation of sequence-specific DNA binding transcription factor activity
13	GO:0071423	malate transmembrane transport	11	11	GO:0015743, GO:0034220	malate transport, ion transmembrane transport
7	GO:0009650	UV protection	11	11	GO:0009411	response to UV
5	GO:0044283	small molecule biosynthetic process	2513	11	GO:0044711, GO:0044281	single-organism biosynthetic process, small molecule metabolic process
8	GO:0044070	regulation of anion transport	63	11	GO:0043269, GO:0006820	regulation of ion transport, anion transport
9	GO:0006493	protein O-linked glycosylation	19	11	GO:0006486	protein glycosylation
9	GO:0080040	positive regulation of cellular response to phosphate starvation	11	11	GO:0016036, GO:0080135, GO:0010647, GO:0032109	cellular response to phosphate starvation, regulation of cellular response to stress, positive regulation of cell communication, positive regulation of response to nutrient levels
10	GO:0080009	mRNA methylation	11	11	GO:0001510, GO:0016556	RNA methylation, mRNA modification
9	GO:0016487	farnesol metabolic process	11	11	GO:0006714, GO:0034308	sesquiterpenoid metabolic process, primary alcohol metabolic process
8	GO:0070084	protein initiator methionine removal	11	11	GO:0006464	cellular protein modification process
8	GO:0019566	arabinose metabolic process	15	11	GO:0019321	pentose metabolic process
10	GO:0006207	'de novo' pyrimidine nucleobase biosynthetic process	11	11	GO:0019856	pyrimidine nucleobase biosynthetic process
10	GO:0009150	purine ribonucleotide metabolic process	809	11	GO:0006163, GO:0009259	purine nucleotide metabolic process, ribonucleotide metabolic process
5	GO:0050776	regulation of immune response	634	11	GO:0002682, GO:0048583, GO:0006955	regulation of immune system process, regulation of response to stimulus, immune response
5	GO:0010037	response to carbon dioxide	11	11	GO:1901700, GO:0010033	response to oxygen-containing compound, response to organic substance
12	GO:0006564	L-serine biosynthetic process	11	11	GO:0009070, GO:0006563	serine family amino acid biosynthetic process, L-serine metabolic process
10	GO:0051026	chiasma assembly	11	11	GO:0022607, GO:0007129, GO:1903046	cellular component assembly, synapsis, meiotic cell cycle process
10	GO:0009800	cinnamic acid biosynthetic process	11	11	GO:0072330, GO:0009803, GO:0009699	monocarboxylic acid biosynthetic process, cinnamic acid metabolic process, phenylpropanoid biosynthetic process
7	GO:0031539	positive regulation of anthocyanin metabolic process	11	11	GO:0009893, GO:0046283, GO:0031537	positive regulation of metabolic process, anthocyanin-containing compound metabolic process, regulation of anthocyanin metabolic process
12	GO:0006421	asparaginyl-tRNA aminoacylation	11	11	GO:0006418	tRNA aminoacylation for protein translation
7	GO:0045488	pectin metabolic process	174	11	GO:0010393	galacturonan metabolic process
8	GO:0061062	regulation of nematode larval development	11	11	GO:0002119, GO:0048580	nematode larval development, regulation of post-embryonic development
7	GO:0031538	negative regulation of anthocyanin metabolic process	11	11	GO:0009892, GO:0031537, GO:0046283	negative regulation of metabolic process, regulation of anthocyanin metabolic process, anthocyanin-containing compound metabolic process
6	GO:0010047	fruit dehiscence	11	11	GO:0009900	dehiscence
7	GO:0048554	positive regulation of metalloenzyme activity	11	11	GO:0048552, GO:0043085	regulation of metalloenzyme activity, positive regulation of catalytic activity
10	GO:0006379	mRNA cleavage	24	11	GO:0006397, GO:0090305	mRNA processing, nucleic acid phosphodiester bond hydrolysis
12	GO:0060964	regulation of gene silencing by miRNA	11	11	GO:0060147, GO:0060966, GO:0035195	regulation of posttranscriptional gene silencing, regulation of gene silencing by RNA, gene silencing by miRNA
12	GO:0015813	L-glutamate transport	20	11	GO:0015807, GO:0006835, GO:0015800	L-amino acid transport, dicarboxylic acid transport, acidic amino acid transport
9	GO:0006471	protein ADP-ribosylation	11	11	GO:0006486	protein glycosylation
10	GO:0008612	peptidyl-lysine modification to peptidyl-hypusine	11	11	GO:0018205	peptidyl-lysine modification
13	GO:0034314	Arp2/3 complex-mediated actin nucleation	11	11	GO:0045010	actin nucleation
7	GO:0005513	detection of calcium ion	11	11	GO:0009593, GO:0051592	detection of chemical stimulus, response to calcium ion
7	GO:0010023	proanthocyanidin biosynthetic process	17	11	GO:0046189, GO:0018130, GO:0009699	phenol-containing compound biosynthetic process, heterocycle biosynthetic process, phenylpropanoid biosynthetic process
8	GO:0010158	abaxial cell fate specification	11	11	GO:0001708	cell fate specification
10	GO:0006551	leucine metabolic process	35	11	GO:0009081, GO:1901605	branched-chain amino acid metabolic process, alpha-amino acid metabolic process
8	GO:0009945	radial axis specification	11	11	GO:0009956, GO:0009798	radial pattern formation, axis specification
8	GO:0000723	telomere maintenance	102	11	GO:0006259, GO:0044710, GO:1902589, GO:0060249, GO:0032200	DNA metabolic process, single-organism metabolic process, single-organism organelle organization, anatomical structure homeostasis, telomere organization
10	GO:0016122	xanthophyll metabolic process	55	11	GO:0016116	carotenoid metabolic process
10	GO:0043484	regulation of RNA splicing	26	11	GO:0008380, GO:0010468, GO:0051252	RNA splicing, regulation of gene expression, regulation of RNA metabolic process
6	GO:0044375	regulation of peroxisome size	11	11	GO:0032535	regulation of cellular component size
12	GO:0034227	tRNA thio-modification	11	11	GO:0006400	tRNA modification
12	GO:0006426	glycyl-tRNA aminoacylation	11	11	GO:0006418	tRNA aminoacylation for protein translation
4	GO:0015977	carbon fixation	31	11	GO:0071704, GO:0044710	organic substance metabolic process, single-organism metabolic process
12	GO:0030488	tRNA methylation	11	11	GO:0006400, GO:0001510	tRNA modification, RNA methylation
7	GO:0080170	hydrogen peroxide transmembrane transport	11	11	GO:0055085	transmembrane transport
7	GO:0048569	post-embryonic organ development	1275	11	GO:0048513, GO:0044767	organ development, single-organism developmental process
7	GO:0097502	mannosylation	12	11	GO:0070085	glycosylation
11	GO:0000291	nuclear-transcribed mRNA catabolic process, exonucleolytic	11	11	GO:0000956	nuclear-transcribed mRNA catabolic process
5	GO:0010269	response to selenium ion	18	11	GO:0010035	response to inorganic substance
10	GO:0046459	short-chain fatty acid metabolic process	13	11	GO:0006631	fatty acid metabolic process
9	GO:0010160	formation of organ boundary	23	11	GO:0048645, GO:0048859, GO:0003002	organ formation, formation of anatomical boundary, regionalization
2	GO:0032501	multicellular organismal process	7854	11	GO:0008150	biological_process
7	GO:0045793	positive regulation of cell size	10	10	GO:0008361	regulation of cell size
8	GO:0033591	response to L-ascorbic acid	10	10	GO:0034284, GO:0001101, GO:0033273	response to monosaccharide, response to acid, response to vitamin
14	GO:0009051	pentose-phosphate shunt, oxidative branch	10	10	GO:0006098, GO:0019321	pentose-phosphate shunt, pentose metabolic process
6	GO:0008285	negative regulation of cell proliferation	10	10	GO:0008283, GO:0042127, GO:0048523	cell proliferation, regulation of cell proliferation, negative regulation of cellular process
6	GO:0045995	regulation of embryonic development	16	10	GO:0009790, GO:2000026	embryo development, regulation of multicellular organismal development
6	GO:0050792	regulation of viral process	10	10	GO:0016032, GO:0043903, GO:0050794	viral process, regulation of symbiosis, encompassing mutualism through parasitism, regulation of cellular process
11	GO:0006388	tRNA splicing, via endonucleolytic cleavage and ligation	10	10	GO:0008033, GO:0000394	tRNA processing, RNA splicing, via endonucleolytic cleavage and ligation
12	GO:0006167	AMP biosynthetic process	11	10	GO:0009152, GO:0046129, GO:0046033, GO:0009168	purine ribonucleotide biosynthetic process, purine ribonucleoside biosynthetic process, AMP metabolic process, purine ribonucleoside monophosphate biosynthetic process
10	GO:0048255	mRNA stabilization	10	10	GO:0043488, GO:0043489	regulation of mRNA stability, RNA stabilization
5	GO:0019725	cellular homeostasis	418	10	GO:0044763, GO:0042592	single-organism cellular process, homeostatic process
8	GO:0008360	regulation of cell shape	10	10	GO:0065008, GO:0022604	regulation of biological quality, regulation of cell morphogenesis
9	GO:0006479	protein methylation	447	10	GO:0043414, GO:0008213	macromolecule methylation, protein alkylation
10	GO:0046512	sphingosine biosynthetic process	10	10	GO:0046520, GO:0034312, GO:0044271, GO:0006670	sphingoid biosynthetic process, diol biosynthetic process, cellular nitrogen compound biosynthetic process, sphingosine metabolic process
5	GO:1901361	organic cyclic compound catabolic process	1285	10	GO:1901575, GO:1901360	organic substance catabolic process, organic cyclic compound metabolic process
11	GO:0018401	peptidyl-proline hydroxylation to 4-hydroxy-L-proline	10	10	GO:0019511, GO:0019471	peptidyl-proline hydroxylation, 4-hydroxyproline metabolic process
10	GO:1902325	negative regulation of chlorophyll biosynthetic process	10	10	GO:1901464, GO:0010380, GO:0015995, GO:0051195	negative regulation of tetrapyrrole biosynthetic process, regulation of chlorophyll biosynthetic process, chlorophyll biosynthetic process, negative regulation of cofactor metabolic process
10	GO:0045739	positive regulation of DNA repair	10	10	GO:2001022, GO:0006281, GO:0006282, GO:0051054	positive regulation of response to DNA damage stimulus, DNA repair, regulation of DNA repair, positive regulation of DNA metabolic process
6	GO:0006986	response to unfolded protein	252	10	GO:0035966	response to topologically incorrect protein
9	GO:0042938	dipeptide transport	10	10	GO:0006857	oligopeptide transport
13	GO:0060211	regulation of nuclear-transcribed mRNA poly(A) tail shortening	10	10	GO:1900151, GO:0031440, GO:0000289	regulation of nuclear-transcribed mRNA catabolic process, deadenylation-dependent decay, regulation of mRNA 3'-end processing, nuclear-transcribed mRNA poly(A) tail shortening
13	GO:0033345	asparagine catabolic process via L-aspartate	10	10	GO:0006530	asparagine catabolic process
12	GO:0000289	nuclear-transcribed mRNA poly(A) tail shortening	18	10	GO:0000288, GO:0000956, GO:0031124	nuclear-transcribed mRNA catabolic process, deadenylation-dependent decay, nuclear-transcribed mRNA catabolic process, mRNA 3'-end processing
11	GO:0080168	abscisic acid transport	10	10	GO:0015718, GO:0046865, GO:0015850	monocarboxylic acid transport, terpenoid transport, organic hydroxy compound transport
8	GO:0032928	regulation of superoxide anion generation	10	10	GO:0042554, GO:0090322	superoxide anion generation, regulation of superoxide metabolic process
9	GO:0042939	tripeptide transport	22	10	GO:0006857	oligopeptide transport
7	GO:0009722	detection of cytokinin stimulus	10	10	GO:0009720, GO:0009735	detection of hormone stimulus, response to cytokinin
8	GO:0005991	trehalose metabolic process	35	10	GO:0005984	disaccharide metabolic process
11	GO:0006555	methionine metabolic process	213	10	GO:0000096, GO:0009066	sulfur amino acid metabolic process, aspartate family amino acid metabolic process
11	GO:0015682	ferric iron transport	10	10	GO:0072512, GO:0006826	trivalent inorganic cation transport, iron ion transport
4	GO:0043609	regulation of carbon utilization	10	10	GO:0015976, GO:0050789	carbon utilization, regulation of biological process
11	GO:0006534	cysteine metabolic process	391	10	GO:0009069, GO:0000096	serine family amino acid metabolic process, sulfur amino acid metabolic process
6	GO:0048102	autophagic cell death	10	10	GO:0012501	programmed cell death
9	GO:0009687	abscisic acid metabolic process	74	10	GO:0006714, GO:0043288, GO:1902644, GO:0032787	sesquiterpenoid metabolic process, apocarotenoid metabolic process, tertiary alcohol metabolic process, monocarboxylic acid metabolic process
12	GO:0048826	cotyledon morphogenesis	10	10	GO:0044702, GO:0048825, GO:0003006, GO:0009886, GO:0009965, GO:0048598	single organism reproductive process, cotyledon development, developmental process involved in reproduction, post-embryonic morphogenesis, leaf morphogenesis, embryonic morphogenesis
10	GO:0000710	meiotic mismatch repair	10	10	GO:0007127, GO:0006298, GO:1903046	meiosis I, mismatch repair, meiotic cell cycle process
6	GO:0042273	ribosomal large subunit biogenesis	15	10	GO:0022613, GO:0042254	ribonucleoprotein complex biogenesis, ribosome biogenesis
11	GO:1901259	chloroplast rRNA processing	10	10	GO:0006364	rRNA processing
12	GO:0010599	production of lsiRNA involved in RNA interference	10	10	GO:0016246, GO:0070918	RNA interference, production of small RNA involved in gene silencing by RNA
14	GO:0043091	L-arginine import	10	10	GO:0043092, GO:0090467, GO:1902023	L-amino acid import, arginine import, L-arginine transport
8	GO:0071366	cellular response to indolebutyric acid stimulus	10	10	GO:0071365, GO:0071229, GO:1901701, GO:0071417, GO:0071407, GO:0080026	cellular response to auxin stimulus, cellular response to acid, cellular response to oxygen-containing compound, cellular response to organonitrogen compound, cellular response to organic cyclic compound, response to indolebutyric acid
6	GO:0071345	cellular response to cytokine stimulus	10	10	GO:0071310, GO:0034097	cellular response to organic substance, response to cytokine
9	GO:0046369	galactose biosynthetic process	10	10	GO:0006012, GO:0019319	galactose metabolic process, hexose biosynthetic process
10	GO:0045947	negative regulation of translational initiation	10	10	GO:0017148, GO:0006413, GO:0006446	negative regulation of translation, translational initiation, regulation of translational initiation
12	GO:0006542	glutamine biosynthetic process	10	10	GO:0006541, GO:0009084	glutamine metabolic process, glutamine family amino acid biosynthetic process
6	GO:0016139	glycoside catabolic process	10	10	GO:1901658, GO:0016137	glycosyl compound catabolic process, glycoside metabolic process
9	GO:0000045	autophagic vacuole assembly	10	10	GO:0016236, GO:0070925, GO:0007033	macroautophagy, organelle assembly, vacuole organization
8	GO:0032456	endocytic recycling	10	10	GO:0016192, GO:0016197	vesicle-mediated transport, endosomal transport
10	GO:0010199	organ boundary specification between lateral organs and the meristem	10	10	GO:0010160	formation of organ boundary
10	GO:0055069	zinc ion homeostasis	47	10	GO:0055076, GO:0072507	transition metal ion homeostasis, divalent inorganic cation homeostasis
10	GO:1902000	homogentisate catabolic process	10	10	GO:0072329, GO:1901999, GO:0019336	monocarboxylic acid catabolic process, homogentisate metabolic process, phenol-containing compound catabolic process
11	GO:0006659	phosphatidylserine biosynthetic process	10	10	GO:0006658, GO:0042398, GO:1901137, GO:0046474	phosphatidylserine metabolic process, cellular modified amino acid biosynthetic process, carbohydrate derivative biosynthetic process, glycerophospholipid biosynthetic process
11	GO:0006048	UDP-N-acetylglucosamine biosynthetic process	10	10	GO:0009226, GO:0046349, GO:0006047	nucleotide-sugar biosynthetic process, amino sugar biosynthetic process, UDP-N-acetylglucosamine metabolic process
8	GO:0010589	leaf proximal/distal pattern formation	10	10	GO:0009954	proximal/distal pattern formation
9	GO:0006621	protein retention in ER lumen	10	10	GO:0035437	maintenance of protein localization in endoplasmic reticulum
15	GO:0019509	L-methionine salvage from methylthioadenosine	10	10	GO:0071267	L-methionine salvage
9	GO:0009871	jasmonic acid and ethylene-dependent systemic resistance, ethylene mediated signaling pathway	10	10	GO:0009861, GO:0009873	jasmonic acid and ethylene-dependent systemic resistance, ethylene-activated signaling pathway
7	GO:0006072	glycerol-3-phosphate metabolic process	16	10	GO:0052646	alditol phosphate metabolic process
10	GO:0046477	glycosylceramide catabolic process	11	10	GO:0046479, GO:0006677, GO:0046514	glycosphingolipid catabolic process, glycosylceramide metabolic process, ceramide catabolic process
11	GO:0000706	meiotic DNA double-strand break processing	10	10	GO:0051321, GO:0044712, GO:0000729, GO:1903046	meiotic cell cycle, single-organism catabolic process, DNA double-strand break processing, meiotic cell cycle process
10	GO:0048317	seed morphogenesis	10	10	GO:0003006, GO:0048316, GO:0009886	developmental process involved in reproduction, seed development, post-embryonic morphogenesis
11	GO:0006273	lagging strand elongation	15	10	GO:0006271, GO:0016070	DNA strand elongation involved in DNA replication, RNA metabolic process
10	GO:0010255	glucose mediated signaling pathway	10	10	GO:0071333, GO:0009757	cellular response to glucose stimulus, hexose mediated signaling
8	GO:0042550	photosystem I stabilization	10	10	GO:0042548	regulation of photosynthesis, light reaction
7	GO:0071483	cellular response to blue light	46	10	GO:0071482, GO:0009637	cellular response to light stimulus, response to blue light
10	GO:1902358	sulfate transmembrane transport	10	10	GO:0008272, GO:0034220	sulfate transport, ion transmembrane transport
8	GO:0042149	cellular response to glucose starvation	10	10	GO:0009267	cellular response to starvation
9	GO:0046856	phosphatidylinositol dephosphorylation	10	10	GO:0046488, GO:0046839	phosphatidylinositol metabolic process, phospholipid dephosphorylation
10	GO:0006360	transcription from RNA polymerase I promoter	10	10	GO:0006351	transcription, DNA-templated
9	GO:0007188	adenylate cyclase-modulating G-protein coupled receptor signaling pathway	10	10	GO:0007187	G-protein coupled receptor signaling pathway, coupled to cyclic nucleotide second messenger
10	GO:0046132	pyrimidine ribonucleoside biosynthetic process	37	10	GO:0046131, GO:0042455, GO:0046134	pyrimidine ribonucleoside metabolic process, ribonucleoside biosynthetic process, pyrimidine nucleoside biosynthetic process
5	GO:1901565	organonitrogen compound catabolic process	1237	10	GO:1901564, GO:1901575	organonitrogen compound metabolic process, organic substance catabolic process
7	GO:2000070	regulation of response to water deprivation	14	10	GO:0080134, GO:0009414	regulation of response to stress, response to water deprivation
11	GO:0034755	iron ion transmembrane transport	10	9	GO:0034220, GO:0006826	ion transmembrane transport, iron ion transport
8	GO:0051365	cellular response to potassium ion starvation	9	9	GO:0009267	cellular response to starvation
10	GO:0052325	cell wall pectin biosynthetic process	33	9	GO:0009832, GO:0070592, GO:0045489, GO:0071555, GO:0052546	plant-type cell wall biogenesis, cell wall polysaccharide biosynthetic process, pectin biosynthetic process, cell wall organization, cell wall pectin metabolic process
8	GO:0090501	RNA phosphodiester bond hydrolysis	79	9	GO:0090305, GO:0016070	nucleic acid phosphodiester bond hydrolysis, RNA metabolic process
8	GO:0043570	maintenance of DNA repeat elements	9	9	GO:0006259, GO:0051276, GO:0044710, GO:1902589	DNA metabolic process, chromosome organization, single-organism metabolic process, single-organism organelle organization
10	GO:0006097	glyoxylate cycle	9	9	GO:0044723, GO:0046487, GO:0044262	single-organism carbohydrate metabolic process, glyoxylate metabolic process, cellular carbohydrate metabolic process
8	GO:0006032	chitin catabolic process	9	9	GO:0006030, GO:0006026, GO:1901072	chitin metabolic process, aminoglycan catabolic process, glucosamine-containing compound catabolic process
10	GO:0009226	nucleotide-sugar biosynthetic process	52	9	GO:0009225, GO:1901137, GO:0009165	nucleotide-sugar metabolic process, carbohydrate derivative biosynthetic process, nucleotide biosynthetic process
11	GO:0042780	tRNA 3'-end processing	9	9	GO:0008033, GO:0043628	tRNA processing, ncRNA 3'-end processing
6	GO:0034654	nucleobase-containing compound biosynthetic process	3565	9	GO:0019438, GO:0044271, GO:0018130, GO:0006139, GO:1901362	aromatic compound biosynthetic process, cellular nitrogen compound biosynthetic process, heterocycle biosynthetic process, nucleobase-containing compound metabolic process, organic cyclic compound biosynthetic process
12	GO:0006850	mitochondrial pyruvate transport	9	9	GO:0006839, GO:0006848	mitochondrial transport, pyruvate transport
7	GO:0043068	positive regulation of programmed cell death	17	9	GO:0010942, GO:0012501, GO:0043067	positive regulation of cell death, programmed cell death, regulation of programmed cell death
6	GO:0071311	cellular response to acetate	9	9	GO:0071310, GO:0010034, GO:0071229, GO:1901701	cellular response to organic substance, response to acetate, cellular response to acid, cellular response to oxygen-containing compound
7	GO:0001709	cell fate determination	16	9	GO:0048869, GO:0045165	cellular developmental process, cell fate commitment
9	GO:0000025	maltose catabolic process	9	9	GO:0000023, GO:0046352	maltose metabolic process, disaccharide catabolic process
8	GO:0006465	signal peptide processing	9	9	GO:0016485, GO:0044267, GO:0006518	protein processing, cellular protein metabolic process, peptide metabolic process
11	GO:0048508	embryonic meristem development	162	9	GO:0009793, GO:0003006, GO:0048507	embryo development ending in seed dormancy, developmental process involved in reproduction, meristem development
12	GO:0032876	negative regulation of DNA endoreduplication	9	9	GO:0010948, GO:0032875, GO:2000104, GO:0042023	negative regulation of cell cycle process, regulation of DNA endoreduplication, negative regulation of DNA-dependent DNA replication, DNA endoreduplication
7	GO:0048759	xylem vessel member cell differentiation	9	9	GO:0010089, GO:0030154	xylem development, cell differentiation
11	GO:0006878	cellular copper ion homeostasis	9	9	GO:0055070, GO:0046916	copper ion homeostasis, cellular transition metal ion homeostasis
11	GO:0009152	purine ribonucleotide biosynthetic process	111	9	GO:0009260, GO:0009150, GO:0006164	ribonucleotide biosynthetic process, purine ribonucleotide metabolic process, purine nucleotide biosynthetic process
7	GO:0010225	response to UV-C	13	9	GO:0009411	response to UV
7	GO:0015749	monosaccharide transport	23	9	GO:0008643	carbohydrate transport
11	GO:0031116	positive regulation of microtubule polymerization	9	9	GO:0046785, GO:0031113, GO:0031112, GO:0032273	microtubule polymerization, regulation of microtubule polymerization, positive regulation of microtubule polymerization or depolymerization, positive regulation of protein polymerization
4	GO:0009314	response to radiation	2615	9	GO:0009628	response to abiotic stimulus
8	GO:0006006	glucose metabolic process	931	9	GO:0019318	hexose metabolic process
11	GO:0019305	dTDP-rhamnose biosynthetic process	9	9	GO:0046383, GO:0009226	dTDP-rhamnose metabolic process, nucleotide-sugar biosynthetic process
14	GO:0048658	anther wall tapetum development	21	9	GO:0048856, GO:0048653, GO:0003006	anatomical structure development, anther development, developmental process involved in reproduction
8	GO:0015074	DNA integration	9	9	GO:0006259	DNA metabolic process
11	GO:0009098	leucine biosynthetic process	9	9	GO:0009082, GO:1901607, GO:0006551	branched-chain amino acid biosynthetic process, alpha-amino acid biosynthetic process, leucine metabolic process
9	GO:0031123	RNA 3'-end processing	100	9	GO:0006396	RNA processing
6	GO:0030163	protein catabolic process	1025	9	GO:0009057, GO:0019538	macromolecule catabolic process, protein metabolic process
4	GO:0051649	establishment of localization in cell	2860	9	GO:0051641, GO:0051234	cellular localization, establishment of localization
10	GO:0051085	chaperone mediated protein folding requiring cofactor	9	9	GO:0061077, GO:0051084	chaperone-mediated protein folding, 'de novo' posttranslational protein folding
8	GO:0010220	positive regulation of vernalization response	9	9	GO:0048584, GO:0010048, GO:0010219	positive regulation of response to stimulus, vernalization response, regulation of vernalization response
4	GO:0010256	endomembrane system organization	475	9	GO:0016043	cellular component organization
5	GO:0019439	aromatic compound catabolic process	1260	9	GO:0044248, GO:0006725	cellular catabolic process, cellular aromatic compound metabolic process
8	GO:0007021	tubulin complex assembly	9	9	GO:0043623, GO:0072668	cellular protein complex assembly, tubulin complex biogenesis
4	GO:0009629	response to gravity	468	9	GO:0009628	response to abiotic stimulus
12	GO:0031146	SCF-dependent proteasomal ubiquitin-dependent protein catabolic process	9	9	GO:0043161	proteasome-mediated ubiquitin-dependent protein catabolic process
9	GO:0015692	lead ion transport	9	9	GO:0030001	metal ion transport
8	GO:0071493	cellular response to UV-B	9	9	GO:0034644, GO:0010224	cellular response to UV, response to UV-B
17	GO:0048657	anther wall tapetum cell differentiation	12	9	GO:0044702, GO:0030154, GO:0048610, GO:0048656, GO:0003006	single organism reproductive process, cell differentiation, cellular process involved in reproduction, anther wall tapetum formation, developmental process involved in reproduction
8	GO:0071492	cellular response to UV-A	9	9	GO:0034644, GO:0070141	cellular response to UV, response to UV-A
7	GO:1901000	regulation of response to salt stress	9	9	GO:0009651, GO:0047484	response to salt stress, regulation of response to osmotic stress
11	GO:0009067	aspartate family amino acid biosynthetic process	243	9	GO:0009066, GO:1901607	aspartate family amino acid metabolic process, alpha-amino acid biosynthetic process
6	GO:0010482	regulation of epidermal cell division	9	9	GO:0051302, GO:0010481	regulation of cell division, epidermal cell division
9	GO:0009113	purine nucleobase biosynthetic process	17	9	GO:0046112, GO:0072522, GO:0046148, GO:0006144	nucleobase biosynthetic process, purine-containing compound biosynthetic process, pigment biosynthetic process, purine nucleobase metabolic process
13	GO:0051938	L-glutamate import	9	9	GO:0043092, GO:0015813	L-amino acid import, L-glutamate transport
9	GO:0009835	fruit ripening	10	9	GO:0071695, GO:0010154, GO:0044702, GO:0007568, GO:0007275, GO:0003006	anatomical structure maturation, fruit development, single organism reproductive process, aging, multicellular organismal development, developmental process involved in reproduction
5	GO:0042537	benzene-containing compound metabolic process	314	9	GO:0006725, GO:1901360	cellular aromatic compound metabolic process, organic cyclic compound metabolic process
6	GO:0009270	response to humidity	9	9	GO:0009415	response to water
7	GO:2000030	regulation of response to red or far red light	69	9	GO:0048583, GO:0009639	regulation of response to stimulus, response to red or far red light
12	GO:0031062	positive regulation of histone methylation	14	9	GO:0016571, GO:0031060, GO:0031058	histone methylation, regulation of histone methylation, positive regulation of histone modification
6	GO:0000266	mitochondrial fission	9	9	GO:0048285, GO:0007005	organelle fission, mitochondrion organization
10	GO:0015866	ADP transport	9	9	GO:0051503, GO:0015868, GO:0015858, GO:0015711	adenine nucleotide transport, purine ribonucleotide transport, nucleoside transport, organic anion transport
7	GO:0050891	multicellular organismal water homeostasis	9	9	GO:0050878, GO:0030104	regulation of body fluid levels, water homeostasis
6	GO:0031537	regulation of anthocyanin metabolic process	53	9	GO:0046283, GO:0080090	anthocyanin-containing compound metabolic process, regulation of primary metabolic process
9	GO:0048358	mucilage pectin biosynthetic process	9	9	GO:0010192, GO:0045489, GO:0048363	mucilage biosynthetic process, pectin biosynthetic process, mucilage pectin metabolic process
5	GO:0009590	detection of gravity	9	9	GO:0009582, GO:0009581, GO:0009629	detection of abiotic stimulus, detection of external stimulus, response to gravity
6	GO:0080171	lytic vacuole organization	9	9	GO:0007033	vacuole organization
8	GO:2000037	regulation of stomatal complex patterning	9	9	GO:0010375, GO:2000026	stomatal complex patterning, regulation of multicellular organismal development
5	GO:0071260	cellular response to mechanical stimulus	9	9	GO:0009612, GO:0071496, GO:0071214	response to mechanical stimulus, cellular response to external stimulus, cellular response to abiotic stimulus
8	GO:0070206	protein trimerization	15	9	GO:0051259	protein oligomerization
5	GO:0046185	aldehyde catabolic process	186	9	GO:0044248, GO:0044712, GO:1901575, GO:0006081	cellular catabolic process, single-organism catabolic process, organic substance catabolic process, cellular aldehyde metabolic process
5	GO:0016337	single organismal cell-cell adhesion	9	9	GO:0098602	single organism cell adhesion
7	GO:0009819	drought recovery	9	9	GO:0009414	response to water deprivation
8	GO:0042325	regulation of phosphorylation	190	9	GO:0016310, GO:0019220	phosphorylation, regulation of phosphate metabolic process
9	GO:0008615	pyridoxine biosynthetic process	8	8	GO:0019438, GO:0042819, GO:1901617, GO:0008614	aromatic compound biosynthetic process, vitamin B6 biosynthetic process, organic hydroxy compound biosynthetic process, pyridoxine metabolic process
9	GO:0034052	positive regulation of plant-type hypersensitive response	8	8	GO:0010363, GO:0009626, GO:0045089, GO:0043068	regulation of plant-type hypersensitive response, plant-type hypersensitive response, positive regulation of innate immune response, positive regulation of programmed cell death
8	GO:1901684	arsenate ion transmembrane transport	8	8	GO:0006820, GO:0034220	anion transport, ion transmembrane transport
9	GO:0045226	extracellular polysaccharide biosynthetic process	8	8	GO:0046379, GO:0033692	extracellular polysaccharide metabolic process, cellular polysaccharide biosynthetic process
5	GO:0080183	response to photooxidative stress	8	8	GO:0006979	response to oxidative stress
9	GO:0019563	glycerol catabolic process	8	8	GO:0006071, GO:0019405	glycerol metabolic process, alditol catabolic process
10	GO:0043144	snoRNA processing	8	8	GO:0034470, GO:0016074	ncRNA processing, snoRNA metabolic process
10	GO:0045910	negative regulation of DNA recombination	13	8	GO:0006310, GO:0051053, GO:0000018	DNA recombination, negative regulation of DNA metabolic process, regulation of DNA recombination
9	GO:0010258	NADH dehydrogenase complex (plastoquinone) assembly	8	8	GO:0010257	NADH dehydrogenase complex assembly
8	GO:0010222	stem vascular tissue pattern formation	8	8	GO:0010051	xylem and phloem pattern formation
14	GO:0000188	inactivation of MAPK activity	8	8	GO:0043407	negative regulation of MAP kinase activity
10	GO:0033356	UDP-L-arabinose metabolic process	8	8	GO:0009225	nucleotide-sugar metabolic process
7	GO:0072594	establishment of protein localization to organelle	992	8	GO:0045184, GO:0033365	establishment of protein localization, protein localization to organelle
11	GO:2000014	regulation of endosperm development	8	8	GO:0009960, GO:0080050	endosperm development, regulation of seed development
9	GO:0000737	DNA catabolic process, endonucleolytic	8	8	GO:0090305, GO:0006308	nucleic acid phosphodiester bond hydrolysis, DNA catabolic process
8	GO:0015698	inorganic anion transport	333	8	GO:0006820	anion transport
7	GO:0009768	photosynthesis, light harvesting in photosystem I	8	8	GO:0009765	photosynthesis, light harvesting
7	GO:0070370	cellular heat acclimation	8	8	GO:0010286, GO:0034605	heat acclimation, cellular response to heat
6	GO:0009663	plasmodesma organization	8	8	GO:0045216	cell-cell junction organization
8	GO:0042026	protein refolding	8	8	GO:0006457	protein folding
13	GO:0080086	stamen filament development	8	8	GO:0048443, GO:0048856, GO:0003006	stamen development, anatomical structure development, developmental process involved in reproduction
3	GO:0051234	establishment of localization	6225	8	GO:0008150, GO:0051179	biological_process, localization
7	GO:0034620	cellular response to unfolded protein	242	8	GO:0006986, GO:0035967	response to unfolded protein, cellular response to topologically incorrect protein
6	GO:0044724	single-organism carbohydrate catabolic process	1066	8	GO:0044723, GO:0044712, GO:0016052	single-organism carbohydrate metabolic process, single-organism catabolic process, carbohydrate catabolic process
7	GO:0051176	positive regulation of sulfur metabolic process	9	8	GO:0031325, GO:0042762, GO:0006790	positive regulation of cellular metabolic process, regulation of sulfur metabolic process, sulfur compound metabolic process
7	GO:0015840	urea transport	12	8	GO:0019755, GO:0042886	one-carbon compound transport, amide transport
11	GO:0071421	manganese ion transmembrane transport	8	8	GO:0006828, GO:0034220	manganese ion transport, ion transmembrane transport
9	GO:0051289	protein homotetramerization	8	8	GO:0051260, GO:0051262	protein homooligomerization, protein tetramerization
11	GO:0071900	regulation of protein serine/threonine kinase activity	94	8	GO:0045859	regulation of protein kinase activity
6	GO:0071731	response to nitric oxide	38	8	GO:0010035, GO:1901698, GO:0000302	response to inorganic substance, response to nitrogen compound, response to reactive oxygen species
5	GO:0007029	endoplasmic reticulum organization	12	8	GO:0006996, GO:0010256	organelle organization, endomembrane system organization
8	GO:0033354	chlorophyll cycle	8	8	GO:0015994	chlorophyll metabolic process
10	GO:0006409	tRNA export from nucleus	8	8	GO:1902582, GO:0006405, GO:0051031	single-organism intracellular transport, RNA export from nucleus, tRNA transport
10	GO:0010686	tetracyclic triterpenoid biosynthetic process	8	8	GO:0010685, GO:0016104, GO:1901362	tetracyclic triterpenoid metabolic process, triterpenoid biosynthetic process, organic cyclic compound biosynthetic process
14	GO:0070919	production of siRNA involved in chromatin silencing by small RNA	8	8	GO:0031048, GO:0070918	chromatin silencing by small RNA, production of small RNA involved in gene silencing by RNA
8	GO:0032509	endosome transport via multivesicular body sorting pathway	8	8	GO:0016197	endosomal transport
11	GO:0001682	tRNA 5'-leader removal	8	8	GO:0008033	tRNA processing
9	GO:0009259	ribonucleotide metabolic process	1049	8	GO:0019693, GO:0009117	ribose phosphate metabolic process, nucleotide metabolic process
9	GO:2000069	regulation of post-embryonic root development	18	8	GO:2000280, GO:0048580, GO:0048528	regulation of root development, regulation of post-embryonic development, post-embryonic root development
13	GO:0044206	UMP salvage	8	8	GO:0010138, GO:0006222	pyrimidine ribonucleotide salvage, UMP biosynthetic process
9	GO:0018208	peptidyl-proline modification	94	8	GO:0018193	peptidyl-amino acid modification
8	GO:0051131	chaperone-mediated protein complex assembly	8	8	GO:0043623	cellular protein complex assembly
10	GO:0048281	inflorescence morphogenesis	31	8	GO:0010016, GO:0010229, GO:0003006, GO:0009886	shoot system morphogenesis, inflorescence development, developmental process involved in reproduction, post-embryonic morphogenesis
7	GO:0010024	phytochromobilin biosynthetic process	8	8	GO:0051202, GO:0033014, GO:0051188	phytochromobilin metabolic process, tetrapyrrole biosynthetic process, cofactor biosynthetic process
10	GO:0033562	co-transcriptional gene silencing by RNA interference machinery	8	8	GO:0031047	gene silencing by RNA
5	GO:0030010	establishment of cell polarity	8	8	GO:0007163	establishment or maintenance of cell polarity
12	GO:0006419	alanyl-tRNA aminoacylation	8	8	GO:0006418	tRNA aminoacylation for protein translation
7	GO:0023014	signal transduction by phosphorylation	374	8	GO:0016310, GO:0044710, GO:0044763, GO:0007165	phosphorylation, single-organism metabolic process, single-organism cellular process, signal transduction
6	GO:0009962	regulation of flavonoid biosynthetic process	180	8	GO:0009889, GO:0080090, GO:0009813	regulation of biosynthetic process, regulation of primary metabolic process, flavonoid biosynthetic process
10	GO:0009102	biotin biosynthetic process	8	8	GO:0043604, GO:1901566, GO:0072330, GO:0044272, GO:0018130, GO:0006768, GO:1901362, GO:0042364	amide biosynthetic process, organonitrogen compound biosynthetic process, monocarboxylic acid biosynthetic process, sulfur compound biosynthetic process, heterocycle biosynthetic process, biotin metabolic process, organic cyclic compound biosynthetic process, water-soluble vitamin biosynthetic process
10	GO:0080178	5-carbamoylmethyluridine metabolic process	8	8	GO:0046131	pyrimidine ribonucleoside metabolic process
6	GO:0032025	response to cobalt ion	8	8	GO:0010038	response to metal ion
6	GO:0080051	cutin transport	8	8	GO:0044765, GO:0071702	single-organism transport, organic substance transport
12	GO:0006561	proline biosynthetic process	11	8	GO:0006560, GO:0009084, GO:0018130, GO:1901362	proline metabolic process, glutamine family amino acid biosynthetic process, heterocycle biosynthetic process, organic cyclic compound biosynthetic process
13	GO:0019447	D-cysteine catabolic process	8	8	GO:0009093, GO:0019478, GO:0046438	cysteine catabolic process, D-amino acid catabolic process, D-cysteine metabolic process
8	GO:0010203	response to very low fluence red light stimulus	8	8	GO:0010114, GO:0055122	response to red light, response to very low light intensity stimulus
12	GO:0051693	actin filament capping	21	8	GO:0030835, GO:0030837	negative regulation of actin filament depolymerization, negative regulation of actin filament polymerization
5	GO:1901137	carbohydrate derivative biosynthetic process	1453	8	GO:1901135, GO:1901576	carbohydrate derivative metabolic process, organic substance biosynthetic process
7	GO:0006104	succinyl-CoA metabolic process	8	8	GO:0006637	acyl-CoA metabolic process
8	GO:0010507	negative regulation of autophagy	8	8	GO:0031330, GO:0010506, GO:0006914	negative regulation of cellular catabolic process, regulation of autophagy, autophagy
12	GO:0007094	mitotic spindle assembly checkpoint	8	8	GO:0045841, GO:0071174, GO:0071173	negative regulation of mitotic metaphase/anaphase transition, mitotic spindle checkpoint, spindle assembly checkpoint
7	GO:0055081	anion homeostasis	85	8	GO:0050801	ion homeostasis
12	GO:0032953	regulation of (1->3)-beta-D-glucan biosynthetic process	8	8	GO:0032952, GO:0032951, GO:0006075	regulation of (1->3)-beta-D-glucan metabolic process, regulation of beta-glucan biosynthetic process, (1->3)-beta-D-glucan biosynthetic process
8	GO:0010248	establishment or maintenance of transmembrane electrochemical gradient	8	8	GO:0034220	ion transmembrane transport
6	GO:0010042	response to manganese ion	8	8	GO:1990267, GO:0010038	response to transition metal nanoparticle, response to metal ion
11	GO:0015940	pantothenate biosynthetic process	8	8	GO:0043604, GO:0009108, GO:0042398, GO:0015939, GO:0042364	amide biosynthetic process, coenzyme biosynthetic process, cellular modified amino acid biosynthetic process, pantothenate metabolic process, water-soluble vitamin biosynthetic process
9	GO:0015768	maltose transport	8	8	GO:0015766	disaccharide transport
6	GO:0010604	positive regulation of macromolecule metabolic process	931	8	GO:0043170, GO:0009893, GO:0060255	macromolecule metabolic process, positive regulation of metabolic process, regulation of macromolecule metabolic process
10	GO:0036092	phosphatidylinositol-3-phosphate biosynthetic process	8	8	GO:0006661	phosphatidylinositol biosynthetic process
8	GO:1900150	regulation of defense response to fungus	15	8	GO:0002831, GO:0032101, GO:0050832, GO:0043900, GO:0031347	regulation of response to biotic stimulus, regulation of response to external stimulus, defense response to fungus, regulation of multi-organism process, regulation of defense response
9	GO:0010120	camalexin biosynthetic process	8	8	GO:0009700, GO:0052317, GO:0044272	indole phytoalexin biosynthetic process, camalexin metabolic process, sulfur compound biosynthetic process
10	GO:0015783	GDP-fucose transport	8	8	GO:0036079	purine nucleotide-sugar transport
9	GO:0035445	borate transmembrane transport	8	8	GO:0034220, GO:0046713	ion transmembrane transport, borate transport
7	GO:0071368	cellular response to cytokinin stimulus	97	8	GO:0032870, GO:0009735	cellular response to hormone stimulus, response to cytokinin
6	GO:0010288	response to lead ion	8	8	GO:0010038	response to metal ion
10	GO:1902334	fructose export from vacuole to cytoplasm	8	8	GO:0007034, GO:0015755, GO:0035428, GO:0016482	vacuolar transport, fructose transport, hexose transmembrane transport, cytoplasmic transport
8	GO:0010201	response to continuous far red light stimulus by the high-irradiance response system	8	8	GO:0010218	response to far red light
8	GO:0048830	adventitious root development	8	8	GO:0048364	root development
6	GO:0031325	positive regulation of cellular metabolic process	945	8	GO:0044237, GO:0048522, GO:0009893, GO:0031323	cellular metabolic process, positive regulation of cellular process, positive regulation of metabolic process, regulation of cellular metabolic process
6	GO:0048278	vesicle docking	33	8	GO:0016192, GO:0022406	vesicle-mediated transport, membrane docking
10	GO:0060776	simple leaf morphogenesis	8	8	GO:0009965	leaf morphogenesis
8	GO:1901679	nucleotide transmembrane transport	20	8	GO:0055085, GO:0006862	transmembrane transport, nucleotide transport
11	GO:0010080	regulation of floral meristem growth	8	8	GO:0009909, GO:0010451, GO:0010075	regulation of flower development, floral meristem growth, regulation of meristem growth
12	GO:2000693	positive regulation of seed maturation	8	8	GO:2000243, GO:0010431, GO:0051240, GO:2000034	positive regulation of reproductive process, seed maturation, positive regulation of multicellular organismal process, regulation of seed maturation
12	GO:0048578	positive regulation of long-day photoperiodism, flowering	8	8	GO:0048584, GO:0048574, GO:0048586, GO:0048582	positive regulation of response to stimulus, long-day photoperiodism, flowering, regulation of long-day photoperiodism, flowering, positive regulation of post-embryonic development
10	GO:0000719	photoreactive repair	8	8	GO:0006290	pyrimidine dimer repair
6	GO:0035864	response to potassium ion	12	8	GO:0010038	response to metal ion
11	GO:0016578	histone deubiquitination	8	8	GO:0016570, GO:0016579	histone modification, protein deubiquitination
9	GO:0006885	regulation of pH	24	8	GO:0055067	monovalent inorganic cation homeostasis
7	GO:0080172	petal epidermis patterning	7	7	GO:0003002	regionalization
12	GO:0048700	acquisition of desiccation tolerance in seed	7	7	GO:0044702, GO:0010162, GO:0003006, GO:0097439	single organism reproductive process, seed dormancy process, developmental process involved in reproduction, acquisition of desiccation tolerance
8	GO:0033485	cyanidin 3-O-glucoside biosynthetic process	7	7	GO:1901806, GO:0009813, GO:1901137, GO:1901038	beta-glucoside biosynthetic process, flavonoid biosynthetic process, carbohydrate derivative biosynthetic process, cyanidin 3-O-glucoside metabolic process
8	GO:0007143	female meiotic division	7	7	GO:0007126	meiotic nuclear division
10	GO:0090408	phloem nitrate loading	7	7	GO:0015706, GO:0010233	nitrate transport, phloem transport
10	GO:0010495	long-distance posttranscriptional gene silencing	7	7	GO:0016441	posttranscriptional gene silencing
8	GO:0048867	stem cell fate determination	7	7	GO:0048865, GO:0001709	stem cell fate commitment, cell fate determination
9	GO:0048209	regulation of vesicle targeting, to, from or within Golgi	7	7	GO:0060627, GO:0032386, GO:0048199	regulation of vesicle-mediated transport, regulation of intracellular transport, vesicle targeting, to, from or within Golgi
9	GO:1901703	protein localization involved in auxin polar transport	7	7	GO:0009926, GO:0008104	auxin polar transport, protein localization
12	GO:0034635	glutathione transport	12	7	GO:0042939, GO:0072348, GO:0072337	tripeptide transport, sulfur compound transport, modified amino acid transport
14	GO:0048766	root hair initiation	7	7	GO:0048765, GO:0000904	root hair cell differentiation, cell morphogenesis involved in differentiation
12	GO:0010138	pyrimidine ribonucleotide salvage	15	7	GO:0009220, GO:0032262	pyrimidine ribonucleotide biosynthetic process, pyrimidine nucleotide salvage
8	GO:0046395	carboxylic acid catabolic process	786	7	GO:0019752, GO:0016054	carboxylic acid metabolic process, organic acid catabolic process
7	GO:0030259	lipid glycosylation	7	7	GO:0030258, GO:0070085	lipid modification, glycosylation
4	GO:0051640	organelle localization	344	7	GO:0051641	cellular localization
7	GO:0051347	positive regulation of transferase activity	82	7	GO:0051338, GO:0043085	regulation of transferase activity, positive regulation of catalytic activity
7	GO:0015791	polyol transport	12	7	GO:0015850	organic hydroxy compound transport
10	GO:0010405	arabinogalactan protein metabolic process	7	7	GO:0010404	cell wall hydroxyproline-rich glycoprotein metabolic process
6	GO:0009311	oligosaccharide metabolic process	514	7	GO:0044723	single-organism carbohydrate metabolic process
10	GO:0055070	copper ion homeostasis	16	7	GO:0055076	transition metal ion homeostasis
12	GO:0031998	regulation of fatty acid beta-oxidation	7	7	GO:0046320, GO:0031329, GO:0006635, GO:0050994	regulation of fatty acid oxidation, regulation of cellular catabolic process, fatty acid beta-oxidation, regulation of lipid catabolic process
6	GO:0042886	amide transport	173	7	GO:0044765, GO:0071705	single-organism transport, nitrogen compound transport
11	GO:0006513	protein monoubiquitination	12	7	GO:0016567	protein ubiquitination
12	GO:0032877	positive regulation of DNA endoreduplication	7	7	GO:0042023, GO:0032875, GO:0090068, GO:2000105	DNA endoreduplication, regulation of DNA endoreduplication, positive regulation of cell cycle process, positive regulation of DNA-dependent DNA replication
10	GO:0010113	negative regulation of systemic acquired resistance	7	7	GO:0032102, GO:0009627, GO:0043901, GO:0010112, GO:0045824, GO:0002832	negative regulation of response to external stimulus, systemic acquired resistance, negative regulation of multi-organism process, regulation of systemic acquired resistance, negative regulation of innate immune response, negative regulation of response to biotic stimulus
7	GO:0080093	regulation of photorespiration	7	7	GO:0031326, GO:0009853	regulation of cellular biosynthetic process, photorespiration
10	GO:0005978	glycogen biosynthetic process	7	7	GO:0005977, GO:0009250	glycogen metabolic process, glucan biosynthetic process
4	GO:0021700	developmental maturation	817	7	GO:0044767	single-organism developmental process
9	GO:0060772	leaf phyllotactic patterning	7	7	GO:0060771	phyllotactic patterning
8	GO:0090449	phloem glucosinolate loading	7	7	GO:0010233	phloem transport
6	GO:0006003	fructose 2,6-bisphosphate metabolic process	7	7	GO:1901135, GO:0006796, GO:0019637	carbohydrate derivative metabolic process, phosphate-containing compound metabolic process, organophosphate metabolic process
8	GO:0051764	actin crosslink formation	7	7	GO:0007015	actin filament organization
10	GO:0045116	protein neddylation	7	7	GO:0032446	protein modification by small protein conjugation
12	GO:0010052	guard cell differentiation	12	7	GO:0010103, GO:0009913	stomatal complex morphogenesis, epidermal cell differentiation
12	GO:0006434	seryl-tRNA aminoacylation	7	7	GO:0006418	tRNA aminoacylation for protein translation
3	GO:0015976	carbon utilization	17	7	GO:0044699	single-organism process
10	GO:0009301	snRNA transcription	7	7	GO:0006351	transcription, DNA-templated
11	GO:0046653	tetrahydrofolate metabolic process	28	7	GO:0006760	folic acid-containing compound metabolic process
7	GO:0071291	cellular response to selenium ion	7	7	GO:0010269, GO:0071248	response to selenium ion, cellular response to metal ion
10	GO:0090421	embryonic meristem initiation	153	7	GO:0010014	meristem initiation
5	GO:0010247	detection of phosphate ion	7	7	GO:0009593	detection of chemical stimulus
12	GO:0048577	negative regulation of short-day photoperiodism, flowering	7	7	GO:0048581, GO:0048585, GO:0048587, GO:0048575	negative regulation of post-embryonic development, negative regulation of response to stimulus, regulation of short-day photoperiodism, flowering, short-day photoperiodism, flowering
8	GO:0005977	glycogen metabolic process	14	7	GO:0006073, GO:0006112, GO:0044723	cellular glucan metabolic process, energy reserve metabolic process, single-organism carbohydrate metabolic process
12	GO:0033523	histone H2B ubiquitination	7	7	GO:0016574	histone ubiquitination
6	GO:0006805	xenobiotic metabolic process	22	7	GO:0071466, GO:0044237	cellular response to xenobiotic stimulus, cellular metabolic process
8	GO:0046473	phosphatidic acid metabolic process	7	7	GO:0006650	glycerophospholipid metabolic process
7	GO:0033330	kaempferol O-glucoside biosynthetic process	7	7	GO:1901617, GO:0051553, GO:0033329, GO:1901137, GO:0016138	organic hydroxy compound biosynthetic process, flavone biosynthetic process, kaempferol O-glucoside metabolic process, carbohydrate derivative biosynthetic process, glycoside biosynthetic process
13	GO:0044211	CTP salvage	7	7	GO:0010138, GO:0006241	pyrimidine ribonucleotide salvage, CTP biosynthetic process
9	GO:0015916	fatty-acyl-CoA transport	7	7	GO:1901337, GO:0015711	thioester transport, organic anion transport
5	GO:0043697	cell dedifferentiation	7	7	GO:0048869, GO:0043696	cellular developmental process, dedifferentiation
4	GO:1901657	glycosyl compound metabolic process	1246	7	GO:0071704, GO:0044710	organic substance metabolic process, single-organism metabolic process
10	GO:2000023	regulation of lateral root development	10	7	GO:0048527, GO:2000069	lateral root development, regulation of post-embryonic root development
9	GO:0009448	gamma-aminobutyric acid metabolic process	10	7	GO:0006520, GO:0032787	cellular amino acid metabolic process, monocarboxylic acid metabolic process
9	GO:0035672	oligopeptide transmembrane transport	12	7	GO:0055085, GO:0006857	transmembrane transport, oligopeptide transport
7	GO:0009717	isoflavonoid biosynthetic process	7	7	GO:0046287, GO:0018130, GO:0009699	isoflavonoid metabolic process, heterocycle biosynthetic process, phenylpropanoid biosynthetic process
11	GO:0080149	sucrose induced translational repression	7	7	GO:0032055	negative regulation of translation in response to stress
11	GO:0033528	S-methylmethionine cycle	7	7	GO:0033477	S-methylmethionine metabolic process
10	GO:0032065	cortical protein anchoring	7	7	GO:0051220	cytoplasmic sequestering of protein
9	GO:2000072	regulation of defense response to fungus, incompatible interaction	7	7	GO:0045088, GO:0009817, GO:1900150	regulation of innate immune response, defense response to fungus, incompatible interaction, regulation of defense response to fungus
5	GO:0048585	negative regulation of response to stimulus	622	7	GO:0048583, GO:0050896, GO:0048519	regulation of response to stimulus, response to stimulus, negative regulation of biological process
7	GO:0042964	thioredoxin biosynthetic process	7	7	GO:0019538, GO:0034645	protein metabolic process, cellular macromolecule biosynthetic process
10	GO:0009303	rRNA transcription	11	7	GO:0006351	transcription, DNA-templated
11	GO:0006168	adenine salvage	7	7	GO:0046084, GO:0043096	adenine biosynthetic process, purine nucleobase salvage
12	GO:0010323	negative regulation of isopentenyl diphosphate biosynthetic process, methylerythritol 4-phosphate pathway	7	7	GO:0010677, GO:0019288, GO:0010322, GO:0071072	negative regulation of cellular carbohydrate metabolic process, isopentenyl diphosphate biosynthetic process, methylerythritol 4-phosphate pathway, regulation of isopentenyl diphosphate biosynthetic process, methylerythritol 4-phosphate pathway, negative regulation of phospholipid biosynthetic process
7	GO:0051783	regulation of nuclear division	31	7	GO:0000280, GO:0033043, GO:0051302	nuclear division, regulation of organelle organization, regulation of cell division
8	GO:0022619	generative cell differentiation	7	7	GO:0055046, GO:0030154	microgametogenesis, cell differentiation
11	GO:0015908	fatty acid transport	7	7	GO:0015718, GO:0006869	monocarboxylic acid transport, lipid transport
14	GO:1901979	regulation of inward rectifier potassium channel activity	7	7	GO:2001257, GO:1901016	regulation of cation channel activity, regulation of potassium ion transmembrane transporter activity
7	GO:0071446	cellular response to salicylic acid stimulus	501	7	GO:0071229, GO:0009751, GO:1901701, GO:0071407	cellular response to acid, response to salicylic acid, cellular response to oxygen-containing compound, cellular response to organic cyclic compound
2	GO:0051179	localization	6520	7	GO:0008150	biological_process
8	GO:0045732	positive regulation of protein catabolic process	11	7	GO:0051247, GO:0042176, GO:0030163, GO:0009896	positive regulation of protein metabolic process, regulation of protein catabolic process, protein catabolic process, positive regulation of catabolic process
6	GO:0048640	negative regulation of developmental growth	10	7	GO:0048638, GO:0045926, GO:0048589, GO:0051093	regulation of developmental growth, negative regulation of growth, developmental growth, negative regulation of developmental process
8	GO:1901141	regulation of lignin biosynthetic process	8	7	GO:2000762, GO:0031326, GO:0009809, GO:1900376	regulation of phenylpropanoid metabolic process, regulation of cellular biosynthetic process, lignin biosynthetic process, regulation of secondary metabolite biosynthetic process
6	GO:2001289	lipid X metabolic process	7	7	GO:0006796, GO:0006040, GO:0019637	phosphate-containing compound metabolic process, amino sugar metabolic process, organophosphate metabolic process
8	GO:0010266	response to vitamin B1	7	7	GO:0014070, GO:0010243, GO:0033273	response to organic cyclic compound, response to organonitrogen compound, response to vitamin
10	GO:0055071	manganese ion homeostasis	23	7	GO:0055076	transition metal ion homeostasis
8	GO:0009700	indole phytoalexin biosynthetic process	15	7	GO:0046217, GO:0042435, GO:0052315	indole phytoalexin metabolic process, indole-containing compound biosynthetic process, phytoalexin biosynthetic process
6	GO:0060184	cell cycle switching	7	7	GO:0022402	cell cycle process
9	GO:0001172	transcription, RNA-templated	7	7	GO:0032774	RNA biosynthetic process
8	GO:0015672	monovalent inorganic cation transport	607	7	GO:0006812	cation transport
9	GO:0046785	microtubule polymerization	14	7	GO:0031109, GO:0051258	microtubule polymerization or depolymerization, protein polymerization
11	GO:0015800	acidic amino acid transport	32	7	GO:0006865	amino acid transport
7	GO:1901349	glucosinolate transport	7	7	GO:0072348, GO:1901264	sulfur compound transport, carbohydrate derivative transport
13	GO:0006189	'de novo' IMP biosynthetic process	7	7	GO:0006188	IMP biosynthetic process
7	GO:2000021	regulation of ion homeostasis	7	7	GO:0032844, GO:0050801	regulation of homeostatic process, ion homeostasis
7	GO:0046274	lignin catabolic process	7	7	GO:0046271, GO:0009808	phenylpropanoid catabolic process, lignin metabolic process
9	GO:2000036	regulation of stem cell maintenance	7	7	GO:0060284, GO:2000736, GO:0051239, GO:0019827	regulation of cell development, regulation of stem cell differentiation, regulation of multicellular organismal process, stem cell maintenance
13	GO:0019919	peptidyl-arginine methylation, to asymmetrical-dimethyl arginine	7	7	GO:0035247	peptidyl-arginine omega-N-methylation
10	GO:0006749	glutathione metabolic process	39	7	GO:0006575, GO:0006518, GO:0006790	cellular modified amino acid metabolic process, peptide metabolic process, sulfur compound metabolic process
11	GO:0006614	SRP-dependent cotranslational protein targeting to membrane	13	7	GO:0045047, GO:0006613	protein targeting to ER, cotranslational protein targeting to membrane
9	GO:0090352	regulation of nitrate assimilation	7	7	GO:0042128, GO:0051171, GO:0031323	nitrate assimilation, regulation of nitrogen compound metabolic process, regulation of cellular metabolic process
8	GO:0034214	protein hexamerization	7	7	GO:0051259	protein oligomerization
15	GO:0043547	positive regulation of GTPase activity	31	7	GO:0043087, GO:0051345	regulation of GTPase activity, positive regulation of hydrolase activity
9	GO:0080110	sporopollenin biosynthetic process	7	7	GO:0019438, GO:0010584	aromatic compound biosynthetic process, pollen exine formation
11	GO:0046396	D-galacturonate metabolic process	7	7	GO:0019586	galacturonate metabolic process
10	GO:0018258	protein O-linked glycosylation via hydroxyproline	7	7	GO:0018208, GO:0006493	peptidyl-proline modification, protein O-linked glycosylation
12	GO:0015729	oxaloacetate transport	11	7	GO:0015740	C4-dicarboxylate transport
12	GO:0050732	negative regulation of peptidyl-tyrosine phosphorylation	7	7	GO:0018108, GO:0001933, GO:0050730	peptidyl-tyrosine phosphorylation, negative regulation of protein phosphorylation, regulation of peptidyl-tyrosine phosphorylation
10	GO:2000028	regulation of photoperiodism, flowering	27	7	GO:2000241, GO:0048573, GO:0048580, GO:0048583	regulation of reproductive process, photoperiodism, flowering, regulation of post-embryonic development, regulation of response to stimulus
9	GO:0010493	Lewis a epitope biosynthetic process	7	7	GO:0033692, GO:1901137	cellular polysaccharide biosynthetic process, carbohydrate derivative biosynthetic process
6	GO:0044264	cellular polysaccharide metabolic process	1343	7	GO:0005976, GO:0044262, GO:0044260	polysaccharide metabolic process, cellular carbohydrate metabolic process, cellular macromolecule metabolic process
8	GO:0030002	cellular anion homeostasis	26	7	GO:0006873, GO:0055081	cellular ion homeostasis, anion homeostasis
9	GO:0046740	transport of virus in host, cell to cell	7	7	GO:1902586, GO:0046739	multi-organism intercellular transport, transport of virus in multicellular host
7	GO:0033303	quercetin O-glucoside biosynthetic process	7	7	GO:0051553, GO:0033302, GO:0016138	flavone biosynthetic process, quercetin O-glucoside metabolic process, glycoside biosynthetic process
7	GO:0033198	response to ATP	7	7	GO:1901700, GO:0046683, GO:0014074	response to oxygen-containing compound, response to organophosphorus, response to purine-containing compound
6	GO:0042539	hypotonic salinity response	7	7	GO:0006971, GO:0009651	hypotonic response, response to salt stress
10	GO:0006573	valine metabolic process	12	7	GO:0009081, GO:1901605	branched-chain amino acid metabolic process, alpha-amino acid metabolic process
9	GO:0034470	ncRNA processing	660	7	GO:0034660, GO:0006396	ncRNA metabolic process, RNA processing
9	GO:0019354	siroheme biosynthetic process	7	7	GO:0006783, GO:0046156	heme biosynthetic process, siroheme metabolic process
8	GO:0045053	protein retention in Golgi apparatus	6	6	GO:0034067, GO:0032507	protein localization to Golgi apparatus, maintenance of protein location in cell
9	GO:0016099	monoterpenoid biosynthetic process	6	6	GO:0016114, GO:0016098	terpenoid biosynthetic process, monoterpenoid metabolic process
11	GO:0045860	positive regulation of protein kinase activity	72	6	GO:0001934, GO:0033674, GO:0045859	positive regulation of protein phosphorylation, positive regulation of kinase activity, regulation of protein kinase activity
11	GO:0000154	rRNA modification	12	6	GO:0009451, GO:0006364	RNA modification, rRNA processing
12	GO:0048442	sepal development	39	6	GO:0048464, GO:0048437, GO:0048827	flower calyx development, floral organ development, phyllome development
7	GO:0042593	glucose homeostasis	19	6	GO:0033500	carbohydrate homeostasis
11	GO:0036265	RNA (guanine-N7)-methylation	6	6	GO:0001510, GO:0009452	RNA methylation, 7-methylguanosine RNA capping
8	GO:0035884	arabinan biosynthetic process	6	6	GO:0031221, GO:0000271	arabinan metabolic process, polysaccharide biosynthetic process
9	GO:0019433	triglyceride catabolic process	6	6	GO:0006641, GO:0046464	triglyceride metabolic process, acylglycerol catabolic process
11	GO:0009097	isoleucine biosynthetic process	6	6	GO:0009082, GO:0006549, GO:1901607	branched-chain amino acid biosynthetic process, isoleucine metabolic process, alpha-amino acid biosynthetic process
11	GO:2000038	regulation of stomatal complex development	10	6	GO:0045682, GO:0010374, GO:0048580	regulation of epidermis development, stomatal complex development, regulation of post-embryonic development
7	GO:0009554	megasporogenesis	6	6	GO:0009553, GO:0048236	embryo sac development, plant-type spore development
6	GO:0032870	cellular response to hormone stimulus	1496	6	GO:0071310, GO:0009725, GO:0071495	cellular response to organic substance, response to hormone, cellular response to endogenous stimulus
12	GO:0010235	guard mother cell cytokinesis	6	6	GO:0000911, GO:0010440	cytokinesis by cell plate formation, stomatal lineage progression
9	GO:0070207	protein homotrimerization	6	6	GO:0051260, GO:0070206	protein homooligomerization, protein trimerization
5	GO:0007638	mechanosensory behavior	6	6	GO:0009612, GO:0044708	response to mechanical stimulus, single-organism behavior
7	GO:0010375	stomatal complex patterning	15	6	GO:0003002	regionalization
7	GO:0015886	heme transport	6	6	GO:1901678, GO:0051181, GO:0071705, GO:0071702	iron coordination entity transport, cofactor transport, nitrogen compound transport, organic substance transport
10	GO:0080055	low affinity nitrate transport	6	6	GO:0015706	nitrate transport
8	GO:0006042	glucosamine biosynthetic process	6	6	GO:0006041, GO:1901073	glucosamine metabolic process, glucosamine-containing compound biosynthetic process
9	GO:0010439	regulation of glucosinolate biosynthetic process	6	6	GO:0019761, GO:0031326, GO:0043255, GO:0042762, GO:1900376, GO:0010675	glucosinolate biosynthetic process, regulation of cellular biosynthetic process, regulation of carbohydrate biosynthetic process, regulation of sulfur metabolic process, regulation of secondary metabolite biosynthetic process, regulation of cellular carbohydrate metabolic process
10	GO:0052573	UDP-D-galactose metabolic process	6	6	GO:0009225	nucleotide-sugar metabolic process
12	GO:0052033	pathogen-associated molecular pattern dependent induction by symbiont of host innate immune response	6	6	GO:0052169, GO:0052257, GO:0052166	pathogen-associated molecular pattern dependent modulation by symbiont of host innate immune response, pathogen-associated molecular pattern dependent induction by organism of innate immune response of other organism involved in symbiotic interaction, positive regulation by symbiont of host innate immune response
8	GO:0015853	adenine transport	6	6	GO:0006863	purine nucleobase transport
9	GO:0016024	CDP-diacylglycerol biosynthetic process	6	6	GO:0046341, GO:0046474	CDP-diacylglycerol metabolic process, glycerophospholipid biosynthetic process
10	GO:1901601	strigolactone biosynthetic process	6	6	GO:1901336, GO:0016106, GO:1901600	lactone biosynthetic process, sesquiterpenoid biosynthetic process, strigolactone metabolic process
10	GO:0010971	positive regulation of G2/M transition of mitotic cell cycle	6	6	GO:1901992, GO:1902751, GO:0045931, GO:0000086, GO:0010389	positive regulation of mitotic cell cycle phase transition, positive regulation of cell cycle G2/M phase transition, positive regulation of mitotic cell cycle, G2/M transition of mitotic cell cycle, regulation of G2/M transition of mitotic cell cycle
14	GO:0090239	regulation of histone H4 acetylation	9	6	GO:0043967, GO:0035065	histone H4 acetylation, regulation of histone acetylation
9	GO:0051503	adenine nucleotide transport	27	6	GO:0015865	purine nucleotide transport
6	GO:0006643	membrane lipid metabolic process	293	6	GO:0044255	cellular lipid metabolic process
11	GO:0035195	gene silencing by miRNA	283	6	GO:0035194	posttranscriptional gene silencing by RNA
10	GO:0051791	medium-chain fatty acid metabolic process	6	6	GO:0006631	fatty acid metabolic process
6	GO:0048598	embryonic morphogenesis	20	6	GO:0009790, GO:0044767, GO:0009653	embryo development, single-organism developmental process, anatomical structure morphogenesis
11	GO:0009207	purine ribonucleoside triphosphate catabolic process	597	6	GO:0009203, GO:0009146, GO:0009205	ribonucleoside triphosphate catabolic process, purine nucleoside triphosphate catabolic process, purine ribonucleoside triphosphate metabolic process
10	GO:0046398	UDP-glucuronate metabolic process	10	6	GO:0009225, GO:0019752	nucleotide-sugar metabolic process, carboxylic acid metabolic process
5	GO:0051211	anisotropic cell growth	6	6	GO:0016049	cell growth
11	GO:0060148	positive regulation of posttranscriptional gene silencing	6	6	GO:0048522, GO:0016441, GO:0060147	positive regulation of cellular process, posttranscriptional gene silencing, regulation of posttranscriptional gene silencing
14	GO:0010063	positive regulation of trichoblast fate specification	6	6	GO:0010057, GO:0010061, GO:0042660	trichoblast fate specification, regulation of trichoblast fate specification, positive regulation of cell fate specification
10	GO:0030833	regulation of actin filament polymerization	297	6	GO:0008064, GO:0032271, GO:0030041	regulation of actin polymerization or depolymerization, regulation of protein polymerization, actin filament polymerization
11	GO:0009154	purine ribonucleotide catabolic process	597	6	GO:0006195, GO:0009150, GO:0009261	purine nucleotide catabolic process, purine ribonucleotide metabolic process, ribonucleotide catabolic process
11	GO:0015936	coenzyme A metabolic process	21	6	GO:0034032, GO:0046128, GO:0009150, GO:0006732, GO:0033875	purine nucleoside bisphosphate metabolic process, purine ribonucleoside metabolic process, purine ribonucleotide metabolic process, coenzyme metabolic process, ribonucleoside bisphosphate metabolic process
4	GO:0009581	detection of external stimulus	97	6	GO:0051606, GO:0009605	detection of stimulus, response to external stimulus
4	GO:0006792	regulation of sulfur utilization	6	6	GO:0006791, GO:0050789	sulfur utilization, regulation of biological process
11	GO:0046034	ATP metabolic process	498	6	GO:0046128, GO:0009150, GO:0009205, GO:0009167	purine ribonucleoside metabolic process, purine ribonucleotide metabolic process, purine ribonucleoside triphosphate metabolic process, purine ribonucleoside monophosphate metabolic process
13	GO:0060862	negative regulation of floral organ abscission	6	6	GO:0060860, GO:0010227, GO:2000242, GO:0051093	regulation of floral organ abscission, floral organ abscission, negative regulation of reproductive process, negative regulation of developmental process
10	GO:0006825	copper ion transport	31	6	GO:0000041	transition metal ion transport
6	GO:0009661	chromoplast organization	6	6	GO:0009657	plastid organization
9	GO:0006290	pyrimidine dimer repair	14	6	GO:0006281	DNA repair
8	GO:0030301	cholesterol transport	6	6	GO:0015918	sterol transport
10	GO:0006353	DNA-templated transcription, termination	8	6	GO:0006351, GO:0032774	transcription, DNA-templated, RNA biosynthetic process
8	GO:0015854	guanine transport	6	6	GO:0006863	purine nucleobase transport
12	GO:0010376	stomatal complex formation	6	6	GO:0048646, GO:0044767, GO:0010103	anatomical structure formation involved in morphogenesis, single-organism developmental process, stomatal complex morphogenesis
8	GO:0015760	glucose-6-phosphate transport	6	6	GO:0015712	hexose phosphate transport
12	GO:1900363	regulation of mRNA polyadenylation	6	6	GO:0006378, GO:0031440	mRNA polyadenylation, regulation of mRNA 3'-end processing
7	GO:0051259	protein oligomerization	62	6	GO:0006461	protein complex assembly
8	GO:0052746	inositol phosphorylation	6	6	GO:0046835, GO:0006020	carbohydrate phosphorylation, inositol metabolic process
6	GO:0010942	positive regulation of cell death	23	6	GO:0010941, GO:0048522, GO:0008219	regulation of cell death, positive regulation of cellular process, cell death
10	GO:0006303	double-strand break repair via nonhomologous end joining	6	6	GO:0006302, GO:0000726	double-strand break repair, non-recombinational repair
13	GO:0010067	procambium histogenesis	6	6	GO:0010065	primary meristem tissue development
5	GO:0080186	developmental vegetative growth	6	6	GO:0048589	developmental growth
12	GO:0006222	UMP biosynthetic process	17	6	GO:0009220, GO:0046049, GO:0046132, GO:0009174	pyrimidine ribonucleotide biosynthetic process, UMP metabolic process, pyrimidine ribonucleoside biosynthetic process, pyrimidine ribonucleoside monophosphate biosynthetic process
3	GO:0009405	pathogenesis	6	6	GO:0051704	multi-organism process
8	GO:0046168	glycerol-3-phosphate catabolic process	6	6	GO:1901136, GO:0006072, GO:0046434	carbohydrate derivative catabolic process, glycerol-3-phosphate metabolic process, organophosphate catabolic process
4	GO:0030029	actin filament-based process	484	6	GO:0044763	single-organism cellular process
9	GO:0000917	barrier septum assembly	10	6	GO:0090529, GO:0000910	cell septum assembly, cytokinesis
8	GO:0010265	SCF complex assembly	6	6	GO:0043623	cellular protein complex assembly
12	GO:0015884	folic acid transport	6	6	GO:0051181, GO:0051180, GO:0006835, GO:0072337	cofactor transport, vitamin transport, dicarboxylic acid transport, modified amino acid transport
9	GO:0015868	purine ribonucleotide transport	27	6	GO:0015865, GO:1901264	purine nucleotide transport, carbohydrate derivative transport
8	GO:2000029	regulation of proanthocyanidin biosynthetic process	6	6	GO:2000762, GO:0031326, GO:0010023, GO:1900376	regulation of phenylpropanoid metabolic process, regulation of cellular biosynthetic process, proanthocyanidin biosynthetic process, regulation of secondary metabolite biosynthetic process
11	GO:0006556	S-adenosylmethionine biosynthetic process	6	6	GO:0009108, GO:0046500, GO:0046129, GO:0042398, GO:0044272	coenzyme biosynthetic process, S-adenosylmethionine metabolic process, purine ribonucleoside biosynthetic process, cellular modified amino acid biosynthetic process, sulfur compound biosynthetic process
12	GO:0006432	phenylalanyl-tRNA aminoacylation	6	6	GO:0006418	tRNA aminoacylation for protein translation
9	GO:0009745	sucrose mediated signaling	6	6	GO:0071329, GO:0010182	cellular response to sucrose stimulus, sugar mediated signaling pathway
5	GO:0030155	regulation of cell adhesion	6	6	GO:0050794, GO:0007155	regulation of cellular process, cell adhesion
10	GO:0048833	specification of floral organ number	6	6	GO:0044702, GO:0009908, GO:0048832, GO:0003006	single organism reproductive process, flower development, specification of organ number, developmental process involved in reproduction
10	GO:0046130	purine ribonucleoside catabolic process	600	6	GO:0042454, GO:0046128, GO:0006152	ribonucleoside catabolic process, purine ribonucleoside metabolic process, purine nucleoside catabolic process
12	GO:0033169	histone H3-K9 demethylation	6	6	GO:0070076	histone lysine demethylation
7	GO:0040019	positive regulation of embryonic development	6	6	GO:0051094, GO:0009790, GO:0045995	positive regulation of developmental process, embryo development, regulation of embryonic development
9	GO:0051028	mRNA transport	133	6	GO:0050658	RNA transport
10	GO:0010076	maintenance of floral meristem identity	6	6	GO:0010074	maintenance of meristem identity
7	GO:0010628	positive regulation of gene expression	731	6	GO:0010467, GO:0010604, GO:0010468	gene expression, positive regulation of macromolecule metabolic process, regulation of gene expression
12	GO:0010366	negative regulation of ethylene biosynthetic process	6	6	GO:0009693, GO:0031327, GO:0010364, GO:0031336, GO:1900912	ethylene biosynthetic process, negative regulation of cellular biosynthetic process, regulation of ethylene biosynthetic process, negative regulation of sulfur amino acid metabolic process, negative regulation of olefin biosynthetic process
9	GO:0006625	protein targeting to peroxisome	215	6	GO:0006605, GO:0072663, GO:0043574, GO:0016482	protein targeting, establishment of protein localization to peroxisome, peroxisomal transport, cytoplasmic transport
7	GO:0015858	nucleoside transport	34	6	GO:1901264, GO:0015931	carbohydrate derivative transport, nucleobase-containing compound transport
7	GO:0009061	anaerobic respiration	6	6	GO:0045333	cellular respiration
8	GO:0006014	D-ribose metabolic process	6	6	GO:0019321	pentose metabolic process
11	GO:0003333	amino acid transmembrane transport	11	6	GO:0006865, GO:0034220	amino acid transport, ion transmembrane transport
10	GO:0019395	fatty acid oxidation	390	6	GO:0006631, GO:0034440	fatty acid metabolic process, lipid oxidation
8	GO:0019374	galactolipid metabolic process	163	6	GO:0006664	glycolipid metabolic process
7	GO:0015670	carbon dioxide transport	6	6	GO:0019755, GO:0015669	one-carbon compound transport, gas transport
6	GO:0009891	positive regulation of biosynthetic process	965	6	GO:0009893, GO:0009889, GO:0009058	positive regulation of metabolic process, regulation of biosynthetic process, biosynthetic process
7	GO:0000256	allantoin catabolic process	6	6	GO:0046700, GO:1901361, GO:0000255, GO:1901565, GO:0043605	heterocycle catabolic process, organic cyclic compound catabolic process, allantoin metabolic process, organonitrogen compound catabolic process, cellular amide catabolic process
8	GO:0046739	transport of virus in multicellular host	13	6	GO:0046794, GO:0044000	transport of virus, movement in host
12	GO:0006427	histidyl-tRNA aminoacylation	6	6	GO:0006418	tRNA aminoacylation for protein translation
10	GO:0006011	UDP-glucose metabolic process	6	6	GO:0009225	nucleotide-sugar metabolic process
9	GO:0006106	fumarate metabolic process	6	6	GO:0043648	dicarboxylic acid metabolic process
13	GO:0043619	regulation of transcription from RNA polymerase II promoter in response to oxidative stress	6	6	GO:0043618, GO:0034599	regulation of transcription from RNA polymerase II promoter in response to stress, cellular response to oxidative stress
8	GO:0010387	COP9 signalosome assembly	6	6	GO:0043623	cellular protein complex assembly
9	GO:0055063	sulfate ion homeostasis	6	6	GO:0072505	divalent inorganic anion homeostasis
5	GO:0010046	response to mycotoxin	6	6	GO:0009636	response to toxic substance
9	GO:2000904	regulation of starch metabolic process	9	6	GO:0005982, GO:0032881, GO:0010675	starch metabolic process, regulation of polysaccharide metabolic process, regulation of cellular carbohydrate metabolic process
8	GO:0007263	nitric oxide mediated signal transduction	6	6	GO:0019932	second-messenger-mediated signaling
6	GO:0051781	positive regulation of cell division	9	6	GO:0051301, GO:0048522, GO:0051302	cell division, positive regulation of cellular process, regulation of cell division
8	GO:2000068	regulation of defense response to insect	11	6	GO:0002831, GO:0032101, GO:0002213, GO:0043900, GO:0031347	regulation of response to biotic stimulus, regulation of response to external stimulus, defense response to insect, regulation of multi-organism process, regulation of defense response
12	GO:0033234	negative regulation of protein sumoylation	6	6	GO:0016925, GO:0033233, GO:0031400	protein sumoylation, regulation of protein sumoylation, negative regulation of protein modification process
8	GO:2000027	regulation of organ morphogenesis	13	6	GO:0009887, GO:0022603, GO:2000026	organ morphogenesis, regulation of anatomical structure morphogenesis, regulation of multicellular organismal development
8	GO:0010476	gibberellin mediated signaling pathway	176	6	GO:0009755, GO:0071370	hormone-mediated signaling pathway, cellular response to gibberellin stimulus
7	GO:0052837	thiazole biosynthetic process	6	6	GO:1901566, GO:0019438, GO:0052838, GO:0044272, GO:0018131, GO:1901362	organonitrogen compound biosynthetic process, aromatic compound biosynthetic process, thiazole metabolic process, sulfur compound biosynthetic process, oxazole or thiazole biosynthetic process, organic cyclic compound biosynthetic process
11	GO:0051090	regulation of sequence-specific DNA binding transcription factor activity	17	6	GO:0065009, GO:0006355	regulation of molecular function, regulation of transcription, DNA-templated
12	GO:0006617	SRP-dependent cotranslational protein targeting to membrane, signal sequence recognition	6	6	GO:0043623, GO:0006614	cellular protein complex assembly, SRP-dependent cotranslational protein targeting to membrane
9	GO:0045836	positive regulation of meiosis	5	5	GO:0040020, GO:0007126, GO:0090068, GO:0051785	regulation of meiosis, meiotic nuclear division, positive regulation of cell cycle process, positive regulation of nuclear division
10	GO:0006883	cellular sodium ion homeostasis	6	5	GO:0055078, GO:0006875, GO:0030004	sodium ion homeostasis, cellular metal ion homeostasis, cellular monovalent inorganic cation homeostasis
13	GO:0043967	histone H4 acetylation	14	5	GO:0016573	histone acetylation
13	GO:0019544	arginine catabolic process to glutamate	5	5	GO:0006527, GO:0006536	arginine catabolic process, glutamate metabolic process
6	GO:0051782	negative regulation of cell division	5	5	GO:0051301, GO:0051302, GO:0048523	cell division, regulation of cell division, negative regulation of cellular process
13	GO:0042450	arginine biosynthetic process via ornithine	7	5	GO:0006591, GO:0006526	ornithine metabolic process, arginine biosynthetic process
12	GO:2000234	positive regulation of rRNA processing	5	5	GO:2000232, GO:0051254, GO:0006364	regulation of rRNA processing, positive regulation of RNA metabolic process, rRNA processing
9	GO:0000012	single strand break repair	5	5	GO:0006281	DNA repair
8	GO:0001789	G-protein coupled receptor signaling pathway, coupled to S1P second messenger	5	5	GO:0007186	G-protein coupled receptor signaling pathway
10	GO:0018106	peptidyl-histidine phosphorylation	5	5	GO:0006468, GO:0018202	protein phosphorylation, peptidyl-histidine modification
6	GO:0019627	urea metabolic process	7	5	GO:0043603, GO:1901564, GO:0071941, GO:0044763, GO:0044281	cellular amide metabolic process, organonitrogen compound metabolic process, nitrogen cycle metabolic process, single-organism cellular process, small molecule metabolic process
12	GO:0070526	threonylcarbamoyladenosine biosynthetic process	5	5	GO:0006400, GO:0070525	tRNA modification, threonylcarbamoyladenosine metabolic process
10	GO:0046500	S-adenosylmethionine metabolic process	12	5	GO:0006575, GO:0046128, GO:0006732, GO:0006790	cellular modified amino acid metabolic process, purine ribonucleoside metabolic process, coenzyme metabolic process, sulfur compound metabolic process
8	GO:0006490	oligosaccharide-lipid intermediate biosynthetic process	5	5	GO:0044255, GO:0006488, GO:0051691	cellular lipid metabolic process, dolichol-linked oligosaccharide biosynthetic process, cellular oligosaccharide metabolic process
6	GO:0009432	SOS response	5	5	GO:0033554, GO:0031668	cellular response to stress, cellular response to extracellular stimulus
9	GO:0008333	endosome to lysosome transport	5	5	GO:0007041, GO:0016482, GO:0016197	lysosomal transport, cytoplasmic transport, endosomal transport
8	GO:0000077	DNA damage checkpoint	5	5	GO:0006974, GO:0031570	cellular response to DNA damage stimulus, DNA integrity checkpoint
6	GO:0030865	cortical cytoskeleton organization	69	5	GO:0007010	cytoskeleton organization
11	GO:0015812	gamma-aminobutyric acid transport	5	5	GO:0006865, GO:0015718	amino acid transport, monocarboxylic acid transport
7	GO:0017038	protein import	537	5	GO:0044765, GO:0015031	single-organism transport, protein transport
12	GO:0034972	histone H3-R26 methylation	5	5	GO:0034969	histone arginine methylation
6	GO:0045176	apical protein localization	5	5	GO:0008105	asymmetric protein localization
7	GO:2001020	regulation of response to DNA damage stimulus	20	5	GO:0006974, GO:0080135	cellular response to DNA damage stimulus, regulation of cellular response to stress
9	GO:0006163	purine nucleotide metabolic process	906	5	GO:0009117, GO:0072521	nucleotide metabolic process, purine-containing compound metabolic process
7	GO:0006020	inositol metabolic process	18	5	GO:0044723, GO:0044763, GO:0044262, GO:0019751	single-organism carbohydrate metabolic process, single-organism cellular process, cellular carbohydrate metabolic process, polyol metabolic process
3	GO:0044419	interspecies interaction between organisms	259	5	GO:0051704	multi-organism process
12	GO:0006527	arginine catabolic process	10	5	GO:0006525, GO:0009065	arginine metabolic process, glutamine family amino acid catabolic process
7	GO:0019048	modulation by virus of host morphology or physiology	7	5	GO:0016032, GO:0044003	viral process, modification by symbiont of host morphology or physiology
9	GO:0000028	ribosomal small subunit assembly	5	5	GO:0042274, GO:0042255, GO:0022618	ribosomal small subunit biogenesis, ribosome assembly, ribonucleoprotein complex assembly
6	GO:0045962	positive regulation of development, heterochronic	5	5	GO:0040034	regulation of development, heterochronic
7	GO:0045931	positive regulation of mitotic cell cycle	11	5	GO:0045787, GO:0000278, GO:0007346	positive regulation of cell cycle, mitotic cell cycle, regulation of mitotic cell cycle
14	GO:0000461	endonucleolytic cleavage to generate mature 3'-end of SSU-rRNA from (SSU-rRNA, 5.8S rRNA, LSU-rRNA)	5	5	GO:0000462, GO:0000479, GO:0031125	maturation of SSU-rRNA from tricistronic rRNA transcript (SSU-rRNA, 5.8S rRNA, LSU-rRNA), endonucleolytic cleavage of tricistronic rRNA transcript (SSU-rRNA, 5.8S rRNA, LSU-rRNA), rRNA 3'-end processing
12	GO:0045128	negative regulation of reciprocal meiotic recombination	5	5	GO:0007131, GO:0045910, GO:0010520, GO:0045835	reciprocal meiotic recombination, negative regulation of DNA recombination, regulation of reciprocal meiotic recombination, negative regulation of meiosis
10	GO:0009915	phloem sucrose loading	5	5	GO:0010233, GO:0015770	phloem transport, sucrose transport
9	GO:0019856	pyrimidine nucleobase biosynthetic process	16	5	GO:0006206, GO:0046112, GO:0072528	pyrimidine nucleobase metabolic process, nucleobase biosynthetic process, pyrimidine-containing compound biosynthetic process
9	GO:0042353	fucose biosynthetic process	8	5	GO:0019319, GO:0006004	hexose biosynthetic process, fucose metabolic process
7	GO:0080136	priming of cellular response to stress	5	5	GO:0080135, GO:0033554	regulation of cellular response to stress, cellular response to stress
15	GO:0019279	L-methionine biosynthetic process from L-homoserine via cystathionine	5	5	GO:0009092, GO:0071266	homoserine metabolic process, 'de novo' L-methionine biosynthetic process
13	GO:0006344	maintenance of chromatin silencing	5	5	GO:0051276, GO:0006342	chromosome organization, chromatin silencing
4	GO:0009606	tropism	478	5	GO:0044707, GO:0009605	single-multicellular organism process, response to external stimulus
10	GO:0035435	phosphate ion transmembrane transport	5	5	GO:0006817, GO:0034220	phosphate ion transport, ion transmembrane transport
11	GO:0010430	fatty acid omega-oxidation	5	5	GO:0019395	fatty acid oxidation
7	GO:0019079	viral genome replication	18	5	GO:0016032, GO:0019058	viral process, viral life cycle
4	GO:0010036	response to boron-containing substance	6	5	GO:0042221	response to chemical
9	GO:0046470	phosphatidylcholine metabolic process	13	5	GO:0042439, GO:0006650	ethanolamine-containing compound metabolic process, glycerophospholipid metabolic process
12	GO:0043985	histone H4-R3 methylation	5	5	GO:0034969	histone arginine methylation
11	GO:0006572	tyrosine catabolic process	5	5	GO:0009074, GO:0006570, GO:1901606	aromatic amino acid family catabolic process, tyrosine metabolic process, alpha-amino acid catabolic process
5	GO:0002831	regulation of response to biotic stimulus	81	5	GO:0048583, GO:0009607	regulation of response to stimulus, response to biotic stimulus
11	GO:0006469	negative regulation of protein kinase activity	72	5	GO:0001933, GO:0045859, GO:0033673	negative regulation of protein phosphorylation, regulation of protein kinase activity, negative regulation of kinase activity
13	GO:0043137	DNA replication, removal of RNA primer	5	5	GO:0006259, GO:0006401, GO:0033567	DNA metabolic process, RNA catabolic process, DNA replication, Okazaki fragment processing
5	GO:0006968	cellular defense response	14	5	GO:0006952	defense response
8	GO:0035437	maintenance of protein localization in endoplasmic reticulum	15	5	GO:0070972, GO:0072595	protein localization to endoplasmic reticulum, maintenance of protein localization in organelle
16	GO:0032312	regulation of ARF GTPase activity	7	5	GO:0032012, GO:0032318	regulation of ARF protein signal transduction, regulation of Ras GTPase activity
11	GO:0000712	resolution of meiotic recombination intermediates	5	5	GO:0007131, GO:0051307	reciprocal meiotic recombination, meiotic chromosome separation
5	GO:0009415	response to water	848	5	GO:0010035, GO:1901700, GO:0001101, GO:0009628	response to inorganic substance, response to oxygen-containing compound, response to acid, response to abiotic stimulus
7	GO:0006909	phagocytosis	5	5	GO:0044765, GO:0006897	single-organism transport, endocytosis
5	GO:0032101	regulation of response to external stimulus	96	5	GO:0048583, GO:0009605	regulation of response to stimulus, response to external stimulus
3	GO:0010166	wax metabolic process	93	5	GO:0008152	metabolic process
8	GO:0051052	regulation of DNA metabolic process	239	5	GO:0006259, GO:0019219, GO:0060255	DNA metabolic process, regulation of nucleobase-containing compound metabolic process, regulation of macromolecule metabolic process
7	GO:0010394	homogalacturonan metabolic process	26	5	GO:0010393	galacturonan metabolic process
10	GO:0046443	FAD metabolic process	5	5	GO:0072387	flavin adenine dinucleotide metabolic process
8	GO:0015798	myo-inositol transport	5	5	GO:0015791	polyol transport
12	GO:0015827	tryptophan transport	5	5	GO:0015801, GO:0006812	aromatic amino acid transport, cation transport
13	GO:0070981	L-asparagine biosynthetic process	5	5	GO:0006529, GO:0070982	asparagine biosynthetic process, L-asparagine metabolic process
7	GO:0071395	cellular response to jasmonic acid stimulus	416	5	GO:0009753, GO:0032870, GO:0071229, GO:1901701	response to jasmonic acid, cellular response to hormone stimulus, cellular response to acid, cellular response to oxygen-containing compound
12	GO:0015810	aspartate transport	5	5	GO:0015740, GO:0015800	C4-dicarboxylate transport, acidic amino acid transport
12	GO:0015805	S-adenosyl-L-methionine transport	5	5	GO:0015858, GO:0072348, GO:0051182, GO:0072337	nucleoside transport, sulfur compound transport, coenzyme transport, modified amino acid transport
6	GO:0051246	regulation of protein metabolic process	650	5	GO:0080090, GO:0019538, GO:0060255	regulation of primary metabolic process, protein metabolic process, regulation of macromolecule metabolic process
12	GO:0006438	valyl-tRNA aminoacylation	5	5	GO:0006418	tRNA aminoacylation for protein translation
8	GO:0010479	stele development	5	5	GO:0048364, GO:0009888	root development, tissue development
9	GO:0009081	branched-chain amino acid metabolic process	54	5	GO:0006520	cellular amino acid metabolic process
9	GO:0051762	sesquiterpene biosynthetic process	22	5	GO:0051761, GO:0046246	sesquiterpene metabolic process, terpene biosynthetic process
15	GO:0006122	mitochondrial electron transport, ubiquinol to cytochrome c	5	5	GO:0042775, GO:0022904	mitochondrial ATP synthesis coupled electron transport, respiratory electron transport chain
7	GO:2000379	positive regulation of reactive oxygen species metabolic process	7	5	GO:0031325, GO:0072593, GO:2000377	positive regulation of cellular metabolic process, reactive oxygen species metabolic process, regulation of reactive oxygen species metabolic process
9	GO:0006402	mRNA catabolic process	257	5	GO:0006401, GO:0016071	RNA catabolic process, mRNA metabolic process
8	GO:0060321	acceptance of pollen	5	5	GO:0048544	recognition of pollen
6	GO:0055086	nucleobase-containing small molecule metabolic process	1926	5	GO:0044763, GO:0044281, GO:0006139	single-organism cellular process, small molecule metabolic process, nucleobase-containing compound metabolic process
13	GO:0000245	spliceosomal complex assembly	17	5	GO:0000398, GO:0022618	mRNA splicing, via spliceosome, ribonucleoprotein complex assembly
6	GO:0033014	tetrapyrrole biosynthetic process	395	5	GO:1901566, GO:0019438, GO:0033013, GO:0044271, GO:0018130, GO:1901362	organonitrogen compound biosynthetic process, aromatic compound biosynthetic process, tetrapyrrole metabolic process, cellular nitrogen compound biosynthetic process, heterocycle biosynthetic process, organic cyclic compound biosynthetic process
7	GO:0006753	nucleoside phosphate metabolic process	1849	5	GO:0006796, GO:0055086, GO:0019637	phosphate-containing compound metabolic process, nucleobase-containing small molecule metabolic process, organophosphate metabolic process
9	GO:0006651	diacylglycerol biosynthetic process	5	5	GO:0046339, GO:0046463	diacylglycerol metabolic process, acylglycerol biosynthetic process
10	GO:0032447	protein urmylation	5	5	GO:0032446	protein modification by small protein conjugation
9	GO:0015758	glucose transport	5	5	GO:0008645	hexose transport
9	GO:0006521	regulation of cellular amino acid metabolic process	33	5	GO:0033238, GO:0080090, GO:0006520, GO:0010565	regulation of cellular amine metabolic process, regulation of primary metabolic process, cellular amino acid metabolic process, regulation of cellular ketone metabolic process
5	GO:0051171	regulation of nitrogen compound metabolic process	3010	5	GO:0019222, GO:0006807	regulation of metabolic process, nitrogen compound metabolic process
12	GO:0010390	histone monoubiquitination	5	5	GO:0006513, GO:0016574	protein monoubiquitination, histone ubiquitination
7	GO:0071398	cellular response to fatty acid	5	5	GO:0071396, GO:0071229, GO:1901701, GO:0070542	cellular response to lipid, cellular response to acid, cellular response to oxygen-containing compound, response to fatty acid
9	GO:0070291	N-acylethanolamine metabolic process	5	5	GO:0042439	ethanolamine-containing compound metabolic process
12	GO:0000489	maturation of SSU-rRNA from tetracistronic rRNA transcript (SSU-rRNA, LSU-rRNA, 4.5S-rRNA, 5S-rRNA)	5	5	GO:0030490	maturation of SSU-rRNA
8	GO:0009558	embryo sac cellularization	5	5	GO:0007349, GO:0009561	cellularization, megagametogenesis
14	GO:0010442	guard cell morphogenesis	5	5	GO:0000904, GO:0010441, GO:0009886	cell morphogenesis involved in differentiation, guard cell development, post-embryonic morphogenesis
13	GO:0034775	glutathione transmembrane transport	5	5	GO:0003333, GO:0034635, GO:0035443	amino acid transmembrane transport, glutathione transport, tripeptide transmembrane transport
7	GO:0071280	cellular response to copper ion	5	5	GO:0046688, GO:0071248	response to copper ion, cellular response to metal ion
12	GO:0080185	effector dependent induction by symbiont of host immune response	5	5	GO:0052559	induction by symbiont of host immune response
11	GO:0070574	cadmium ion transmembrane transport	5	5	GO:0015691, GO:0034220	cadmium ion transport, ion transmembrane transport
11	GO:0010322	regulation of isopentenyl diphosphate biosynthetic process, methylerythritol 4-phosphate pathway	12	5	GO:0019288, GO:0071071, GO:0019747, GO:0010565, GO:0010675	isopentenyl diphosphate biosynthetic process, methylerythritol 4-phosphate pathway, regulation of phospholipid biosynthetic process, regulation of isoprenoid metabolic process, regulation of cellular ketone metabolic process, regulation of cellular carbohydrate metabolic process
10	GO:0046496	nicotinamide nucleotide metabolic process	416	5	GO:0019362	pyridine nucleotide metabolic process
7	GO:0010136	ureide catabolic process	5	5	GO:0010135, GO:0044270	ureide metabolic process, cellular nitrogen compound catabolic process
5	GO:0009652	thigmotropism	5	5	GO:0009612, GO:0009606	response to mechanical stimulus, tropism
10	GO:0036290	protein trans-autophosphorylation	5	5	GO:0046777	protein autophosphorylation
9	GO:0000966	RNA 5'-end processing	5	5	GO:0006396	RNA processing
14	GO:0000447	endonucleolytic cleavage in ITS1 to separate SSU-rRNA from 5.8S rRNA and LSU-rRNA from tricistronic rRNA transcript (SSU-rRNA, 5.8S rRNA, LSU-rRNA)	5	5	GO:0000466, GO:0000462, GO:0000479	maturation of 5.8S rRNA from tricistronic rRNA transcript (SSU-rRNA, 5.8S rRNA, LSU-rRNA), maturation of SSU-rRNA from tricistronic rRNA transcript (SSU-rRNA, 5.8S rRNA, LSU-rRNA), endonucleolytic cleavage of tricistronic rRNA transcript (SSU-rRNA, 5.8S rRNA, LSU-rRNA)
5	GO:0017145	stem cell division	8	5	GO:0051301	cell division
8	GO:0010186	positive regulation of cellular defense response	5	5	GO:0010185, GO:0031349, GO:0006968	regulation of cellular defense response, positive regulation of defense response, cellular defense response
11	GO:0009168	purine ribonucleoside monophosphate biosynthetic process	89	5	GO:0009127, GO:0009156, GO:0009167	purine nucleoside monophosphate biosynthetic process, ribonucleoside monophosphate biosynthetic process, purine ribonucleoside monophosphate metabolic process
7	GO:0042981	regulation of apoptotic process	5	5	GO:0043067, GO:0006915	regulation of programmed cell death, apoptotic process
9	GO:0016104	triterpenoid biosynthetic process	70	5	GO:0016114, GO:0006722	terpenoid biosynthetic process, triterpenoid metabolic process
9	GO:0080036	regulation of cytokinin-activated signaling pathway	10	5	GO:0009736, GO:0009966	cytokinin-activated signaling pathway, regulation of signal transduction
5	GO:0016052	carbohydrate catabolic process	1213	5	GO:0005975, GO:1901575	carbohydrate metabolic process, organic substance catabolic process
9	GO:0060774	auxin mediated signaling pathway involved in phyllotactic patterning	5	5	GO:0060771, GO:0009734	phyllotactic patterning, auxin-activated signaling pathway
7	GO:0080120	CAAX-box protein maturation	5	5	GO:0044267, GO:0051604	cellular protein metabolic process, protein maturation
11	GO:0051958	methotrexate transport	5	5	GO:0015893, GO:0006835, GO:0042886	drug transport, dicarboxylic acid transport, amide transport
10	GO:0080151	positive regulation of salicylic acid mediated signaling pathway	5	5	GO:0009863, GO:2000031, GO:0009967	salicylic acid mediated signaling pathway, regulation of salicylic acid mediated signaling pathway, positive regulation of signal transduction
7	GO:0009807	lignan biosynthetic process	9	5	GO:0009699, GO:0009806	phenylpropanoid biosynthetic process, lignan metabolic process
12	GO:0019373	epoxygenase P450 pathway	5	5	GO:0019369	arachidonic acid metabolic process
12	GO:0006188	IMP biosynthetic process	13	5	GO:0009152, GO:0046040, GO:0009168	purine ribonucleotide biosynthetic process, IMP metabolic process, purine ribonucleoside monophosphate biosynthetic process
9	GO:1900366	negative regulation of defense response to insect	5	5	GO:0032102, GO:2000068, GO:0043901, GO:0002213, GO:0031348, GO:0002832	negative regulation of response to external stimulus, regulation of defense response to insect, negative regulation of multi-organism process, defense response to insect, negative regulation of defense response, negative regulation of response to biotic stimulus
7	GO:0009968	negative regulation of signal transduction	203	5	GO:0048585, GO:0023057, GO:0007165, GO:0009966, GO:0010648	negative regulation of response to stimulus, negative regulation of signaling, signal transduction, regulation of signal transduction, negative regulation of cell communication
10	GO:0015785	UDP-galactose transport	17	5	GO:0015781, GO:0015711	pyrimidine nucleotide-sugar transport, organic anion transport
11	GO:0045003	double-strand break repair via synthesis-dependent strand annealing	6	5	GO:0000724	double-strand break repair via homologous recombination
10	GO:0018105	peptidyl-serine phosphorylation	8	5	GO:0006468, GO:0018209	protein phosphorylation, peptidyl-serine modification
11	GO:1901918	negative regulation of exoribonuclease activity	5	5	GO:1901917, GO:0060701	regulation of exoribonuclease activity, negative regulation of ribonuclease activity
5	GO:0010941	regulation of cell death	689	5	GO:0008219, GO:0050794	cell death, regulation of cellular process
9	GO:0007141	male meiosis I	5	5	GO:0007127, GO:0007140	meiosis I, male meiosis
10	GO:0033611	oxalate catabolic process	5	5	GO:0043649, GO:0033609	dicarboxylic acid catabolic process, oxalate metabolic process
8	GO:0048194	Golgi vesicle budding	5	5	GO:1902591, GO:1902582, GO:0048193	single-organism membrane budding, single-organism intracellular transport, Golgi vesicle transport
8	GO:0051603	proteolysis involved in cellular protein catabolic process	890	5	GO:0006508, GO:0044257	proteolysis, cellular protein catabolic process
7	GO:0071457	cellular response to ozone	5	5	GO:0034614, GO:0010193, GO:0071229	cellular response to reactive oxygen species, response to ozone, cellular response to acid
12	GO:0000488	maturation of LSU-rRNA from tetracistronic rRNA transcript (SSU-rRNA, LSU-rRNA, 4.5S-rRNA, 5S-rRNA)	5	5	GO:0000470	maturation of LSU-rRNA
7	GO:0031349	positive regulation of defense response	100	5	GO:0006952, GO:0048584, GO:0031347	defense response, positive regulation of response to stimulus, regulation of defense response
5	GO:0010157	response to chlorate	5	5	GO:0010035, GO:1901700, GO:0001101	response to inorganic substance, response to oxygen-containing compound, response to acid
7	GO:0006779	porphyrin-containing compound biosynthetic process	385	5	GO:0006778, GO:0033014, GO:0051188	porphyrin-containing compound metabolic process, tetrapyrrole biosynthetic process, cofactor biosynthetic process
7	GO:0006983	ER overload response	9	5	GO:0006984, GO:0034976, GO:0071216	ER-nucleus signaling pathway, response to endoplasmic reticulum stress, cellular response to biotic stimulus
7	GO:0009854	oxidative photosynthetic carbon pathway	5	5	GO:0009853, GO:0043094	photorespiration, cellular metabolic compound salvage
12	GO:0034970	histone H3-R2 methylation	5	5	GO:0034969	histone arginine methylation
6	GO:0019255	glucose 1-phosphate metabolic process	5	5	GO:1901135, GO:0006796, GO:0019637	carbohydrate derivative metabolic process, phosphate-containing compound metabolic process, organophosphate metabolic process
6	GO:0000304	response to singlet oxygen	20	5	GO:0010035, GO:0000302	response to inorganic substance, response to reactive oxygen species
7	GO:0032365	intracellular lipid transport	7	5	GO:1902582, GO:0006869	single-organism intracellular transport, lipid transport
11	GO:0006848	pyruvate transport	16	5	GO:0015718	monocarboxylic acid transport
11	GO:0042276	error-prone translesion synthesis	5	5	GO:0019985	translesion synthesis
9	GO:0010104	regulation of ethylene-activated signaling pathway	32	5	GO:0009873, GO:0070297	ethylene-activated signaling pathway, regulation of phosphorelay signal transduction system
9	GO:0051512	positive regulation of unidimensional cell growth	5	5	GO:0051130, GO:0048639, GO:0009826, GO:0051510, GO:0030307	positive regulation of cellular component organization, positive regulation of developmental growth, unidimensional cell growth, regulation of unidimensional cell growth, positive regulation of cell growth
3	GO:0009056	catabolic process	4313	5	GO:0008152	metabolic process
9	GO:0006515	misfolded or incompletely synthesized protein catabolic process	5	5	GO:0051603	proteolysis involved in cellular protein catabolic process
11	GO:0046900	tetrahydrofolylpolyglutamate metabolic process	9	5	GO:0006760	folic acid-containing compound metabolic process
10	GO:1902476	chloride transmembrane transport	5	5	GO:0034220, GO:0006821	ion transmembrane transport, chloride transport
13	GO:0031054	pre-miRNA processing	5	5	GO:0034470, GO:0035196	ncRNA processing, production of miRNAs involved in gene silencing by miRNA
6	GO:0030308	negative regulation of cell growth	8	5	GO:0001558, GO:0045926, GO:0048523, GO:0016049	regulation of cell growth, negative regulation of growth, negative regulation of cellular process, cell growth
11	GO:0031117	positive regulation of microtubule depolymerization	5	5	GO:0031114, GO:0007019, GO:0031112, GO:1901881	regulation of microtubule depolymerization, microtubule depolymerization, positive regulation of microtubule polymerization or depolymerization, positive regulation of protein depolymerization
12	GO:0034971	histone H3-R17 methylation	5	5	GO:0034969	histone arginine methylation
7	GO:0097264	self proteolysis	5	5	GO:0006508	proteolysis
11	GO:0015721	bile acid and bile salt transport	5	5	GO:0015718	monocarboxylic acid transport
5	GO:0045927	positive regulation of growth	26	5	GO:0040007, GO:0040008, GO:0048518	growth, regulation of growth, positive regulation of biological process
8	GO:0045324	late endosome to vacuole transport	5	5	GO:0007034, GO:0016482, GO:0016197	vacuolar transport, cytoplasmic transport, endosomal transport
10	GO:1900871	chloroplast mRNA modification	5	5	GO:0016556, GO:1900865	mRNA modification, chloroplast RNA modification
8	GO:0006672	ceramide metabolic process	16	5	GO:0006665	sphingolipid metabolic process
7	GO:0036065	fucosylation	5	5	GO:0070085	glycosylation
13	GO:0048480	stigma development	5	5	GO:0048856, GO:0003006, GO:0048440	anatomical structure development, developmental process involved in reproduction, carpel development
6	GO:0045165	cell fate commitment	102	5	GO:0048869, GO:0030154	cellular developmental process, cell differentiation
9	GO:1900865	chloroplast RNA modification	10	5	GO:0009451	RNA modification
8	GO:0030149	sphingolipid catabolic process	16	5	GO:0046466, GO:1901565, GO:0006665	membrane lipid catabolic process, organonitrogen compound catabolic process, sphingolipid metabolic process
12	GO:0019370	leukotriene biosynthetic process	5	5	GO:0046456, GO:0006636, GO:0006691	icosanoid biosynthetic process, unsaturated fatty acid biosynthetic process, leukotriene metabolic process
10	GO:0006311	meiotic gene conversion	4	4	GO:0007127, GO:0044710, GO:0035822, GO:1903046	meiosis I, single-organism metabolic process, gene conversion, meiotic cell cycle process
10	GO:0010400	rhamnogalacturonan I side chain metabolic process	4	4	GO:0010395	rhamnogalacturonan I metabolic process
10	GO:0046244	salicylic acid catabolic process	4	4	GO:0072329, GO:0019336, GO:0009696	monocarboxylic acid catabolic process, phenol-containing compound catabolic process, salicylic acid metabolic process
9	GO:0015755	fructose transport	12	4	GO:0008645	hexose transport
9	GO:0006101	citrate metabolic process	4	4	GO:0072350	tricarboxylic acid metabolic process
10	GO:0019363	pyridine nucleotide biosynthetic process	28	4	GO:0009108, GO:0019362, GO:0072525, GO:0009165	coenzyme biosynthetic process, pyridine nucleotide metabolic process, pyridine-containing compound biosynthetic process, nucleotide biosynthetic process
7	GO:0006898	receptor-mediated endocytosis	17	4	GO:0006897	endocytosis
12	GO:0090359	negative regulation of abscisic acid biosynthetic process	4	4	GO:0009688, GO:0031327, GO:1902931, GO:0051055, GO:0045827, GO:0010115	abscisic acid biosynthetic process, negative regulation of cellular biosynthetic process, negative regulation of alcohol biosynthetic process, negative regulation of lipid biosynthetic process, negative regulation of isoprenoid metabolic process, regulation of abscisic acid biosynthetic process
6	GO:0045471	response to ethanol	4	4	GO:0097305	response to alcohol
10	GO:0090410	malonate catabolic process	4	4	GO:0043649	dicarboxylic acid catabolic process
9	GO:0010213	non-photoreactive DNA repair	4	4	GO:0006281	DNA repair
5	GO:0071470	cellular response to osmotic stress	81	4	GO:0033554, GO:0006970, GO:0071214	cellular response to stress, response to osmotic stress, cellular response to abiotic stimulus
4	GO:0071214	cellular response to abiotic stimulus	396	4	GO:0051716, GO:0009628	cellular response to stimulus, response to abiotic stimulus
12	GO:0008616	queuosine biosynthetic process	4	4	GO:0006400, GO:0046116, GO:0042455	tRNA modification, queuosine metabolic process, ribonucleoside biosynthetic process
8	GO:0019646	aerobic electron transport chain	4	4	GO:0022904, GO:0009060	respiratory electron transport chain, aerobic respiration
8	GO:0034263	autophagy in response to ER overload	4	4	GO:0006983, GO:0044712, GO:0044763, GO:0006914	ER overload response, single-organism catabolic process, single-organism cellular process, autophagy
10	GO:0009866	induced systemic resistance, ethylene mediated signaling pathway	4	4	GO:0009682, GO:0002252, GO:0009873, GO:0002218	induced systemic resistance, immune effector process, ethylene-activated signaling pathway, activation of innate immune response
12	GO:0046901	tetrahydrofolylpolyglutamate biosynthetic process	4	4	GO:0046900, GO:0009396	tetrahydrofolylpolyglutamate metabolic process, folic acid-containing compound biosynthetic process
10	GO:0007093	mitotic cell cycle checkpoint	14	4	GO:0000075, GO:1901991, GO:1903047	cell cycle checkpoint, negative regulation of mitotic cell cycle phase transition, mitotic cell cycle process
6	GO:0019379	sulfate assimilation, phosphoadenylyl sulfate reduction by phosphoadenylyl-sulfate reductase (thioredoxin)	4	4	GO:0000103, GO:0019419	sulfate assimilation, sulfate reduction
11	GO:0010081	regulation of inflorescence meristem growth	4	4	GO:0010450, GO:2000241, GO:0048580, GO:0048831, GO:0010075	inflorescence meristem growth, regulation of reproductive process, regulation of post-embryonic development, regulation of shoot system development, regulation of meristem growth
7	GO:0071277	cellular response to calcium ion	4	4	GO:0071248, GO:0051592	cellular response to metal ion, response to calcium ion
13	GO:0019477	L-lysine catabolic process	4	4	GO:0006554, GO:0046440	lysine catabolic process, L-lysine metabolic process
10	GO:0006656	phosphatidylcholine biosynthetic process	8	4	GO:1901566, GO:0046165, GO:0046470, GO:0046474	organonitrogen compound biosynthetic process, alcohol biosynthetic process, phosphatidylcholine metabolic process, glycerophospholipid biosynthetic process
5	GO:0045857	negative regulation of molecular function, epigenetic	4	4	GO:0044092, GO:0040030	negative regulation of molecular function, regulation of molecular function, epigenetic
7	GO:1902171	regulation of tocopherol cyclase activity	4	4	GO:0031279	regulation of cyclase activity
8	GO:0071918	urea transmembrane transport	4	4	GO:0055085, GO:0015840	transmembrane transport, urea transport
7	GO:0071484	cellular response to light intensity	20	4	GO:0009642, GO:0071482	response to light intensity, cellular response to light stimulus
8	GO:0040020	regulation of meiosis	14	4	GO:0051445, GO:0007126, GO:0051783, GO:0010564	regulation of meiotic cell cycle, meiotic nuclear division, regulation of nuclear division, regulation of cell cycle process
9	GO:0016116	carotenoid metabolic process	369	4	GO:0016108	tetraterpenoid metabolic process
8	GO:0042549	photosystem II stabilization	4	4	GO:0042548	regulation of photosynthesis, light reaction
11	GO:0043620	regulation of DNA-templated transcription in response to stress	14	4	GO:0033554, GO:0006355	cellular response to stress, regulation of transcription, DNA-templated
14	GO:0061416	regulation of transcription from RNA polymerase II promoter in response to salt stress	4	4	GO:0071472, GO:0061392	cellular response to salt stress, regulation of transcription from RNA polymerase II promoter in response to osmotic stress
11	GO:0042794	rRNA transcription from plastid promoter	4	4	GO:0042793, GO:0009303	transcription from plastid promoter, rRNA transcription
3	GO:0022414	reproductive process	4311	4	GO:0008150, GO:0000003	biological_process, reproduction
5	GO:0006954	inflammatory response	7	4	GO:0006952, GO:0009611	defense response, response to wounding
8	GO:0071219	cellular response to molecule of bacterial origin	4	4	GO:0071216, GO:0002237	cellular response to biotic stimulus, response to molecule of bacterial origin
4	GO:0097164	ammonium ion metabolic process	4	4	GO:0006807	nitrogen compound metabolic process
9	GO:0090316	positive regulation of intracellular protein transport	22	4	GO:0051222, GO:0032388, GO:0033157, GO:0006886	positive regulation of protein transport, positive regulation of intracellular transport, regulation of intracellular protein transport, intracellular protein transport
2	GO:0023052	signaling	3192	4	GO:0008150	biological_process
8	GO:1901599	(-)-pinoresinol biosynthetic process	4	4	GO:1901598, GO:0009807, GO:0046189, GO:0018130	(-)-pinoresinol metabolic process, lignan biosynthetic process, phenol-containing compound biosynthetic process, heterocycle biosynthetic process
10	GO:0045487	gibberellin catabolic process	4	4	GO:0016103, GO:0009685, GO:0046395	diterpenoid catabolic process, gibberellin metabolic process, carboxylic acid catabolic process
12	GO:0006741	NADP biosynthetic process	4	4	GO:0006739, GO:0019359	NADP metabolic process, nicotinamide nucleotide biosynthetic process
13	GO:1902356	oxaloacetate(2-) transmembrane transport	4	4	GO:0015729, GO:0034220	oxaloacetate transport, ion transmembrane transport
11	GO:0015967	diadenosine tetraphosphate catabolic process	4	4	GO:0015961, GO:0015965	diadenosine polyphosphate catabolic process, diadenosine tetraphosphate metabolic process
8	GO:0006788	heme oxidation	4	4	GO:0006787, GO:0055114, GO:0042168	porphyrin-containing compound catabolic process, oxidation-reduction process, heme metabolic process
10	GO:0080121	AMP transport	4	4	GO:0051503, GO:0015695, GO:0015868, GO:0015858, GO:0015711	adenine nucleotide transport, organic cation transport, purine ribonucleotide transport, nucleoside transport, organic anion transport
8	GO:0051245	negative regulation of cellular defense response	4	4	GO:0006968, GO:0010185, GO:0031348	cellular defense response, regulation of cellular defense response, negative regulation of defense response
13	GO:0045292	mRNA cis splicing, via spliceosome	5	4	GO:0000398	mRNA splicing, via spliceosome
10	GO:0042572	retinol metabolic process	4	4	GO:0001523, GO:0034754, GO:0034308	retinoid metabolic process, cellular hormone metabolic process, primary alcohol metabolic process
10	GO:0046345	abscisic acid catabolic process	4	4	GO:0016107, GO:0072329, GO:0009687, GO:0046164, GO:0043290	sesquiterpenoid catabolic process, monocarboxylic acid catabolic process, abscisic acid metabolic process, alcohol catabolic process, apocarotenoid catabolic process
9	GO:0009186	deoxyribonucleoside diphosphate metabolic process	4	4	GO:0009132	nucleoside diphosphate metabolic process
12	GO:0035281	pre-miRNA export from nucleus	4	4	GO:1902582, GO:0006405, GO:0035195	single-organism intracellular transport, RNA export from nucleus, gene silencing by miRNA
9	GO:0016233	telomere capping	4	4	GO:0000723	telomere maintenance
11	GO:1900459	positive regulation of brassinosteroid mediated signaling pathway	4	4	GO:0009742, GO:1900457, GO:0009967, GO:1901421	brassinosteroid mediated signaling pathway, regulation of brassinosteroid mediated signaling pathway, positive regulation of signal transduction, positive regulation of response to alcohol
12	GO:0042351	'de novo' GDP-L-fucose biosynthetic process	4	4	GO:0042350	GDP-L-fucose biosynthetic process
11	GO:0000209	protein polyubiquitination	4	4	GO:0016567	protein ubiquitination
7	GO:0032956	regulation of actin cytoskeleton organization	301	4	GO:0030036, GO:0051493, GO:0032970	actin cytoskeleton organization, regulation of cytoskeleton organization, regulation of actin filament-based process
8	GO:0032527	protein exit from endoplasmic reticulum	4	4	GO:0006886, GO:1902582, GO:0016482	intracellular protein transport, single-organism intracellular transport, cytoplasmic transport
11	GO:0031060	regulation of histone methylation	25	4	GO:0016571, GO:0031056	histone methylation, regulation of histone modification
8	GO:0034765	regulation of ion transmembrane transport	63	4	GO:0043269, GO:0034762, GO:0034220	regulation of ion transport, regulation of transmembrane transport, ion transmembrane transport
10	GO:0000338	protein deneddylation	180	4	GO:0070646	protein modification by small protein removal
13	GO:0051570	regulation of histone H3-K9 methylation	12	4	GO:0051567, GO:0031060	histone H3-K9 methylation, regulation of histone methylation
8	GO:0051205	protein insertion into membrane	5	4	GO:0090150, GO:0034613, GO:0051668, GO:0044802	establishment of protein localization to membrane, cellular protein localization, localization within membrane, single-organism membrane organization
11	GO:0000469	cleavage involved in rRNA processing	36	4	GO:0006364, GO:0090501	rRNA processing, RNA phosphodiester bond hydrolysis
5	GO:0045184	establishment of protein localization	1943	4	GO:0051234, GO:0008104	establishment of localization, protein localization
8	GO:0017006	protein-tetrapyrrole linkage	11	4	GO:0006464	cellular protein modification process
7	GO:0043201	response to leucine	4	4	GO:0043200	response to amino acid
3	GO:0051606	detection of stimulus	270	4	GO:0050896	response to stimulus
7	GO:0032107	regulation of response to nutrient levels	15	4	GO:0032104, GO:0031667	regulation of response to extracellular stimulus, response to nutrient levels
11	GO:0070536	protein K63-linked deubiquitination	4	4	GO:0016579	protein deubiquitination
7	GO:0035865	cellular response to potassium ion	4	4	GO:0071248, GO:0035864	cellular response to metal ion, response to potassium ion
4	GO:0070482	response to oxygen levels	134	4	GO:0009628	response to abiotic stimulus
9	GO:0000024	maltose biosynthetic process	4	4	GO:0046351, GO:0000023	disaccharide biosynthetic process, maltose metabolic process
10	GO:0010344	seed oilbody biogenesis	4	4	GO:0044085, GO:0048610, GO:0048316	cellular component biogenesis, cellular process involved in reproduction, seed development
9	GO:0010241	ent-kaurene oxidation to kaurenoic acid	4	4	GO:0055114, GO:0033331	oxidation-reduction process, ent-kaurene metabolic process
14	GO:0042777	plasma membrane ATP synthesis coupled proton transport	4	4	GO:0015986	ATP synthesis coupled proton transport
8	GO:0018342	protein prenylation	9	4	GO:0097354, GO:0006464	prenylation, cellular protein modification process
8	GO:0048363	mucilage pectin metabolic process	13	4	GO:0010191, GO:0045488	mucilage metabolic process, pectin metabolic process
9	GO:0006452	translational frameshifting	4	4	GO:0006414	translational elongation
8	GO:0010275	NAD(P)H dehydrogenase complex assembly	4	4	GO:0043623	cellular protein complex assembly
5	GO:0046700	heterocycle catabolic process	1254	4	GO:0044248, GO:0046483	cellular catabolic process, heterocycle metabolic process
7	GO:0000769	syncytium formation by mitosis without cytokinesis	4	4	GO:0006949	syncytium formation
8	GO:0010084	specification of organ axis polarity	4	4	GO:0065001, GO:0009887	specification of axis polarity, organ morphogenesis
10	GO:0006294	nucleotide-excision repair, preincision complex assembly	4	4	GO:0006289, GO:0065004	nucleotide-excision repair, protein-DNA complex assembly
6	GO:0009821	alkaloid biosynthetic process	4	4	GO:1901566, GO:0009820, GO:0044271	organonitrogen compound biosynthetic process, alkaloid metabolic process, cellular nitrogen compound biosynthetic process
13	GO:0070475	rRNA base methylation	4	4	GO:0031167	rRNA methylation
8	GO:0046506	sulfolipid biosynthetic process	4	4	GO:0008610, GO:0044272, GO:0046505	lipid biosynthetic process, sulfur compound biosynthetic process, sulfolipid metabolic process
[truncated: 2,315 more rows]

## Sheet: Cellular component
LevelGO	Term(Acc)	Term(Name)	#Seq	Score	Parents(Acc)	Parents(Name)
8	GO:0005634	nucleus	9437	7865	GO:0043231	intracellular membrane-bounded organelle
5	GO:0005886	plasma membrane	5921	5494	GO:0016020, GO:0044464, GO:0071944	membrane, cell part, cell periphery
8	GO:0005829	cytosol	5243	4783	GO:0044444	cytoplasmic part
9	GO:0009507	chloroplast	7420	4174	GO:0009536	plastid
8	GO:0005739	mitochondrion	4277	3676	GO:0044444, GO:0043231	cytoplasmic part, intracellular membrane-bounded organelle
4	GO:0009506	plasmodesma	2562	2562	GO:0055044, GO:0005911	symplast, cell-cell junction
2	GO:0016020	membrane	11200	2523	GO:0005575	cellular_component
6	GO:0005737	cytoplasm	20765	2107	GO:0044424	intracellular part
8	GO:0005794	Golgi apparatus	2441	1643	GO:0044444, GO:0043231, GO:0012505	cytoplasmic part, intracellular membrane-bounded organelle, endomembrane system
11	GO:0009570	chloroplast stroma	1743	1526	GO:0044434, GO:0009532	chloroplast part, plastid stroma
11	GO:0009941	chloroplast envelope	1629	1398	GO:0044434, GO:0009526	chloroplast part, plastid envelope
2	GO:0005576	extracellular region	1997	1274	GO:0005575	cellular_component
10	GO:0005774	vacuolar membrane	1401	1230	GO:0098588, GO:0044437	bounding membrane of organelle, vacuolar part
8	GO:0005783	endoplasmic reticulum	1388	1151	GO:0044444, GO:0043231, GO:0012505	cytoplasmic part, intracellular membrane-bounded organelle, endomembrane system
5	GO:0016021	integral component of membrane	1404	1074	GO:0044425, GO:0031224	membrane part, intrinsic component of membrane
7	GO:0043231	intracellular membrane-bounded organelle	23006	1034	GO:0043229, GO:0043227	intracellular organelle, membrane-bounded organelle
8	GO:0009536	plastid	8407	960	GO:0044444, GO:0043231	cytoplasmic part, intracellular membrane-bounded organelle
8	GO:0005773	vacuole	2296	874	GO:0044444, GO:0043231	cytoplasmic part, intracellular membrane-bounded organelle
11	GO:0005730	nucleolus	776	775	GO:0031981, GO:0044428, GO:0043232	nuclear lumen, nuclear part, intracellular non-membrane-bounded organelle
9	GO:0016023	cytoplasmic membrane-bounded vesicle	955	769	GO:0043231, GO:0031410, GO:0031988	intracellular membrane-bounded organelle, cytoplasmic vesicle, membrane-bounded vesicle
8	GO:0005768	endosome	833	719	GO:0044444, GO:0043231, GO:0012505	cytoplasmic part, intracellular membrane-bounded organelle, endomembrane system
10	GO:0005802	trans-Golgi network	707	693	GO:0043231, GO:0044431, GO:0005794	intracellular membrane-bounded organelle, Golgi apparatus part, Golgi apparatus
6	GO:0005618	cell wall	1306	687	GO:0030312	external encapsulating structure
3	GO:0048046	apoplast	672	672	GO:0005576	extracellular region
12	GO:0009535	chloroplast thylakoid membrane	690	639	GO:0044434, GO:0055035, GO:0009534	chloroplast part, plastid thylakoid membrane, chloroplast thylakoid
7	GO:0009505	plant-type cell wall	608	600	GO:0005618	cell wall
7	GO:0044444	cytoplasmic part	18658	582	GO:0005737, GO:0044424	cytoplasm, intracellular part
5	GO:0044424	intracellular part	26852	502	GO:0044464, GO:0005622	cell part, intracellular
9	GO:0005777	peroxisome	511	458	GO:0042579	microbody
3	GO:0044464	cell part	29327	366	GO:0005623, GO:0005575	cell, cellular_component
8	GO:0080008	Cul4-RING E3 ubiquitin ligase complex	226	226	GO:0031461	cullin-RING ubiquitin ligase complex
11	GO:0009534	chloroplast thylakoid	974	213	GO:0044434, GO:0031976	chloroplast part, plastid thylakoid
12	GO:0005743	mitochondrial inner membrane	408	180	GO:0019866, GO:0031966	organelle inner membrane, mitochondrial membrane
10	GO:0022626	cytosolic ribosome	433	161	GO:0044445, GO:0005840	cytosolic part, ribosome
11	GO:0022625	cytosolic large ribosomal subunit	161	161	GO:0022626, GO:0044445, GO:0015934	cytosolic ribosome, cytosolic part, large ribosomal subunit
12	GO:0010287	plastoglobule	158	158	GO:0044434, GO:0009570	chloroplast part, chloroplast stroma
11	GO:0009705	plant-type vacuole membrane	156	156	GO:0005774, GO:0000325	vacuolar membrane, plant-type vacuole
4	GO:0005622	intracellular	27000	148	GO:0044464	cell part
3	GO:0043234	protein complex	2488	147	GO:0032991	macromolecular complex
6	GO:0009579	thylakoid	1165	146	GO:0044424	intracellular part
8	GO:0009524	phragmoplast	142	142	GO:0044444	cytoplasmic part
8	GO:0046658	anchored component of plasma membrane	136	136	GO:0031226, GO:0031225, GO:0044459	intrinsic component of plasma membrane, anchored component of membrane, plasma membrane part
12	GO:0009543	chloroplast thylakoid lumen	134	134	GO:0044434, GO:0031978, GO:0009534	chloroplast part, plastid thylakoid lumen, chloroplast thylakoid
8	GO:0005840	ribosome	628	128	GO:0044444, GO:0030529, GO:0043232	cytoplasmic part, ribonucleoprotein complex, intracellular non-membrane-bounded organelle
11	GO:0010319	stromule	120	120	GO:0044435, GO:0009526	plastid part, plastid envelope
13	GO:0009706	chloroplast inner membrane	137	119	GO:0031969, GO:0009528	chloroplast membrane, plastid inner membrane
10	GO:0005789	endoplasmic reticulum membrane	189	118	GO:0044432, GO:0042175, GO:0098589, GO:0098588	endoplasmic reticulum part, nuclear outer membrane-endoplasmic reticulum membrane network, membrane region, bounding membrane of organelle
10	GO:0005635	nuclear envelope	235	115	GO:0031967, GO:0012505, GO:0044428	organelle envelope, endomembrane system, nuclear part
14	GO:0005747	mitochondrial respiratory chain complex I	114	114	GO:0045271, GO:0005746, GO:0044455	respiratory chain complex I, mitochondrial respiratory chain, mitochondrial membrane part
8	GO:0009504	cell plate	112	112	GO:0044444	cytoplasmic part
11	GO:0022627	cytosolic small ribosomal subunit	111	111	GO:0022626, GO:0044445, GO:0015935	cytosolic ribosome, cytosolic part, small ribosomal subunit
9	GO:0005834	heterotrimeric G-protein complex	107	107	GO:0031234, GO:0044424, GO:0043234, GO:0044459	extrinsic component of cytoplasmic side of plasma membrane, intracellular part, protein complex, plasma membrane part
4	GO:0012505	endomembrane system	3907	103	GO:0044464	cell part
6	GO:0043229	intracellular organelle	23410	96	GO:0043226, GO:0044424	organelle, intracellular part
13	GO:0016592	mediator complex	93	93	GO:0043234, GO:0044451	protein complex, nucleoplasm part
10	GO:0005874	microtubule	155	90	GO:0015630, GO:0043234, GO:0044430	microtubule cytoskeleton, protein complex, cytoskeletal part
9	GO:0000325	plant-type vacuole	248	87	GO:0005773	vacuole
10	GO:0005759	mitochondrial matrix	105	80	GO:0070013, GO:0044429	intracellular organelle lumen, mitochondrial part
11	GO:0005643	nuclear pore	79	79	GO:0046930, GO:0005635, GO:0044428	pore complex, nuclear envelope, nuclear part
14	GO:0016607	nuclear speck	78	78	GO:0016604	nuclear body
9	GO:0015630	microtubule cytoskeleton	316	77	GO:0005856	cytoskeleton
5	GO:0031225	anchored component of membrane	213	77	GO:0044425, GO:0031224	membrane part, intrinsic component of membrane
7	GO:0044446	intracellular organelle part	7811	75	GO:0043229, GO:0044424, GO:0044422	intracellular organelle, intracellular part, organelle part
10	GO:0005819	spindle	114	71	GO:0015630, GO:0043232, GO:0044430	microtubule cytoskeleton, intracellular non-membrane-bounded organelle, cytoskeletal part
9	GO:0044430	cytoskeletal part	380	67	GO:0044446, GO:0005856	intracellular organelle part, cytoskeleton
3	GO:0044425	membrane part	2483	65	GO:0016020, GO:0005575	membrane, cellular_component
4	GO:0071944	cell periphery	6875	65	GO:0044464	cell part
10	GO:0000139	Golgi membrane	143	65	GO:0044431, GO:0098588	Golgi apparatus part, bounding membrane of organelle
6	GO:0030529	ribonucleoprotein complex	927	61	GO:0032991, GO:0044424	macromolecular complex, intracellular part
8	GO:0005887	integral component of plasma membrane	68	60	GO:0031226, GO:0016021, GO:0044459	intrinsic component of plasma membrane, integral component of membrane, plasma membrane part
9	GO:0000932	cytoplasmic mRNA processing body	58	58	GO:0044444, GO:0035770	cytoplasmic part, ribonucleoprotein granule
13	GO:0009707	chloroplast outer membrane	70	56	GO:0009527, GO:0031969	plastid outer membrane, chloroplast membrane
6	GO:0000151	ubiquitin ligase complex	359	55	GO:1990234, GO:0044424	transferase complex, intracellular part
10	GO:0005681	spliceosomal complex	55	54	GO:0030529, GO:0044428	ribonucleoprotein complex, nuclear part
8	GO:0005852	eukaryotic translation initiation factor 3 complex	52	52	GO:0044444, GO:0043234	cytoplasmic part, protein complex
15	GO:0031307	integral component of mitochondrial outer membrane	52	52	GO:0031306, GO:0032592	intrinsic component of mitochondrial outer membrane, integral component of mitochondrial membrane
5	GO:0019013	viral nucleocapsid	52	52	GO:0044423, GO:0019028	virion part, viral capsid
8	GO:0019005	SCF ubiquitin ligase complex	50	45	GO:0031461	cullin-RING ubiquitin ligase complex
6	GO:0000159	protein phosphatase type 2A complex	44	44	GO:0008287, GO:0044424	protein serine/threonine phosphatase complex, intracellular part
4	GO:0019898	extrinsic component of membrane	174	44	GO:0044425	membrane part
10	GO:0000145	exocyst	41	41	GO:0043234, GO:0044448	protein complex, cell cortex part
7	GO:0000148	1,3-beta-D-glucan synthase complex	41	41	GO:1990234, GO:0044459	transferase complex, plasma membrane part
12	GO:0009508	plastid chromosome	40	40	GO:0042646, GO:0000229, GO:0044435	plastid nucleoid, cytoplasmic chromosome, plastid part
7	GO:0005732	small nucleolar ribonucleoprotein complex	42	40	GO:0030529	ribonucleoprotein complex
11	GO:0031965	nuclear membrane	41	39	GO:0005635, GO:0031090, GO:0044428	nuclear envelope, organelle membrane, nuclear part
2	GO:0009295	nucleoid	116	39	GO:0005575	cellular_component
13	GO:0016604	nuclear body	145	38	GO:0044451	nucleoplasm part
8	GO:0031977	thylakoid lumen	172	38	GO:0044436	thylakoid part
11	GO:0000786	nucleosome	38	38	GO:0000785, GO:0044815, GO:0044427, GO:1990104	chromatin, DNA packaging complex, chromosomal part, DNA bending complex
10	GO:0005788	endoplasmic reticulum lumen	36	36	GO:0070013, GO:0044432	intracellular organelle lumen, endoplasmic reticulum part
14	GO:0005665	DNA-directed RNA polymerase II, core complex	36	36	GO:0016591, GO:0055029, GO:0044451	DNA-directed RNA polymerase II, holoenzyme, nuclear DNA-directed RNA polymerase complex, nucleoplasm part
5	GO:0090406	pollen tube	71	36	GO:0042995	cell projection
12	GO:0030176	integral component of endoplasmic reticulum membrane	43	36	GO:0031227, GO:0031301, GO:0044432	intrinsic component of endoplasmic reticulum membrane, integral component of organelle membrane, endoplasmic reticulum part
13	GO:0030126	COPI vesicle coat	36	36	GO:0044431, GO:0030120, GO:0030663	Golgi apparatus part, vesicle coat, COPI-coated vesicle membrane
9	GO:0042651	thylakoid membrane	741	35	GO:0034357	photosynthetic membrane
7	GO:0090404	pollen tube tip	35	35	GO:0044463, GO:0035838, GO:0090406	cell projection part, growing cell tip, pollen tube
10	GO:0009574	preprophase band	34	34	GO:0015630, GO:0044444, GO:0044430	microtubule cytoskeleton, cytoplasmic part, cytoskeletal part
4	GO:0009986	cell surface	52	34	GO:0044464	cell part
6	GO:0030076	light-harvesting complex	54	34	GO:0044424, GO:0043234	intracellular part, protein complex
4	GO:0005615	extracellular space	34	34	GO:0044421	extracellular region part
10	GO:0044434	chloroplast part	3246	34	GO:0044435, GO:0009507	plastid part, chloroplast
8	GO:0005856	cytoskeleton	431	34	GO:0043232	intracellular non-membrane-bounded organelle
10	GO:0009522	photosystem I	50	33	GO:0009521	photosystem
8	GO:0005801	cis-Golgi network	33	33	GO:0043231	intracellular membrane-bounded organelle
11	GO:0005654	nucleoplasm	410	33	GO:0031981, GO:0044428	nuclear lumen, nuclear part
8	GO:0070993	translation preinitiation complex	53	32	GO:0044444, GO:0030529	cytoplasmic part, ribonucleoprotein complex
9	GO:0005769	early endosome	36	32	GO:0005768	endosome
10	GO:0009523	photosystem II	77	32	GO:0009521	photosystem
9	GO:0008541	proteasome regulatory particle, lid subcomplex	31	31	GO:0044424, GO:0043234, GO:0005838	intracellular part, protein complex, proteasome regulatory particle
8	GO:0005694	chromosome	282	31	GO:0043232	intracellular non-membrane-bounded organelle
10	GO:0000785	chromatin	117	31	GO:0044427	chromosomal part
10	GO:0045298	tubulin complex	31	31	GO:0043234, GO:0044430	protein complex, cytoskeletal part
7	GO:0005839	proteasome core complex	46	30	GO:0000502, GO:0044424, GO:0043234	proteasome complex, intracellular part, protein complex
11	GO:0005876	spindle microtubule	36	29	GO:0005874, GO:0005819	microtubule, spindle
13	GO:0005744	mitochondrial inner membrane presequence translocase complex	29	29	GO:0005743, GO:0044455, GO:0043234	mitochondrial inner membrane, mitochondrial membrane part, protein complex
10	GO:0005885	Arp2/3 protein complex	29	29	GO:0015629, GO:0043234, GO:0044430	actin cytoskeleton, protein complex, cytoskeletal part
13	GO:0000418	DNA-directed RNA polymerase IV complex	29	29	GO:0055029, GO:0044451	nuclear DNA-directed RNA polymerase complex, nucleoplasm part
11	GO:0005778	peroxisomal membrane	38	29	GO:0031903, GO:0044439	microbody membrane, peroxisomal part
9	GO:0008540	proteasome regulatory particle, base subcomplex	29	29	GO:0044424, GO:0043234, GO:0005838	intracellular part, protein complex, proteasome regulatory particle
12	GO:0031969	chloroplast membrane	231	28	GO:0044434, GO:0009941, GO:0042170	chloroplast part, chloroplast envelope, plastid membrane
13	GO:0030095	chloroplast photosystem II	28	28	GO:0044434, GO:0009535, GO:0009523	chloroplast part, chloroplast thylakoid membrane, photosystem II
10	GO:0016459	myosin complex	28	28	GO:0015629, GO:0043234, GO:0044430	actin cytoskeleton, protein complex, cytoskeletal part
13	GO:0030125	clathrin vesicle coat	38	27	GO:0030665, GO:0030118, GO:0030120	clathrin-coated vesicle membrane, clathrin coat, vesicle coat
12	GO:0042644	chloroplast nucleoid	27	27	GO:0044434, GO:0042646, GO:0009570	chloroplast part, plastid nucleoid, chloroplast stroma
11	GO:0000419	DNA-directed RNA polymerase V complex	26	26	GO:0055029	nuclear DNA-directed RNA polymerase complex
10	GO:0005795	Golgi stack	34	26	GO:0044431	Golgi apparatus part
9	GO:0005770	late endosome	48	25	GO:0005768	endosome
8	GO:0005938	cell cortex	102	24	GO:0044444, GO:0071944	cytoplasmic part, cell periphery
14	GO:0005847	mRNA cleavage and polyadenylation specificity factor complex	24	24	GO:0005849	mRNA cleavage factor complex
11	GO:0005871	kinesin complex	26	24	GO:0005875	microtubule associated complex
12	GO:0005741	mitochondrial outer membrane	91	23	GO:0031968, GO:0098588, GO:0031966	organelle outer membrane, bounding membrane of organelle, mitochondrial membrane
10	GO:0015934	large ribosomal subunit	196	23	GO:0044391	ribosomal subunit
12	GO:0009533	chloroplast stromal thylakoid	22	22	GO:0009534, GO:0009570	chloroplast thylakoid, chloroplast stroma
14	GO:0015030	Cajal body	22	22	GO:0016604	nuclear body
14	GO:0005750	mitochondrial respiratory chain complex III	22	22	GO:0045275, GO:0005746, GO:0044455	respiratory chain complex III, mitochondrial respiratory chain, mitochondrial membrane part
9	GO:0016282	eukaryotic 43S preinitiation complex	21	21	GO:0070993	translation preinitiation complex
9	GO:0033290	eukaryotic 48S preinitiation complex	21	21	GO:0070993	translation preinitiation complex
10	GO:0030131	clathrin adaptor complex	25	21	GO:0030119, GO:0030118	AP-type membrane coat adaptor complex, clathrin coat
14	GO:0005751	mitochondrial respiratory chain complex IV	21	21	GO:0005746, GO:0044455, GO:0045277	mitochondrial respiratory chain, mitochondrial membrane part, respiratory chain complex IV
10	GO:0031981	nuclear lumen	1218	20	GO:0070013, GO:0044428	intracellular organelle lumen, nuclear part
8	GO:0031209	SCAR complex	20	20	GO:0044444, GO:0043234	cytoplasmic part, protein complex
6	GO:0009330	DNA topoisomerase complex (ATP-hydrolyzing)	20	20	GO:0044424, GO:0043234	intracellular part, protein complex
14	GO:0010445	nuclear dicing body	20	20	GO:0016604	nuclear body
12	GO:0030173	integral component of Golgi membrane	20	20	GO:0044431, GO:0031301, GO:0031228	Golgi apparatus part, integral component of organelle membrane, intrinsic component of Golgi membrane
8	GO:0005851	eukaryotic translation initiation factor 2B complex	19	19	GO:0044444, GO:0043234	cytoplasmic part, protein complex
10	GO:0005771	multivesicular body	23	19	GO:0005770	late endosome
10	GO:0030659	cytoplasmic vesicle membrane	123	19	GO:0016023, GO:0012506, GO:0044433	cytoplasmic membrane-bounded vesicle, vesicle membrane, cytoplasmic vesicle part
10	GO:0005740	mitochondrial envelope	509	18	GO:0031967, GO:0044429	organelle envelope, mitochondrial part
10	GO:0030139	endocytic vesicle	28	18	GO:0016023	cytoplasmic membrane-bounded vesicle
9	GO:0044428	nuclear part	1572	18	GO:0044446, GO:0005634	intracellular organelle part, nucleus
13	GO:0010005	cortical microtubule, transverse to long axis	18	18	GO:0055028	cortical microtubule
10	GO:0010008	endosome membrane	47	18	GO:0044440, GO:0098588	endosomal part, bounding membrane of organelle
9	GO:0005786	signal recognition particle, endoplasmic reticulum targeting	18	18	GO:0048500	signal recognition particle
10	GO:0008180	COP9 signalosome	18	18	GO:0043234, GO:0044428	protein complex, nuclear part
12	GO:0005763	mitochondrial small ribosomal subunit	18	18	GO:0005761, GO:0044429, GO:0000314	mitochondrial ribosome, mitochondrial part, organellar small ribosomal subunit
10	GO:0015935	small ribosomal subunit	148	17	GO:0044391	ribosomal subunit
5	GO:0030904	retromer complex	17	17	GO:0044425, GO:0044464, GO:0043234, GO:0012505	membrane part, cell part, protein complex, endomembrane system
11	GO:0009654	photosystem II oxygen evolving complex	17	17	GO:0042651, GO:0044425, GO:1990204, GO:0009523, GO:0044436	thylakoid membrane, membrane part, oxidoreductase complex, photosystem II, thylakoid part
6	GO:0070062	extracellular vesicular exosome	17	17	GO:0065010, GO:0031988	extracellular membrane-bounded organelle, membrane-bounded vesicle
12	GO:0000312	plastid small ribosomal subunit	17	17	GO:0044435, GO:0009547, GO:0000314	plastid part, plastid ribosome, organellar small ribosomal subunit
10	GO:0000152	nuclear ubiquitin ligase complex	33	17	GO:0000151, GO:0044428	ubiquitin ligase complex, nuclear part
12	GO:0030140	trans-Golgi network transport vesicle	32	17	GO:0030133, GO:0030136, GO:0005798	transport vesicle, clathrin-coated vesicle, Golgi-associated vesicle
12	GO:0009840	chloroplastic endopeptidase Clp complex	17	17	GO:0044434, GO:0009570, GO:0009368	chloroplast part, chloroplast stroma, endopeptidase Clp complex
10	GO:0033597	mitotic checkpoint complex	16	16	GO:0043234, GO:0044428	protein complex, nuclear part
8	GO:0016324	apical plasma membrane	16	16	GO:0005886, GO:0098590, GO:0045177	plasma membrane, plasma membrane region, apical part of cell
10	GO:0000326	protein storage vacuole	17	16	GO:0000325, GO:0000322	plant-type vacuole, storage vacuole
10	GO:0005945	6-phosphofructokinase complex	16	16	GO:0044445, GO:1990234	cytosolic part, transferase complex
13	GO:0005742	mitochondrial outer membrane translocase complex	16	16	GO:0005741, GO:0044455, GO:0043234	mitochondrial outer membrane, mitochondrial membrane part, protein complex
8	GO:0048471	perinuclear region of cytoplasm	16	16	GO:0044444	cytoplasmic part
8	GO:0019773	proteasome core complex, alpha-subunit complex	16	16	GO:0005839, GO:0044424, GO:0043234	proteasome core complex, intracellular part, protein complex
6	GO:0010598	NAD(P)H dehydrogenase complex (plastoquinone)	15	15	GO:0044425, GO:0044424, GO:0043234	membrane part, intracellular part, protein complex
6	GO:0033588	Elongator holoenzyme complex	15	15	GO:0044424, GO:0043234	intracellular part, protein complex
7	GO:0009897	external side of plasma membrane	15	15	GO:0098552, GO:0009986, GO:0005886, GO:0044459	side of membrane, cell surface, plasma membrane, plasma membrane part
14	GO:0009517	PSII associated light-harvesting complex II	15	15	GO:0009503	thylakoid light-harvesting complex
2	GO:0032991	macromolecular complex	3345	15	GO:0005575	cellular_component
7	GO:0009898	cytoplasmic side of plasma membrane	14	14	GO:0098562, GO:0005886, GO:0044459	cytoplasmic side of membrane, plasma membrane, plasma membrane part
5	GO:0008287	protein serine/threonine phosphatase complex	72	14	GO:0044464, GO:1902494	cell part, catalytic complex
13	GO:0030127	COPII vesicle coat	14	14	GO:0012507, GO:0030120	ER to Golgi transport vesicle membrane, vesicle coat
10	GO:0009526	plastid envelope	1686	14	GO:0044435, GO:0031967	plastid part, organelle envelope
8	GO:0009331	glycerol-3-phosphate dehydrogenase complex	14	14	GO:0044444, GO:1990204	cytoplasmic part, oxidoreductase complex
6	GO:0033179	proton-transporting V-type ATPase, V0 domain	24	14	GO:0033177, GO:0033176	proton-transporting two-sector ATPase complex, proton-transporting domain, proton-transporting V-type ATPase complex
15	GO:0031359	integral component of chloroplast outer membrane	14	14	GO:0044434, GO:0031355, GO:0031358	chloroplast part, integral component of plastid outer membrane, intrinsic component of chloroplast outer membrane
11	GO:0032588	trans-Golgi network membrane	14	14	GO:0044431, GO:0005802, GO:0098588	Golgi apparatus part, trans-Golgi network, bounding membrane of organelle
12	GO:0005652	nuclear lamina	13	13	GO:0034399, GO:0044428	nuclear periphery, nuclear part
9	GO:0009501	amyloplast	18	13	GO:0009536	plastid
4	GO:0070469	respiratory chain	182	13	GO:0044425	membrane part
10	GO:0005677	chromatin silencing complex	13	13	GO:0043234, GO:0044428	protein complex, nuclear part
5	GO:0009930	longitudinal side of cell surface	13	13	GO:0009986, GO:0044464	cell surface, cell part
8	GO:0000164	protein phosphatase type 1 complex	13	13	GO:0044444, GO:0008287	cytoplasmic part, protein serine/threonine phosphatase complex
14	GO:0005719	nuclear euchromatin	13	13	GO:0000790, GO:0000791	nuclear chromatin, euchromatin
9	GO:0044435	plastid part	3308	13	GO:0044444, GO:0044446, GO:0009536	cytoplasmic part, intracellular organelle part, plastid
14	GO:0048188	Set1C/COMPASS complex	13	13	GO:0035097	histone methyltransferase complex
14	GO:0005720	nuclear heterochromatin	13	13	GO:0000790, GO:0000792	nuclear chromatin, heterochromatin
11	GO:0005758	mitochondrial intermembrane space	13	13	GO:0005740, GO:0031970, GO:0044429	mitochondrial envelope, organelle envelope lumen, mitochondrial part
10	GO:0042807	central vacuole	12	12	GO:0000325	plant-type vacuole
11	GO:0010007	magnesium chelatase complex	12	12	GO:0044434, GO:1902494	chloroplast part, catalytic complex
11	GO:0005685	U1 snRNP	12	12	GO:0030532	small nuclear ribonucleoprotein complex
4	GO:0048196	plant extracellular matrix	12	12	GO:0031012, GO:0044464	extracellular matrix, cell part
13	GO:0000795	synaptonemal complex	12	12	GO:0000794, GO:0044454	condensed nuclear chromosome, nuclear chromosome part
5	GO:0098588	bounding membrane of organelle	1940	12	GO:0031090	organelle membrane
10	GO:0017119	Golgi transport complex	12	12	GO:0044431, GO:0043234	Golgi apparatus part, protein complex
8	GO:0030117	membrane coat	114	11	GO:0044444, GO:0044425, GO:0048475, GO:0043234	cytoplasmic part, membrane part, coated membrane, protein complex
11	GO:0042406	extrinsic component of endoplasmic reticulum membrane	11	11	GO:0044432, GO:0005789, GO:0031312	endoplasmic reticulum part, endoplasmic reticulum membrane, extrinsic component of organelle membrane
9	GO:0015629	actin cytoskeleton	78	11	GO:0005856	cytoskeleton
12	GO:0009528	plastid inner membrane	148	11	GO:0019866, GO:0042170	organelle inner membrane, plastid membrane
15	GO:0031357	integral component of chloroplast inner membrane	11	11	GO:0044434, GO:0031353, GO:0031356	chloroplast part, integral component of plastid inner membrane, intrinsic component of chloroplast inner membrane
4	GO:0031090	organelle membrane	2493	11	GO:0043227, GO:0016020, GO:0044422	membrane-bounded organelle, membrane, organelle part
8	GO:0043680	filiform apparatus	11	11	GO:0044426	cell wall part
7	GO:0043232	intracellular non-membrane-bounded organelle	1964	11	GO:0043229, GO:0043228	intracellular organelle, non-membrane-bounded organelle
6	GO:0005956	protein kinase CK2 complex	11	11	GO:0044424, GO:0043234	intracellular part, protein complex
13	GO:0000790	nuclear chromatin	45	11	GO:0000785, GO:0044454	chromatin, nuclear chromosome part
11	GO:0031966	mitochondrial membrane	484	10	GO:0005740, GO:0031090, GO:0044429	mitochondrial envelope, organelle membrane, mitochondrial part
14	GO:0031304	intrinsic component of mitochondrial inner membrane	10	10	GO:0005743, GO:0098573	mitochondrial inner membrane, intrinsic component of mitochondrial membrane
7	GO:0070825	micropyle	10	10	GO:0044462, GO:0042600	external encapsulating structure part, chorion
4	GO:0045177	apical part of cell	26	10	GO:0044464	cell part
14	GO:0035061	interchromatin granule	10	10	GO:0016604	nuclear body
12	GO:0000220	vacuolar proton-transporting V-type ATPase, V0 domain	10	10	GO:0033179, GO:0016471, GO:0044437	proton-transporting V-type ATPase, V0 domain, vacuolar proton-transporting V-type ATPase complex, vacuolar part
6	GO:0035619	root hair tip	10	10	GO:0044463, GO:0035618	cell projection part, root hair
7	GO:0045261	proton-transporting ATP synthase complex, catalytic core F(1)	16	10	GO:0033178, GO:0044424, GO:0045259	proton-transporting two-sector ATPase complex, catalytic domain, intracellular part, proton-transporting ATP synthase complex
11	GO:0034399	nuclear periphery	28	10	GO:0031981, GO:0044428	nuclear lumen, nuclear part
12	GO:0045334	clathrin-coated endocytic vesicle	10	10	GO:0030139, GO:0030136	endocytic vesicle, clathrin-coated vesicle
5	GO:0012506	vesicle membrane	133	10	GO:0031988, GO:0031090	membrane-bounded vesicle, organelle membrane
8	GO:0043190	ATP-binding cassette (ABC) transporter complex	10	10	GO:0005886, GO:0098533, GO:0044459	plasma membrane, ATPase dependent transmembrane transport complex, plasma membrane part
12	GO:0016602	CCAAT-binding factor complex	9	9	GO:0090575	RNA polymerase II transcription factor complex
4	GO:0042555	MCM complex	9	9	GO:0043234	protein complex
11	GO:0000228	nuclear chromosome	82	9	GO:0031981, GO:0044428, GO:0005694	nuclear lumen, nuclear part, chromosome
11	GO:0030134	ER to Golgi transport vesicle	23	9	GO:0030133, GO:0030135	transport vesicle, coated vesicle
9	GO:0030931	heterotetrameric ADPG pyrophosphorylase complex	9	9	GO:0030929	ADPG pyrophosphorylase complex
7	GO:0031461	cullin-RING ubiquitin ligase complex	296	9	GO:0000151	ubiquitin ligase complex
7	GO:0016328	lateral plasma membrane	9	9	GO:0044459	plasma membrane part
10	GO:0000775	chromosome, centromeric region	14	9	GO:0032993, GO:0044427	protein-DNA complex, chromosomal part
4	GO:0016272	prefoldin complex	9	9	GO:0043234	protein complex
12	GO:0055028	cortical microtubule	27	9	GO:0030981, GO:0044448, GO:0005881	cortical microtubule cytoskeleton, cell cortex part, cytoplasmic microtubule
6	GO:0000307	cyclin-dependent protein kinase holoenzyme complex	8	8	GO:0044424, GO:0043234	intracellular part, protein complex
14	GO:0031011	Ino80 complex	8	8	GO:0033202, GO:0097346, GO:0000790, GO:0044454	DNA helicase complex, INO80-type complex, nuclear chromatin, nuclear chromosome part
11	GO:0009923	fatty acid elongase complex	8	8	GO:0044425, GO:1990234, GO:0044432, GO:0005789	membrane part, transferase complex, endoplasmic reticulum part, endoplasmic reticulum membrane
11	GO:0030981	cortical microtubule cytoskeleton	35	8	GO:0015630, GO:0030863, GO:0044430	microtubule cytoskeleton, cortical cytoskeleton, cytoskeletal part
10	GO:0070971	endoplasmic reticulum exit site	8	8	GO:0044432	endoplasmic reticulum part
11	GO:0005680	anaphase-promoting complex	8	8	GO:0031461, GO:0000152	cullin-RING ubiquitin ligase complex, nuclear ubiquitin ligase complex
11	GO:0042170	plastid membrane	256	8	GO:0044435, GO:0009526, GO:0031090	plastid part, plastid envelope, organelle membrane
9	GO:0012511	monolayer-surrounded lipid storage body	8	8	GO:0005811	lipid particle
10	GO:0009514	glyoxysome	8	8	GO:0005777	peroxisome
12	GO:0000311	plastid large ribosomal subunit	8	8	GO:0000315, GO:0044435, GO:0009547	organellar large ribosomal subunit, plastid part, plastid ribosome
6	GO:0010330	cellulose synthase complex	8	8	GO:1990234	transferase complex
8	GO:0005950	anthranilate synthase complex	8	8	GO:0044444, GO:1902494	cytoplasmic part, catalytic complex
8	GO:0005951	carbamoyl-phosphate synthase complex	8	8	GO:0044444, GO:1902494	cytoplasmic part, catalytic complex
11	GO:0005663	DNA replication factor C complex	8	8	GO:0005657, GO:0043234, GO:0044427	replication fork, protein complex, chromosomal part
11	GO:0042646	plastid nucleoid	75	8	GO:0044435, GO:0009532, GO:0009295, GO:0043232	plastid part, plastid stroma, nucleoid, intracellular non-membrane-bounded organelle
11	GO:0000815	ESCRT III complex	8	8	GO:0010008, GO:0044425, GO:0036452	endosome membrane, membrane part, ESCRT complex
11	GO:0009569	chloroplast starch grain	8	8	GO:0044434, GO:0043036	chloroplast part, starch grain
11	GO:0009538	photosystem I reaction center	8	8	GO:0009522, GO:0044425, GO:0044436, GO:0043234	photosystem I, membrane part, thylakoid part, protein complex
14	GO:0035101	FACT complex	7	7	GO:0008023	transcription elongation factor complex
10	GO:0005657	replication fork	26	7	GO:0044427	chromosomal part
9	GO:0080085	signal recognition particle, chloroplast targeting	7	7	GO:0048500	signal recognition particle
6	GO:0033180	proton-transporting V-type ATPase, V1 domain	8	7	GO:0033178, GO:0033176	proton-transporting two-sector ATPase complex, catalytic domain, proton-transporting V-type ATPase complex
10	GO:0030132	clathrin coat of coated pit	7	7	GO:0030118, GO:0005905, GO:0044459	clathrin coat, coated pit, plasma membrane part
6	GO:0032300	mismatch repair complex	18	7	GO:0044424, GO:0043234	intracellular part, protein complex
14	GO:0030130	clathrin coat of trans-Golgi network vesicle	11	7	GO:0012510, GO:0044431, GO:0030125	trans-Golgi network transport vesicle membrane, Golgi apparatus part, clathrin vesicle coat
10	GO:0005875	microtubule associated complex	39	7	GO:0015630, GO:0043234, GO:0044430	microtubule cytoskeleton, protein complex, cytoskeletal part
11	GO:0005782	peroxisomal matrix	7	7	GO:0044439, GO:0031907	peroxisomal part, microbody lumen
8	GO:0031410	cytoplasmic vesicle	962	7	GO:0044444, GO:0043229, GO:0031982	cytoplasmic part, intracellular organelle, vesicle
16	GO:0035267	NuA4 histone acetyltransferase complex	7	7	GO:0043189	H4/H2A histone acetyltransferase complex
14	GO:0000276	mitochondrial proton-transporting ATP synthase complex, coupling factor F(o)	7	7	GO:0045263, GO:0044455, GO:0005753	proton-transporting ATP synthase complex, coupling factor F(o), mitochondrial membrane part, mitochondrial proton-transporting ATP synthase complex
10	GO:0010369	chromocenter	7	7	GO:0044427	chromosomal part
10	GO:0033009	nucleomorph	7	7	GO:0043231, GO:0044435	intracellular membrane-bounded organelle, plastid part
12	GO:0030663	COPI-coated vesicle membrane	43	7	GO:0030660, GO:0030662, GO:0030137	Golgi-associated vesicle membrane, coated vesicle membrane, COPI-coated vesicle
14	GO:0031897	Tic complex	7	7	GO:0044434, GO:0044425, GO:0043234, GO:0009706	chloroplast part, membrane part, protein complex, chloroplast inner membrane
12	GO:0000930	gamma-tubulin complex	7	7	GO:0043234, GO:0044450	protein complex, microtubule organizing center part
9	GO:0000793	condensed chromosome	34	7	GO:0005694	chromosome
10	GO:0032301	MutSalpha complex	7	7	GO:0044428, GO:0032300	nuclear part, mismatch repair complex
2	GO:0031012	extracellular matrix	25	7	GO:0005575	cellular_component
10	GO:0000808	origin recognition complex	9	7	GO:0043234, GO:0044427	protein complex, chromosomal part
14	GO:0005749	mitochondrial respiratory chain complex II	7	7	GO:0045283, GO:0045257, GO:0005746, GO:0044455	fumarate reductase complex, succinate dehydrogenase complex (ubiquinone), mitochondrial respiratory chain, mitochondrial membrane part
7	GO:0045263	proton-transporting ATP synthase complex, coupling factor F(o)	14	7	GO:0033177, GO:0044424, GO:0045259	proton-transporting two-sector ATPase complex, proton-transporting domain, intracellular part, proton-transporting ATP synthase complex
12	GO:0005828	kinetochore microtubule	7	7	GO:0005876	spindle microtubule
8	GO:0031463	Cul3-RING ubiquitin ligase complex	7	7	GO:0031461	cullin-RING ubiquitin ligase complex
12	GO:0046861	glyoxysomal membrane	7	7	GO:0005778	peroxisomal membrane
11	GO:0000813	ESCRT I complex	7	7	GO:0010008, GO:0044425, GO:0036452	endosome membrane, membrane part, ESCRT complex
10	GO:0035145	exon-exon junction complex	6	6	GO:0043234, GO:0044428	protein complex, nuclear part
13	GO:0005753	mitochondrial proton-transporting ATP synthase complex	19	6	GO:0045259, GO:0005743, GO:0044455	proton-transporting ATP synthase complex, mitochondrial inner membrane, mitochondrial membrane part
8	GO:0005971	ribonucleoside-diphosphate reductase complex	6	6	GO:0044444, GO:1990204	cytoplasmic part, oxidoreductase complex
9	GO:0009513	etioplast	6	6	GO:0009536	plastid
13	GO:0030093	chloroplast photosystem I	6	6	GO:0044434, GO:0009535, GO:0009522	chloroplast part, chloroplast thylakoid membrane, photosystem I
8	GO:0005960	glycine cleavage complex	6	6	GO:0044444, GO:1990204	cytoplasmic part, oxidoreductase complex
10	GO:0005884	actin filament	6	6	GO:0015629, GO:0043234, GO:0044430	actin cytoskeleton, protein complex, cytoskeletal part
10	GO:0030532	small nuclear ribonucleoprotein complex	20	6	GO:0030529, GO:0044428	ribonucleoprotein complex, nuclear part
10	GO:0000781	chromosome, telomeric region	6	6	GO:0044427	chromosomal part
12	GO:0009527	plastid outer membrane	76	6	GO:0031968, GO:0042170, GO:0098588	organelle outer membrane, plastid membrane, bounding membrane of organelle
12	GO:0005797	Golgi medial cisterna	6	6	GO:0031985	Golgi cisterna
8	GO:0009531	secondary cell wall	8	6	GO:0009505	plant-type cell wall
10	GO:0030133	transport vesicle	63	6	GO:0016023, GO:0012505	cytoplasmic membrane-bounded vesicle, endomembrane system
11	GO:0009783	photosystem II antenna complex	6	6	GO:0044425, GO:0009523, GO:0044436, GO:0043234	membrane part, photosystem II, thylakoid part, protein complex
10	GO:0008076	voltage-gated potassium channel complex	6	6	GO:0005887, GO:0034705, GO:0044459	integral component of plasma membrane, potassium channel complex, plasma membrane part
13	GO:0031314	extrinsic component of mitochondrial inner membrane	6	6	GO:0005743, GO:0044455, GO:0031312	mitochondrial inner membrane, mitochondrial membrane part, extrinsic component of organelle membrane
11	GO:0031361	integral component of thylakoid membrane	5	5	GO:0031360, GO:0044436, GO:0016021	intrinsic component of thylakoid membrane, thylakoid part, integral component of membrane
11	GO:0010368	chloroplast isoamylase complex	5	5	GO:0044434, GO:0043033	chloroplast part, isoamylase complex
10	GO:0008278	cohesin complex	5	5	GO:0043234, GO:0000793, GO:0044427	protein complex, condensed chromosome, chromosomal part
12	GO:0016363	nuclear matrix	5	5	GO:0034399, GO:0044428	nuclear periphery, nuclear part
11	GO:0009568	amyloplast starch grain	5	5	GO:0043036, GO:0009501	starch grain, amyloplast
11	GO:0072686	mitotic spindle	5	5	GO:0005819	spindle
11	GO:0070652	HAUS complex	5	5	GO:0005875	microtubule associated complex
9	GO:0019866	organelle inner membrane	561	5	GO:0031967, GO:0031090, GO:0044424	organelle envelope, organelle membrane, intracellular part
8	GO:0005965	protein farnesyltransferase complex	5	5	GO:0044444, GO:1990234	cytoplasmic part, transferase complex
12	GO:0000794	condensed nuclear chromosome	18	5	GO:0000793, GO:0000228	condensed chromosome, nuclear chromosome
11	GO:0000776	kinetochore	5	5	GO:0000775, GO:0043234, GO:0044427, GO:0043232	chromosome, centromeric region, protein complex, chromosomal part, intracellular non-membrane-bounded organelle
9	GO:0030118	clathrin coat	55	5	GO:0030117	membrane coat
9	GO:0009925	basal plasma membrane	5	5	GO:0045178, GO:0016323, GO:0098590	basal part of cell, basolateral plasma membrane, plasma membrane region
13	GO:0000123	histone acetyltransferase complex	16	5	GO:0031248, GO:0044451	protein acetyltransferase complex, nucleoplasm part
12	GO:0005762	mitochondrial large ribosomal subunit	5	5	GO:0000315, GO:0005761, GO:0044429	organellar large ribosomal subunit, mitochondrial ribosome, mitochondrial part
7	GO:0033185	dolichol-phosphate-mannose synthase complex	5	5	GO:0031501	mannosyltransferase complex
9	GO:0009509	chromoplast	5	5	GO:0009536	plastid
8	GO:0009346	citrate lyase complex	5	5	GO:0044444, GO:0043234	cytoplasmic part, protein complex
14	GO:0005669	transcription factor TFIID complex	5	5	GO:0090575, GO:0016591, GO:0044451	RNA polymerase II transcription factor complex, DNA-directed RNA polymerase II, holoenzyme, nucleoplasm part
10	GO:0030089	phycobilisome	5	5	GO:0042651, GO:0044425, GO:0044436, GO:0030076	thylakoid membrane, membrane part, thylakoid part, light-harvesting complex
8	GO:0045239	tricarboxylic acid cycle enzyme complex	7	5	GO:0044444, GO:0043234	cytoplasmic part, protein complex
7	GO:0043674	columella	5	5	GO:0043673, GO:0044420	sexine, extracellular matrix part
14	GO:0005675	holo TFIIH complex	5	5	GO:0032806, GO:0090575, GO:0016591, GO:0044451	carboxy-terminal domain protein kinase complex, RNA polymerase II transcription factor complex, DNA-directed RNA polymerase II, holoenzyme, nucleoplasm part
7	GO:0031372	UBC13-MMS2 complex	5	5	GO:0031371	ubiquitin conjugating enzyme complex
6	GO:0000502	proteasome complex	111	5	GO:0044424, GO:0043234	intracellular part, protein complex
9	GO:0000323	lytic vacuole	7	5	GO:0005773	vacuole
10	GO:0005835	fatty acid synthase complex	5	5	GO:0044445, GO:0043234	cytosolic part, protein complex
11	GO:0043224	nuclear SCF ubiquitin ligase complex	5	5	GO:0019005, GO:0000152	SCF ubiquitin ligase complex, nuclear ubiquitin ligase complex
10	GO:0000439	core TFIIH complex	4	4	GO:0043234, GO:0044428	protein complex, nuclear part
10	GO:0008290	F-actin capping protein complex	4	4	GO:0015629, GO:0043234, GO:0044430	actin cytoskeleton, protein complex, cytoskeletal part
11	GO:0009571	proplastid stroma	4	4	GO:0009537, GO:0009532	proplastid, plastid stroma
8	GO:0031201	SNARE complex	4	4	GO:0044444, GO:0044425, GO:0043234	cytoplasmic part, membrane part, protein complex
11	GO:0008250	oligosaccharyltransferase complex	4	4	GO:0044425, GO:1990234, GO:0044432, GO:0005789	membrane part, transferase complex, endoplasmic reticulum part, endoplasmic reticulum membrane
15	GO:0030121	AP-1 adaptor complex	4	4	GO:0044431, GO:0030131, GO:0030130, GO:0044433	Golgi apparatus part, clathrin adaptor complex, clathrin coat of trans-Golgi network vesicle, cytoplasmic vesicle part
10	GO:0000015	phosphopyruvate hydratase complex	4	4	GO:0044445, GO:1902494	cytosolic part, catalytic complex
10	GO:0000506	glycosylphosphatidylinositol-N-acetylglucosaminyltransferase (GPI-GnT) complex	4	4	GO:0044432, GO:0043234	endoplasmic reticulum part, protein complex
14	GO:0005673	transcription factor TFIIE complex	4	4	GO:0090575, GO:0016591, GO:0044451	RNA polymerase II transcription factor complex, DNA-directed RNA polymerase II, holoenzyme, nucleoplasm part
10	GO:0043078	polar nucleus	4	4	GO:0043076	megasporocyte nucleus
11	GO:0009539	photosystem II reaction center	4	4	GO:0044425, GO:0009523, GO:0044436, GO:0043234	membrane part, photosystem II, thylakoid part, protein complex
13	GO:0012510	trans-Golgi network transport vesicle membrane	15	4	GO:0030660, GO:0030665, GO:0030140, GO:0030658	Golgi-associated vesicle membrane, clathrin-coated vesicle membrane, trans-Golgi network transport vesicle, transport vesicle membrane
14	GO:0043601	nuclear replisome	10	4	GO:0030894, GO:0043596, GO:0044454	replisome, nuclear replication fork, nuclear chromosome part
6	GO:0005667	transcription factor complex	31	4	GO:0044424, GO:0043234	intracellular part, protein complex
15	GO:0005662	DNA replication factor A complex	4	4	GO:0043601, GO:0043234, GO:0044454	nuclear replisome, protein complex, nuclear chromosome part
11	GO:0031901	early endosome membrane	4	4	GO:0005769, GO:0010008	early endosome, endosome membrane
12	GO:0032585	multivesicular body membrane	4	4	GO:0005771, GO:0031902	multivesicular body, late endosome membrane
9	GO:0009537	proplastid	8	4	GO:0009536	plastid
10	GO:0032390	MutLbeta complex	4	4	GO:0044428, GO:0032300	nuclear part, mismatch repair complex
7	GO:0031520	plasma membrane of cell tip	4	4	GO:0051286, GO:0044459	cell tip, plasma membrane part
10	GO:0032302	MutSbeta complex	4	4	GO:0044428, GO:0032300	nuclear part, mismatch repair complex
7	GO:0009921	auxin efflux carrier complex	4	4	GO:0043234, GO:0044459	protein complex, plasma membrane part
11	GO:0055035	plastid thylakoid membrane	694	4	GO:0044435, GO:0042651, GO:0031976	plastid part, thylakoid membrane, plastid thylakoid
11	GO:0000814	ESCRT II complex	4	4	GO:0010008, GO:0044425, GO:0036452	endosome membrane, membrane part, ESCRT complex
10	GO:0030870	Mre11 complex	4	4	GO:0043234, GO:0044428	protein complex, nuclear part
13	GO:0005712	chiasma	4	4	GO:0000794, GO:0044454	condensed nuclear chromosome, nuclear chromosome part
8	GO:0031234	extrinsic component of cytoplasmic side of plasma membrane	111	4	GO:0044424, GO:0019897	intracellular part, extrinsic component of plasma membrane
10	GO:0032389	MutLalpha complex	4	4	GO:0044428, GO:0032300	nuclear part, mismatch repair complex
12	GO:0044451	nucleoplasm part	377	3	GO:0005654, GO:0044428	nucleoplasm, nuclear part
11	GO:0000791	euchromatin	16	3	GO:0000785	chromatin
8	GO:0010168	ER body	3	3	GO:0043231	intracellular membrane-bounded organelle
11	GO:0031227	intrinsic component of endoplasmic reticulum membrane	46	3	GO:0031300, GO:0044432, GO:0005789	intrinsic component of organelle membrane, endoplasmic reticulum part, endoplasmic reticulum membrane
7	GO:0031931	TORC1 complex	3	3	GO:0038201, GO:0043234	TOR complex, protein complex
13	GO:0005746	mitochondrial respiratory chain	167	3	GO:0005743, GO:0044455, GO:0070469	mitochondrial inner membrane, mitochondrial membrane part, respiratory chain
14	GO:0000275	mitochondrial proton-transporting ATP synthase complex, catalytic core F(1)	6	3	GO:0045261, GO:0044455, GO:0005753	proton-transporting ATP synthase complex, catalytic core F(1), mitochondrial membrane part, mitochondrial proton-transporting ATP synthase complex
10	GO:0005798	Golgi-associated vesicle	78	3	GO:0044431, GO:0016023	Golgi apparatus part, cytoplasmic membrane-bounded vesicle
8	GO:0005853	eukaryotic translation elongation factor 1 complex	3	3	GO:0044444, GO:0043234	cytoplasmic part, protein complex
13	GO:0071458	integral component of cytoplasmic side of endoplasmic reticulum membrane	3	3	GO:0030176, GO:0098554	integral component of endoplasmic reticulum membrane, cytoplasmic side of endoplasmic reticulum membrane
8	GO:0032040	small-subunit processome	3	3	GO:0030684	preribosome
11	GO:0009782	photosystem I antenna complex	3	3	GO:0009522, GO:0044425, GO:0044436, GO:0043234	photosystem I, membrane part, thylakoid part, protein complex
7	GO:0030288	outer membrane-bounded periplasmic space	3	3	GO:0030313, GO:0044462, GO:0042597	cell envelope, external encapsulating structure part, periplasmic space
11	GO:0032578	aleurone grain membrane	3	3	GO:0033095, GO:0030659, GO:0098588	aleurone grain, cytoplasmic vesicle membrane, bounding membrane of organelle
6	GO:0005953	CAAX-protein geranylgeranyltransferase complex	3	3	GO:1990234, GO:0044424	transferase complex, intracellular part
10	GO:0071782	endoplasmic reticulum tubular network	3	3	GO:0044432	endoplasmic reticulum part
8	GO:0030686	90S preribosome	3	3	GO:0030684	preribosome
5	GO:0010318	pyrophosphate-dependent phosphofructokinase complex, beta-subunit complex	3	3	GO:0010316, GO:0043234	pyrophosphate-dependent phosphofructokinase complex, protein complex
14	GO:0010006	Toc complex	3	3	GO:0044434, GO:0044425, GO:0009707, GO:0043234	chloroplast part, membrane part, chloroplast outer membrane, protein complex
8	GO:0048500	signal recognition particle	24	3	GO:0044444, GO:0030529	cytoplasmic part, ribonucleoprotein complex
11	GO:0005881	cytoplasmic microtubule	30	3	GO:0044444, GO:0005874	cytoplasmic part, microtubule
10	GO:0030123	AP-3 adaptor complex	3	3	GO:0030119	AP-type membrane coat adaptor complex
4	GO:0009344	nitrite reductase complex [NAD(P)H]	3	3	GO:0044464, GO:0043234	cell part, protein complex
13	GO:0005849	mRNA cleavage factor complex	27	3	GO:0043234, GO:0044451	protein complex, nucleoplasm part
10	GO:0031519	PcG protein complex	6	3	GO:0043234, GO:0044428	protein complex, nuclear part
13	GO:0031351	integral component of plastid membrane	28	3	GO:0044435, GO:0031350, GO:0031301	plastid part, intrinsic component of plastid membrane, integral component of organelle membrane
11	GO:0035102	PRC1 complex	3	3	GO:0031519, GO:0000152	PcG protein complex, nuclear ubiquitin ligase complex
9	GO:0010494	cytoplasmic stress granule	3	3	GO:0044444, GO:0035770	cytoplasmic part, ribonucleoprotein granule
15	GO:0005754	mitochondrial proton-transporting ATP synthase, catalytic core	3	3	GO:0045267, GO:0000275, GO:0044455	proton-transporting ATP synthase, catalytic core, mitochondrial proton-transporting ATP synthase complex, catalytic core F(1), mitochondrial membrane part
10	GO:0000796	condensin complex	2	2	GO:0044815, GO:0000793, GO:0044427	DNA packaging complex, condensed chromosome, chromosomal part
8	GO:0009317	acetyl-CoA carboxylase complex	2	2	GO:0044444, GO:1902494	cytoplasmic part, catalytic complex
13	GO:0005779	integral component of peroxisomal membrane	2	2	GO:0044439, GO:0031301, GO:0031231	peroxisomal part, integral component of organelle membrane, intrinsic component of peroxisomal membrane
14	GO:0005674	transcription factor TFIIF complex	2	2	GO:0090575, GO:0016591, GO:0044451	RNA polymerase II transcription factor complex, DNA-directed RNA polymerase II, holoenzyme, nucleoplasm part
4	GO:0033186	CAF-1 complex	2	2	GO:0043234	protein complex
11	GO:0000314	organellar small ribosomal subunit	22	2	GO:0000313, GO:0015935	organellar ribosome, small ribosomal subunit
8	GO:0045272	plasma membrane respiratory chain complex I	2	2	GO:0045271, GO:0070470, GO:0044459	respiratory chain complex I, plasma membrane respiratory chain, plasma membrane part
9	GO:0009516	leucoplast	2	2	GO:0009536	plastid
9	GO:0009521	photosystem	123	2	GO:0044425, GO:0044436, GO:0034357, GO:0043234	membrane part, thylakoid part, photosynthetic membrane, protein complex
10	GO:0030915	Smc5-Smc6 complex	2	2	GO:0043234, GO:0000793, GO:0044427	protein complex, condensed chromosome, chromosomal part
14	GO:0000811	GINS complex	2	2	GO:0031261, GO:0044454	DNA replication preinitiation complex, nuclear chromosome part
7	GO:0044436	thylakoid part	828	2	GO:0009579, GO:0044424	thylakoid, intracellular part
13	GO:0072546	ER membrane protein complex	2	2	GO:0044425, GO:0044432, GO:0043234, GO:0030176	membrane part, endoplasmic reticulum part, protein complex, integral component of endoplasmic reticulum membrane
11	GO:0030136	clathrin-coated vesicle	71	2	GO:0030135	coated vesicle
4	GO:0032153	cell division site	2	2	GO:0044464	cell part
9	GO:0048226	Casparian strip	2	2	GO:0044426, GO:0009531	cell wall part, secondary cell wall
13	GO:0005664	nuclear origin of replication recognition complex	2	2	GO:0000808, GO:0044454	origin recognition complex, nuclear chromosome part
11	GO:0000922	spindle pole	2	2	GO:0005819, GO:0044430	spindle, cytoskeletal part
7	GO:0033281	TAT protein transport complex	2	2	GO:0043234, GO:0044459	protein complex, plasma membrane part
9	GO:0008305	integrin complex	2	2	GO:0005887, GO:0098636, GO:0043235, GO:0044459	integral component of plasma membrane, protein complex involved in cell adhesion, receptor complex, plasma membrane part
13	GO:0009544	chloroplast ATP synthase complex	2	2	GO:0044434, GO:0009535, GO:0044425, GO:0044436, GO:0043234	chloroplast part, chloroplast thylakoid membrane, membrane part, thylakoid part, protein complex
11	GO:0070382	exocytic vesicle	2	2	GO:0030133	transport vesicle
9	GO:0031004	potassium ion-transporting ATPase complex	2	2	GO:0090533	cation-transporting ATPase complex
11	GO:0000306	extrinsic component of vacuolar membrane	2	2	GO:0005774, GO:0044437, GO:0031312	vacuolar membrane, vacuolar part, extrinsic component of organelle membrane
11	GO:0042645	mitochondrial nucleoid	2	2	GO:0005759, GO:0009295, GO:0044429, GO:0043232	mitochondrial matrix, nucleoid, mitochondrial part, intracellular non-membrane-bounded organelle
6	GO:0030956	glutamyl-tRNA(Gln) amidotransferase complex	2	2	GO:0044424, GO:0043234	intracellular part, protein complex
11	GO:0046540	U4/U6 x U5 tri-snRNP complex	2	2	GO:0030532, GO:0097526	small nuclear ribonucleoprotein complex, spliceosomal tri-snRNP complex
8	GO:0005811	lipid particle	10	2	GO:0043232	intracellular non-membrane-bounded organelle
8	GO:0016442	RISC complex	2	2	GO:0031332	RNAi effector complex
13	GO:0042765	GPI-anchor transamidase complex	2	2	GO:0044425, GO:0044432, GO:0030176, GO:1902494	membrane part, endoplasmic reticulum part, integral component of endoplasmic reticulum membrane, catalytic complex
9	GO:0044431	Golgi apparatus part	832	2	GO:0044444, GO:0044446, GO:0005794	cytoplasmic part, intracellular organelle part, Golgi apparatus
5	GO:0042175	nuclear outer membrane-endoplasmic reticulum membrane network	193	2	GO:0044464, GO:0012505, GO:0098589	cell part, endomembrane system, membrane region
4	GO:0030427	site of polarized growth	37	2	GO:0044464	cell part
10	GO:0043036	starch grain	15	2	GO:0044435	plastid part
15	GO:0000124	SAGA complex	2	2	GO:0070461	SAGA-type complex
11	GO:0010009	cytoplasmic side of endosome membrane	2	2	GO:0010008, GO:0044440, GO:0098562	endosome membrane, endosomal part, cytoplasmic side of membrane
12	GO:0005872	minus-end kinesin complex	2	2	GO:0005871	kinesin complex
10	GO:0030863	cortical cytoskeleton	37	2	GO:0005856, GO:0044448	cytoskeleton, cell cortex part
12	GO:0000138	Golgi trans cisterna	2	2	GO:0031985	Golgi cisterna
9	GO:0031515	tRNA (m1A) methyltransferase complex	2	2	GO:0043527	tRNA methyltransferase complex
7	GO:0043626	PCNA complex	2	2	GO:0044796	DNA polymerase processivity factor complex
11	GO:0000421	autophagic vacuole membrane	2	2	GO:0005774, GO:0005776	vacuolar membrane, autophagic vacuole
3	GO:0043227	membrane-bounded organelle	23017	2	GO:0043226	organelle
14	GO:0070461	SAGA-type complex	4	2	GO:0000123	histone acetyltransferase complex
11	GO:0033110	Cvt vesicle membrane	2	2	GO:0033107, GO:0030659, GO:0098588	CVT vesicle, cytoplasmic vesicle membrane, bounding membrane of organelle
10	GO:0045252	oxoglutarate dehydrogenase complex	2	2	GO:0045240, GO:1990234	dihydrolipoyl dehydrogenase complex, transferase complex
7	GO:0010170	glucose-1-phosphate adenylyltransferase complex	2	2	GO:1902503, GO:0044424	adenylyltransferase complex, intracellular part
10	GO:0010240	plastid pyruvate dehydrogenase complex	2	2	GO:0045254, GO:0044435	pyruvate dehydrogenase complex, plastid part
3	GO:0019867	outer membrane	172	2	GO:0016020	membrane
11	GO:0005787	signal peptidase complex	2	2	GO:0044425, GO:1990234, GO:0044432, GO:0005789	membrane part, transferase complex, endoplasmic reticulum part, endoplasmic reticulum membrane
14	GO:0005672	transcription factor TFIIA complex	2	2	GO:0090575, GO:0016591, GO:0044451	RNA polymerase II transcription factor complex, DNA-directed RNA polymerase II, holoenzyme, nucleoplasm part
3	GO:0005911	cell-cell junction	2564	2	GO:0030054	cell junction
15	GO:0043625	delta DNA polymerase complex	2	2	GO:0043601, GO:0042575, GO:0044454	nuclear replisome, DNA polymerase complex, nuclear chromosome part
8	GO:0000407	pre-autophagosomal structure	2	2	GO:0044444	cytoplasmic part
8	GO:0034707	chloride channel complex	2	2	GO:0034702	ion channel complex
10	GO:0009532	plastid stroma	1780	2	GO:0044435	plastid part
4	GO:0031224	intrinsic component of membrane	1613	2	GO:0044425	membrane part
7	GO:0045271	respiratory chain complex I	116	2	GO:0070469, GO:0030964	respiratory chain, NADH dehydrogenase complex
8	GO:0009328	phenylalanine-tRNA ligase complex	2	2	GO:0044444, GO:1902494	cytoplasmic part, catalytic complex
12	GO:0005640	nuclear outer membrane	2	2	GO:0031968, GO:0031965, GO:0042175, GO:0098589, GO:0098588	organelle outer membrane, nuclear membrane, nuclear outer membrane-endoplasmic reticulum membrane network, membrane region, bounding membrane of organelle
8	GO:0034357	photosynthetic membrane	751	1	GO:0009579, GO:0044436, GO:0016020	thylakoid, thylakoid part, membrane
8	GO:0071203	WASH complex	1	1	GO:0044444, GO:0043234	cytoplasmic part, protein complex
12	GO:0000221	vacuolar proton-transporting V-type ATPase, V1 domain	1	1	GO:0016471, GO:0033180, GO:0044437	vacuolar proton-transporting V-type ATPase complex, proton-transporting V-type ATPase, V1 domain, vacuolar part
11	GO:0005686	U2 snRNP	1	1	GO:0030532	small nuclear ribonucleoprotein complex
8	GO:0009512	cytochrome b6f complex	1	1	GO:0044436, GO:0070069	thylakoid part, cytochrome complex
11	GO:0016471	vacuolar proton-transporting V-type ATPase complex	12	1	GO:0005774, GO:0044437, GO:0033176	vacuolar membrane, vacuolar part, proton-transporting V-type ATPase complex
4	GO:0043235	receptor complex	3	1	GO:0043234	protein complex
13	GO:0005666	DNA-directed RNA polymerase III complex	1	1	GO:0055029, GO:0044451	nuclear DNA-directed RNA polymerase complex, nucleoplasm part
5	GO:0010317	pyrophosphate-dependent phosphofructokinase complex, alpha-subunit complex	1	1	GO:0010316, GO:0043234	pyrophosphate-dependent phosphofructokinase complex, protein complex
5	GO:0043668	exine	6	1	GO:0043667, GO:0044420	pollen wall, extracellular matrix part
7	GO:0009279	cell outer membrane	1	1	GO:0030313, GO:0044462, GO:0019867	cell envelope, external encapsulating structure part, outer membrane
4	GO:0016469	proton-transporting two-sector ATPase complex	70	1	GO:0044425, GO:0043234	membrane part, protein complex
8	GO:0016035	zeta DNA polymerase complex	1	1	GO:0044446, GO:0042575	intracellular organelle part, DNA polymerase complex
13	GO:0030896	checkpoint clamp complex	1	1	GO:0000794, GO:0043234, GO:0044454	condensed nuclear chromosome, protein complex, nuclear chromosome part
10	GO:0070390	transcription export complex 2	1	1	GO:0043234, GO:0044428	protein complex, nuclear part
13	GO:0005656	nuclear pre-replicative complex	1	1	GO:0036387, GO:0044451	pre-replicative complex, nucleoplasm part
13	GO:0016591	DNA-directed RNA polymerase II, holoenzyme	55	1	GO:0055029, GO:0044451	nuclear DNA-directed RNA polymerase complex, nucleoplasm part
4	GO:0019008	molybdopterin synthase complex	1	1	GO:0044464, GO:0043234	cell part, protein complex
4	GO:0044214	fully spanning plasma membrane	1	1	GO:0044425	membrane part
10	GO:0005815	microtubule organizing center	9	1	GO:0015630, GO:0044430	microtubule cytoskeleton, cytoskeletal part
10	GO:0005775	vacuolar lumen	1	1	GO:0070013, GO:0044437	intracellular organelle lumen, vacuolar part
10	GO:0009316	3-isopropylmalate dehydratase complex	1	1	GO:0044445, GO:1902494	cytosolic part, catalytic complex
12	GO:0008352	katanin complex	1	1	GO:0005875, GO:0044450	microtubule associated complex, microtubule organizing center part
9	GO:0044429	mitochondrial part	601	1	GO:0044444, GO:0044446, GO:0005739	cytoplasmic part, intracellular organelle part, mitochondrion
8	GO:0005850	eukaryotic translation initiation factor 2 complex	1	1	GO:0044444, GO:0043234	cytoplasmic part, protein complex
14	GO:0032783	ELL-EAF complex	1	1	GO:0008023	transcription elongation factor complex
12	GO:1990077	primosome complex	1	1	GO:0030894, GO:0032993, GO:0044427	replisome, protein-DNA complex, chromosomal part
8	GO:0072588	box H/ACA RNP complex	2	1	GO:0005732	small nucleolar ribonucleoprotein complex
11	GO:0005689	U12-type spliceosomal complex	1	1	GO:0005681	spliceosomal complex
11	GO:0031083	BLOC-1 complex	1	1	GO:0031082	BLOC complex
10	GO:0043564	Ku70:Ku80 complex	1	1	GO:0043234, GO:0044428	protein complex, nuclear part
13	GO:0071819	DUBm complex	1	1	GO:0043234, GO:0044451	protein complex, nucleoplasm part
6	GO:0045259	proton-transporting ATP synthase complex	36	1	GO:0016469, GO:0044424	proton-transporting two-sector ATPase complex, intracellular part
5	GO:0033178	proton-transporting two-sector ATPase complex, catalytic domain	25	1	GO:0044425, GO:0016469, GO:0043234	membrane part, proton-transporting two-sector ATPase complex, protein complex
13	GO:0033557	Slx1-Slx4 complex	1	1	GO:0043234, GO:0044454	protein complex, nuclear chromosome part
6	GO:0005845	mRNA cap binding complex	1	1	GO:0034518, GO:0044424	RNA cap binding complex, intracellular part
5	GO:0019031	viral envelope	1	1	GO:0036338	viral membrane
9	GO:0044427	chromosomal part	191	1	GO:0044446, GO:0005694	intracellular organelle part, chromosome
6	GO:0005955	calcineurin complex	1	1	GO:0008287, GO:0044424	protein serine/threonine phosphatase complex, intracellular part
8	GO:0031967	organelle envelope	2366	1	GO:0044446, GO:0043227, GO:0031975	intracellular organelle part, membrane-bounded organelle, envelope
12	GO:0016514	SWI/SNF complex	1	1	GO:0090544	BAF-type complex
12	GO:0009573	chloroplast ribulose bisphosphate carboxylase complex	1	1	GO:0044434, GO:0009570, GO:0048492	chloroplast part, chloroplast stroma, ribulose bisphosphate carboxylase complex
10	GO:0055029	nuclear DNA-directed RNA polymerase complex	74	1	GO:0044428, GO:0000428	nuclear part, DNA-directed RNA polymerase complex
11	GO:0000327	lytic vacuole within protein storage vacuole	1	1	GO:0000323, GO:0000326, GO:0044437	lytic vacuole, protein storage vacuole, vacuolar part
13	GO:0031429	box H/ACA snoRNP complex	1	1	GO:0044452, GO:0072588	nucleolar part, box H/ACA RNP complex
10	GO:0005764	lysosome	1	1	GO:0000323	lytic vacuole
7	GO:0031332	RNAi effector complex	2	0	GO:0030529	ribonucleoprotein complex
10	GO:0070603	SWI/SNF superfamily-type complex	9	0	GO:0043234, GO:0044428	protein complex, nuclear part
4	GO:0060187	cell pole	35	0	GO:0044464	cell part
8	GO:0045254	pyruvate dehydrogenase complex	2	0	GO:0044444, GO:1990204	cytoplasmic part, oxidoreductase complex
6	GO:0045277	respiratory chain complex IV	21	0	GO:0044425, GO:0070469, GO:0070069, GO:0044424	membrane part, respiratory chain, cytochrome complex, intracellular part
6	GO:0034708	methyltransferase complex	15	0	GO:1990234, GO:0044424	transferase complex, intracellular part
6	GO:0045273	respiratory chain complex II	7	0	GO:0044425, GO:0070469, GO:0044424, GO:0043234	membrane part, respiratory chain, intracellular part, protein complex
14	GO:0031306	intrinsic component of mitochondrial outer membrane	52	0	GO:0005741, GO:0098573	mitochondrial outer membrane, intrinsic component of mitochondrial membrane
5	GO:0033176	proton-transporting V-type ATPase complex	33	0	GO:0016469	proton-transporting two-sector ATPase complex
9	GO:0031968	organelle outer membrane	169	0	GO:0031967, GO:0031090, GO:0019867, GO:0044424	organelle envelope, organelle membrane, outer membrane, intracellular part
9	GO:0031970	organelle envelope lumen	13	0	GO:0044446, GO:0031967, GO:0031974	intracellular organelle part, organelle envelope, membrane-enclosed lumen
15	GO:0043189	H4/H2A histone acetyltransferase complex	7	0	GO:1902562	H4 histone acetyltransferase complex
4	GO:0036387	pre-replicative complex	1	0	GO:0032993	protein-DNA complex
6	GO:1902503	adenylyltransferase complex	2	0	GO:1990234	transferase complex
5	GO:1990204	oxidoreductase complex	192	0	GO:0005623, GO:0044464, GO:1902494	cell, cell part, catalytic complex
1	GO:0005575	cellular_component	0	0
14	GO:1902562	H4 histone acetyltransferase complex	7	0	GO:0000123	histone acetyltransferase complex
12	GO:0044454	nuclear chromosome part	69	0	GO:0000228, GO:0044428, GO:0044427	nuclear chromosome, nuclear part, chromosomal part
14	GO:0032592	integral component of mitochondrial membrane	52	0	GO:0098573, GO:0031301, GO:0044455	intrinsic component of mitochondrial membrane, integral component of organelle membrane, mitochondrial membrane part
2	GO:0005623	cell	29327	0	GO:0005575	cellular_component
13	GO:0035097	histone methyltransferase complex	13	0	GO:0044451, GO:0034708	nucleoplasm part, methyltransferase complex
9	GO:0044448	cell cortex part	78	0	GO:0005938, GO:0044444	cell cortex, cytoplasmic part
11	GO:0044450	microtubule organizing center part	8	0	GO:0044444, GO:0005815, GO:0044430	cytoplasmic part, microtubule organizing center, cytoskeletal part
3	GO:0044423	virion part	53	0	GO:0019012, GO:0005575	virion, cellular_component
4	GO:0042995	cell projection	81	0	GO:0044464	cell part
11	GO:0031902	late endosome membrane	4	0	GO:0010008, GO:0005770	endosome membrane, late endosome
6	GO:0031301	integral component of organelle membrane	142	0	GO:0016021, GO:0031300, GO:0044422	integral component of membrane, intrinsic component of organelle membrane, organelle part
3	GO:0043228	non-membrane-bounded organelle	1964	0	GO:0043226	organelle
13	GO:0098573	intrinsic component of mitochondrial membrane	62	0	GO:0031300, GO:0044455	intrinsic component of organelle membrane, mitochondrial membrane part
10	GO:0031907	microbody lumen	7	0	GO:0070013, GO:0044438	intracellular organelle lumen, microbody part
6	GO:0031501	mannosyltransferase complex	5	0	GO:1990234, GO:0044424	transferase complex, intracellular part
9	GO:0030119	AP-type membrane coat adaptor complex	28	0	GO:0044444, GO:0044425, GO:0030117, GO:0043234	cytoplasmic part, membrane part, membrane coat, protein complex
3	GO:0044422	organelle part	7827	0	GO:0043226, GO:0005575	organelle, cellular_component
7	GO:0098533	ATPase dependent transmembrane transport complex	12	0	GO:1902495, GO:0016020, GO:1902494	transmembrane transporter complex, membrane, catalytic complex
9	GO:0000229	cytoplasmic chromosome	40	0	GO:0044444, GO:0005694	cytoplasmic part, chromosome
6	GO:1902493	acetyltransferase complex	16	0	GO:1990234	transferase complex
7	GO:0034702	ion channel complex	8	0	GO:0016021, GO:1902495	integral component of membrane, transmembrane transporter complex
4	GO:0044815	DNA packaging complex	40	0	GO:0032993, GO:0043234	protein-DNA complex, protein complex
8	GO:0042579	microbody	511	0	GO:0044444, GO:0043231	cytoplasmic part, intracellular membrane-bounded organelle
6	GO:0042575	DNA polymerase complex	3	0	GO:1990234, GO:0044424	transferase complex, intracellular part
6	GO:1902911	protein kinase complex	5	0	GO:1990234	transferase complex
4	GO:0045178	basal part of cell	5	0	GO:0044464	cell part
6	GO:0031371	ubiquitin conjugating enzyme complex	5	0	GO:0044424, GO:0043234	intracellular part, protein complex
9	GO:0044437	vacuolar part	1402	0	GO:0044444, GO:0044446, GO:0005773	cytoplasmic part, intracellular organelle part, vacuole
6	GO:0009368	endopeptidase Clp complex	17	0	GO:0044424, GO:0043234	intracellular part, protein complex
8	GO:0035770	ribonucleoprotein granule	61	0	GO:0030529, GO:0043232	ribonucleoprotein complex, intracellular non-membrane-bounded organelle
6	GO:0043673	sexine	5	0	GO:0044420, GO:0043668	extracellular matrix part, exine
5	GO:0044463	cell projection part	45	0	GO:0042995, GO:0044464	cell projection, cell part
4	GO:0043233	organelle lumen	1347	0	GO:0031974, GO:0044422	membrane-enclosed lumen, organelle part
7	GO:0045275	respiratory chain complex III	22	0	GO:0070469, GO:1990204, GO:1902495, GO:0070069, GO:0044424	respiratory chain, oxidoreductase complex, transmembrane transporter complex, cytochrome complex, intracellular part
9	GO:0044391	ribosomal subunit	343	0	GO:0044444, GO:0044446, GO:0030529, GO:0005840	cytoplasmic part, intracellular organelle part, ribonucleoprotein complex, ribosome
7	GO:0044426	cell wall part	13	0	GO:0044462, GO:0005618	external encapsulating structure part, cell wall
12	GO:0044452	nucleolar part	1	0	GO:0005730, GO:0044428	nucleolus, nuclear part
10	GO:0036452	ESCRT complex	19	0	GO:0044440, GO:0043234	endosomal part, protein complex
10	GO:0031082	BLOC complex	1	0	GO:0044445, GO:0043234	cytosolic part, protein complex
2	GO:0030054	cell junction	2564	0	GO:0005575	cellular_component
6	GO:0042600	chorion	10	0	GO:0030312	external encapsulating structure
7	GO:1902554	serine/threonine protein kinase complex	5	0	GO:1902911	protein kinase complex
[truncated: 122 more rows]

## Sheet: Molecular Function
LevelGO	Term(Acc)	Term(Name)	#Seq	Score	Parents(Acc)	Parents(Name)
[truncated: 2,482 more rows]
