# Supplementary material for: De novo transcriptome sequencing in Bixa orellana to identify genes involved in methylerythritol phosphate, carotenoid and bixin biosynthesis
Source: BMC Genomics. 2015 Oct 28;16:877. doi: 10.1186/s12864-015-2065-4 (PMC4625570; doi:10.1186/s12864-015-2065-4)
Supplement: Additional file 1: Table S1. — BLASTX comparison between the B. orellana transcriptome against three databases. Table S2. BLASTN comparison between the B. orellana transcriptome and the previous EST library created by Jako and co-workers [GenBank: LIBEST_025681 BIXA]. Table S3. Gene Ontology (GO) annotation. Table S4. Kyoto Encyclopedia of Genes and Genomes (KEGG) annotation. Table S5. Pairwise comparison between amino acid sequences of carotenoid cleavage dioxygenase proteins. Table S6. RT-qPCR primers. Table S7. BLASTx comparison between the B. orellana transcriptome and previously identified B. orellana proteins .Table S8. Subcellular localization predictions for the BoCCD, BoALDH and BoSABATH proteins. Table S9. Accession number of proteins used in Fig. 1. (ZIP 15364 kb) [file 12864_2015_2065_MOESM1_ESM.zip › Additional file 1_Table S4.xlsx]

## Sheet: Supplementary_KEGG_Resultados_K
Metabolism
Overview
01200 Carbon metabolism [PATH:ko01200]
Contig16342;	K00844 HK; hexokinase [EC:2.7.1.1]
Contig28898;	K00844 HK; hexokinase [EC:2.7.1.1]
Contig10478;	K01810 GPI, pgi; glucose-6-phosphate isomerase [EC:5.3.1.9]
Contig13552;	K01810 GPI, pgi; glucose-6-phosphate isomerase [EC:5.3.1.9]
Contig20134-Q8RWF1_(glyoxylatereductase(NADP))_6e-143_1;	K01810 GPI, pgi; glucose-6-phosphate isomerase [EC:5.3.1.9]
Contig6217-Q94AA4_(6-phosphofructokinase)_0.0_Q9C5J7_(6-phosphofructokinase)_0.0_Q9M076_(6-phosphofructokinase)_0.0_7;	K00850 pfkA, PFK; 6-phosphofructokinase 1 [EC:2.7.1.11]
Contig6755-Q94AA4_(6-phosphofructokinase)_5e-137_Q9M076_(6-phosphofructokinase)_3e-136_Q9FKG3_(6-phosphofructokinase)_6e-135_7;	K00850 pfkA, PFK; 6-phosphofructokinase 1 [EC:2.7.1.11]
Contig9554-Q94AA4_(6-phosphofructokinase)_1e-138_Q9M076_(6-phosphofructokinase)_6e-138_Q9FKG3_(6-phosphofructokinase)_9e-137_7;	K00850 pfkA, PFK; 6-phosphofructokinase 1 [EC:2.7.1.11]
Contig23893-Q9M0F9_(6-phosphofructokinase)_3e-101_Q94AA4_(6-phosphofructokinase)_1e-100_Q9C5J7_(6-phosphofructokinase)_5e-100_7;	K00850 pfkA, PFK; 6-phosphofructokinase 1 [EC:2.7.1.11]
Contig27203-Q94AA4_(6-phosphofructokinase)_0.0_Q9C5J7_(6-phosphofructokinase)_0.0_Q9M0F9_(6-phosphofructokinase)_0.0_7;	K00850 pfkA, PFK; 6-phosphofructokinase 1 [EC:2.7.1.11]
Contig31351-Q9C5J7_(6-phosphofructokinase)_4e-107_Q9M0F9_(6-phosphofructokinase)_1e-106_Q94AA4_(6-phosphofructokinase)_1e-105_7;	K00850 pfkA, PFK; 6-phosphofructokinase 1 [EC:2.7.1.11]
Contig50660-Q9C5J7_(6-phosphofructokinase)_2e-95_Q94AA4_(6-phosphofructokinase)_2e-94_Q9M0F9_(6-phosphofructokinase)_6e-93_7;	K00850 pfkA, PFK; 6-phosphofructokinase 1 [EC:2.7.1.11]
Contig3979;	K01623 ALDO; fructose-bisphosphate aldolase, class I [EC:4.1.2.13]
Contig16096;	K01623 ALDO; fructose-bisphosphate aldolase, class I [EC:4.1.2.13]
Contig17804;	K01623 ALDO; fructose-bisphosphate aldolase, class I [EC:4.1.2.13]
Contig24603;	K01623 ALDO; fructose-bisphosphate aldolase, class I [EC:4.1.2.13]
Contig30300;	K01623 ALDO; fructose-bisphosphate aldolase, class I [EC:4.1.2.13]
Contig30474;	K01623 ALDO; fructose-bisphosphate aldolase, class I [EC:4.1.2.13]
Contig32831;	K01623 ALDO; fructose-bisphosphate aldolase, class I [EC:4.1.2.13]
Contig10546-P48500_(triose-phosphateisomerase)_5e-79_P00942_(triose-phosphateisomerase)_3e-67_P07669_(triose-phosphateisomerase)_1e-64_3;	K01803 TPI, tpiA; triosephosphate isomerase (TIM) [EC:5.3.1.1]
Contig35625-P48500_(triose-phosphateisomerase)_9e-77_P07669_(triose-phosphateisomerase)_2e-68_P00942_(triose-phosphateisomerase)_8e-64_3;	K01803 TPI, tpiA; triosephosphate isomerase (TIM) [EC:5.3.1.1]
Contig183-21_(REWT)_7e-162_158_(REWT)_6e-132_2;	K00134 GAPDH, gapA; glyceraldehyde 3-phosphate dehydrogenase [EC:1.2.1.12]
Contig11126-21_(REWT)_1e-162_158_(REWT)_9e-133_2;	K00134 GAPDH, gapA; glyceraldehyde 3-phosphate dehydrogenase [EC:1.2.1.12]
Contig23219-158_(REWT)_5e-165_21_(REWT)_2e-128_2;	K00134 GAPDH, gapA; glyceraldehyde 3-phosphate dehydrogenase [EC:1.2.1.12]
Contig23869-158_(REWT)_5e-167_21_(REWT)_4e-133_2;	K00134 GAPDH, gapA; glyceraldehyde 3-phosphate dehydrogenase [EC:1.2.1.12]
Contig24237-158_(REWT)_6e-165_21_(REWT)_2e-128_2;	K00134 GAPDH, gapA; glyceraldehyde 3-phosphate dehydrogenase [EC:1.2.1.12]
Contig29762-21_(REWT)_1e-162_158_(REWT)_9e-133_2;	K00134 GAPDH, gapA; glyceraldehyde 3-phosphate dehydrogenase [EC:1.2.1.12]
Contig38515-21_(REWT)_2e-162_158_(REWT)_1e-132_2;	K00134 GAPDH, gapA; glyceraldehyde 3-phosphate dehydrogenase [EC:1.2.1.12]
Contig41433-21_(REWT)_1e-162_158_(REWT)_9e-133_2;	K00134 GAPDH, gapA; glyceraldehyde 3-phosphate dehydrogenase [EC:1.2.1.12]
Contig42602-21_(REWT)_1e-162_158_(REWT)_9e-133_2;	K00134 GAPDH, gapA; glyceraldehyde 3-phosphate dehydrogenase [EC:1.2.1.12]
Contig43491-21_(REWT)_9e-163_158_(REWT)_8e-133_2;	K00134 GAPDH, gapA; glyceraldehyde 3-phosphate dehydrogenase [EC:1.2.1.12]
Contig14428-P00560_(phosphoglyceratekinase)_1e-100_P41759_(phosphoglyceratekinase)_2e-100_P46273_(phosphoglyceratekinase)_8e-100_7;	K00927 PGK, pgk; phosphoglycerate kinase [EC:2.7.2.3]
Contig28288-P00560_(phosphoglyceratekinase)_2e-110_P46273_(phosphoglyceratekinase)_5e-108_P41759_(phosphoglyceratekinase)_3e-107_7;	K00927 PGK, pgk; phosphoglycerate kinase [EC:2.7.2.3]
Contig51720-P61884_(phosphoglyceratekinase)_3e-08_P46273_(phosphoglyceratekinase)_2e-07_P41759_(phosphoglyceratekinase)_2e-06_3;	K00927 PGK, pgk; phosphoglycerate kinase [EC:2.7.2.3]
Contig423-P00950_(phosphoglyceratemutase)_4e-37_P15259_(phosphoglyceratemutase)_1e-36_Q5NCI4_(phosphoglyceratemutase)_1e-35_7;	K01834 PGAM, gpmA; 2,3-bisphosphoglycerate-dependent phosphoglycerate mutase [EC:5.4.2.11]
Contig4892-Q9NG18_(Phosphoglyceratemutase)_7e-171_Q9X519_(Phosphoglyceratemutase)_4e-75_2;	K15633 gpmI; 2,3-bisphosphoglycerate-independent phosphoglycerate mutase [EC:5.4.2.12]
Contig19403-74_(REWT)_7e-10_O81398_(6-phosphofructo-2-kinase)_2e-09_P00950_(phosphoglyceratemutase)_4e-09_5;	K15634 gpmB; probable phosphoglycerate mutase [EC:5.4.2.12]
Contig24533-P15259_(phosphoglyceratemutase)_9e-07_Q9DBJ1_(phosphoglyceratemutase)_7e-06_Q3U7Z6_(phosphoglyceratemutase)_7e-06_6;	K15634 gpmB; probable phosphoglycerate mutase [EC:5.4.2.12]
Contig39775-O81398_(6-phosphofructo-2-kinase)_2e-10_P00950_(phosphoglyceratemutase)_1e-09_P15259_(phosphoglyceratemutase)_6e-09_4;	K15634 gpmB; probable phosphoglycerate mutase [EC:5.4.2.12]
Contig17382-P25704_(phosphopyruvatehydratase)_1e-139_P00924_(phosphopyruvatehydratase)_5e-126_P00925_(phosphopyruvatehydratase)_2e-123_6;	K01689 ENO, eno; enolase [EC:4.2.1.11]
Contig24465-P25704_(phosphopyruvatehydratase)_2e-165_Q6PHC1_(phosphopyruvatehydratase)_4e-142_P00924_(phosphopyruvatehydratase)_1e-137_6;	K01689 ENO, eno; enolase [EC:4.2.1.11]
Contig30414-P25704_(phosphopyruvatehydratase)_2e-161_Q6PHC1_(phosphopyruvatehydratase)_1e-139_2;	K01689 ENO, eno; enolase [EC:4.2.1.11]
Contig33103-P25704_(phosphopyruvatehydratase)_5e-167_P00924_(phosphopyruvatehydratase)_1e-147_P00925_(phosphopyruvatehydratase)_1e-144_6;	K01689 ENO, eno; enolase [EC:4.2.1.11]
Contig2318-P52480_(pyruvatekinase)_3e-113_Q3UEI4_(pyruvatekinase)_1e-106_Q3UEH4_(pyruvatekinase)_1e-106_8;	K00873 PK, pyk; pyruvate kinase [EC:2.7.1.40]
Contig4750-Q9LIK0_(pyruvatekinase)_0.0_Q9FLW9_(pyruvatekinase)_2e-102_Q93Z53_(pyruvatekinase)_4e-102_8;	K00873 PK, pyk; pyruvate kinase [EC:2.7.1.40]
Contig6784-Q93Z53_(pyruvatekinase)_0.0_Q9FLW9_(pyruvatekinase)_0.0_Q9LIK0_(pyruvatekinase)_5e-97_8;	K00873 PK, pyk; pyruvate kinase [EC:2.7.1.40]
Contig8443-P51181_(pyruvatekinase)_6e-28_Q3UEI4_(pyruvatekinase)_9e-27_Q3UEH4_(pyruvatekinase)_9e-27_8;	K00873 PK, pyk; pyruvate kinase [EC:2.7.1.40]
Contig10162-Q93Z53_(pyruvatekinase)_0.0_Q9FLW9_(pyruvatekinase)_0.0_Q9LIK0_(pyruvatekinase)_2e-91_8;	K00873 PK, pyk; pyruvate kinase [EC:2.7.1.40]
Contig17322-P51181_(pyruvatekinase)_5e-28_Q3UEI4_(pyruvatekinase)_9e-27_Q3UEH4_(pyruvatekinase)_9e-27_8;	K00873 PK, pyk; pyruvate kinase [EC:2.7.1.40]
Contig20970-P51181_(pyruvatekinase)_2e-70_P52480_(pyruvatekinase)_9e-70_Q3UEI4_(pyruvatekinase)_2e-68_8;	K00873 PK, pyk; pyruvate kinase [EC:2.7.1.40]
Contig22427-Q9FLW9_(pyruvatekinase)_0.0_Q93Z53_(pyruvatekinase)_0.0_Q9LIK0_(pyruvatekinase)_6e-105_8;	K00873 PK, pyk; pyruvate kinase [EC:2.7.1.40]
Contig28828-P52480_(pyruvatekinase)_7e-70_P51181_(pyruvatekinase)_3e-68_Q3UEI4_(pyruvatekinase)_2e-65_8;	K00873 PK, pyk; pyruvate kinase [EC:2.7.1.40]
Contig32961-P52480_(pyruvatekinase)_2e-109_Q3UEI4_(pyruvatekinase)_4e-103_Q3UEH4_(pyruvatekinase)_5e-103_8;	K00873 PK, pyk; pyruvate kinase [EC:2.7.1.40]
Contig39449-Q9LIK0_(pyruvatekinase)_0.0_Q9FLW9_(pyruvatekinase)_4e-99_Q93Z53_(pyruvatekinase)_8e-99_8;	K00873 PK, pyk; pyruvate kinase [EC:2.7.1.40]
Contig2799-Q3UFJ3_(pyruvatedehydrogenase)_4e-98_P35486_(pyruvatedehydrogenase)_4e-98_2;	K00161 PDHA, pdhA; pyruvate dehydrogenase E1 component alpha subunit [EC:1.2.4.1]
Contig5342-Q3UFJ3_(pyruvatedehydrogenase)_3e-65_P35486_(pyruvatedehydrogenase)_3e-65_P50137_(transketolase)_1e-04_4;	K00161 PDHA, pdhA; pyruvate dehydrogenase E1 component alpha subunit [EC:1.2.4.1]
Contig7805-P40142_(transketolase)_8e-09_P50137_(transketolase)_3e-08_2;	K00162 PDHB, pdhB; pyruvate dehydrogenase E1 component beta subunit [EC:1.2.4.1]
Contig21311-P40142_(transketolase)_0.002_P50137_(transketolase)_0.024_2;	K00162 PDHB, pdhB; pyruvate dehydrogenase E1 component beta subunit [EC:1.2.4.1]
Contig23181-P40142_(transketolase)_0.001_1;	K00162 PDHB, pdhB; pyruvate dehydrogenase E1 component beta subunit [EC:1.2.4.1]
Contig26244-P40142_(transketolase)_7e-09_P50137_(transketolase)_3e-08_2;	K00162 PDHB, pdhB; pyruvate dehydrogenase E1 component beta subunit [EC:1.2.4.1]
Contig37687-P40142_(transketolase)_0.002_P50137_(transketolase)_0.019_2;	K00162 PDHB, pdhB; pyruvate dehydrogenase E1 component beta subunit [EC:1.2.4.1]
Contig13091-Q804C3_(pyruvatedehydrogenase)_2e-103_1;	K00627 DLAT, aceF, pdhC; pyruvate dehydrogenase E2 component (dihydrolipoamide acetyltransferase) [EC:2.3.1.12]
Contig23037-Q804C3_(pyruvatedehydrogenase)_2e-112_1;	K00627 DLAT, aceF, pdhC; pyruvate dehydrogenase E2 component (dihydrolipoamide acetyltransferase) [EC:2.3.1.12]
Contig37957-Q804C3_(pyruvatedehydrogenase)_5e-31_1;	K00627 DLAT, aceF, pdhC; pyruvate dehydrogenase E2 component (dihydrolipoamide acetyltransferase) [EC:2.3.1.12]
Contig39615-Q804C3_(pyruvatedehydrogenase)_2e-113_1;	K00627 DLAT, aceF, pdhC; pyruvate dehydrogenase E2 component (dihydrolipoamide acetyltransferase) [EC:2.3.1.12]
Contig5661-O81413_(leghemoglobinreductase)_3e-63_Q811C4_(dihydrolipoyldehydrogenase)_7e-61_Q5ZM32_(lipoamidedehydrogenase)_9e-61_4;	K00382 DLD, lpd, pdhD; dihydrolipoamide dehydrogenase [EC:1.8.1.4]
Contig11167-O81413_(leghemoglobinreductase)_6e-64_Q811C4_(dihydrolipoyldehydrogenase)_2e-61_Q5ZM32_(lipoamidedehydrogenase)_3e-61_4;	K00382 DLD, lpd, pdhD; dihydrolipoamide dehydrogenase [EC:1.8.1.4]
Contig20036-O81413_(leghemoglobinreductase)_0.0_42_(REWT)_1e-147_Q5ZM32_(lipoamidedehydrogenase)_2e-143_4;	K00382 DLD, lpd, pdhD; dihydrolipoamide dehydrogenase [EC:1.8.1.4]
Contig31961-O81413_(leghemoglobinreductase)_7e-64_Q811C4_(dihydrolipoyldehydrogenase)_2e-61_Q5ZM32_(lipoamidedehydrogenase)_3e-61_4;	K00382 DLD, lpd, pdhD; dihydrolipoamide dehydrogenase [EC:1.8.1.4]
Contig35188-O81413_(leghemoglobinreductase)_3e-62_Q811C4_(dihydrolipoyldehydrogenase)_1e-59_Q5ZM32_(lipoamidedehydrogenase)_2e-59_4;	K00382 DLD, lpd, pdhD; dihydrolipoamide dehydrogenase [EC:1.8.1.4]
Contig48021-O81413_(leghemoglobinreductase)_0.0_42_(REWT)_1e-146_Q5ZM32_(lipoamidedehydrogenase)_4e-142_4;	K00382 DLD, lpd, pdhD; dihydrolipoamide dehydrogenase [EC:1.8.1.4]
Contig16178;	K00028 E1.1.1.39; malate dehydrogenase (decarboxylating) [EC:1.1.1.39]
Contig18602;	K00028 E1.1.1.39; malate dehydrogenase (decarboxylating) [EC:1.1.1.39]
Contig13334;	K00029 E1.1.1.40, maeB; malate dehydrogenase (oxaloacetate-decarboxylating)(NADP+) [EC:1.1.1.40]
Contig27253;	K00029 E1.1.1.40, maeB; malate dehydrogenase (oxaloacetate-decarboxylating)(NADP+) [EC:1.1.1.40]
Contig28900;	K00029 E1.1.1.40, maeB; malate dehydrogenase (oxaloacetate-decarboxylating)(NADP+) [EC:1.1.1.40]
Contig33453;	K00029 E1.1.1.40, maeB; malate dehydrogenase (oxaloacetate-decarboxylating)(NADP+) [EC:1.1.1.40]
Contig3821;	K00036 G6PD, zwf; glucose-6-phosphate 1-dehydrogenase [EC:1.1.1.49]
Contig9174;	K00036 G6PD, zwf; glucose-6-phosphate 1-dehydrogenase [EC:1.1.1.49]
Contig17879;	K00036 G6PD, zwf; glucose-6-phosphate 1-dehydrogenase [EC:1.1.1.49]
Contig20768;	K00036 G6PD, zwf; glucose-6-phosphate 1-dehydrogenase [EC:1.1.1.49]
Contig28880;	K00036 G6PD, zwf; glucose-6-phosphate 1-dehydrogenase [EC:1.1.1.49]
Contig45747;	K00036 G6PD, zwf; glucose-6-phosphate 1-dehydrogenase [EC:1.1.1.49]
Contig5456-O95336_(6-phosphogluconolactonase)_2e-42_P38858_(6-phosphogluconolactonase)_4e-28_P50278_(6-phosphogluconolactonase)_5e-26_5;	K01057 PGLS, pgl, devB; 6-phosphogluconolactonase [EC:3.1.1.31]
Contig11735-O95336_(6-phosphogluconolactonase)_6e-44_P38858_(6-phosphogluconolactonase)_3e-28_P50278_(6-phosphogluconolactonase)_6e-24_4;	K01057 PGLS, pgl, devB; 6-phosphogluconolactonase [EC:3.1.1.31]
Contig23254-O95336_(6-phosphogluconolactonase)_1e-37_P38858_(6-phosphogluconolactonase)_1e-25_P50278_(6-phosphogluconolactonase)_3e-22_4;	K01057 PGLS, pgl, devB; 6-phosphogluconolactonase [EC:3.1.1.31]
Contig27299-O95336_(6-phosphogluconolactonase)_6e-44_P38858_(6-phosphogluconolactonase)_3e-28_P37262_(6-phosphogluconolactonase)_5e-24_4;	K01057 PGLS, pgl, devB; 6-phosphogluconolactonase [EC:3.1.1.31]
Contig46083-O95336_(6-phosphogluconolactonase)_3e-42_P38858_(6-phosphogluconolactonase)_7e-28_P50278_(6-phosphogluconolactonase)_8e-26_5;	K01057 PGLS, pgl, devB; 6-phosphogluconolactonase [EC:3.1.1.31]
Contig5605;	K00033 PGD, gnd; 6-phosphogluconate dehydrogenase [EC:1.1.1.44]
Contig12529;	K00033 PGD, gnd; 6-phosphogluconate dehydrogenase [EC:1.1.1.44]
Contig21597;	K00033 PGD, gnd; 6-phosphogluconate dehydrogenase [EC:1.1.1.44]
Contig22775;	K00033 PGD, gnd; 6-phosphogluconate dehydrogenase [EC:1.1.1.44]
Contig46795;	K00033 PGD, gnd; 6-phosphogluconate dehydrogenase [EC:1.1.1.44]
Contig10245;	K01783 rpe, RPE; ribulose-phosphate 3-epimerase [EC:5.1.3.1]
Contig15751;	K01783 rpe, RPE; ribulose-phosphate 3-epimerase [EC:5.1.3.1]
Contig16308;	K01783 rpe, RPE; ribulose-phosphate 3-epimerase [EC:5.1.3.1]
Contig18125;	K01783 rpe, RPE; ribulose-phosphate 3-epimerase [EC:5.1.3.1]
Contig598;	K01807 rpiA; ribose 5-phosphate isomerase A [EC:5.3.1.6]
Contig886;	K01807 rpiA; ribose 5-phosphate isomerase A [EC:5.3.1.6]
Contig18288;	K01807 rpiA; ribose 5-phosphate isomerase A [EC:5.3.1.6]
Contig28263;	K01807 rpiA; ribose 5-phosphate isomerase A [EC:5.3.1.6]
Contig42113;	K01807 rpiA; ribose 5-phosphate isomerase A [EC:5.3.1.6]
Contig4775-O20250_(transketolase)_0.0_P23254_(transketolase)_2e-174_Q76EM7_(transaldolase)_5e-166_5;	K00615 E2.2.1.1, tktA, tktB; transketolase [EC:2.2.1.1]
Contig2444-Q9EQS0_(transaldolase)_9e-36_P53228_(transaldolase)_1e-34_2;	K00616 E2.2.1.2, talA, talB; transaldolase [EC:2.2.1.2]
Contig39082-Q9EQS0_(transaldolase)_7e-04_P53228_(transaldolase)_0.001_2;	K00616 E2.2.1.2, talA, talB; transaldolase [EC:2.2.1.2]
Contig51059-Q9EQS0_(transaldolase)_9e-36_P53228_(transaldolase)_1e-34_2;	K00616 E2.2.1.2, talA, talB; transaldolase [EC:2.2.1.2]
Contig3851;	K00948 PRPS, prsA; ribose-phosphate pyrophosphokinase [EC:2.7.6.1]
Contig14598;	K00948 PRPS, prsA; ribose-phosphate pyrophosphokinase [EC:2.7.6.1]
Contig44578;	K00948 PRPS, prsA; ribose-phosphate pyrophosphokinase [EC:2.7.6.1]
Contig51759-Q10242_(gluconokinase)_7e-20_1;	K00851 E2.7.1.12, gntK, idnK; gluconokinase [EC:2.7.1.12]
Contig23744-Q63639_(retinaldehydrogenase)_1e-55_1;	K00131 gapN; glyceraldehyde-3-phosphate dehydrogenase (NADP+) [EC:1.2.1.9]
Contig5022-P49298_(citrate(Si)-synthase)_0.0_O80433_(citrate(Si)-synthase)_0.0_7;	K01647 CS, gltA; citrate synthase [EC:2.3.3.1]
Contig47112-Q9LXS6_(citrate(Si)-synthase)_0.0_Q9SJH7_(citrate(Si)-synthase)_0.0_5;	K01647 CS, gltA; citrate synthase [EC:2.3.3.1]
Contig23373-P28271_(aconitatehydratase)_0.0_Q3TQ15_(aconitatehydratase)_0.0_P21399_(aconitatehydratase)_0.0_8;	K01681 ACO, acnA; aconitate hydratase [EC:4.2.1.3]
Contig25921-P28271_(aconitatehydratase)_0.0_Q3TQ15_(aconitatehydratase)_0.0_P21399_(aconitatehydratase)_0.0_8;	K01681 ACO, acnA; aconitate hydratase [EC:4.2.1.3]
Contig3374;	K00031 IDH1, IDH2, icd; isocitrate dehydrogenase [EC:1.1.1.42]
Contig30865;	K00031 IDH1, IDH2, icd; isocitrate dehydrogenase [EC:1.1.1.42]
Contig34294;	K00031 IDH1, IDH2, icd; isocitrate dehydrogenase [EC:1.1.1.42]
Contig37774;	K00031 IDH1, IDH2, icd; isocitrate dehydrogenase [EC:1.1.1.42]
Contig4159;	K00030 IDH3; isocitrate dehydrogenase (NAD+) [EC:1.1.1.41]
Contig35457;	K00030 IDH3; isocitrate dehydrogenase (NAD+) [EC:1.1.1.41]
Contig48292;	K00030 IDH3; isocitrate dehydrogenase (NAD+) [EC:1.1.1.41]
Contig2253;	K00164 OGDH, sucA; 2-oxoglutarate dehydrogenase E1 component [EC:1.2.4.2]
Contig22060;	K00164 OGDH, sucA; 2-oxoglutarate dehydrogenase E1 component [EC:1.2.4.2]
Contig23163;	K00164 OGDH, sucA; 2-oxoglutarate dehydrogenase E1 component [EC:1.2.4.2]
Contig32790;	K00164 OGDH, sucA; 2-oxoglutarate dehydrogenase E1 component [EC:1.2.4.2]
Contig7289;	K00658 DLST, sucB; 2-oxoglutarate dehydrogenase E2 component (dihydrolipoamide succinyltransferase) [EC:2.3.1.61]
Contig13355;	K00658 DLST, sucB; 2-oxoglutarate dehydrogenase E2 component (dihydrolipoamide succinyltransferase) [EC:2.3.1.61]
Contig29485;	K00658 DLST, sucB; 2-oxoglutarate dehydrogenase E2 component (dihydrolipoamide succinyltransferase) [EC:2.3.1.61]
Contig30850;	K00658 DLST, sucB; 2-oxoglutarate dehydrogenase E2 component (dihydrolipoamide succinyltransferase) [EC:2.3.1.61]
Contig43014;	K00658 DLST, sucB; 2-oxoglutarate dehydrogenase E2 component (dihydrolipoamide succinyltransferase) [EC:2.3.1.61]
Contig3254-Q9XGL5_(ATPcitratesynthase)_2e-24_Q9FGX1_(ATPcitratesynthase)_1e-22_2;	K01899 LSC1; succinyl-CoA synthetase alpha subunit [EC:6.2.1.4 6.2.1.5]
Contig13770-Q9XGL5_(ATPcitratesynthase)_1e-25_Q9FGX1_(ATPcitratesynthase)_2e-21_2;	K01899 LSC1; succinyl-CoA synthetase alpha subunit [EC:6.2.1.4 6.2.1.5]
Contig20914-Q9XGL5_(ATPcitratesynthase)_2e-24_Q9FGX1_(ATPcitratesynthase)_1e-22_2;	K01899 LSC1; succinyl-CoA synthetase alpha subunit [EC:6.2.1.4 6.2.1.5]
Contig38906-Q9XGL5_(ATPcitratesynthase)_2e-24_Q9FGX1_(ATPcitratesynthase)_1e-22_2;	K01899 LSC1; succinyl-CoA synthetase alpha subunit [EC:6.2.1.4 6.2.1.5]
Contig9748-Q9AQH6_(ATPcitratesynthase)_1e-17_1;	K01900 LSC2; succinyl-CoA synthetase beta subunit [EC:6.2.1.4 6.2.1.5]
Contig45894-P31040_(succinatedehydrogenase)_0.0_Q7X479_(fumaratereductase(NADH))_3e-43_5;	K00234 SDHA, SDH1; succinate dehydrogenase (ubiquinone) flavoprotein subunit [EC:1.3.5.1]
Contig37174;	K00235 SDHB, SDH2; succinate dehydrogenase (ubiquinone) iron-sulfur subunit [EC:1.3.5.1]
Contig39091-Q7X478_(fumaratereductase(NADH))_5e-04_1;	K00235 SDHB, SDH2; succinate dehydrogenase (ubiquinone) iron-sulfur subunit [EC:1.3.5.1]
Contig9135-Q9LCC6_(aspartateammonia-lyase)_6e-91_P0AC38_(aspartateammonia-lyase)_6e-80_P12047_(adenylosuccinatelyase)_4e-06_4;	K01679 E4.2.1.2B, fumC; fumarate hydratase, class II [EC:4.2.1.2]
Contig15948-Q9LCC6_(aspartateammonia-lyase)_2e-101_P0AC38_(aspartateammonia-lyase)_6e-91_P12047_(adenylosuccinatelyase)_2e-06_4;	K01679 E4.2.1.2B, fumC; fumarate hydratase, class II [EC:4.2.1.2]
Contig20378-Q9LCC6_(aspartateammonia-lyase)_5e-92_P0AC38_(aspartateammonia-lyase)_5e-80_P12047_(adenylosuccinatelyase)_1e-06_3;	K01679 E4.2.1.2B, fumC; fumarate hydratase, class II [EC:4.2.1.2]
Contig32978-Q9LCC6_(aspartateammonia-lyase)_2e-101_P0AC38_(aspartateammonia-lyase)_7e-91_P12047_(adenylosuccinatelyase)_2e-06_4;	K01679 E4.2.1.2B, fumC; fumarate hydratase, class II [EC:4.2.1.2]
Contig33699-Q9LCC6_(aspartateammonia-lyase)_3e-101_P0AC38_(aspartateammonia-lyase)_8e-91_P12047_(adenylosuccinatelyase)_3e-06_4;	K01679 E4.2.1.2B, fumC; fumarate hydratase, class II [EC:4.2.1.2]
Contig176-Q9ZP06_(malatedehydrogenase)_3e-103_P08249_(L-malatedehydrogenase)_2e-95_Q90YZ7_(malatedehydrogenase)_3e-94_7;	K00026 MDH2; malate dehydrogenase [EC:1.1.1.37]
Contig18473-Q9ZP06_(malatedehydrogenase)_2e-108_Q90YZ7_(malatedehydrogenase)_5e-93_P08249_(L-malatedehydrogenase)_6e-92_7;	K00026 MDH2; malate dehydrogenase [EC:1.1.1.37]
Contig25189-Q9ZP06_(malatedehydrogenase)_5e-111_P08249_(L-malatedehydrogenase)_1e-100_Q90YZ7_(malatedehydrogenase)_5e-98_7;	K00026 MDH2; malate dehydrogenase [EC:1.1.1.37]
Contig29925-Q9ZP06_(malatedehydrogenase)_2e-116_Q90YZ7_(malatedehydrogenase)_1e-96_P08249_(L-malatedehydrogenase)_2e-96_7;	K00026 MDH2; malate dehydrogenase [EC:1.1.1.37]
Contig38347-Q9ZP06_(malatedehydrogenase)_2e-108_Q90YZ7_(malatedehydrogenase)_5e-93_P08249_(L-malatedehydrogenase)_6e-92_7;	K00026 MDH2; malate dehydrogenase [EC:1.1.1.37]
Contig38925-Q9ZP06_(malatedehydrogenase)_7e-157_P08249_(L-malatedehydrogenase)_5e-101_Q90YZ7_(malatedehydrogenase)_3e-97_7;	K00026 MDH2; malate dehydrogenase [EC:1.1.1.37]
Contig41632-Q9ZP06_(malatedehydrogenase)_2e-107_Q90YZ7_(malatedehydrogenase)_5e-93_P08249_(L-malatedehydrogenase)_6e-92_7;	K00026 MDH2; malate dehydrogenase [EC:1.1.1.37]
Contig3289-Q90YZ9_(malatedehydrogenase)_1e-98_Q3S891_(malatedehydrogenase)_1e-98_Q3S892_(malatedehydrogenase)_3e-98_5;	K00025 MDH1; malate dehydrogenase [EC:1.1.1.37]
Contig29124-P28240_(isocitratelyase)_8e-74_Q12031_(methylisocitratelyase)_3e-56_Q8RPZ0_(isocitratelyase)_1e-30_6;	K01637 E4.1.3.1, aceA; isocitrate lyase [EC:4.1.3.1]
Contig22221-Q99PM9_(uridinekinase)_1e-13_P27515_(uridinekinase)_2e-13_Q9BZX2_(uridinekinase)_4e-13_3;	K00855 PRK, prkB; phosphoribulokinase [EC:2.7.1.19]
Contig39257-P27515_(uridinekinase)_2e-14_Q99PM9_(uridinekinase)_8e-14_Q9BZX2_(uridinekinase)_3e-13_3;	K00855 PRK, prkB; phosphoribulokinase [EC:2.7.1.19]
Contig2209;	K01601 rbcL; ribulose-bisphosphate carboxylase large chain [EC:4.1.1.39]
Contig8309;	K01602 rbcS; ribulose-bisphosphate carboxylase small chain [EC:4.1.1.39]
Contig12364;	K01602 rbcS; ribulose-bisphosphate carboxylase small chain [EC:4.1.1.39]
Contig18584;	K01602 rbcS; ribulose-bisphosphate carboxylase small chain [EC:4.1.1.39]
Contig32590;	K01602 rbcS; ribulose-bisphosphate carboxylase small chain [EC:4.1.1.39]
Contig34388;	K01602 rbcS; ribulose-bisphosphate carboxylase small chain [EC:4.1.1.39]
Contig34898;	K01602 rbcS; ribulose-bisphosphate carboxylase small chain [EC:4.1.1.39]
Contig26552-21_(REWT)_9e-74_158_(REWT)_6e-69_95_(REWT)_6e-67_3;	K05298 GAPA; glyceraldehyde-3-phosphate dehydrogenase (NADP+) (phosphorylating) [EC:1.2.1.13]
Contig36539-21_(REWT)_1e-72_158_(REWT)_1e-71_2;	K05298 GAPA; glyceraldehyde-3-phosphate dehydrogenase (NADP+) (phosphorylating) [EC:1.2.1.13]
Contig1166-Q8RW99_(fructose-bisphosphatase)_6e-166_P00636_(fructose-bisphosphatase)_1e-101_Q95AJ2_(fructose-bisphosphatase)_4e-90_3;	K03841 FBP, fbp; fructose-1,6-bisphosphatase I [EC:3.1.3.11]
Contig17751-Q95AJ2_(fructose-bisphosphatase)_5e-68_Q8RW99_(fructose-bisphosphatase)_3e-58_P00636_(fructose-bisphosphatase)_1e-54_4;	K03841 FBP, fbp; fructose-1,6-bisphosphatase I [EC:3.1.3.11]
Contig23166-Q8RW99_(fructose-bisphosphatase)_4e-176_P00636_(fructose-bisphosphatase)_1e-106_Q95AJ2_(fructose-bisphosphatase)_8e-88_3;	K03841 FBP, fbp; fructose-1,6-bisphosphatase I [EC:3.1.3.11]
Contig45267-Q95AJ2_(fructose-bisphosphatase)_9e-103_Q8RW99_(fructose-bisphosphatase)_2e-88_P00636_(fructose-bisphosphatase)_2e-79_3;	K03841 FBP, fbp; fructose-1,6-bisphosphatase I [EC:3.1.3.11]
Contig48382-Q95AJ2_(fructose-bisphosphatase)_5e-68_Q8RW99_(fructose-bisphosphatase)_4e-58_P00636_(fructose-bisphosphatase)_1e-54_4;	K03841 FBP, fbp; fructose-1,6-bisphosphatase I [EC:3.1.3.11]
Contig19270-P00636_(fructose-bisphosphatase)_9e-26_Q95AJ2_(fructose-bisphosphatase)_1e-21_Q8RW99_(fructose-bisphosphatase)_7e-21_3;	K01100 E3.1.3.37; sedoheptulose-bisphosphatase [EC:3.1.3.37]
Contig1336;	K01595 ppc; phosphoenolpyruvate carboxylase [EC:4.1.1.31]
Contig14378;	K01595 ppc; phosphoenolpyruvate carboxylase [EC:4.1.1.31]
Contig26242;	K01595 ppc; phosphoenolpyruvate carboxylase [EC:4.1.1.31]
Contig30209;	K01595 ppc; phosphoenolpyruvate carboxylase [EC:4.1.1.31]
Contig33752;	K01595 ppc; phosphoenolpyruvate carboxylase [EC:4.1.1.31]
Contig8695-P46644_(aspartatetransaminase)_0.0_P37833_(aspartatetransaminase)_0.0_P46645_(aspartatetransaminase)_0.0_7;	K14454 GOT1; aspartate aminotransferase, cytoplasmic [EC:2.6.1.1]
Contig24225-P37833_(aspartatetransaminase)_0.0_P46645_(aspartatetransaminase)_0.0_P46644_(aspartatetransaminase)_0.0_6;	K14454 GOT1; aspartate aminotransferase, cytoplasmic [EC:2.6.1.1]
Contig29924-P37833_(aspartatetransaminase)_0.0_P46645_(aspartatetransaminase)_0.0_P46644_(aspartatetransaminase)_0.0_6;	K14454 GOT1; aspartate aminotransferase, cytoplasmic [EC:2.6.1.1]
Contig31991-P37833_(aspartatetransaminase)_0.0_P46644_(aspartatetransaminase)_0.0_P46645_(aspartatetransaminase)_0.0_6;	K14454 GOT1; aspartate aminotransferase, cytoplasmic [EC:2.6.1.1]
Contig3996-P46643_(aspartatetransaminase)_0.0_P05202_(aspartatetransaminase)_9e-126_P00505_(aspartatetransaminase)_2e-124_7;	K14455 GOT2; aspartate aminotransferase, mitochondrial [EC:2.6.1.1]
Contig11255-Q9LKJ4_(alaninetransaminase)_0.0_Q9P9M8_(alaninetransaminase)_2e-28_2;	K00814 GPT, ALT; alanine transaminase [EC:2.6.1.2]
Contig21637-Q9LKJ4_(alaninetransaminase)_0.0_1;	K00814 GPT, ALT; alanine transaminase [EC:2.6.1.2]
Contig5293-Q9LKJ4_(alaninetransaminase)_2e-134_Q9P9M8_(alaninetransaminase)_9e-37_2;	K14272 GGAT; glutamate--glyoxylate aminotransferase [EC:2.6.1.4 2.6.1.2 2.6.1.44 2.6.1.-]
Contig2578-Q39734_(pyruvate,phosphatedikinase)_0.0_Q39735_(pyruvate,phosphatedikinase)_0.0_P11155_(pyruvate,phosphatedikinase)_0.0_7;	K01006 ppdK; pyruvate, orthophosphate dikinase [EC:2.7.9.1]
Contig21221;	K01610 E4.1.1.49, pckA; phosphoenolpyruvate carboxykinase (ATP) [EC:4.1.1.49]
Contig45848;	K01610 E4.1.1.49, pckA; phosphoenolpyruvate carboxykinase (ATP) [EC:4.1.1.49]
Contig47620;	K01610 E4.1.1.49, pckA; phosphoenolpyruvate carboxykinase (ATP) [EC:4.1.1.49]
Contig25697-Q42737_(malatedehydrogenase(NADP+))_0.0_Q8L5S9_(malatedehydrogenase(NADP+))_0.0_8;	K00051 E1.1.1.82; malate dehydrogenase (NADP+) [EC:1.1.1.82]
Contig22179-Q42533_(acetyl-CoAcarboxylase)_2e-38_1;	K02160 accB, bccP; acetyl-CoA carboxylase biotin carboxyl carrier protein
Contig40377-Q42533_(acetyl-CoAcarboxylase)_6e-52_1;	K02160 accB, bccP; acetyl-CoA carboxylase biotin carboxyl carrier protein
Contig45065-Q42533_(acetyl-CoAcarboxylase)_8e-52_1;	K02160 accB, bccP; acetyl-CoA carboxylase biotin carboxyl carrier protein
Contig367-O04983_(acetyl-CoAcarboxylase)_0.0_Q9FAF5_(Biotincarboxylase)_2e-115_Q91ZA3_(propionyl-CoAcarboxylase)_2e-115_6;	K01961 accC; acetyl-CoA carboxylase, biotin carboxylase subunit [EC:6.4.1.2 6.3.4.14]
Contig22466-O04983_(acetyl-CoAcarboxylase)_0.0_Q9FAF5_(Biotincarboxylase)_3e-117_Q91ZA3_(propionyl-CoAcarboxylase)_2e-115_6;	K01961 accC; acetyl-CoA carboxylase, biotin carboxylase subunit [EC:6.4.1.2 6.3.4.14]
Contig22492-O04983_(acetyl-CoAcarboxylase)_0.0_Q9FAF5_(Biotincarboxylase)_3e-117_Q91ZA3_(propionyl-CoAcarboxylase)_2e-115_6;	K01961 accC; acetyl-CoA carboxylase, biotin carboxylase subunit [EC:6.4.1.2 6.3.4.14]
Contig22698-O04983_(acetyl-CoAcarboxylase)_0.0_Q9FAF5_(Biotincarboxylase)_3e-117_Q91ZA3_(propionyl-CoAcarboxylase)_1e-115_6;	K01961 accC; acetyl-CoA carboxylase, biotin carboxylase subunit [EC:6.4.1.2 6.3.4.14]
Contig42038-O04983_(acetyl-CoAcarboxylase)_0.0_Q9FAF5_(Biotincarboxylase)_3e-117_Q91ZA3_(propionyl-CoAcarboxylase)_2e-115_6;	K01961 accC; acetyl-CoA carboxylase, biotin carboxylase subunit [EC:6.4.1.2 6.3.4.14]
Contig5464;	K01962 accA; acetyl-CoA carboxylase carboxyl transferase subunit alpha [EC:6.4.1.2]
Contig7112;	K01962 accA; acetyl-CoA carboxylase carboxyl transferase subunit alpha [EC:6.4.1.2]
Contig9744;	K01962 accA; acetyl-CoA carboxylase carboxyl transferase subunit alpha [EC:6.4.1.2]
Contig37355;	K01962 accA; acetyl-CoA carboxylase carboxyl transferase subunit alpha [EC:6.4.1.2]
Contig5110-Q99MN9_(Propionyl-CoAcarboxylase)_6e-11_P05166_(Propionyl-CoAcarboxylase)_1e-10_Q8J2Z5_(Acetyl-CoAcarboxylase)_2e-10_3;	K01963 accD; acetyl-CoA carboxylase carboxyl transferase subunit beta [EC:6.4.1.2]
Contig24651-Q99MN9_(Propionyl-CoAcarboxylase)_6e-11_P05166_(Propionyl-CoAcarboxylase)_1e-10_Q8J2Z5_(Acetyl-CoAcarboxylase)_2e-10_3;	K01963 accD; acetyl-CoA carboxylase carboxyl transferase subunit beta [EC:6.4.1.2]
Contig7385-Q921H8_(acetyl-CoAC-acyltransferase)_4e-56_1;	K00626 E2.3.1.9, atoB; acetyl-CoA C-acetyltransferase [EC:2.3.1.9]
Contig34609-Q8VCH0_(acetyl-CoAC-acyltransferase)_7e-57_1;	K00626 E2.3.1.9, atoB; acetyl-CoA C-acetyltransferase [EC:2.3.1.9]
Contig48842-Q921H8_(acetyl-CoAC-acyltransferase)_3e-56_1;	K00626 E2.3.1.9, atoB; acetyl-CoA C-acetyltransferase [EC:2.3.1.9]
Contig10202;	K01938 fhs; formate--tetrahydrofolate ligase [EC:6.3.4.3]
Contig10977;	K01938 fhs; formate--tetrahydrofolate ligase [EC:6.3.4.3]
Contig26336;	K01938 fhs; formate--tetrahydrofolate ligase [EC:6.3.4.3]
Contig26927;	K01938 fhs; formate--tetrahydrofolate ligase [EC:6.3.4.3]
Contig37717;	K01938 fhs; formate--tetrahydrofolate ligase [EC:6.3.4.3]
Contig39145;	K01938 fhs; formate--tetrahydrofolate ligase [EC:6.3.4.3]
Contig43265;	K01938 fhs; formate--tetrahydrofolate ligase [EC:6.3.4.3]
Contig2483;	K00297 metF, MTHFR; methylenetetrahydrofolate reductase (NADPH) [EC:1.5.1.20]
Contig39984;	K00297 metF, MTHFR; methylenetetrahydrofolate reductase (NADPH) [EC:1.5.1.20]
Contig16616-143_(REWT)_1e-134_P06525_(alcoholdehydrogenase)_1e-132_2;	K00121 frmA, ADH5, adhC; S-(hydroxymethyl)glutathione dehydrogenase / alcohol dehydrogenase [EC:1.1.1.284 1.1.1.1]
Contig35714-143_(REWT)_4e-101_P06525_(alcoholdehydrogenase)_1e-97_2;	K00121 frmA, ADH5, adhC; S-(hydroxymethyl)glutathione dehydrogenase / alcohol dehydrogenase [EC:1.1.1.284 1.1.1.1]
Contig35942-143_(REWT)_9e-92_P06525_(alcoholdehydrogenase)_2e-89_2;	K00121 frmA, ADH5, adhC; S-(hydroxymethyl)glutathione dehydrogenase / alcohol dehydrogenase [EC:1.1.1.284 1.1.1.1]
Contig47029-143_(REWT)_1e-69_P06525_(alcoholdehydrogenase)_4e-68_2;	K00121 frmA, ADH5, adhC; S-(hydroxymethyl)glutathione dehydrogenase / alcohol dehydrogenase [EC:1.1.1.284 1.1.1.1]
Contig5753-P33018_(palmitoyl-CoAhydrolase)_7e-78_Q8KWI9_(carboxylesterase)_1e-09_2;	K01070 frmB, ESD, fghA; S-formylglutathione hydrolase [EC:3.1.2.12]
Contig28003-Q845T0_(formatedehydrogenase)_2e-88_Q08911_(formatedehydrogenase)_7e-86_Q08987_(formatedehydrogenase)_4e-85_4;	K00122 FDH; formate dehydrogenase [EC:1.2.1.2]
Contig13700-Q8C1A8_(acetate-CoAligase)_0.0_Q8C141_(acetate-CoAligase)_0.0_Q8N9U3_(acetate-CoAligase)_0.0_6;	K01895 ACSS, acs; acetyl-CoA synthetase [EC:6.2.1.1]
Contig37387;	K00863 E2.7.1.29, DAK1, DAK2; dihydroxyacetone kinase [EC:2.7.1.29]
Contig43018-O74192_(glyceronekinase)_1e-69_P76015_(glyceronekinase)_5e-55_2;	K00863 E2.7.1.29, DAK1, DAK2; dihydroxyacetone kinase [EC:2.7.1.29]
Contig264-Q8R0X4_(kinase)_2e-139_Q61177_(kinase)_2e-139_2;	K00600 glyA, SHMT; glycine hydroxymethyltransferase [EC:2.1.2.1]
Contig1500;	K00600 glyA, SHMT; glycine hydroxymethyltransferase [EC:2.1.2.1]
Contig5846;	K00600 glyA, SHMT; glycine hydroxymethyltransferase [EC:2.1.2.1]
Contig6178;	K00600 glyA, SHMT; glycine hydroxymethyltransferase [EC:2.1.2.1]
Contig9405;	K00600 glyA, SHMT; glycine hydroxymethyltransferase [EC:2.1.2.1]
Contig28370;	K00600 glyA, SHMT; glycine hydroxymethyltransferase [EC:2.1.2.1]
Contig30962;	K00600 glyA, SHMT; glycine hydroxymethyltransferase [EC:2.1.2.1]
Contig33719;	K00600 glyA, SHMT; glycine hydroxymethyltransferase [EC:2.1.2.1]
Contig41440;	K00600 glyA, SHMT; glycine hydroxymethyltransferase [EC:2.1.2.1]
Contig48031;	K00600 glyA, SHMT; glycine hydroxymethyltransferase [EC:2.1.2.1]
Contig9263;	K00830 AGXT; alanine-glyoxylate transaminase / serine-glyoxylate transaminase / serine-pyruvate transaminase [EC:2.6.1.44 2.6.1.45 2.6.1.51]
Contig15010;	K00058 serA, PHGDH; D-3-phosphoglycerate dehydrogenase [EC:1.1.1.95]
Contig20870-Q96255_(phosphoserinetransaminase)_1e-173_P33330_(phosphoserinetransaminase)_1e-71_2;	K00831 serC, PSAT1; phosphoserine aminotransferase [EC:2.6.1.52]
Contig24921-Q96255_(phosphoserinetransaminase)_2e-178_P33330_(phosphoserinetransaminase)_2e-72_2;	K00831 serC, PSAT1; phosphoserine aminotransferase [EC:2.6.1.52]
Contig49970-Q96255_(phosphoserinetransaminase)_1e-173_P33330_(phosphoserinetransaminase)_1e-71_2;	K00831 serC, PSAT1; phosphoserine aminotransferase [EC:2.6.1.52]
Contig27449;	K01079 serB, PSPH; phosphoserine phosphatase [EC:3.1.3.3]
Contig844-Q9ZSS6_(L-threonineammonia-lyase)_0.0_Q10725_(lyase)_6e-31_Q2PGG3_(serineracemase)_2e-30_5;	K01754 E4.3.1.19, ilvA, tdcB; threonine dehydratase [EC:4.3.1.19]
Contig38982;	K00281 GLDC, gcvP; glycine dehydrogenase [EC:1.4.4.2]
Contig25484-P28337_(aminomethyltransferase)_9e-90_P27248_(aminomethyltransferase)_1e-46_Q9AGP8_(dimethylglycineoxidase)_7e-16_3;	K00605 gcvT, AMT; aminomethyltransferase [EC:2.1.2.10]
Contig27771-P28337_(aminomethyltransferase)_2e-93_P27248_(aminomethyltransferase)_8e-49_Q9AGP8_(dimethylglycineoxidase)_6e-16_3;	K00605 gcvT, AMT; aminomethyltransferase [EC:2.1.2.10]
Contig12802-Q8H0P6_(serineO-acetyltransferase)_8e-135_Q8H0P7_(serineO-acetyltransferase)_8e-128_Q39218_(serineO-acetyltransferase)_8e-128_7;	K00640 cysE; serine O-acetyltransferase [EC:2.3.1.30]
Contig34964-Q8H0P5_(serineO-acetyltransferase)_5e-119_Q8H0P7_(serineO-acetyltransferase)_9e-83_Q39218_(serineO-acetyltransferase)_3e-82_7;	K00640 cysE; serine O-acetyltransferase [EC:2.3.1.30]
Contig36982-Q8W2B8_(serineO-acetyltransferase)_3e-139_Q8S895_(serineO-acetyltransferase)_2e-134_Q8H0P5_(serineO-acetyltransferase)_2e-76_7;	K00640 cysE; serine O-acetyltransferase [EC:2.3.1.30]
Contig40063-Q8H0P5_(serineO-acetyltransferase)_1e-103_Q42588_(serineO-acetyltransferase)_2e-74_Q8H0P7_(serineO-acetyltransferase)_1e-73_7;	K00640 cysE; serine O-acetyltransferase [EC:2.3.1.30]
Contig7130-P87131_(cysteinesynthase)_8e-90_O59701_(cysteinesynthase)_4e-61_Q9EYM7_(cystathioninebeta-lyase)_9e-46_7;	K01738 cysK; cysteine synthase A [EC:2.5.1.47]
Contig12321-Q8W1A0_(cysteinesynthase)_2e-138_P47998_(cysteinesynthase)_5e-134_P47999_(cysteinesynthase)_7e-120_7;	K01738 cysK; cysteine synthase A [EC:2.5.1.47]
Contig27719-Q43725_(cysteinesynthase)_3e-88_P47999_(cysteinesynthase)_4e-86_Q8W1A0_(cysteinesynthase)_2e-84_7;	K01738 cysK; cysteine synthase A [EC:2.5.1.47]
Contig42206-Q8W1A0_(cysteinesynthase)_6e-151_P47998_(cysteinesynthase)_2e-135_Q43725_(cysteinesynthase)_6e-125_7;	K01738 cysK; cysteine synthase A [EC:2.5.1.47]
Contig45370-P47999_(cysteinesynthase)_5e-152_Q43725_(cysteinesynthase)_8e-150_Q8W1A0_(cysteinesynthase)_2e-130_7;	K01738 cysK; cysteine synthase A [EC:2.5.1.47]
Contig36587-Q76MX2_(L-3-cyanoalaninesynthase)_5e-165_Q9FS29_(L-3-cyanoalaninesynthase)_9e-158_Q43153_(L-3-cyanoalaninesynthase)_6e-152_7;	K13034 ATCYSC1; L-3-cyanoalanine synthase/ cysteine synthase [EC:2.5.1.47 4.4.1.9]
Contig32312;	K01455 E3.5.1.49; formamidase [EC:3.5.1.49]
Contig41857;	K01455 E3.5.1.49; formamidase [EC:3.5.1.49]
Contig42921;	K01455 E3.5.1.49; formamidase [EC:3.5.1.49]
Contig7345-Q8RWZ3_(acyl-CoAdehydrogenase)_0.0_P11310_(acyl-CoAdehydrogenase)_5e-26_A5N5C8_(butyryl-CoAdehydrogenase)_2e-17_3;	K00249 ACADM, acd; acyl-CoA dehydrogenase [EC:1.3.8.7]
Contig22185-Q8RWZ3_(acyl-CoAdehydrogenase)_0.0_P11310_(acyl-CoAdehydrogenase)_5e-26_A5N5C8_(butyryl-CoAdehydrogenase)_2e-17_3;	K00249 ACADM, acd; acyl-CoA dehydrogenase [EC:1.3.8.7]
Contig3257-Q95KZ6_(enoyl-CoAhydratase)_2e-13_1;	K05605 HIBCH; 3-hydroxyisobutyryl-CoA hydrolase [EC:3.1.2.4]
Contig22817-Q95KZ6_(enoyl-CoAhydratase)_5e-14_1;	K05605 HIBCH; 3-hydroxyisobutyryl-CoA hydrolase [EC:3.1.2.4]
Contig27477-Q95KZ6_(enoyl-CoAhydratase)_4e-12_1;	K05605 HIBCH; 3-hydroxyisobutyryl-CoA hydrolase [EC:3.1.2.4]
Contig30613-Q9CRB3_(hydrolase)_5e-15_1;	K05605 HIBCH; 3-hydroxyisobutyryl-CoA hydrolase [EC:3.1.2.4]
Contig37768;	K05605 HIBCH; 3-hydroxyisobutyryl-CoA hydrolase [EC:3.1.2.4]
Contig995;	K00140 mmsA, iolA, ALDH6A1; malonate-semialdehyde dehydrogenase (acetylating) / methylmalonate-semialdehyde dehydrogenase [EC:1.2.1.18 1.2.1.27]
Contig24786;	K00140 mmsA, iolA, ALDH6A1; malonate-semialdehyde dehydrogenase (acetylating) / methylmalonate-semialdehyde dehydrogenase [EC:1.2.1.18 1.2.1.27]
Contig30423;	K00140 mmsA, iolA, ALDH6A1; malonate-semialdehyde dehydrogenase (acetylating) / methylmalonate-semialdehyde dehydrogenase [EC:1.2.1.18 1.2.1.27]
Contig14844-Q8RWF1_(glyoxylatereductase(NADP))_8e-144_1;	K18121 GLYR; glyoxylate/succinic semialdehyde reductase [EC:1.1.1.79 1.1.1.-]
Contig35899-Q8RWF1_(glyoxylatereductase(NADP))_4e-144_1;	K18121 GLYR; glyoxylate/succinic semialdehyde reductase [EC:1.1.1.79 1.1.1.-]
01210 2-Oxocarboxylic acid metabolism [PATH:ko01210]
Contig5022-P49298_(citrate(Si)-synthase)_0.0_O80433_(citrate(Si)-synthase)_0.0_7;	K01647 CS, gltA; citrate synthase [EC:2.3.3.1]
Contig47112-Q9LXS6_(citrate(Si)-synthase)_0.0_Q9SJH7_(citrate(Si)-synthase)_0.0_5;	K01647 CS, gltA; citrate synthase [EC:2.3.3.1]
Contig23373-P28271_(aconitatehydratase)_0.0_Q3TQ15_(aconitatehydratase)_0.0_P21399_(aconitatehydratase)_0.0_8;	K01681 ACO, acnA; aconitate hydratase [EC:4.2.1.3]
Contig25921-P28271_(aconitatehydratase)_0.0_Q3TQ15_(aconitatehydratase)_0.0_P21399_(aconitatehydratase)_0.0_8;	K01681 ACO, acnA; aconitate hydratase [EC:4.2.1.3]
Contig3374;	K00031 IDH1, IDH2, icd; isocitrate dehydrogenase [EC:1.1.1.42]
Contig30865;	K00031 IDH1, IDH2, icd; isocitrate dehydrogenase [EC:1.1.1.42]
Contig34294;	K00031 IDH1, IDH2, icd; isocitrate dehydrogenase [EC:1.1.1.42]
Contig37774;	K00031 IDH1, IDH2, icd; isocitrate dehydrogenase [EC:1.1.1.42]
Contig4159;	K00030 IDH3; isocitrate dehydrogenase (NAD+) [EC:1.1.1.41]
Contig35457;	K00030 IDH3; isocitrate dehydrogenase (NAD+) [EC:1.1.1.41]
Contig48292;	K00030 IDH3; isocitrate dehydrogenase (NAD+) [EC:1.1.1.41]
Contig8695-P46644_(aspartatetransaminase)_0.0_P37833_(aspartatetransaminase)_0.0_P46645_(aspartatetransaminase)_0.0_7;	K14454 GOT1; aspartate aminotransferase, cytoplasmic [EC:2.6.1.1]
Contig24225-P37833_(aspartatetransaminase)_0.0_P46645_(aspartatetransaminase)_0.0_P46644_(aspartatetransaminase)_0.0_6;	K14454 GOT1; aspartate aminotransferase, cytoplasmic [EC:2.6.1.1]
Contig29924-P37833_(aspartatetransaminase)_0.0_P46645_(aspartatetransaminase)_0.0_P46644_(aspartatetransaminase)_0.0_6;	K14454 GOT1; aspartate aminotransferase, cytoplasmic [EC:2.6.1.1]
Contig31991-P37833_(aspartatetransaminase)_0.0_P46644_(aspartatetransaminase)_0.0_P46645_(aspartatetransaminase)_0.0_6;	K14454 GOT1; aspartate aminotransferase, cytoplasmic [EC:2.6.1.1]
Contig3996-P46643_(aspartatetransaminase)_0.0_P05202_(aspartatetransaminase)_9e-126_P00505_(aspartatetransaminase)_2e-124_7;	K14455 GOT2; aspartate aminotransferase, mitochondrial [EC:2.6.1.1]
Contig40934-P46248_(aspartatetransaminase)_0.0_P37833_(aspartatetransaminase)_2e-130_P46645_(aspartatetransaminase)_3e-127_7;	K00811 ASP5; aspartate aminotransferase, chloroplastic [EC:2.6.1.1]
Contig8681-Q9S702_(aspartatekinase)_0.0_Q46133_(aspartatekinase)_2e-04_2;	K00928 lysC; aspartate kinase [EC:2.7.2.4]
Contig29332-Q9S702_(aspartatekinase)_0.0_Q46133_(aspartatekinase)_3e-04_2;	K00928 lysC; aspartate kinase [EC:2.7.2.4]
Contig35173-Q9S702_(aspartatekinase)_0.0_Q46133_(aspartatekinase)_5e-04_2;	K00928 lysC; aspartate kinase [EC:2.7.2.4]
Contig44032-Q9S702_(aspartatekinase)_0.0_Q46133_(aspartatekinase)_5e-04_2;	K00928 lysC; aspartate kinase [EC:2.7.2.4]
Contig5903;	K00133 asd; aspartate-semialdehyde dehydrogenase [EC:1.2.1.11]
Contig11255-Q9LKJ4_(alaninetransaminase)_0.0_Q9P9M8_(alaninetransaminase)_2e-28_2;	K00814 GPT, ALT; alanine transaminase [EC:2.6.1.2]
Contig21637-Q9LKJ4_(alaninetransaminase)_0.0_1;	K00814 GPT, ALT; alanine transaminase [EC:2.6.1.2]
Contig5293-Q9LKJ4_(alaninetransaminase)_2e-134_Q9P9M8_(alaninetransaminase)_9e-37_2;	K14272 GGAT; glutamate--glyoxylate aminotransferase [EC:2.6.1.4 2.6.1.2 2.6.1.44 2.6.1.-]
Contig4691;	K00620 argJ; glutamate N-acetyltransferase / amino-acid N-acetyltransferase [EC:2.3.1.35 2.3.1.1]
Contig41735;	K00620 argJ; glutamate N-acetyltransferase / amino-acid N-acetyltransferase [EC:2.3.1.35 2.3.1.1]
Contig10853-Q9SCL7_(acetylglutamatekinase)_9e-13_1;	K14682 argAB; amino-acid N-acetyltransferase [EC:2.3.1.1]
Contig30592;	K14682 argAB; amino-acid N-acetyltransferase [EC:2.3.1.1]
Contig30963-Q9SCL7_(acetylglutamatekinase)_5e-04_1;	K14682 argAB; amino-acid N-acetyltransferase [EC:2.3.1.1]
Contig38505-Q9SCL7_(acetylglutamatekinase)_3e-10_1;	K14682 argAB; amino-acid N-acetyltransferase [EC:2.3.1.1]
Contig42946-Q9SCL7_(acetylglutamatekinase)_8e-12_1;	K14682 argAB; amino-acid N-acetyltransferase [EC:2.3.1.1]
Contig1838-Q9SCL7_(acetylglutamatekinase)_2e-120_O96432_(carbamatekinase)_0.010_2;	K00930 argB; acetylglutamate kinase [EC:2.7.2.8]
Contig18723-Q9SCL7_(acetylglutamatekinase)_1e-118_O96432_(carbamatekinase)_0.039_2;	K00930 argB; acetylglutamate kinase [EC:2.7.2.8]
Contig41286;	K00145 argC; N-acetyl-gamma-glutamyl-phosphate reductase [EC:1.2.1.38]
Contig230-Q7BII9_(5-aminovaleratetransaminase)_4e-49_1;	K00818 E2.6.1.11, argD; acetylornithine aminotransferase [EC:2.6.1.11]
Contig9083-Q7BII9_(5-aminovaleratetransaminase)_9e-53_1;	K00818 E2.6.1.11, argD; acetylornithine aminotransferase [EC:2.6.1.11]
Contig40201-Q6AYS7_(aminoacylase)_1e-04_Q6PTT0_(aminoacylase)_2e-04_O04373_(IAA-Alaconjugatehydrolase)_0.030_3;	K01438 argE; acetylornithine deacetylase [EC:3.5.1.16]
Contig4410-Q6AYS7_(aminoacylase)_3e-91_Q6PTT0_(aminoacylase)_4e-90_P27614_(carboxypeptidase)_3e-09_4;	K14677 ACY1; aminoacylase [EC:3.5.1.14]
Contig51363-Q6AYS7_(aminoacylase)_7e-97_Q6PTT0_(aminoacylase)_3e-95_P27614_(carboxypeptidase)_4e-15_3;	K14677 ACY1; aminoacylase [EC:3.5.1.14]
Contig4565-Q9UT74_(homoaconitatehydratase)_2e-44_Q8RP87_(aconitatehydratase)_1e-25_Q99KI0_(aconitatehydratase)_2e-25_6;	K01703 leuC; 3-isopropylmalate/(R)-2-methylmalate dehydratase large subunit [EC:4.2.1.33 4.2.1.35]
Contig16917-Q9UT74_(homoaconitatehydratase)_2e-44_Q8RP87_(aconitatehydratase)_1e-25_Q99KI0_(aconitatehydratase)_2e-25_6;	K01703 leuC; 3-isopropylmalate/(R)-2-methylmalate dehydratase large subunit [EC:4.2.1.33 4.2.1.35]
Contig13964-Q9UT74_(homoaconitatehydratase)_0.042_1;	K01704 leuD; 3-isopropylmalate/(R)-2-methylmalate dehydratase small subunit [EC:4.2.1.33 4.2.1.35]
Contig20293;	K01704 leuD; 3-isopropylmalate/(R)-2-methylmalate dehydratase small subunit [EC:4.2.1.33 4.2.1.35]
Contig21143;	K00052 leuB; 3-isopropylmalate dehydrogenase [EC:1.1.1.85]
Contig11362-P17597_(acetolactatesynthase)_0.0_P36620_(acetolactatesynthase)_2e-120_P07342_(acetolactatesynthase)_5e-118_6;	K01652 E2.2.1.6L, ilvB, ilvG, ilvI; acetolactate synthase I/II/III large subunit [EC:2.2.1.6]
Contig24801-Q9RFQ7_(acetolactatesynthase)_7e-30_P25605_(acetolactatesynthase)_3e-18_2;	K01653 E2.2.1.6S, ilvH, ilvN; acetolactate synthase I/III small subunit [EC:2.2.1.6]
Contig40217-Q9RFQ7_(acetolactatesynthase)_1e-32_P25605_(acetolactatesynthase)_4e-17_2;	K01653 E2.2.1.6S, ilvH, ilvN; acetolactate synthase I/III small subunit [EC:2.2.1.6]
Contig40446-Q9RFQ7_(acetolactatesynthase)_7e-28_P25605_(acetolactatesynthase)_1e-17_2;	K01653 E2.2.1.6S, ilvH, ilvN; acetolactate synthase I/III small subunit [EC:2.2.1.6]
Contig897;	K00053 ilvC;	Ketol-acid reductoisomerase [EC:1.1.1.86]
Contig36946;	K00053 ilvC;	Ketol-acid reductoisomerase [EC:1.1.1.86]
Contig1302;	K01687 ilvD; dihydroxy-acid dehydratase [EC:4.2.1.9]
Contig10101;	K00826 E2.6.1.42, ilvE; branched-chain amino acid aminotransferase [EC:2.6.1.42]
Contig14230;	K00826 E2.6.1.42, ilvE; branched-chain amino acid aminotransferase [EC:2.6.1.42]
Contig29209-P19938_(D-alaninetransaminase)_3e-16_1;	K00826 E2.6.1.42, ilvE; branched-chain amino acid aminotransferase [EC:2.6.1.42]
Contig30619-P19938_(D-alaninetransaminase)_3e-13_1;	K00826 E2.6.1.42, ilvE; branched-chain amino acid aminotransferase [EC:2.6.1.42]
Contig35195;	K00826 E2.6.1.42, ilvE; branched-chain amino acid aminotransferase [EC:2.6.1.42]
Contig2520-Q9LPR4_(2-isopropylmalatesynthase)_0.0_1;	K01649 leuA; 2-isopropylmalate synthase [EC:2.3.3.13]
Contig25767-Q9LPR4_(2-isopropylmalatesynthase)_0.0_1;	K01649 leuA; 2-isopropylmalate synthase [EC:2.3.3.13]
Contig14213-14_(REWT)_7e-106_Q9SYK9_(UDP-glucosyltransferase)_3e-101_144_(REWT)_5e-93_4;	K11820 UGT74B1; N-hydroxythioamide S-beta-glucosyltransferase [EC:2.4.1.195]
01212 Fatty acid metabolism [PATH:ko01212]
Contig5464;	K01962 accA; acetyl-CoA carboxylase carboxyl transferase subunit alpha [EC:6.4.1.2]
Contig7112;	K01962 accA; acetyl-CoA carboxylase carboxyl transferase subunit alpha [EC:6.4.1.2]
Contig9744;	K01962 accA; acetyl-CoA carboxylase carboxyl transferase subunit alpha [EC:6.4.1.2]
Contig37355;	K01962 accA; acetyl-CoA carboxylase carboxyl transferase subunit alpha [EC:6.4.1.2]
Contig5110-Q99MN9_(Propionyl-CoAcarboxylase)_6e-11_P05166_(Propionyl-CoAcarboxylase)_1e-10_Q8J2Z5_(Acetyl-CoAcarboxylase)_2e-10_3;	K01963 accD; acetyl-CoA carboxylase carboxyl transferase subunit beta [EC:6.4.1.2]
Contig24651-Q99MN9_(Propionyl-CoAcarboxylase)_6e-11_P05166_(Propionyl-CoAcarboxylase)_1e-10_Q8J2Z5_(Acetyl-CoAcarboxylase)_2e-10_3;	K01963 accD; acetyl-CoA carboxylase carboxyl transferase subunit beta [EC:6.4.1.2]
Contig22179-Q42533_(acetyl-CoAcarboxylase)_2e-38_1;	K02160 accB, bccP; acetyl-CoA carboxylase biotin carboxyl carrier protein
Contig40377-Q42533_(acetyl-CoAcarboxylase)_6e-52_1;	K02160 accB, bccP; acetyl-CoA carboxylase biotin carboxyl carrier protein
Contig45065-Q42533_(acetyl-CoAcarboxylase)_8e-52_1;	K02160 accB, bccP; acetyl-CoA carboxylase biotin carboxyl carrier protein
Contig367-O04983_(acetyl-CoAcarboxylase)_0.0_Q9FAF5_(Biotincarboxylase)_2e-115_Q91ZA3_(propionyl-CoAcarboxylase)_2e-115_6;	K01961 accC; acetyl-CoA carboxylase, biotin carboxylase subunit [EC:6.4.1.2 6.3.4.14]
Contig22466-O04983_(acetyl-CoAcarboxylase)_0.0_Q9FAF5_(Biotincarboxylase)_3e-117_Q91ZA3_(propionyl-CoAcarboxylase)_2e-115_6;	K01961 accC; acetyl-CoA carboxylase, biotin carboxylase subunit [EC:6.4.1.2 6.3.4.14]
Contig22492-O04983_(acetyl-CoAcarboxylase)_0.0_Q9FAF5_(Biotincarboxylase)_3e-117_Q91ZA3_(propionyl-CoAcarboxylase)_2e-115_6;	K01961 accC; acetyl-CoA carboxylase, biotin carboxylase subunit [EC:6.4.1.2 6.3.4.14]
Contig22698-O04983_(acetyl-CoAcarboxylase)_0.0_Q9FAF5_(Biotincarboxylase)_3e-117_Q91ZA3_(propionyl-CoAcarboxylase)_1e-115_6;	K01961 accC; acetyl-CoA carboxylase, biotin carboxylase subunit [EC:6.4.1.2 6.3.4.14]
Contig42038-O04983_(acetyl-CoAcarboxylase)_0.0_Q9FAF5_(Biotincarboxylase)_3e-117_Q91ZA3_(propionyl-CoAcarboxylase)_2e-115_6;	K01961 accC; acetyl-CoA carboxylase, biotin carboxylase subunit [EC:6.4.1.2 6.3.4.14]
Contig23586-Q38971_(Acetyl-CoAcarboxylase)_0.0_Q6JIZ0_(Acetyl-CoAcarboxylase)_0.0_Q12721_(Acetyl-CoAcarboxylase)_0.0_7;	K11262 ACAC; acetyl-CoA carboxylase / biotin carboxylase [EC:6.4.1.2 6.3.4.14]
Contig2487-35_(REWT)_5e-05_1;	K00645 fabD; [acyl-carrier-protein] S-malonyltransferase [EC:2.3.1.39]
Contig24952-35_(REWT)_5e-05_1;	K00645 fabD; [acyl-carrier-protein] S-malonyltransferase [EC:2.3.1.39]
Contig1425;	K09458 fabF; 3-oxoacyl-[acyl-carrier-protein] synthase II [EC:2.3.1.179]
Contig8898;	K09458 fabF; 3-oxoacyl-[acyl-carrier-protein] synthase II [EC:2.3.1.179]
Contig11952;	K09458 fabF; 3-oxoacyl-[acyl-carrier-protein] synthase II [EC:2.3.1.179]
Contig27120;	K09458 fabF; 3-oxoacyl-[acyl-carrier-protein] synthase II [EC:2.3.1.179]
Contig27307;	K09458 fabF; 3-oxoacyl-[acyl-carrier-protein] synthase II [EC:2.3.1.179]
Contig28134;	K09458 fabF; 3-oxoacyl-[acyl-carrier-protein] synthase II [EC:2.3.1.179]
Contig48935;	K09458 fabF; 3-oxoacyl-[acyl-carrier-protein] synthase II [EC:2.3.1.179]
Contig27048;	K00648 fabH; 3-oxoacyl-[acyl-carrier-protein] synthase III [EC:2.3.1.180]
Contig28174;	K00648 fabH; 3-oxoacyl-[acyl-carrier-protein] synthase III [EC:2.3.1.180]
Contig29224-Q84I70_(acetoindehydrogenase)_1e-17_45_(REWT)_2e-17_Q3UIB5_(retinaldehydrogenase)_7e-16_4;	K00059 fabG; 3-oxoacyl-[acyl-carrier protein] reductase [EC:1.1.1.100]
Contig36092-Q84I70_(acetoindehydrogenase)_6e-19_45_(REWT)_5e-18_Q3UIB5_(retinaldehydrogenase)_3e-16_4;	K00059 fabG; 3-oxoacyl-[acyl-carrier protein] reductase [EC:1.1.1.100]
Contig38816-45_(REWT)_3e-52_1;	K00059 fabG; 3-oxoacyl-[acyl-carrier protein] reductase [EC:1.1.1.100]
Contig12452;	K02372 fabZ; 3-hydroxyacyl-[acyl-carrier-protein] dehydratase [EC:4.2.1.59]
Contig35008;	K02372 fabZ; 3-hydroxyacyl-[acyl-carrier-protein] dehydratase [EC:4.2.1.59]
Contig39843;	K02372 fabZ; 3-hydroxyacyl-[acyl-carrier-protein] dehydratase [EC:4.2.1.59]
Contig507-46_(REWT)_5e-16_160_(REWT)_0.045_2;	K00208 fabI; enoyl-[acyl-carrier protein] reductase I [EC:1.3.1.9 1.3.1.10]
Contig40244-46_(REWT)_5e-16_160_(REWT)_0.044_2;	K00208 fabI; enoyl-[acyl-carrier protein] reductase I [EC:1.3.1.9 1.3.1.10]
Contig40612-46_(REWT)_7e-22_Q920P0_(L-xylulosereductase)_6e-06_P50163_(tropinonereductase)_2e-05_3;	K00208 fabI; enoyl-[acyl-carrier protein] reductase I [EC:1.3.1.9 1.3.1.10]
Contig52473;	K10781 FATB; fatty acyl-ACP thioesterase B [EC:3.1.2.14 3.1.2.-]
Contig10873;	K03921 DESA1; acyl-[acyl-carrier-protein] desaturase [EC:1.14.19.2]
Contig31757;	K03921 DESA1; acyl-[acyl-carrier-protein] desaturase [EC:1.14.19.2]
Contig35703;	K03921 DESA1; acyl-[acyl-carrier-protein] desaturase [EC:1.14.19.2]
Contig16585-Q8NJJ9_(NADPH-quinonereductase)_7e-17_Q9XZY9_(Na+-exportingATPase)_1e-06_2;	K07512 MECR, NRBF1; mitochondrial trans-2-enoyl-CoA reductase [EC:1.3.1.38]
Contig25359-Q8NJJ9_(NADPH-quinonereductase)_3e-36_Q9XZY9_(Na+-exportingATPase)_8e-17_P49384_(alcoholdehydrogenase(NADP+))_3e-05_5;	K07512 MECR, NRBF1; mitochondrial trans-2-enoyl-CoA reductase [EC:1.3.1.38]
Contig39425-Q8NJJ9_(NADPH-quinonereductase)_8e-17_Q9XZY9_(Na+-exportingATPase)_1e-06_2;	K07512 MECR, NRBF1; mitochondrial trans-2-enoyl-CoA reductase [EC:1.3.1.38]
Contig16091;	K01074 PPT; palmitoyl-protein thioesterase [EC:3.1.2.22]
Contig37527;	K01074 PPT; palmitoyl-protein thioesterase [EC:3.1.2.22]
Contig7385-Q921H8_(acetyl-CoAC-acyltransferase)_4e-56_1;	K00626 E2.3.1.9, atoB; acetyl-CoA C-acetyltransferase [EC:2.3.1.9]
Contig34609-Q8VCH0_(acetyl-CoAC-acyltransferase)_7e-57_1;	K00626 E2.3.1.9, atoB; acetyl-CoA C-acetyltransferase [EC:2.3.1.9]
Contig48842-Q921H8_(acetyl-CoAC-acyltransferase)_3e-56_1;	K00626 E2.3.1.9, atoB; acetyl-CoA C-acetyltransferase [EC:2.3.1.9]
Contig1078-Q6TXD0_(acetyl-CoAC-acyltransferase)_2e-175_Q921H8_(acetyl-CoAC-acyltransferase)_8e-116_Q8VCH0_(acetyl-CoAC-acyltransferase)_1e-115_3;	K07513 ACAA1; acetyl-CoA acyltransferase 1 [EC:2.3.1.16]
Contig25910-Q6TXD0_(acetyl-CoAC-acyltransferase)_5e-176_Q921H8_(acetyl-CoAC-acyltransferase)_1e-108_Q8VCH0_(acetyl-CoAC-acyltransferase)_6e-107_3;	K07513 ACAA1; acetyl-CoA acyltransferase 1 [EC:2.3.1.16]
Contig31007-Q6TXD0_(acetyl-CoAC-acyltransferase)_2e-175_Q921H8_(acetyl-CoAC-acyltransferase)_7e-116_Q8VCH0_(acetyl-CoAC-acyltransferase)_1e-115_3;	K07513 ACAA1; acetyl-CoA acyltransferase 1 [EC:2.3.1.16]
Contig8905-Q9ZPI6_(enoyl-CoAhydratase)_0.0_1;	K10527 MFP2; enoyl-CoA hydratase/3-hydroxyacyl-CoA dehydrogenase [EC:4.2.1.17 1.1.1.35 1.1.1.211]
Contig24891-Q9ZPI6_(enoyl-CoAhydratase)_0.0_1;	K10527 MFP2; enoyl-CoA hydratase/3-hydroxyacyl-CoA dehydrogenase [EC:4.2.1.17 1.1.1.35 1.1.1.211]
Contig3669-Q96329_(acyl-CoAoxidase)_0.0_Q92947_(glutaryl-CoAdehydrogenase)_4e-53_A5N5C8_(butyryl-CoAdehydrogenase)_3e-37_4;	K00232 E1.3.3.6, ACOX1, ACOX3; acyl-CoA oxidase [EC:1.3.3.6]
Contig3983-O65201_(acyl-CoAoxidase)_7e-91_Q63448_(pristanoyl-CoAoxidase)_6e-77_O65202_(acyl-CoAoxidase)_2e-59_6;	K00232 E1.3.3.6, ACOX1, ACOX3; acyl-CoA oxidase [EC:1.3.3.6]
Contig6399-O65202_(acyl-CoAoxidase)_0.0_Q8HYL8_(acyl-CoAoxidase)_6e-142_Q15067_(acyl-CoAoxidase)_1e-139_6;	K00232 E1.3.3.6, ACOX1, ACOX3; acyl-CoA oxidase [EC:1.3.3.6]
Contig13695-O65201_(acyl-CoAoxidase)_8e-91_Q63448_(pristanoyl-CoAoxidase)_3e-78_O65202_(acyl-CoAoxidase)_2e-59_6;	K00232 E1.3.3.6, ACOX1, ACOX3; acyl-CoA oxidase [EC:1.3.3.6]
Contig14035-Q96329_(acyl-CoAoxidase)_0.0_Q92947_(glutaryl-CoAdehydrogenase)_5e-53_A5N5C8_(butyryl-CoAdehydrogenase)_4e-37_4;	K00232 E1.3.3.6, ACOX1, ACOX3; acyl-CoA oxidase [EC:1.3.3.6]
Contig24081-O65201_(acyl-CoAoxidase)_0.0_Q63448_(pristanoyl-CoAoxidase)_2e-81_Q15067_(acyl-CoAoxidase)_3e-80_5;	K00232 E1.3.3.6, ACOX1, ACOX3; acyl-CoA oxidase [EC:1.3.3.6]
Contig28930-Q96329_(acyl-CoAoxidase)_0.0_Q92947_(glutaryl-CoAdehydrogenase)_5e-56_A5N5C8_(butyryl-CoAdehydrogenase)_1e-40_4;	K00232 E1.3.3.6, ACOX1, ACOX3; acyl-CoA oxidase [EC:1.3.3.6]
Contig29563-Q96329_(acyl-CoAoxidase)_0.0_Q92947_(glutaryl-CoAdehydrogenase)_1e-49_A5N5C8_(butyryl-CoAdehydrogenase)_1e-35_4;	K00232 E1.3.3.6, ACOX1, ACOX3; acyl-CoA oxidase [EC:1.3.3.6]
Contig34561-O65202_(acyl-CoAoxidase)_0.0_Q8HYL8_(acyl-CoAoxidase)_2e-147_Q15067_(acyl-CoAoxidase)_2e-144_6;	K00232 E1.3.3.6, ACOX1, ACOX3; acyl-CoA oxidase [EC:1.3.3.6]
Contig37136-O65202_(acyl-CoAoxidase)_0.0_Q8HYL8_(acyl-CoAoxidase)_3e-139_Q15067_(acyl-CoAoxidase)_2e-138_6;	K00232 E1.3.3.6, ACOX1, ACOX3; acyl-CoA oxidase [EC:1.3.3.6]
Contig7345-Q8RWZ3_(acyl-CoAdehydrogenase)_0.0_P11310_(acyl-CoAdehydrogenase)_5e-26_A5N5C8_(butyryl-CoAdehydrogenase)_2e-17_3;	K00249 ACADM, acd; acyl-CoA dehydrogenase [EC:1.3.8.7]
Contig22185-Q8RWZ3_(acyl-CoAdehydrogenase)_0.0_P11310_(acyl-CoAdehydrogenase)_5e-26_A5N5C8_(butyryl-CoAdehydrogenase)_2e-17_3;	K00249 ACADM, acd; acyl-CoA dehydrogenase [EC:1.3.8.7]
Contig985;	K01897 ACSL, fadD; long-chain acyl-CoA synthetase [EC:6.2.1.3]
Contig2522;	K01897 ACSL, fadD; long-chain acyl-CoA synthetase [EC:6.2.1.3]
Contig4015;	K01897 ACSL, fadD; long-chain acyl-CoA synthetase [EC:6.2.1.3]
Contig4117;	K01897 ACSL, fadD; long-chain acyl-CoA synthetase [EC:6.2.1.3]
Contig16093;	K01897 ACSL, fadD; long-chain acyl-CoA synthetase [EC:6.2.1.3]
Contig19622;	K01897 ACSL, fadD; long-chain acyl-CoA synthetase [EC:6.2.1.3]
Contig22989;	K01897 ACSL, fadD; long-chain acyl-CoA synthetase [EC:6.2.1.3]
Contig26919;	K01897 ACSL, fadD; long-chain acyl-CoA synthetase [EC:6.2.1.3]
Contig29433;	K01897 ACSL, fadD; long-chain acyl-CoA synthetase [EC:6.2.1.3]
Contig41839;	K01897 ACSL, fadD; long-chain acyl-CoA synthetase [EC:6.2.1.3]
Contig42739;	K01897 ACSL, fadD; long-chain acyl-CoA synthetase [EC:6.2.1.3]
Contig48834;	K01897 ACSL, fadD; long-chain acyl-CoA synthetase [EC:6.2.1.3]
Contig3119-Q8L9C4_(ketoreductase)_6e-113_Q9FYL6_(ketoreductase)_9e-80_P38286_(ketoreductase)_1e-30_4;	K10251 HSD17B12, KAR, IFA38; 17beta-estradiol 17-dehydrogenase / very-long-chain 3-oxoacyl-CoA reductase [EC:1.1.1.62 1.1.1.330]
Contig18204-Q8L9C4_(ketoreductase)_1e-122_Q9FYL6_(ketoreductase)_3e-82_P38286_(ketoreductase)_3e-35_4;	K10251 HSD17B12, KAR, IFA38; 17beta-estradiol 17-dehydrogenase / very-long-chain 3-oxoacyl-CoA reductase [EC:1.1.1.62 1.1.1.330]
Contig30708-Q8L9C4_(ketoreductase)_1e-75_Q9FYL6_(ketoreductase)_4e-63_P38286_(ketoreductase)_9e-26_4;	K10251 HSD17B12, KAR, IFA38; 17beta-estradiol 17-dehydrogenase / very-long-chain 3-oxoacyl-CoA reductase [EC:1.1.1.62 1.1.1.330]
Contig31914-Q8L9C4_(ketoreductase)_2e-119_Q9FYL6_(ketoreductase)_5e-79_P38286_(ketoreductase)_3e-35_4;	K10251 HSD17B12, KAR, IFA38; 17beta-estradiol 17-dehydrogenase / very-long-chain 3-oxoacyl-CoA reductase [EC:1.1.1.62 1.1.1.330]
Contig13326-Q8VZB2_(enoyl-CoAhydratase)_7e-88_P40857_(enoyl-CoAhydratase)_2e-23_2;	K10703 PHS1, PAS2; very-long-chain (3R)-3-hydroxyacyl-[acyl-carrier protein] dehydratase [EC:4.2.1.134]
Contig26517-Q8VZB2_(enoyl-CoAhydratase)_9e-09_P40857_(enoyl-CoAhydratase)_1e-05_2;	K10703 PHS1, PAS2; very-long-chain (3R)-3-hydroxyacyl-[acyl-carrier protein] dehydratase [EC:4.2.1.134]
Contig39343;	K10703 PHS1, PAS2; very-long-chain (3R)-3-hydroxyacyl-[acyl-carrier protein] dehydratase [EC:4.2.1.134]
Contig10237-Q99190_(oxidoreductase)_3e-30_P31213_(sterol5-alphareductase)_3e-11_2;	K10258 TER, TSC13, CER10; very-long-chain enoyl-CoA reductase [EC:1.3.1.93]
Contig2633-Q76C19_(stearoyl-CoA9-desaturase)_6e-33_P07308_(stearoyl-CoA9-desaturase)_8e-31_Q6T707_(stearoyl-CoA9-desaturase)_5e-30_5;	K00507 SCD, desC; stearoyl-CoA desaturase (delta-9 desaturase) [EC:1.14.19.1]
Contig7122-Q9Y8H5_(oxidoreductase)_5e-21_1;	K10255 FAD6, desA; omega-6 fatty acid desaturase (delta-12 desaturase) [EC:1.14.19.-]
Contig31407-Q9Y8H5_(oxidoreductase)_7e-92_1;	K10256 FAD2; omega-6 fatty acid desaturase (delta-12 desaturase) [EC:1.14.19.-]
Contig47416-Q9Y8H5_(oxidoreductase)_4e-89_1;	K10256 FAD2; omega-6 fatty acid desaturase (delta-12 desaturase) [EC:1.14.19.-]
Contig48886-Q9Y8H5_(oxidoreductase)_8e-87_1;	K10256 FAD2; omega-6 fatty acid desaturase (delta-12 desaturase) [EC:1.14.19.-]
Contig9735;	K10257 FAD8, desB; omega-3 fatty acid desaturase (delta-15 desaturase) [EC:1.14.19.-]
Contig13958-Q9Y8H5_(oxidoreductase)_1e-60_1;	K10257 FAD8, desB; omega-3 fatty acid desaturase (delta-15 desaturase) [EC:1.14.19.-]
Contig19341-Q9Y8H5_(oxidoreductase)_2e-52_1;	K10257 FAD8, desB; omega-3 fatty acid desaturase (delta-15 desaturase) [EC:1.14.19.-]
Contig21114-Q9Y8H5_(oxidoreductase)_5e-53_1;	K10257 FAD8, desB; omega-3 fatty acid desaturase (delta-15 desaturase) [EC:1.14.19.-]
01230 Biosynthesis of amino acids [PATH:ko01230]
Contig10546-P48500_(triose-phosphateisomerase)_5e-79_P00942_(triose-phosphateisomerase)_3e-67_P07669_(triose-phosphateisomerase)_1e-64_3;	K01803 TPI, tpiA; triosephosphate isomerase (TIM) [EC:5.3.1.1]
Contig35625-P48500_(triose-phosphateisomerase)_9e-77_P07669_(triose-phosphateisomerase)_2e-68_P00942_(triose-phosphateisomerase)_8e-64_3;	K01803 TPI, tpiA; triosephosphate isomerase (TIM) [EC:5.3.1.1]
Contig183-21_(REWT)_7e-162_158_(REWT)_6e-132_2;	K00134 GAPDH, gapA; glyceraldehyde 3-phosphate dehydrogenase [EC:1.2.1.12]
Contig11126-21_(REWT)_1e-162_158_(REWT)_9e-133_2;	K00134 GAPDH, gapA; glyceraldehyde 3-phosphate dehydrogenase [EC:1.2.1.12]
Contig23219-158_(REWT)_5e-165_21_(REWT)_2e-128_2;	K00134 GAPDH, gapA; glyceraldehyde 3-phosphate dehydrogenase [EC:1.2.1.12]
Contig23869-158_(REWT)_5e-167_21_(REWT)_4e-133_2;	K00134 GAPDH, gapA; glyceraldehyde 3-phosphate dehydrogenase [EC:1.2.1.12]
Contig24237-158_(REWT)_6e-165_21_(REWT)_2e-128_2;	K00134 GAPDH, gapA; glyceraldehyde 3-phosphate dehydrogenase [EC:1.2.1.12]
Contig29762-21_(REWT)_1e-162_158_(REWT)_9e-133_2;	K00134 GAPDH, gapA; glyceraldehyde 3-phosphate dehydrogenase [EC:1.2.1.12]
Contig38515-21_(REWT)_2e-162_158_(REWT)_1e-132_2;	K00134 GAPDH, gapA; glyceraldehyde 3-phosphate dehydrogenase [EC:1.2.1.12]
Contig41433-21_(REWT)_1e-162_158_(REWT)_9e-133_2;	K00134 GAPDH, gapA; glyceraldehyde 3-phosphate dehydrogenase [EC:1.2.1.12]
Contig42602-21_(REWT)_1e-162_158_(REWT)_9e-133_2;	K00134 GAPDH, gapA; glyceraldehyde 3-phosphate dehydrogenase [EC:1.2.1.12]
Contig43491-21_(REWT)_9e-163_158_(REWT)_8e-133_2;	K00134 GAPDH, gapA; glyceraldehyde 3-phosphate dehydrogenase [EC:1.2.1.12]
Contig14428-P00560_(phosphoglyceratekinase)_1e-100_P41759_(phosphoglyceratekinase)_2e-100_P46273_(phosphoglyceratekinase)_8e-100_7;	K00927 PGK, pgk; phosphoglycerate kinase [EC:2.7.2.3]
Contig28288-P00560_(phosphoglyceratekinase)_2e-110_P46273_(phosphoglyceratekinase)_5e-108_P41759_(phosphoglyceratekinase)_3e-107_7;	K00927 PGK, pgk; phosphoglycerate kinase [EC:2.7.2.3]
Contig51720-P61884_(phosphoglyceratekinase)_3e-08_P46273_(phosphoglyceratekinase)_2e-07_P41759_(phosphoglyceratekinase)_2e-06_3;	K00927 PGK, pgk; phosphoglycerate kinase [EC:2.7.2.3]
Contig423-P00950_(phosphoglyceratemutase)_4e-37_P15259_(phosphoglyceratemutase)_1e-36_Q5NCI4_(phosphoglyceratemutase)_1e-35_7;	K01834 PGAM, gpmA; 2,3-bisphosphoglycerate-dependent phosphoglycerate mutase [EC:5.4.2.11]
Contig4892-Q9NG18_(Phosphoglyceratemutase)_7e-171_Q9X519_(Phosphoglyceratemutase)_4e-75_2;	K15633 gpmI; 2,3-bisphosphoglycerate-independent phosphoglycerate mutase [EC:5.4.2.12]
Contig19403-74_(REWT)_7e-10_O81398_(6-phosphofructo-2-kinase)_2e-09_P00950_(phosphoglyceratemutase)_4e-09_5;	K15634 gpmB; probable phosphoglycerate mutase [EC:5.4.2.12]
Contig24533-P15259_(phosphoglyceratemutase)_9e-07_Q9DBJ1_(phosphoglyceratemutase)_7e-06_Q3U7Z6_(phosphoglyceratemutase)_7e-06_6;	K15634 gpmB; probable phosphoglycerate mutase [EC:5.4.2.12]
Contig39775-O81398_(6-phosphofructo-2-kinase)_2e-10_P00950_(phosphoglyceratemutase)_1e-09_P15259_(phosphoglyceratemutase)_6e-09_4;	K15634 gpmB; probable phosphoglycerate mutase [EC:5.4.2.12]
Contig17382-P25704_(phosphopyruvatehydratase)_1e-139_P00924_(phosphopyruvatehydratase)_5e-126_P00925_(phosphopyruvatehydratase)_2e-123_6;	K01689 ENO, eno; enolase [EC:4.2.1.11]
Contig24465-P25704_(phosphopyruvatehydratase)_2e-165_Q6PHC1_(phosphopyruvatehydratase)_4e-142_P00924_(phosphopyruvatehydratase)_1e-137_6;	K01689 ENO, eno; enolase [EC:4.2.1.11]
Contig30414-P25704_(phosphopyruvatehydratase)_2e-161_Q6PHC1_(phosphopyruvatehydratase)_1e-139_2;	K01689 ENO, eno; enolase [EC:4.2.1.11]
Contig33103-P25704_(phosphopyruvatehydratase)_5e-167_P00924_(phosphopyruvatehydratase)_1e-147_P00925_(phosphopyruvatehydratase)_1e-144_6;	K01689 ENO, eno; enolase [EC:4.2.1.11]
Contig2318-P52480_(pyruvatekinase)_3e-113_Q3UEI4_(pyruvatekinase)_1e-106_Q3UEH4_(pyruvatekinase)_1e-106_8;	K00873 PK, pyk; pyruvate kinase [EC:2.7.1.40]
Contig4750-Q9LIK0_(pyruvatekinase)_0.0_Q9FLW9_(pyruvatekinase)_2e-102_Q93Z53_(pyruvatekinase)_4e-102_8;	K00873 PK, pyk; pyruvate kinase [EC:2.7.1.40]
Contig6784-Q93Z53_(pyruvatekinase)_0.0_Q9FLW9_(pyruvatekinase)_0.0_Q9LIK0_(pyruvatekinase)_5e-97_8;	K00873 PK, pyk; pyruvate kinase [EC:2.7.1.40]
Contig8443-P51181_(pyruvatekinase)_6e-28_Q3UEI4_(pyruvatekinase)_9e-27_Q3UEH4_(pyruvatekinase)_9e-27_8;	K00873 PK, pyk; pyruvate kinase [EC:2.7.1.40]
Contig10162-Q93Z53_(pyruvatekinase)_0.0_Q9FLW9_(pyruvatekinase)_0.0_Q9LIK0_(pyruvatekinase)_2e-91_8;	K00873 PK, pyk; pyruvate kinase [EC:2.7.1.40]
Contig17322-P51181_(pyruvatekinase)_5e-28_Q3UEI4_(pyruvatekinase)_9e-27_Q3UEH4_(pyruvatekinase)_9e-27_8;	K00873 PK, pyk; pyruvate kinase [EC:2.7.1.40]
Contig20970-P51181_(pyruvatekinase)_2e-70_P52480_(pyruvatekinase)_9e-70_Q3UEI4_(pyruvatekinase)_2e-68_8;	K00873 PK, pyk; pyruvate kinase [EC:2.7.1.40]
Contig22427-Q9FLW9_(pyruvatekinase)_0.0_Q93Z53_(pyruvatekinase)_0.0_Q9LIK0_(pyruvatekinase)_6e-105_8;	K00873 PK, pyk; pyruvate kinase [EC:2.7.1.40]
Contig28828-P52480_(pyruvatekinase)_7e-70_P51181_(pyruvatekinase)_3e-68_Q3UEI4_(pyruvatekinase)_2e-65_8;	K00873 PK, pyk; pyruvate kinase [EC:2.7.1.40]
Contig32961-P52480_(pyruvatekinase)_2e-109_Q3UEI4_(pyruvatekinase)_4e-103_Q3UEH4_(pyruvatekinase)_5e-103_8;	K00873 PK, pyk; pyruvate kinase [EC:2.7.1.40]
Contig39449-Q9LIK0_(pyruvatekinase)_0.0_Q9FLW9_(pyruvatekinase)_4e-99_Q93Z53_(pyruvatekinase)_8e-99_8;	K00873 PK, pyk; pyruvate kinase [EC:2.7.1.40]
Contig3979;	K01623 ALDO; fructose-bisphosphate aldolase, class I [EC:4.1.2.13]
Contig16096;	K01623 ALDO; fructose-bisphosphate aldolase, class I [EC:4.1.2.13]
Contig17804;	K01623 ALDO; fructose-bisphosphate aldolase, class I [EC:4.1.2.13]
Contig24603;	K01623 ALDO; fructose-bisphosphate aldolase, class I [EC:4.1.2.13]
Contig30300;	K01623 ALDO; fructose-bisphosphate aldolase, class I [EC:4.1.2.13]
Contig30474;	K01623 ALDO; fructose-bisphosphate aldolase, class I [EC:4.1.2.13]
Contig32831;	K01623 ALDO; fructose-bisphosphate aldolase, class I [EC:4.1.2.13]
Contig6217-Q94AA4_(6-phosphofructokinase)_0.0_Q9C5J7_(6-phosphofructokinase)_0.0_Q9M076_(6-phosphofructokinase)_0.0_7;	K00850 pfkA, PFK; 6-phosphofructokinase 1 [EC:2.7.1.11]
Contig6755-Q94AA4_(6-phosphofructokinase)_5e-137_Q9M076_(6-phosphofructokinase)_3e-136_Q9FKG3_(6-phosphofructokinase)_6e-135_7;	K00850 pfkA, PFK; 6-phosphofructokinase 1 [EC:2.7.1.11]
Contig9554-Q94AA4_(6-phosphofructokinase)_1e-138_Q9M076_(6-phosphofructokinase)_6e-138_Q9FKG3_(6-phosphofructokinase)_9e-137_7;	K00850 pfkA, PFK; 6-phosphofructokinase 1 [EC:2.7.1.11]
Contig23893-Q9M0F9_(6-phosphofructokinase)_3e-101_Q94AA4_(6-phosphofructokinase)_1e-100_Q9C5J7_(6-phosphofructokinase)_5e-100_7;	K00850 pfkA, PFK; 6-phosphofructokinase 1 [EC:2.7.1.11]
Contig27203-Q94AA4_(6-phosphofructokinase)_0.0_Q9C5J7_(6-phosphofructokinase)_0.0_Q9M0F9_(6-phosphofructokinase)_0.0_7;	K00850 pfkA, PFK; 6-phosphofructokinase 1 [EC:2.7.1.11]
Contig31351-Q9C5J7_(6-phosphofructokinase)_4e-107_Q9M0F9_(6-phosphofructokinase)_1e-106_Q94AA4_(6-phosphofructokinase)_1e-105_7;	K00850 pfkA, PFK; 6-phosphofructokinase 1 [EC:2.7.1.11]
Contig50660-Q9C5J7_(6-phosphofructokinase)_2e-95_Q94AA4_(6-phosphofructokinase)_2e-94_Q9M0F9_(6-phosphofructokinase)_6e-93_7;	K00850 pfkA, PFK; 6-phosphofructokinase 1 [EC:2.7.1.11]
Contig4775-O20250_(transketolase)_0.0_P23254_(transketolase)_2e-174_Q76EM7_(transaldolase)_5e-166_5;	K00615 E2.2.1.1, tktA, tktB; transketolase [EC:2.2.1.1]
Contig2444-Q9EQS0_(transaldolase)_9e-36_P53228_(transaldolase)_1e-34_2;	K00616 E2.2.1.2, talA, talB; transaldolase [EC:2.2.1.2]
Contig39082-Q9EQS0_(transaldolase)_7e-04_P53228_(transaldolase)_0.001_2;	K00616 E2.2.1.2, talA, talB; transaldolase [EC:2.2.1.2]
Contig51059-Q9EQS0_(transaldolase)_9e-36_P53228_(transaldolase)_1e-34_2;	K00616 E2.2.1.2, talA, talB; transaldolase [EC:2.2.1.2]
Contig10245;	K01783 rpe, RPE; ribulose-phosphate 3-epimerase [EC:5.1.3.1]
Contig15751;	K01783 rpe, RPE; ribulose-phosphate 3-epimerase [EC:5.1.3.1]
Contig16308;	K01783 rpe, RPE; ribulose-phosphate 3-epimerase [EC:5.1.3.1]
Contig18125;	K01783 rpe, RPE; ribulose-phosphate 3-epimerase [EC:5.1.3.1]
Contig598;	K01807 rpiA; ribose 5-phosphate isomerase A [EC:5.3.1.6]
Contig886;	K01807 rpiA; ribose 5-phosphate isomerase A [EC:5.3.1.6]
Contig18288;	K01807 rpiA; ribose 5-phosphate isomerase A [EC:5.3.1.6]
Contig28263;	K01807 rpiA; ribose 5-phosphate isomerase A [EC:5.3.1.6]
Contig42113;	K01807 rpiA; ribose 5-phosphate isomerase A [EC:5.3.1.6]
Contig3851;	K00948 PRPS, prsA; ribose-phosphate pyrophosphokinase [EC:2.7.6.1]
Contig14598;	K00948 PRPS, prsA; ribose-phosphate pyrophosphokinase [EC:2.7.6.1]
Contig44578;	K00948 PRPS, prsA; ribose-phosphate pyrophosphokinase [EC:2.7.6.1]
Contig4565-Q9UT74_(homoaconitatehydratase)_2e-44_Q8RP87_(aconitatehydratase)_1e-25_Q99KI0_(aconitatehydratase)_2e-25_6;	K01703 leuC; 3-isopropylmalate/(R)-2-methylmalate dehydratase large subunit [EC:4.2.1.33 4.2.1.35]
Contig16917-Q9UT74_(homoaconitatehydratase)_2e-44_Q8RP87_(aconitatehydratase)_1e-25_Q99KI0_(aconitatehydratase)_2e-25_6;	K01703 leuC; 3-isopropylmalate/(R)-2-methylmalate dehydratase large subunit [EC:4.2.1.33 4.2.1.35]
Contig13964-Q9UT74_(homoaconitatehydratase)_0.042_1;	K01704 leuD; 3-isopropylmalate/(R)-2-methylmalate dehydratase small subunit [EC:4.2.1.33 4.2.1.35]
Contig20293;	K01704 leuD; 3-isopropylmalate/(R)-2-methylmalate dehydratase small subunit [EC:4.2.1.33 4.2.1.35]
Contig21143;	K00052 leuB; 3-isopropylmalate dehydrogenase [EC:1.1.1.85]
Contig11362-P17597_(acetolactatesynthase)_0.0_P36620_(acetolactatesynthase)_2e-120_P07342_(acetolactatesynthase)_5e-118_6;	K01652 E2.2.1.6L, ilvB, ilvG, ilvI; acetolactate synthase I/II/III large subunit [EC:2.2.1.6]
Contig24801-Q9RFQ7_(acetolactatesynthase)_7e-30_P25605_(acetolactatesynthase)_3e-18_2;	K01653 E2.2.1.6S, ilvH, ilvN; acetolactate synthase I/III small subunit [EC:2.2.1.6]
Contig40217-Q9RFQ7_(acetolactatesynthase)_1e-32_P25605_(acetolactatesynthase)_4e-17_2;	K01653 E2.2.1.6S, ilvH, ilvN; acetolactate synthase I/III small subunit [EC:2.2.1.6]
Contig40446-Q9RFQ7_(acetolactatesynthase)_7e-28_P25605_(acetolactatesynthase)_1e-17_2;	K01653 E2.2.1.6S, ilvH, ilvN; acetolactate synthase I/III small subunit [EC:2.2.1.6]
Contig897;	K00053 ilvC;	Ketol-acid reductoisomerase [EC:1.1.1.86]
Contig36946;	K00053 ilvC;	Ketol-acid reductoisomerase [EC:1.1.1.86]
Contig1302;	K01687 ilvD; dihydroxy-acid dehydratase [EC:4.2.1.9]
Contig10101;	K00826 E2.6.1.42, ilvE; branched-chain amino acid aminotransferase [EC:2.6.1.42]
Contig14230;	K00826 E2.6.1.42, ilvE; branched-chain amino acid aminotransferase [EC:2.6.1.42]
Contig29209-P19938_(D-alaninetransaminase)_3e-16_1;	K00826 E2.6.1.42, ilvE; branched-chain amino acid aminotransferase [EC:2.6.1.42]
Contig30619-P19938_(D-alaninetransaminase)_3e-13_1;	K00826 E2.6.1.42, ilvE; branched-chain amino acid aminotransferase [EC:2.6.1.42]
Contig35195;	K00826 E2.6.1.42, ilvE; branched-chain amino acid aminotransferase [EC:2.6.1.42]
Contig2520-Q9LPR4_(2-isopropylmalatesynthase)_0.0_1;	K01649 leuA; 2-isopropylmalate synthase [EC:2.3.3.13]
Contig25767-Q9LPR4_(2-isopropylmalatesynthase)_0.0_1;	K01649 leuA; 2-isopropylmalate synthase [EC:2.3.3.13]
Contig844-Q9ZSS6_(L-threonineammonia-lyase)_0.0_Q10725_(lyase)_6e-31_Q2PGG3_(serineracemase)_2e-30_5;	K01754 E4.3.1.19, ilvA, tdcB; threonine dehydratase [EC:4.3.1.19]
Contig264-Q8R0X4_(kinase)_2e-139_Q61177_(kinase)_2e-139_2;	K00600 glyA, SHMT; glycine hydroxymethyltransferase [EC:2.1.2.1]
Contig1500;	K00600 glyA, SHMT; glycine hydroxymethyltransferase [EC:2.1.2.1]
Contig5846;	K00600 glyA, SHMT; glycine hydroxymethyltransferase [EC:2.1.2.1]
Contig6178;	K00600 glyA, SHMT; glycine hydroxymethyltransferase [EC:2.1.2.1]
Contig9405;	K00600 glyA, SHMT; glycine hydroxymethyltransferase [EC:2.1.2.1]
Contig28370;	K00600 glyA, SHMT; glycine hydroxymethyltransferase [EC:2.1.2.1]
Contig30962;	K00600 glyA, SHMT; glycine hydroxymethyltransferase [EC:2.1.2.1]
Contig33719;	K00600 glyA, SHMT; glycine hydroxymethyltransferase [EC:2.1.2.1]
Contig41440;	K00600 glyA, SHMT; glycine hydroxymethyltransferase [EC:2.1.2.1]
Contig48031;	K00600 glyA, SHMT; glycine hydroxymethyltransferase [EC:2.1.2.1]
Contig23334-Q8RXU4_(threoninealdolase)_7e-155_Q9FRS2_(threoninealdolase)_2e-151_Q9FPH3_(threoninealdolase)_1e-149_7;	K01620 ltaE; threonine aldolase [EC:4.1.2.5]
Contig15010;	K00058 serA, PHGDH; D-3-phosphoglycerate dehydrogenase [EC:1.1.1.95]
Contig20870-Q96255_(phosphoserinetransaminase)_1e-173_P33330_(phosphoserinetransaminase)_1e-71_2;	K00831 serC, PSAT1; phosphoserine aminotransferase [EC:2.6.1.52]
Contig24921-Q96255_(phosphoserinetransaminase)_2e-178_P33330_(phosphoserinetransaminase)_2e-72_2;	K00831 serC, PSAT1; phosphoserine aminotransferase [EC:2.6.1.52]
Contig49970-Q96255_(phosphoserinetransaminase)_1e-173_P33330_(phosphoserinetransaminase)_1e-71_2;	K00831 serC, PSAT1; phosphoserine aminotransferase [EC:2.6.1.52]
Contig27449;	K01079 serB, PSPH; phosphoserine phosphatase [EC:3.1.3.3]
Contig12802-Q8H0P6_(serineO-acetyltransferase)_8e-135_Q8H0P7_(serineO-acetyltransferase)_8e-128_Q39218_(serineO-acetyltransferase)_8e-128_7;	K00640 cysE; serine O-acetyltransferase [EC:2.3.1.30]
Contig34964-Q8H0P5_(serineO-acetyltransferase)_5e-119_Q8H0P7_(serineO-acetyltransferase)_9e-83_Q39218_(serineO-acetyltransferase)_3e-82_7;	K00640 cysE; serine O-acetyltransferase [EC:2.3.1.30]
Contig36982-Q8W2B8_(serineO-acetyltransferase)_3e-139_Q8S895_(serineO-acetyltransferase)_2e-134_Q8H0P5_(serineO-acetyltransferase)_2e-76_7;	K00640 cysE; serine O-acetyltransferase [EC:2.3.1.30]
Contig40063-Q8H0P5_(serineO-acetyltransferase)_1e-103_Q42588_(serineO-acetyltransferase)_2e-74_Q8H0P7_(serineO-acetyltransferase)_1e-73_7;	K00640 cysE; serine O-acetyltransferase [EC:2.3.1.30]
Contig7130-P87131_(cysteinesynthase)_8e-90_O59701_(cysteinesynthase)_4e-61_Q9EYM7_(cystathioninebeta-lyase)_9e-46_7;	K01738 cysK; cysteine synthase A [EC:2.5.1.47]
Contig12321-Q8W1A0_(cysteinesynthase)_2e-138_P47998_(cysteinesynthase)_5e-134_P47999_(cysteinesynthase)_7e-120_7;	K01738 cysK; cysteine synthase A [EC:2.5.1.47]
Contig27719-Q43725_(cysteinesynthase)_3e-88_P47999_(cysteinesynthase)_4e-86_Q8W1A0_(cysteinesynthase)_2e-84_7;	K01738 cysK; cysteine synthase A [EC:2.5.1.47]
Contig42206-Q8W1A0_(cysteinesynthase)_6e-151_P47998_(cysteinesynthase)_2e-135_Q43725_(cysteinesynthase)_6e-125_7;	K01738 cysK; cysteine synthase A [EC:2.5.1.47]
Contig45370-P47999_(cysteinesynthase)_5e-152_Q43725_(cysteinesynthase)_8e-150_Q8W1A0_(cysteinesynthase)_2e-130_7;	K01738 cysK; cysteine synthase A [EC:2.5.1.47]
Contig36587-Q76MX2_(L-3-cyanoalaninesynthase)_5e-165_Q9FS29_(L-3-cyanoalaninesynthase)_9e-158_Q43153_(L-3-cyanoalaninesynthase)_6e-152_7;	K13034 ATCYSC1; L-3-cyanoalanine synthase/ cysteine synthase [EC:2.5.1.47 4.4.1.9]
Contig8681-Q9S702_(aspartatekinase)_0.0_Q46133_(aspartatekinase)_2e-04_2;	K00928 lysC; aspartate kinase [EC:2.7.2.4]
Contig29332-Q9S702_(aspartatekinase)_0.0_Q46133_(aspartatekinase)_3e-04_2;	K00928 lysC; aspartate kinase [EC:2.7.2.4]
Contig35173-Q9S702_(aspartatekinase)_0.0_Q46133_(aspartatekinase)_5e-04_2;	K00928 lysC; aspartate kinase [EC:2.7.2.4]
Contig44032-Q9S702_(aspartatekinase)_0.0_Q46133_(aspartatekinase)_5e-04_2;	K00928 lysC; aspartate kinase [EC:2.7.2.4]
Contig17231-P31116_(homoserinedehydrogenase)_1e-68_Q9S702_(aspartatekinase)_1e-44_2;	K12524 thrA; bifunctional aspartokinase / homoserine dehydrogenase 1 [EC:2.7.2.4 1.1.1.3]
Contig5903;	K00133 asd; aspartate-semialdehyde dehydrogenase [EC:1.2.1.11]
Contig12149-Q9S7B5_(threoninesynthase)_0.0_P00934_(threoninesynthase)_3e-09_2;	K01733 thrC; threonine synthase [EC:4.2.3.1]
Contig26177-Q9S7B5_(threoninesynthase)_0.0_P00934_(threoninesynthase)_2e-10_P16120_(threoninesynthase)_0.049_3;	K01733 thrC; threonine synthase [EC:4.2.3.1]
Contig11255-Q9LKJ4_(alaninetransaminase)_0.0_Q9P9M8_(alaninetransaminase)_2e-28_2;	K00814 GPT, ALT; alanine transaminase [EC:2.6.1.2]
Contig21637-Q9LKJ4_(alaninetransaminase)_0.0_1;	K00814 GPT, ALT; alanine transaminase [EC:2.6.1.2]
Contig5293-Q9LKJ4_(alaninetransaminase)_2e-134_Q9P9M8_(alaninetransaminase)_9e-37_2;	K14272 GGAT; glutamate--glyoxylate aminotransferase [EC:2.6.1.4 2.6.1.2 2.6.1.44 2.6.1.-]
Contig8695-P46644_(aspartatetransaminase)_0.0_P37833_(aspartatetransaminase)_0.0_P46645_(aspartatetransaminase)_0.0_7;	K14454 GOT1; aspartate aminotransferase, cytoplasmic [EC:2.6.1.1]
Contig24225-P37833_(aspartatetransaminase)_0.0_P46645_(aspartatetransaminase)_0.0_P46644_(aspartatetransaminase)_0.0_6;	K14454 GOT1; aspartate aminotransferase, cytoplasmic [EC:2.6.1.1]
Contig29924-P37833_(aspartatetransaminase)_0.0_P46645_(aspartatetransaminase)_0.0_P46644_(aspartatetransaminase)_0.0_6;	K14454 GOT1; aspartate aminotransferase, cytoplasmic [EC:2.6.1.1]
Contig31991-P37833_(aspartatetransaminase)_0.0_P46644_(aspartatetransaminase)_0.0_P46645_(aspartatetransaminase)_0.0_6;	K14454 GOT1; aspartate aminotransferase, cytoplasmic [EC:2.6.1.1]
Contig3996-P46643_(aspartatetransaminase)_0.0_P05202_(aspartatetransaminase)_9e-126_P00505_(aspartatetransaminase)_2e-124_7;	K14455 GOT2; aspartate aminotransferase, mitochondrial [EC:2.6.1.1]
Contig40934-P46248_(aspartatetransaminase)_0.0_P37833_(aspartatetransaminase)_2e-130_P46645_(aspartatetransaminase)_3e-127_7;	K00811 ASP5; aspartate aminotransferase, chloroplastic [EC:2.6.1.1]
Contig20954-P14656_(Glutamate-ammonialigase)_5e-163_Q8LCE1_(glutamate-ammonialigase)_8e-163_P14654_(Glutamate-ammonialigase)_1e-160_3;	K01915 glnA, GLUL; glutamine synthetase [EC:6.3.1.2]
Contig21447-P14656_(Glutamate-ammonialigase)_1e-174_Q8LCE1_(glutamate-ammonialigase)_7e-168_P14654_(Glutamate-ammonialigase)_6e-165_4;	K01915 glnA, GLUL; glutamine synthetase [EC:6.3.1.2]
Contig21811-P14656_(Glutamate-ammonialigase)_4e-172_Q8LCE1_(glutamate-ammonialigase)_6e-172_P14654_(Glutamate-ammonialigase)_3e-169_4;	K01915 glnA, GLUL; glutamine synthetase [EC:6.3.1.2]
Contig28197-P14656_(Glutamate-ammonialigase)_5e-175_Q8LCE1_(glutamate-ammonialigase)_2e-171_P14654_(Glutamate-ammonialigase)_1e-167_4;	K01915 glnA, GLUL; glutamine synthetase [EC:6.3.1.2]
Contig28663-P14656_(Glutamate-ammonialigase)_4e-161_Q8LCE1_(glutamate-ammonialigase)_2e-158_P14654_(Glutamate-ammonialigase)_4e-156_4;	K01915 glnA, GLUL; glutamine synthetase [EC:6.3.1.2]
Contig5124;	K00264 GLT1; glutamate synthase (NADPH/NADH) [EC:1.4.1.13 1.4.1.14]
Contig5267;	K00264 GLT1; glutamate synthase (NADPH/NADH) [EC:1.4.1.13 1.4.1.14]
Contig34258;	K00264 GLT1; glutamate synthase (NADPH/NADH) [EC:1.4.1.13 1.4.1.14]
Contig38264;	K00264 GLT1; glutamate synthase (NADPH/NADH) [EC:1.4.1.13 1.4.1.14]
Contig38985;	K00264 GLT1; glutamate synthase (NADPH/NADH) [EC:1.4.1.13 1.4.1.14]
Contig12094-Q84AR1_(methioninegamma-lyase)_2e-74_P32929_(cystathioninegamma-lyase)_2e-63_Q8VCN5_(cystathioninegamma-lyase)_4e-63_5;	K01739 metB; cystathionine gamma-synthase [EC:2.5.1.48]
Contig24161-Q84AR1_(methioninegamma-lyase)_2e-74_P32929_(cystathioninegamma-lyase)_2e-63_Q8VCN5_(cystathioninegamma-lyase)_5e-63_6;	K01739 metB; cystathionine gamma-synthase [EC:2.5.1.48]
Contig8825-P53780_(cystathioninebeta-lyase)_0.0_P32929_(cystathioninegamma-lyase)_4e-84_Q8VCN5_(cystathioninegamma-lyase)_3e-83_7;	K01760 metC; cystathionine beta-lyase [EC:4.4.1.8]
Contig16922-P53780_(cystathioninebeta-lyase)_0.0_P32929_(cystathioninegamma-lyase)_1e-83_Q8VCN5_(cystathioninegamma-lyase)_8e-83_5;	K01760 metC; cystathionine beta-lyase [EC:4.4.1.8]
Contig8499-O50008_(methioninesynthase)_0.0_Q9SRV5_(methioninesynthase)_0.0_Q0WNZ5_(methioninesynthase)_0.0_6;	K00549 metE; 5-methyltetrahydropteroyltriglutamate--homocysteine methyltransferase [EC:2.1.1.14]
Contig16157-O50008_(methioninesynthase)_0.0_Q9SRV5_(methioninesynthase)_0.0_Q0WNZ5_(methioninesynthase)_0.0_6;	K00549 metE; 5-methyltetrahydropteroyltriglutamate--homocysteine methyltransferase [EC:2.1.1.14]
Contig22991-O50008_(methioninesynthase)_0.0_Q9SRV5_(methioninesynthase)_0.0_Q0WNZ5_(methioninesynthase)_0.0_6;	K00549 metE; 5-methyltetrahydropteroyltriglutamate--homocysteine methyltransferase [EC:2.1.1.14]
Contig41732-O50008_(methioninesynthase)_0.0_Q9SRV5_(methioninesynthase)_0.0_Q0WNZ5_(methioninesynthase)_0.0_6;	K00549 metE; 5-methyltetrahydropteroyltriglutamate--homocysteine methyltransferase [EC:2.1.1.14]
Contig14701;	K00789 metK; S-adenosylmethionine synthetase [EC:2.5.1.6]
Contig15269;	K00789 metK; S-adenosylmethionine synthetase [EC:2.5.1.6]
Contig26392;	K00789 metK; S-adenosylmethionine synthetase [EC:2.5.1.6]
Contig41204;	K00789 metK; S-adenosylmethionine synthetase [EC:2.5.1.6]
Contig5022-P49298_(citrate(Si)-synthase)_0.0_O80433_(citrate(Si)-synthase)_0.0_7;	K01647 CS, gltA; citrate synthase [EC:2.3.3.1]
Contig47112-Q9LXS6_(citrate(Si)-synthase)_0.0_Q9SJH7_(citrate(Si)-synthase)_0.0_5;	K01647 CS, gltA; citrate synthase [EC:2.3.3.1]
Contig23373-P28271_(aconitatehydratase)_0.0_Q3TQ15_(aconitatehydratase)_0.0_P21399_(aconitatehydratase)_0.0_8;	K01681 ACO, acnA; aconitate hydratase [EC:4.2.1.3]
Contig25921-P28271_(aconitatehydratase)_0.0_Q3TQ15_(aconitatehydratase)_0.0_P21399_(aconitatehydratase)_0.0_8;	K01681 ACO, acnA; aconitate hydratase [EC:4.2.1.3]
Contig3374;	K00031 IDH1, IDH2, icd; isocitrate dehydrogenase [EC:1.1.1.42]
Contig30865;	K00031 IDH1, IDH2, icd; isocitrate dehydrogenase [EC:1.1.1.42]
Contig34294;	K00031 IDH1, IDH2, icd; isocitrate dehydrogenase [EC:1.1.1.42]
Contig37774;	K00031 IDH1, IDH2, icd; isocitrate dehydrogenase [EC:1.1.1.42]
Contig4159;	K00030 IDH3; isocitrate dehydrogenase (NAD+) [EC:1.1.1.41]
Contig35457;	K00030 IDH3; isocitrate dehydrogenase (NAD+) [EC:1.1.1.41]
Contig48292;	K00030 IDH3; isocitrate dehydrogenase (NAD+) [EC:1.1.1.41]
Contig22213-88_(REWT)_5e-49_1;	K14085 ALDH7A1; aldehyde dehydrogenase family 7 member A1 [EC:1.2.1.31 1.2.1.8 1.2.1.3]
Contig4691;	K00620 argJ; glutamate N-acetyltransferase / amino-acid N-acetyltransferase [EC:2.3.1.35 2.3.1.1]
Contig41735;	K00620 argJ; glutamate N-acetyltransferase / amino-acid N-acetyltransferase [EC:2.3.1.35 2.3.1.1]
Contig10853-Q9SCL7_(acetylglutamatekinase)_9e-13_1;	K14682 argAB; amino-acid N-acetyltransferase [EC:2.3.1.1]
Contig30592;	K14682 argAB; amino-acid N-acetyltransferase [EC:2.3.1.1]
Contig30963-Q9SCL7_(acetylglutamatekinase)_5e-04_1;	K14682 argAB; amino-acid N-acetyltransferase [EC:2.3.1.1]
Contig38505-Q9SCL7_(acetylglutamatekinase)_3e-10_1;	K14682 argAB; amino-acid N-acetyltransferase [EC:2.3.1.1]
Contig42946-Q9SCL7_(acetylglutamatekinase)_8e-12_1;	K14682 argAB; amino-acid N-acetyltransferase [EC:2.3.1.1]
Contig1838-Q9SCL7_(acetylglutamatekinase)_2e-120_O96432_(carbamatekinase)_0.010_2;	K00930 argB; acetylglutamate kinase [EC:2.7.2.8]
Contig18723-Q9SCL7_(acetylglutamatekinase)_1e-118_O96432_(carbamatekinase)_0.039_2;	K00930 argB; acetylglutamate kinase [EC:2.7.2.8]
Contig41286;	K00145 argC; N-acetyl-gamma-glutamyl-phosphate reductase [EC:1.2.1.38]
Contig230-Q7BII9_(5-aminovaleratetransaminase)_4e-49_1;	K00818 E2.6.1.11, argD; acetylornithine aminotransferase [EC:2.6.1.11]
Contig9083-Q7BII9_(5-aminovaleratetransaminase)_9e-53_1;	K00818 E2.6.1.11, argD; acetylornithine aminotransferase [EC:2.6.1.11]
Contig40201-Q6AYS7_(aminoacylase)_1e-04_Q6PTT0_(aminoacylase)_2e-04_O04373_(IAA-Alaconjugatehydrolase)_0.030_3;	K01438 argE; acetylornithine deacetylase [EC:3.5.1.16]
Contig4410-Q6AYS7_(aminoacylase)_3e-91_Q6PTT0_(aminoacylase)_4e-90_P27614_(carboxypeptidase)_3e-09_4;	K14677 ACY1; aminoacylase [EC:3.5.1.14]
Contig51363-Q6AYS7_(aminoacylase)_7e-97_Q6PTT0_(aminoacylase)_3e-95_P27614_(carboxypeptidase)_4e-15_3;	K14677 ACY1; aminoacylase [EC:3.5.1.14]
Contig6590;	K00611 OTC, argF, argI; ornithine carbamoyltransferase [EC:2.1.3.3]
Contig18580;	K00611 OTC, argF, argI; ornithine carbamoyltransferase [EC:2.1.3.3]
Contig22677;	K00611 OTC, argF, argI; ornithine carbamoyltransferase [EC:2.1.3.3]
Contig26767;	K00611 OTC, argF, argI; ornithine carbamoyltransferase [EC:2.1.3.3]
Contig35202;	K00611 OTC, argF, argI; ornithine carbamoyltransferase [EC:2.1.3.3]
Contig15468-P09034_(argininosuccinatesynthase)_2e-100_O94354_(argininosuccinatesynthase)_1e-89_P22768_(argininosuccinatesynthase)_4e-86_3;	K01940 argG, ASS1; argininosuccinate synthase [EC:6.3.4.5]
Contig27170-Q9LAE5_(argininosuccinatelyase)_7e-113_P24058_(argininosuccinatelyase)_2e-102_P33110_(argininosuccinatelyase)_4e-98_6;	K01755 argH, ASL; argininosuccinate lyase [EC:4.3.2.1]
Contig36568-Q5UNS2_(arginase)_2e-175_P46637_(arginase)_5e-168_Q5UNS1_(arginase)_4e-164_7;	K01476 E3.5.3.1, rocF, arg; arginase [EC:3.5.3.1]
Contig29950-Q8BGM2_(glutamate5-kinase)_6e-157_Q3TWN8_(glutamate5-kinase)_6e-157_Q9Z110_(glutamate5-kinase)_3e-156_5;	K12657 ALDH18A1, P5CS; delta-1-pyrroline-5-carboxylate synthetase [EC:2.7.2.11 1.2.1.41]
Contig33320-Q8BGM2_(glutamate5-kinase)_8e-143_Q3TWN8_(glutamate5-kinase)_8e-143_Q9Z110_(glutamate5-kinase)_4e-142_5;	K12657 ALDH18A1, P5CS; delta-1-pyrroline-5-carboxylate synthetase [EC:2.7.2.11 1.2.1.41]
Contig51912-Q8BGM2_(glutamate5-kinase)_1e-142_Q3TWN8_(glutamate5-kinase)_1e-142_Q9Z110_(glutamate5-kinase)_7e-142_4;	K12657 ALDH18A1, P5CS; delta-1-pyrroline-5-carboxylate synthetase [EC:2.7.2.11 1.2.1.41]
Contig14422;	K00286 E1.5.1.2, proC; pyrroline-5-carboxylate reductase [EC:1.5.1.2]
Contig27239-Q76E52_(lactoylglutathionelyase)_8e-35_1;	K01714 dapA; 4-hydroxy-tetrahydrodipicolinate synthase [EC:4.3.3.7]
Contig22642;	K00215 dapB; 4-hydroxy-tetrahydrodipicolinate reductase [EC:1.17.1.8]
Contig25304;	K00215 dapB; 4-hydroxy-tetrahydrodipicolinate reductase [EC:1.17.1.8]
Contig15159-Q9LFG2_(diaminopimelateepimerase)_4e-139_1;	K01778 dapF; diaminopimelate epimerase [EC:5.1.1.7]
Contig10534-P00860_(ornithinedecarboxylase)_2e-18_P09057_(ornithinedecarboxylase)_3e-18_Q8CIC5_(ornithinedecarboxylase)_6e-18_6;	K01586 lysA; diaminopimelate decarboxylase [EC:4.1.1.20]
Contig36445-Q70GM6_(Ornithinedecarboxylase)_3e-17_P00860_(ornithinedecarboxylase)_4e-17_2;	K01586 lysA; diaminopimelate decarboxylase [EC:4.1.1.20]
Contig14001-Q9P9M8_(alaninetransaminase)_9e-05_1;	K10206 E2.6.1.83; LL-diaminopimelate aminotransferase [EC:2.6.1.83]
Contig7544;	K00765 hisG; ATP phosphoribosyltransferase [EC:2.4.2.17]
Contig10790;	K00765 hisG; ATP phosphoribosyltransferase [EC:2.4.2.17]
Contig17911-26_(REWT)_9e-98_1;	K11755 hisIE; phosphoribosyl-ATP pyrophosphohydrolase / phosphoribosyl-AMP cyclohydrolase [EC:3.6.1.31 3.5.4.19]
Contig20662-27_(REWT)_4e-122_47_(REWT)_2e-06_2;	K01814 hisA; phosphoribosylformimino-5-aminoimidazole carboxamide ribotide isomerase [EC:5.3.1.16]
Contig8076-47_(REWT)_7e-04_1;	K01663 HIS7; glutamine amidotransferase / cyclase [EC:2.4.2.- 4.1.3.-]
Contig35754;	K01693 E4.2.1.19, hisB; imidazoleglycerol-phosphate dehydratase [EC:4.2.1.19]
Contig19-Q9P9M8_(alaninetransaminase)_5e-09_P04694_(tyrosinetransaminase)_7e-08_2;	K00817 hisC; histidinol-phosphate aminotransferase [EC:2.6.1.9]
Contig7331-Q9P777_(histidinoldehydrogenase)_3e-116_1;	K00013 hisD; histidinol dehydrogenase [EC:1.1.1.23]
Contig28969-Q9P777_(histidinoldehydrogenase)_3e-116_1;	K00013 hisD; histidinol dehydrogenase [EC:1.1.1.23]
Contig37788-Q9P777_(histidinoldehydrogenase)_1e-110_1;	K00013 hisD; histidinol dehydrogenase [EC:1.1.1.23]
Contig14163;	K01626 E2.5.1.54, aroF, aroG, aroH; 3-deoxy-7-phosphoheptulonate synthase [EC:2.5.1.54]
Contig16285;	K01626 E2.5.1.54, aroF, aroG, aroH; 3-deoxy-7-phosphoheptulonate synthase [EC:2.5.1.54]
Contig17370;	K01626 E2.5.1.54, aroF, aroG, aroH; 3-deoxy-7-phosphoheptulonate synthase [EC:2.5.1.54]
Contig42610;	K01626 E2.5.1.54, aroF, aroG, aroH; 3-deoxy-7-phosphoheptulonate synthase [EC:2.5.1.54]
Contig43970;	K01626 E2.5.1.54, aroF, aroG, aroH; 3-deoxy-7-phosphoheptulonate synthase [EC:2.5.1.54]
Contig16176-41_(REWT)_4e-41_1;	K01735 aroB; 3-dehydroquinate synthase [EC:4.2.3.4]
Contig4077-41_(REWT)_1e-32_Q56S04_(shikimatedehydrogenase)_3e-16_P43876_(shikimatedehydrogenase)_3e-05_4;	K13832 aroDE, DHQ-SDH; 3-dehydroquinate dehydratase / shikimate dehydrogenase [EC:4.2.1.10 1.1.1.25]
Contig7553-Q56S04_(shikimatedehydrogenase)_6e-11_41_(REWT)_3e-08_P43876_(shikimatedehydrogenase)_0.001_3;	K13832 aroDE, DHQ-SDH; 3-dehydroquinate dehydratase / shikimate dehydrogenase [EC:4.2.1.10 1.1.1.25]
Contig10338-41_(REWT)_8e-37_Q56S04_(shikimatedehydrogenase)_3e-17_P43876_(shikimatedehydrogenase)_8e-16_5;	K13832 aroDE, DHQ-SDH; 3-dehydroquinate dehydratase / shikimate dehydrogenase [EC:4.2.1.10 1.1.1.25]
Contig19663-41_(REWT)_1e-11_Q56S04_(shikimatedehydrogenase)_6e-11_P43876_(shikimatedehydrogenase)_0.002_3;	K13832 aroDE, DHQ-SDH; 3-dehydroquinate dehydratase / shikimate dehydrogenase [EC:4.2.1.10 1.1.1.25]
Contig24199-41_(REWT)_8e-25_Q56S04_(shikimatedehydrogenase)_5e-16_P43876_(shikimatedehydrogenase)_3e-11_3;	K13832 aroDE, DHQ-SDH; 3-dehydroquinate dehydratase / shikimate dehydrogenase [EC:4.2.1.10 1.1.1.25]
Contig33386-41_(REWT)_7e-19_Q56S04_(shikimatedehydrogenase)_1e-09_P43876_(shikimatedehydrogenase)_3e-05_3;	K13832 aroDE, DHQ-SDH; 3-dehydroquinate dehydratase / shikimate dehydrogenase [EC:4.2.1.10 1.1.1.25]
Contig533-P0A6D7_(shikimatekinase)_3e-14_P0A6E1_(shikimatekinase)_1e-10_2;	K00891 E2.7.1.71, aroK, aroL; shikimate kinase [EC:2.7.1.71]
Contig858-P0A6D7_(shikimatekinase)_7e-08_P0A6E1_(shikimatekinase)_8e-07_Q7KPX5_(JUNkinasekinase)_0.034_5;	K00891 E2.7.1.71, aroK, aroL; shikimate kinase [EC:2.7.1.71]
Contig11920-P0A6D7_(shikimatekinase)_3e-14_P0A6E1_(shikimatekinase)_2e-11_41_(REWT)_2e-06_3;	K00891 E2.7.1.71, aroK, aroL; shikimate kinase [EC:2.7.1.71]
Contig15921-P0A6D7_(shikimatekinase)_3e-12_P0A6E1_(shikimatekinase)_3e-09_41_(REWT)_1e-05_3;	K00891 E2.7.1.71, aroK, aroL; shikimate kinase [EC:2.7.1.71]
Contig22261-P0A6D7_(shikimatekinase)_2e-14_P0A6E1_(shikimatekinase)_1e-11_41_(REWT)_4e-06_3;	K00891 E2.7.1.71, aroK, aroL; shikimate kinase [EC:2.7.1.71]
Contig24385-P0A6D7_(shikimatekinase)_3e-14_P0A6E1_(shikimatekinase)_1e-10_41_(REWT)_8e-08_3;	K00891 E2.7.1.71, aroK, aroL; shikimate kinase [EC:2.7.1.71]
Contig31431-P0A6D7_(shikimatekinase)_7e-11_P0A6E1_(shikimatekinase)_7e-08_41_(REWT)_9e-08_3;	K00891 E2.7.1.71, aroK, aroL; shikimate kinase [EC:2.7.1.71]
Contig31458-P0A6D7_(shikimatekinase)_3e-12_P0A6E1_(shikimatekinase)_3e-09_41_(REWT)_1e-05_3;	K00891 E2.7.1.71, aroK, aroL; shikimate kinase [EC:2.7.1.71]
Contig35504-P0A6D7_(shikimatekinase)_8e-08_P0A6E1_(shikimatekinase)_9e-07_Q7KPX5_(JUNkinasekinase)_0.040_5;	K00891 E2.7.1.71, aroK, aroL; shikimate kinase [EC:2.7.1.71]
Contig52203-P0A6D7_(shikimatekinase)_1e-12_P0A6E1_(shikimatekinase)_7e-10_41_(REWT)_2e-05_3;	K00891 E2.7.1.71, aroK, aroL; shikimate kinase [EC:2.7.1.71]
Contig12599-41_(REWT)_2e-49_1;	K00800 aroA; 3-phosphoshikimate 1-carboxyvinyltransferase [EC:2.5.1.19]
Contig14514-41_(REWT)_9e-52_1;	K00800 aroA; 3-phosphoshikimate 1-carboxyvinyltransferase [EC:2.5.1.19]
Contig14910-Q9WYI2_(chorismatesynthase)_5e-42_1;	K01736 aroC; chorismate synthase [EC:4.2.3.5]
Contig40786-Q9WYI2_(chorismatesynthase)_1e-35_1;	K01736 aroC; chorismate synthase [EC:4.2.3.5]
Contig20251-Q5XLF3_(anthranilatesynthase)_0.0_P32069_(anthranilatesynthase)_0.0_P32068_(anthranilatesynthase)_0.0_6;	K01657 trpE; anthranilate synthase component I [EC:4.1.3.27]
Contig38911-Q42565_(anthranilatesynthase)_4e-111_Q9FJM5_(anthranilatesynthase)_5e-111_O85192_(GMPsynthase)_1e-08_4;	K01658 trpG; anthranilate synthase component II [EC:4.1.3.27]
Contig5318-Q02784_(disulfideoxidoreductase)_8e-05_1;	K00766 trpD; anthranilate phosphoribosyltransferase [EC:2.4.2.18]
Contig26237-Q02784_(disulfideoxidoreductase)_7e-05_1;	K00766 trpD; anthranilate phosphoribosyltransferase [EC:2.4.2.18]
Contig25624;	K01817 trpF; phosphoribosylanthranilate isomerase [EC:5.3.1.24]
Contig40169;	K01609 trpC; indole-3-glycerol phosphate synthase [EC:4.1.1.48]
Contig43700;	K01609 trpC; indole-3-glycerol phosphate synthase [EC:4.1.1.48]
Contig26436-Q42529_(tryptophansynthase)_8e-121_O22765_(tryptophansynthase)_2e-113_P00931_(tryptophansynthase)_4e-45_3;	K01695 trpA; tryptophan synthase alpha chain [EC:4.2.1.20]
Contig37057-P25269_(tryptophansynthase)_0.0_P14671_(tryptophansynthase)_0.0_P00931_(tryptophansynthase)_7e-127_7;	K01696 trpB; tryptophan synthase beta chain [EC:4.2.1.20]
Contig38370-P25269_(tryptophansynthase)_0.0_P14671_(tryptophansynthase)_0.0_P00931_(tryptophansynthase)_6e-127_7;	K01696 trpB; tryptophan synthase beta chain [EC:4.2.1.20]
Contig15754-P25269_(tryptophansynthase)_4e-27_P14671_(tryptophansynthase)_1e-26_P00931_(tryptophansynthase)_8e-25_3;	K06001 K06001, trpB; tryptophan synthase beta chain [EC:4.2.1.20]
Contig25362-P25269_(tryptophansynthase)_3e-29_P14671_(tryptophansynthase)_9e-29_P00931_(tryptophansynthase)_6e-27_3;	K06001 K06001, trpB; tryptophan synthase beta chain [EC:4.2.1.20]
Contig18208-P42738_(chorismatemutase)_1e-101_Q9C544_(chorismatemutase)_4e-89_P32178_(chorismatemutase)_2e-33_3;	K01850 E5.4.99.5; chorismate mutase [EC:5.4.99.5]
Contig31900-P42738_(chorismatemutase)_1e-79_Q9C544_(chorismatemutase)_2e-76_P32178_(chorismatemutase)_1e-49_3;	K01850 E5.4.99.5; chorismate mutase [EC:5.4.99.5]
Contig37092-P42738_(chorismatemutase)_4e-96_Q9C544_(chorismatemutase)_2e-95_P32178_(chorismatemutase)_4e-38_3;	K01850 E5.4.99.5; chorismate mutase [EC:5.4.99.5]
Contig41737-P42738_(chorismatemutase)_2e-96_Q9C544_(chorismatemutase)_2e-95_P32178_(chorismatemutase)_5e-38_3;	K01850 E5.4.99.5; chorismate mutase [EC:5.4.99.5]
Contig9222-Q9LDI3_(proteinkinase)_3e-97_O22932_(proteinkinase)_3e-97_Q84UD0_(cystathioninebeta-lyase)_3e-92_6;	K00815 TAT; tyrosine aminotransferase [EC:2.6.1.5]
Contig15362-Q84UD0_(cystathioninebeta-lyase)_7e-98_Q9SUR6_(cystathioninebeta-lyase)_2e-97_P04694_(tyrosinetransaminase)_6e-81_5;	K00815 TAT; tyrosine aminotransferase [EC:2.6.1.5]
Contig24718-Q9SUR6_(cystathioninebeta-lyase)_3e-106_Q84UD0_(cystathioninebeta-lyase)_8e-101_P04694_(tyrosinetransaminase)_3e-73_5;	K00815 TAT; tyrosine aminotransferase [EC:2.6.1.5]
Contig27466-Q84UD0_(cystathioninebeta-lyase)_1e-92_Q9SUR6_(cystathioninebeta-lyase)_3e-92_P04694_(tyrosinetransaminase)_1e-76_5;	K00815 TAT; tyrosine aminotransferase [EC:2.6.1.5]
Contig27750-Q84UD0_(cystathioninebeta-lyase)_2e-97_Q9LDI3_(proteinkinase)_3e-97_O22932_(proteinkinase)_3e-97_6;	K00815 TAT; tyrosine aminotransferase [EC:2.6.1.5]
Contig23473-Q9P9M8_(alaninetransaminase)_4e-42_P33447_(tyrosinetransaminase)_2e-23_P04694_(tyrosinetransaminase)_9e-20_3;	K15849 PAT, AAT; bifunctional aspartate aminotransferase and glutamate/aspartate-prephenate aminotransferase [EC:2.6.1.1 2.6.1.78 2.6.1.79]
Contig1696;	K15227 TYRAAT; arogenate dehydrogenase (NADP+), plant [EC:1.3.1.78]
Contig10536;	K15227 TYRAAT; arogenate dehydrogenase (NADP+), plant [EC:1.3.1.78]
Contig24630;	K15227 TYRAAT; arogenate dehydrogenase (NADP+), plant [EC:1.3.1.78]
Contig27864;	K15227 TYRAAT; arogenate dehydrogenase (NADP+), plant [EC:1.3.1.78]
Contig28905;	K15227 TYRAAT; arogenate dehydrogenase (NADP+), plant [EC:1.3.1.78]
Contig49318;	K15227 TYRAAT; arogenate dehydrogenase (NADP+), plant [EC:1.3.1.78]
Contig50020;	K15227 TYRAAT; arogenate dehydrogenase (NADP+), plant [EC:1.3.1.78]
Contig9466-Q9ZUY3_(arogenatedehydratase)_1e-167_Q9SGD6_(arogenatedehydratase)_7e-166_Q9FNJ8_(arogenatedehydratase)_2e-162_8;	K05359 ADT, PDT; arogenate/prephenate dehydratase [EC:4.2.1.91 4.2.1.51]
Contig11236-Q9SA96_(arogenatedehydratase)_2e-112_Q9SGD6_(arogenatedehydratase)_3e-102_Q9SSE7_(arogenatedehydratase)_4e-99_8;	K05359 ADT, PDT; arogenate/prephenate dehydratase [EC:4.2.1.91 4.2.1.51]
Contig28532-Q9SSE7_(arogenatedehydratase)_5e-146_Q9SGD6_(arogenatedehydratase)_4e-112_Q9SA96_(arogenatedehydratase)_7e-112_8;	K05359 ADT, PDT; arogenate/prephenate dehydratase [EC:4.2.1.91 4.2.1.51]
Contig35844-Q9SSE7_(arogenatedehydratase)_2e-145_Q9SGD6_(arogenatedehydratase)_2e-112_Q9SA96_(arogenatedehydratase)_4e-112_8;	K05359 ADT, PDT; arogenate/prephenate dehydratase [EC:4.2.1.91 4.2.1.51]
Contig51412-Q9SSE7_(arogenatedehydratase)_2e-145_Q9SGD6_(arogenatedehydratase)_2e-112_Q9SA96_(arogenatedehydratase)_3e-112_8;	K05359 ADT, PDT; arogenate/prephenate dehydratase [EC:4.2.1.91 4.2.1.51]
01220 Degradation of aromatic compounds [PATH:ko01220]
Contig11753-Q948S7_(mycodextranase)_0.0_Q9SD85_(flavonoid3'-monooxygenase)_5e-44_2;	K00487 CYP73A; trans-cinnamate 4-monooxygenase [EC:1.14.13.11]
Contig21248-Q948S7_(mycodextranase)_0.0_Q9SD85_(flavonoid3'-monooxygenase)_2e-42_2;	K00487 CYP73A; trans-cinnamate 4-monooxygenase [EC:1.14.13.11]
Contig37561-Q948S7_(mycodextranase)_0.0_1;	K00487 CYP73A; trans-cinnamate 4-monooxygenase [EC:1.14.13.11]
Contig3811-P06525_(alcoholdehydrogenase)_0.0_143_(REWT)_2e-180_40_(REWT)_4e-107_4;	K00001 E1.1.1.1, adh; alcohol dehydrogenase [EC:1.1.1.1]
Contig18428-P06525_(alcoholdehydrogenase)_0.0_143_(REWT)_0.0_40_(REWT)_8e-101_3;	K00001 E1.1.1.1, adh; alcohol dehydrogenase [EC:1.1.1.1]
Contig20618-143_(REWT)_2e-111_P06525_(alcoholdehydrogenase)_2e-106_2;	K00001 E1.1.1.1, adh; alcohol dehydrogenase [EC:1.1.1.1]
Contig41913-143_(REWT)_2e-122_P06525_(alcoholdehydrogenase)_3e-118_2;	K00001 E1.1.1.1, adh; alcohol dehydrogenase [EC:1.1.1.1]
Contig16616-143_(REWT)_1e-134_P06525_(alcoholdehydrogenase)_1e-132_2;	K00121 frmA, ADH5, adhC; S-(hydroxymethyl)glutathione dehydrogenase / alcohol dehydrogenase [EC:1.1.1.284 1.1.1.1]
Contig35714-143_(REWT)_4e-101_P06525_(alcoholdehydrogenase)_1e-97_2;	K00121 frmA, ADH5, adhC; S-(hydroxymethyl)glutathione dehydrogenase / alcohol dehydrogenase [EC:1.1.1.284 1.1.1.1]
Contig35942-143_(REWT)_9e-92_P06525_(alcoholdehydrogenase)_2e-89_2;	K00121 frmA, ADH5, adhC; S-(hydroxymethyl)glutathione dehydrogenase / alcohol dehydrogenase [EC:1.1.1.284 1.1.1.1]
Contig47029-143_(REWT)_1e-69_P06525_(alcoholdehydrogenase)_4e-68_2;	K00121 frmA, ADH5, adhC; S-(hydroxymethyl)glutathione dehydrogenase / alcohol dehydrogenase [EC:1.1.1.284 1.1.1.1]
Carbohydrate metabolism
00010 Glycolysis / Gluconeogenesis [PATH:ko00010]
Contig16342;	K00844 HK; hexokinase [EC:2.7.1.1]
Contig28898;	K00844 HK; hexokinase [EC:2.7.1.1]
Contig10478;	K01810 GPI, pgi; glucose-6-phosphate isomerase [EC:5.3.1.9]
Contig13552;	K01810 GPI, pgi; glucose-6-phosphate isomerase [EC:5.3.1.9]
Contig20134-Q8RWF1_(glyoxylatereductase(NADP))_6e-143_1;	K01810 GPI, pgi; glucose-6-phosphate isomerase [EC:5.3.1.9]
Contig6217-Q94AA4_(6-phosphofructokinase)_0.0_Q9C5J7_(6-phosphofructokinase)_0.0_Q9M076_(6-phosphofructokinase)_0.0_7;	K00850 pfkA, PFK; 6-phosphofructokinase 1 [EC:2.7.1.11]
Contig6755-Q94AA4_(6-phosphofructokinase)_5e-137_Q9M076_(6-phosphofructokinase)_3e-136_Q9FKG3_(6-phosphofructokinase)_6e-135_7;	K00850 pfkA, PFK; 6-phosphofructokinase 1 [EC:2.7.1.11]
Contig9554-Q94AA4_(6-phosphofructokinase)_1e-138_Q9M076_(6-phosphofructokinase)_6e-138_Q9FKG3_(6-phosphofructokinase)_9e-137_7;	K00850 pfkA, PFK; 6-phosphofructokinase 1 [EC:2.7.1.11]
Contig23893-Q9M0F9_(6-phosphofructokinase)_3e-101_Q94AA4_(6-phosphofructokinase)_1e-100_Q9C5J7_(6-phosphofructokinase)_5e-100_7;	K00850 pfkA, PFK; 6-phosphofructokinase 1 [EC:2.7.1.11]
Contig27203-Q94AA4_(6-phosphofructokinase)_0.0_Q9C5J7_(6-phosphofructokinase)_0.0_Q9M0F9_(6-phosphofructokinase)_0.0_7;	K00850 pfkA, PFK; 6-phosphofructokinase 1 [EC:2.7.1.11]
Contig31351-Q9C5J7_(6-phosphofructokinase)_4e-107_Q9M0F9_(6-phosphofructokinase)_1e-106_Q94AA4_(6-phosphofructokinase)_1e-105_7;	K00850 pfkA, PFK; 6-phosphofructokinase 1 [EC:2.7.1.11]
Contig50660-Q9C5J7_(6-phosphofructokinase)_2e-95_Q94AA4_(6-phosphofructokinase)_2e-94_Q9M0F9_(6-phosphofructokinase)_6e-93_7;	K00850 pfkA, PFK; 6-phosphofructokinase 1 [EC:2.7.1.11]
Contig1166-Q8RW99_(fructose-bisphosphatase)_6e-166_P00636_(fructose-bisphosphatase)_1e-101_Q95AJ2_(fructose-bisphosphatase)_4e-90_3;	K03841 FBP, fbp; fructose-1,6-bisphosphatase I [EC:3.1.3.11]
Contig17751-Q95AJ2_(fructose-bisphosphatase)_5e-68_Q8RW99_(fructose-bisphosphatase)_3e-58_P00636_(fructose-bisphosphatase)_1e-54_4;	K03841 FBP, fbp; fructose-1,6-bisphosphatase I [EC:3.1.3.11]
Contig23166-Q8RW99_(fructose-bisphosphatase)_4e-176_P00636_(fructose-bisphosphatase)_1e-106_Q95AJ2_(fructose-bisphosphatase)_8e-88_3;	K03841 FBP, fbp; fructose-1,6-bisphosphatase I [EC:3.1.3.11]
Contig45267-Q95AJ2_(fructose-bisphosphatase)_9e-103_Q8RW99_(fructose-bisphosphatase)_2e-88_P00636_(fructose-bisphosphatase)_2e-79_3;	K03841 FBP, fbp; fructose-1,6-bisphosphatase I [EC:3.1.3.11]
Contig48382-Q95AJ2_(fructose-bisphosphatase)_5e-68_Q8RW99_(fructose-bisphosphatase)_4e-58_P00636_(fructose-bisphosphatase)_1e-54_4;	K03841 FBP, fbp; fructose-1,6-bisphosphatase I [EC:3.1.3.11]
Contig3979;	K01623 ALDO; fructose-bisphosphate aldolase, class I [EC:4.1.2.13]
Contig16096;	K01623 ALDO; fructose-bisphosphate aldolase, class I [EC:4.1.2.13]
Contig17804;	K01623 ALDO; fructose-bisphosphate aldolase, class I [EC:4.1.2.13]
Contig24603;	K01623 ALDO; fructose-bisphosphate aldolase, class I [EC:4.1.2.13]
Contig30300;	K01623 ALDO; fructose-bisphosphate aldolase, class I [EC:4.1.2.13]
Contig30474;	K01623 ALDO; fructose-bisphosphate aldolase, class I [EC:4.1.2.13]
Contig32831;	K01623 ALDO; fructose-bisphosphate aldolase, class I [EC:4.1.2.13]
Contig10546-P48500_(triose-phosphateisomerase)_5e-79_P00942_(triose-phosphateisomerase)_3e-67_P07669_(triose-phosphateisomerase)_1e-64_3;	K01803 TPI, tpiA; triosephosphate isomerase (TIM) [EC:5.3.1.1]
Contig35625-P48500_(triose-phosphateisomerase)_9e-77_P07669_(triose-phosphateisomerase)_2e-68_P00942_(triose-phosphateisomerase)_8e-64_3;	K01803 TPI, tpiA; triosephosphate isomerase (TIM) [EC:5.3.1.1]
Contig183-21_(REWT)_7e-162_158_(REWT)_6e-132_2;	K00134 GAPDH, gapA; glyceraldehyde 3-phosphate dehydrogenase [EC:1.2.1.12]
Contig11126-21_(REWT)_1e-162_158_(REWT)_9e-133_2;	K00134 GAPDH, gapA; glyceraldehyde 3-phosphate dehydrogenase [EC:1.2.1.12]
Contig23219-158_(REWT)_5e-165_21_(REWT)_2e-128_2;	K00134 GAPDH, gapA; glyceraldehyde 3-phosphate dehydrogenase [EC:1.2.1.12]
Contig23869-158_(REWT)_5e-167_21_(REWT)_4e-133_2;	K00134 GAPDH, gapA; glyceraldehyde 3-phosphate dehydrogenase [EC:1.2.1.12]
Contig24237-158_(REWT)_6e-165_21_(REWT)_2e-128_2;	K00134 GAPDH, gapA; glyceraldehyde 3-phosphate dehydrogenase [EC:1.2.1.12]
Contig29762-21_(REWT)_1e-162_158_(REWT)_9e-133_2;	K00134 GAPDH, gapA; glyceraldehyde 3-phosphate dehydrogenase [EC:1.2.1.12]
Contig38515-21_(REWT)_2e-162_158_(REWT)_1e-132_2;	K00134 GAPDH, gapA; glyceraldehyde 3-phosphate dehydrogenase [EC:1.2.1.12]
Contig41433-21_(REWT)_1e-162_158_(REWT)_9e-133_2;	K00134 GAPDH, gapA; glyceraldehyde 3-phosphate dehydrogenase [EC:1.2.1.12]
Contig42602-21_(REWT)_1e-162_158_(REWT)_9e-133_2;	K00134 GAPDH, gapA; glyceraldehyde 3-phosphate dehydrogenase [EC:1.2.1.12]
Contig43491-21_(REWT)_9e-163_158_(REWT)_8e-133_2;	K00134 GAPDH, gapA; glyceraldehyde 3-phosphate dehydrogenase [EC:1.2.1.12]
Contig14428-P00560_(phosphoglyceratekinase)_1e-100_P41759_(phosphoglyceratekinase)_2e-100_P46273_(phosphoglyceratekinase)_8e-100_7;	K00927 PGK, pgk; phosphoglycerate kinase [EC:2.7.2.3]
Contig28288-P00560_(phosphoglyceratekinase)_2e-110_P46273_(phosphoglyceratekinase)_5e-108_P41759_(phosphoglyceratekinase)_3e-107_7;	K00927 PGK, pgk; phosphoglycerate kinase [EC:2.7.2.3]
Contig51720-P61884_(phosphoglyceratekinase)_3e-08_P46273_(phosphoglyceratekinase)_2e-07_P41759_(phosphoglyceratekinase)_2e-06_3;	K00927 PGK, pgk; phosphoglycerate kinase [EC:2.7.2.3]
Contig423-P00950_(phosphoglyceratemutase)_4e-37_P15259_(phosphoglyceratemutase)_1e-36_Q5NCI4_(phosphoglyceratemutase)_1e-35_7;	K01834 PGAM, gpmA; 2,3-bisphosphoglycerate-dependent phosphoglycerate mutase [EC:5.4.2.11]
Contig4892-Q9NG18_(Phosphoglyceratemutase)_7e-171_Q9X519_(Phosphoglyceratemutase)_4e-75_2;	K15633 gpmI; 2,3-bisphosphoglycerate-independent phosphoglycerate mutase [EC:5.4.2.12]
Contig19403-74_(REWT)_7e-10_O81398_(6-phosphofructo-2-kinase)_2e-09_P00950_(phosphoglyceratemutase)_4e-09_5;	K15634 gpmB; probable phosphoglycerate mutase [EC:5.4.2.12]
Contig24533-P15259_(phosphoglyceratemutase)_9e-07_Q9DBJ1_(phosphoglyceratemutase)_7e-06_Q3U7Z6_(phosphoglyceratemutase)_7e-06_6;	K15634 gpmB; probable phosphoglycerate mutase [EC:5.4.2.12]
Contig39775-O81398_(6-phosphofructo-2-kinase)_2e-10_P00950_(phosphoglyceratemutase)_1e-09_P15259_(phosphoglyceratemutase)_6e-09_4;	K15634 gpmB; probable phosphoglycerate mutase [EC:5.4.2.12]
Contig17382-P25704_(phosphopyruvatehydratase)_1e-139_P00924_(phosphopyruvatehydratase)_5e-126_P00925_(phosphopyruvatehydratase)_2e-123_6;	K01689 ENO, eno; enolase [EC:4.2.1.11]
Contig24465-P25704_(phosphopyruvatehydratase)_2e-165_Q6PHC1_(phosphopyruvatehydratase)_4e-142_P00924_(phosphopyruvatehydratase)_1e-137_6;	K01689 ENO, eno; enolase [EC:4.2.1.11]
Contig30414-P25704_(phosphopyruvatehydratase)_2e-161_Q6PHC1_(phosphopyruvatehydratase)_1e-139_2;	K01689 ENO, eno; enolase [EC:4.2.1.11]
Contig33103-P25704_(phosphopyruvatehydratase)_5e-167_P00924_(phosphopyruvatehydratase)_1e-147_P00925_(phosphopyruvatehydratase)_1e-144_6;	K01689 ENO, eno; enolase [EC:4.2.1.11]
Contig2318-P52480_(pyruvatekinase)_3e-113_Q3UEI4_(pyruvatekinase)_1e-106_Q3UEH4_(pyruvatekinase)_1e-106_8;	K00873 PK, pyk; pyruvate kinase [EC:2.7.1.40]
Contig4750-Q9LIK0_(pyruvatekinase)_0.0_Q9FLW9_(pyruvatekinase)_2e-102_Q93Z53_(pyruvatekinase)_4e-102_8;	K00873 PK, pyk; pyruvate kinase [EC:2.7.1.40]
Contig6784-Q93Z53_(pyruvatekinase)_0.0_Q9FLW9_(pyruvatekinase)_0.0_Q9LIK0_(pyruvatekinase)_5e-97_8;	K00873 PK, pyk; pyruvate kinase [EC:2.7.1.40]
Contig8443-P51181_(pyruvatekinase)_6e-28_Q3UEI4_(pyruvatekinase)_9e-27_Q3UEH4_(pyruvatekinase)_9e-27_8;	K00873 PK, pyk; pyruvate kinase [EC:2.7.1.40]
Contig10162-Q93Z53_(pyruvatekinase)_0.0_Q9FLW9_(pyruvatekinase)_0.0_Q9LIK0_(pyruvatekinase)_2e-91_8;	K00873 PK, pyk; pyruvate kinase [EC:2.7.1.40]
Contig17322-P51181_(pyruvatekinase)_5e-28_Q3UEI4_(pyruvatekinase)_9e-27_Q3UEH4_(pyruvatekinase)_9e-27_8;	K00873 PK, pyk; pyruvate kinase [EC:2.7.1.40]
Contig20970-P51181_(pyruvatekinase)_2e-70_P52480_(pyruvatekinase)_9e-70_Q3UEI4_(pyruvatekinase)_2e-68_8;	K00873 PK, pyk; pyruvate kinase [EC:2.7.1.40]
Contig22427-Q9FLW9_(pyruvatekinase)_0.0_Q93Z53_(pyruvatekinase)_0.0_Q9LIK0_(pyruvatekinase)_6e-105_8;	K00873 PK, pyk; pyruvate kinase [EC:2.7.1.40]
Contig28828-P52480_(pyruvatekinase)_7e-70_P51181_(pyruvatekinase)_3e-68_Q3UEI4_(pyruvatekinase)_2e-65_8;	K00873 PK, pyk; pyruvate kinase [EC:2.7.1.40]
Contig32961-P52480_(pyruvatekinase)_2e-109_Q3UEI4_(pyruvatekinase)_4e-103_Q3UEH4_(pyruvatekinase)_5e-103_8;	K00873 PK, pyk; pyruvate kinase [EC:2.7.1.40]
Contig39449-Q9LIK0_(pyruvatekinase)_0.0_Q9FLW9_(pyruvatekinase)_4e-99_Q93Z53_(pyruvatekinase)_8e-99_8;	K00873 PK, pyk; pyruvate kinase [EC:2.7.1.40]
Contig2799-Q3UFJ3_(pyruvatedehydrogenase)_4e-98_P35486_(pyruvatedehydrogenase)_4e-98_2;	K00161 PDHA, pdhA; pyruvate dehydrogenase E1 component alpha subunit [EC:1.2.4.1]
Contig5342-Q3UFJ3_(pyruvatedehydrogenase)_3e-65_P35486_(pyruvatedehydrogenase)_3e-65_P50137_(transketolase)_1e-04_4;	K00161 PDHA, pdhA; pyruvate dehydrogenase E1 component alpha subunit [EC:1.2.4.1]
Contig7805-P40142_(transketolase)_8e-09_P50137_(transketolase)_3e-08_2;	K00162 PDHB, pdhB; pyruvate dehydrogenase E1 component beta subunit [EC:1.2.4.1]
Contig21311-P40142_(transketolase)_0.002_P50137_(transketolase)_0.024_2;	K00162 PDHB, pdhB; pyruvate dehydrogenase E1 component beta subunit [EC:1.2.4.1]
Contig23181-P40142_(transketolase)_0.001_1;	K00162 PDHB, pdhB; pyruvate dehydrogenase E1 component beta subunit [EC:1.2.4.1]
Contig26244-P40142_(transketolase)_7e-09_P50137_(transketolase)_3e-08_2;	K00162 PDHB, pdhB; pyruvate dehydrogenase E1 component beta subunit [EC:1.2.4.1]
Contig37687-P40142_(transketolase)_0.002_P50137_(transketolase)_0.019_2;	K00162 PDHB, pdhB; pyruvate dehydrogenase E1 component beta subunit [EC:1.2.4.1]
Contig13091-Q804C3_(pyruvatedehydrogenase)_2e-103_1;	K00627 DLAT, aceF, pdhC; pyruvate dehydrogenase E2 component (dihydrolipoamide acetyltransferase) [EC:2.3.1.12]
Contig23037-Q804C3_(pyruvatedehydrogenase)_2e-112_1;	K00627 DLAT, aceF, pdhC; pyruvate dehydrogenase E2 component (dihydrolipoamide acetyltransferase) [EC:2.3.1.12]
Contig37957-Q804C3_(pyruvatedehydrogenase)_5e-31_1;	K00627 DLAT, aceF, pdhC; pyruvate dehydrogenase E2 component (dihydrolipoamide acetyltransferase) [EC:2.3.1.12]
Contig39615-Q804C3_(pyruvatedehydrogenase)_2e-113_1;	K00627 DLAT, aceF, pdhC; pyruvate dehydrogenase E2 component (dihydrolipoamide acetyltransferase) [EC:2.3.1.12]
Contig5661-O81413_(leghemoglobinreductase)_3e-63_Q811C4_(dihydrolipoyldehydrogenase)_7e-61_Q5ZM32_(lipoamidedehydrogenase)_9e-61_4;	K00382 DLD, lpd, pdhD; dihydrolipoamide dehydrogenase [EC:1.8.1.4]
Contig11167-O81413_(leghemoglobinreductase)_6e-64_Q811C4_(dihydrolipoyldehydrogenase)_2e-61_Q5ZM32_(lipoamidedehydrogenase)_3e-61_4;	K00382 DLD, lpd, pdhD; dihydrolipoamide dehydrogenase [EC:1.8.1.4]
Contig20036-O81413_(leghemoglobinreductase)_0.0_42_(REWT)_1e-147_Q5ZM32_(lipoamidedehydrogenase)_2e-143_4;	K00382 DLD, lpd, pdhD; dihydrolipoamide dehydrogenase [EC:1.8.1.4]
Contig31961-O81413_(leghemoglobinreductase)_7e-64_Q811C4_(dihydrolipoyldehydrogenase)_2e-61_Q5ZM32_(lipoamidedehydrogenase)_3e-61_4;	K00382 DLD, lpd, pdhD; dihydrolipoamide dehydrogenase [EC:1.8.1.4]
Contig35188-O81413_(leghemoglobinreductase)_3e-62_Q811C4_(dihydrolipoyldehydrogenase)_1e-59_Q5ZM32_(lipoamidedehydrogenase)_2e-59_4;	K00382 DLD, lpd, pdhD; dihydrolipoamide dehydrogenase [EC:1.8.1.4]
Contig48021-O81413_(leghemoglobinreductase)_0.0_42_(REWT)_1e-146_Q5ZM32_(lipoamidedehydrogenase)_4e-142_4;	K00382 DLD, lpd, pdhD; dihydrolipoamide dehydrogenase [EC:1.8.1.4]
Contig4787-Q3TCI7_(L-lactatedehydrogenase)_1e-90_Q564E2_(L-lactatedehydrogenase)_1e-90_Q3THB4_(L-lactatedehydrogenase)_1e-90_8;	K00016 LDH, ldh; L-lactate dehydrogenase [EC:1.1.1.27]
Contig4827-Q3TCI7_(L-lactatedehydrogenase)_3e-80_Q564E2_(L-lactatedehydrogenase)_4e-80_Q3THB4_(L-lactatedehydrogenase)_4e-80_8;	K00016 LDH, ldh; L-lactate dehydrogenase [EC:1.1.1.27]
Contig18689-Q3TCI7_(L-lactatedehydrogenase)_1e-87_Q564E2_(L-lactatedehydrogenase)_1e-87_Q3THB4_(L-lactatedehydrogenase)_1e-87_8;	K00016 LDH, ldh; L-lactate dehydrogenase [EC:1.1.1.27]
Contig3980-Q8W2B3_(Pyruvatedecarboxylase)_0.0_Q9FVE1_(Pyruvatedecarboxylase)_0.0_Q96536_(Pyruvatedecarboxylase)_0.0_8;	K01568 E4.1.1.1, pdc; pyruvate decarboxylase [EC:4.1.1.1]
Contig11351-Q8W2B3_(Pyruvatedecarboxylase)_0.0_Q9FVE1_(Pyruvatedecarboxylase)_0.0_Q96536_(Pyruvatedecarboxylase)_0.0_8;	K01568 E4.1.1.1, pdc; pyruvate decarboxylase [EC:4.1.1.1]
Contig16616-143_(REWT)_1e-134_P06525_(alcoholdehydrogenase)_1e-132_2;	K00121 frmA, ADH5, adhC; S-(hydroxymethyl)glutathione dehydrogenase / alcohol dehydrogenase [EC:1.1.1.284 1.1.1.1]
Contig35714-143_(REWT)_4e-101_P06525_(alcoholdehydrogenase)_1e-97_2;	K00121 frmA, ADH5, adhC; S-(hydroxymethyl)glutathione dehydrogenase / alcohol dehydrogenase [EC:1.1.1.284 1.1.1.1]
Contig35942-143_(REWT)_9e-92_P06525_(alcoholdehydrogenase)_2e-89_2;	K00121 frmA, ADH5, adhC; S-(hydroxymethyl)glutathione dehydrogenase / alcohol dehydrogenase [EC:1.1.1.284 1.1.1.1]
Contig47029-143_(REWT)_1e-69_P06525_(alcoholdehydrogenase)_4e-68_2;	K00121 frmA, ADH5, adhC; S-(hydroxymethyl)glutathione dehydrogenase / alcohol dehydrogenase [EC:1.1.1.284 1.1.1.1]
Contig3811-P06525_(alcoholdehydrogenase)_0.0_143_(REWT)_2e-180_40_(REWT)_4e-107_4;	K00001 E1.1.1.1, adh; alcohol dehydrogenase [EC:1.1.1.1]
Contig18428-P06525_(alcoholdehydrogenase)_0.0_143_(REWT)_0.0_40_(REWT)_8e-101_3;	K00001 E1.1.1.1, adh; alcohol dehydrogenase [EC:1.1.1.1]
Contig20618-143_(REWT)_2e-111_P06525_(alcoholdehydrogenase)_2e-106_2;	K00001 E1.1.1.1, adh; alcohol dehydrogenase [EC:1.1.1.1]
Contig41913-143_(REWT)_2e-122_P06525_(alcoholdehydrogenase)_3e-118_2;	K00001 E1.1.1.1, adh; alcohol dehydrogenase [EC:1.1.1.1]
Contig1355-Q63639_(retinaldehydrogenase)_2e-156_Q28399_(retinaldehydrogenase)_6e-149_2;	K00128 E1.2.1.3; aldehyde dehydrogenase (NAD+) [EC:1.2.1.3]
Contig3274;	K00128 E1.2.1.3; aldehyde dehydrogenase (NAD+) [EC:1.2.1.3]
Contig11329-Q63639_(retinaldehydrogenase)_4e-162_Q28399_(retinaldehydrogenase)_5e-155_2;	K00128 E1.2.1.3; aldehyde dehydrogenase (NAD+) [EC:1.2.1.3]
Contig11341;	K00128 E1.2.1.3; aldehyde dehydrogenase (NAD+) [EC:1.2.1.3]
Contig12022-Q63639_(retinaldehydrogenase)_2e-158_Q28399_(retinaldehydrogenase)_1e-150_2;	K00128 E1.2.1.3; aldehyde dehydrogenase (NAD+) [EC:1.2.1.3]
Contig12940-Q63639_(retinaldehydrogenase)_7e-157_Q70T30_(bixinaldehydedehydrogenase)_8e-148_2;	K00128 E1.2.1.3; aldehyde dehydrogenase (NAD+) [EC:1.2.1.3]
Contig13361;	K00128 E1.2.1.3; aldehyde dehydrogenase (NAD+) [EC:1.2.1.3]
Contig14083-Q63639_(retinaldehydrogenase)_5e-162_Q28399_(retinaldehydrogenase)_6e-155_2;	K00128 E1.2.1.3; aldehyde dehydrogenase (NAD+) [EC:1.2.1.3]
Contig21239-Q63639_(retinaldehydrogenase)_2e-158_Q70T30_(bixinaldehydedehydrogenase)_1e-148_2;	K00128 E1.2.1.3; aldehyde dehydrogenase (NAD+) [EC:1.2.1.3]
Contig21717-Q28399_(retinaldehydrogenase)_4e-139_Q63639_(retinaldehydrogenase)_2e-138_Q70T30_(bixinaldehydedehydrogenase)_2e-132_3;	K00128 E1.2.1.3; aldehyde dehydrogenase (NAD+) [EC:1.2.1.3]
Contig23472;	K00128 E1.2.1.3; aldehyde dehydrogenase (NAD+) [EC:1.2.1.3]
Contig25645;	K00128 E1.2.1.3; aldehyde dehydrogenase (NAD+) [EC:1.2.1.3]
Contig27108-Q63639_(retinaldehydrogenase)_6e-162_Q28399_(retinaldehydrogenase)_6e-155_2;	K00128 E1.2.1.3; aldehyde dehydrogenase (NAD+) [EC:1.2.1.3]
Contig33803;	K00128 E1.2.1.3; aldehyde dehydrogenase (NAD+) [EC:1.2.1.3]
Contig47048;	K00128 E1.2.1.3; aldehyde dehydrogenase (NAD+) [EC:1.2.1.3]
Contig22213-88_(REWT)_5e-49_1;	K14085 ALDH7A1; aldehyde dehydrogenase family 7 member A1 [EC:1.2.1.31 1.2.1.8 1.2.1.3]
Contig13700-Q8C1A8_(acetate-CoAligase)_0.0_Q8C141_(acetate-CoAligase)_0.0_Q8N9U3_(acetate-CoAligase)_0.0_6;	K01895 ACSS, acs; acetyl-CoA synthetase [EC:6.2.1.1]
Contig10875;	K01785 galM, GALM; aldose 1-epimerase [EC:5.1.3.3]
Contig15018;	K01785 galM, GALM; aldose 1-epimerase [EC:5.1.3.3]
Contig8514-P93805_(Phosphoglucomutase)_0.0_P93804_(Phosphoglucomutase)_0.0_Q9SCY0_(phosphoglucomutase)_0.0_7;	K01835 pgm; phosphoglucomutase [EC:5.4.2.2]
Contig6571;	K01792 E5.1.3.15; glucose-6-phosphate 1-epimerase [EC:5.1.3.15]
Contig8917;	K01792 E5.1.3.15; glucose-6-phosphate 1-epimerase [EC:5.1.3.15]
Contig15794;	K01792 E5.1.3.15; glucose-6-phosphate 1-epimerase [EC:5.1.3.15]
Contig19060;	K01792 E5.1.3.15; glucose-6-phosphate 1-epimerase [EC:5.1.3.15]
Contig22944;	K01792 E5.1.3.15; glucose-6-phosphate 1-epimerase [EC:5.1.3.15]
Contig28470;	K01792 E5.1.3.15; glucose-6-phosphate 1-epimerase [EC:5.1.3.15]
Contig30811;	K01792 E5.1.3.15; glucose-6-phosphate 1-epimerase [EC:5.1.3.15]
Contig23744-Q63639_(retinaldehydrogenase)_1e-55_1;	K00131 gapN; glyceraldehyde-3-phosphate dehydrogenase (NADP+) [EC:1.2.1.9]
Contig21221;	K01610 E4.1.1.49, pckA; phosphoenolpyruvate carboxykinase (ATP) [EC:4.1.1.49]
Contig45848;	K01610 E4.1.1.49, pckA; phosphoenolpyruvate carboxykinase (ATP) [EC:4.1.1.49]
Contig47620;	K01610 E4.1.1.49, pckA; phosphoenolpyruvate carboxykinase (ATP) [EC:4.1.1.49]
00020 Citrate cycle (TCA cycle) [PATH:ko00020]
Contig5022-P49298_(citrate(Si)-synthase)_0.0_O80433_(citrate(Si)-synthase)_0.0_7;	K01647 CS, gltA; citrate synthase [EC:2.3.3.1]
Contig47112-Q9LXS6_(citrate(Si)-synthase)_0.0_Q9SJH7_(citrate(Si)-synthase)_0.0_5;	K01647 CS, gltA; citrate synthase [EC:2.3.3.1]
Contig624-Q9SGY2_(ATPcitratesynthase)_0.0_Q9AQH6_(ATPcitratesynthase)_4e-43_2;	K01648 ACLY; ATP citrate (pro-S)-lyase [EC:2.3.3.8]
Contig33190-Q9SGY2_(ATPcitratesynthase)_0.0_Q9AQH6_(ATPcitratesynthase)_2e-43_2;	K01648 ACLY; ATP citrate (pro-S)-lyase [EC:2.3.3.8]
Contig45457-Q9FGX1_(ATPcitratesynthase)_0.0_Q9XGL5_(ATPcitratesynthase)_0.0_Q9SJH7_(citrate(Si)-synthase)_0.020_4;	K01648 ACLY; ATP citrate (pro-S)-lyase [EC:2.3.3.8]
Contig52055-Q9SGY2_(ATPcitratesynthase)_0.0_Q9AQH6_(ATPcitratesynthase)_3e-43_2;	K01648 ACLY; ATP citrate (pro-S)-lyase [EC:2.3.3.8]
Contig23373-P28271_(aconitatehydratase)_0.0_Q3TQ15_(aconitatehydratase)_0.0_P21399_(aconitatehydratase)_0.0_8;	K01681 ACO, acnA; aconitate hydratase [EC:4.2.1.3]
Contig25921-P28271_(aconitatehydratase)_0.0_Q3TQ15_(aconitatehydratase)_0.0_P21399_(aconitatehydratase)_0.0_8;	K01681 ACO, acnA; aconitate hydratase [EC:4.2.1.3]
Contig3374;	K00031 IDH1, IDH2, icd; isocitrate dehydrogenase [EC:1.1.1.42]
Contig30865;	K00031 IDH1, IDH2, icd; isocitrate dehydrogenase [EC:1.1.1.42]
Contig34294;	K00031 IDH1, IDH2, icd; isocitrate dehydrogenase [EC:1.1.1.42]
Contig37774;	K00031 IDH1, IDH2, icd; isocitrate dehydrogenase [EC:1.1.1.42]
Contig4159;	K00030 IDH3; isocitrate dehydrogenase (NAD+) [EC:1.1.1.41]
Contig35457;	K00030 IDH3; isocitrate dehydrogenase (NAD+) [EC:1.1.1.41]
Contig48292;	K00030 IDH3; isocitrate dehydrogenase (NAD+) [EC:1.1.1.41]
Contig2253;	K00164 OGDH, sucA; 2-oxoglutarate dehydrogenase E1 component [EC:1.2.4.2]
Contig22060;	K00164 OGDH, sucA; 2-oxoglutarate dehydrogenase E1 component [EC:1.2.4.2]
Contig23163;	K00164 OGDH, sucA; 2-oxoglutarate dehydrogenase E1 component [EC:1.2.4.2]
Contig32790;	K00164 OGDH, sucA; 2-oxoglutarate dehydrogenase E1 component [EC:1.2.4.2]
Contig7289;	K00658 DLST, sucB; 2-oxoglutarate dehydrogenase E2 component (dihydrolipoamide succinyltransferase) [EC:2.3.1.61]
Contig13355;	K00658 DLST, sucB; 2-oxoglutarate dehydrogenase E2 component (dihydrolipoamide succinyltransferase) [EC:2.3.1.61]
Contig29485;	K00658 DLST, sucB; 2-oxoglutarate dehydrogenase E2 component (dihydrolipoamide succinyltransferase) [EC:2.3.1.61]
Contig30850;	K00658 DLST, sucB; 2-oxoglutarate dehydrogenase E2 component (dihydrolipoamide succinyltransferase) [EC:2.3.1.61]
Contig43014;	K00658 DLST, sucB; 2-oxoglutarate dehydrogenase E2 component (dihydrolipoamide succinyltransferase) [EC:2.3.1.61]
Contig5661-O81413_(leghemoglobinreductase)_3e-63_Q811C4_(dihydrolipoyldehydrogenase)_7e-61_Q5ZM32_(lipoamidedehydrogenase)_9e-61_4;	K00382 DLD, lpd, pdhD; dihydrolipoamide dehydrogenase [EC:1.8.1.4]
Contig11167-O81413_(leghemoglobinreductase)_6e-64_Q811C4_(dihydrolipoyldehydrogenase)_2e-61_Q5ZM32_(lipoamidedehydrogenase)_3e-61_4;	K00382 DLD, lpd, pdhD; dihydrolipoamide dehydrogenase [EC:1.8.1.4]
Contig20036-O81413_(leghemoglobinreductase)_0.0_42_(REWT)_1e-147_Q5ZM32_(lipoamidedehydrogenase)_2e-143_4;	K00382 DLD, lpd, pdhD; dihydrolipoamide dehydrogenase [EC:1.8.1.4]
Contig31961-O81413_(leghemoglobinreductase)_7e-64_Q811C4_(dihydrolipoyldehydrogenase)_2e-61_Q5ZM32_(lipoamidedehydrogenase)_3e-61_4;	K00382 DLD, lpd, pdhD; dihydrolipoamide dehydrogenase [EC:1.8.1.4]
Contig35188-O81413_(leghemoglobinreductase)_3e-62_Q811C4_(dihydrolipoyldehydrogenase)_1e-59_Q5ZM32_(lipoamidedehydrogenase)_2e-59_4;	K00382 DLD, lpd, pdhD; dihydrolipoamide dehydrogenase [EC:1.8.1.4]
Contig48021-O81413_(leghemoglobinreductase)_0.0_42_(REWT)_1e-146_Q5ZM32_(lipoamidedehydrogenase)_4e-142_4;	K00382 DLD, lpd, pdhD; dihydrolipoamide dehydrogenase [EC:1.8.1.4]
Contig3254-Q9XGL5_(ATPcitratesynthase)_2e-24_Q9FGX1_(ATPcitratesynthase)_1e-22_2;	K01899 LSC1; succinyl-CoA synthetase alpha subunit [EC:6.2.1.4 6.2.1.5]
Contig13770-Q9XGL5_(ATPcitratesynthase)_1e-25_Q9FGX1_(ATPcitratesynthase)_2e-21_2;	K01899 LSC1; succinyl-CoA synthetase alpha subunit [EC:6.2.1.4 6.2.1.5]
Contig20914-Q9XGL5_(ATPcitratesynthase)_2e-24_Q9FGX1_(ATPcitratesynthase)_1e-22_2;	K01899 LSC1; succinyl-CoA synthetase alpha subunit [EC:6.2.1.4 6.2.1.5]
Contig38906-Q9XGL5_(ATPcitratesynthase)_2e-24_Q9FGX1_(ATPcitratesynthase)_1e-22_2;	K01899 LSC1; succinyl-CoA synthetase alpha subunit [EC:6.2.1.4 6.2.1.5]
Contig9748-Q9AQH6_(ATPcitratesynthase)_1e-17_1;	K01900 LSC2; succinyl-CoA synthetase beta subunit [EC:6.2.1.4 6.2.1.5]
Contig45894-P31040_(succinatedehydrogenase)_0.0_Q7X479_(fumaratereductase(NADH))_3e-43_5;	K00234 SDHA, SDH1; succinate dehydrogenase (ubiquinone) flavoprotein subunit [EC:1.3.5.1]
Contig37174;	K00235 SDHB, SDH2; succinate dehydrogenase (ubiquinone) iron-sulfur subunit [EC:1.3.5.1]
Contig39091-Q7X478_(fumaratereductase(NADH))_5e-04_1;	K00235 SDHB, SDH2; succinate dehydrogenase (ubiquinone) iron-sulfur subunit [EC:1.3.5.1]
Contig9135-Q9LCC6_(aspartateammonia-lyase)_6e-91_P0AC38_(aspartateammonia-lyase)_6e-80_P12047_(adenylosuccinatelyase)_4e-06_4;	K01679 E4.2.1.2B, fumC; fumarate hydratase, class II [EC:4.2.1.2]
Contig15948-Q9LCC6_(aspartateammonia-lyase)_2e-101_P0AC38_(aspartateammonia-lyase)_6e-91_P12047_(adenylosuccinatelyase)_2e-06_4;	K01679 E4.2.1.2B, fumC; fumarate hydratase, class II [EC:4.2.1.2]
Contig20378-Q9LCC6_(aspartateammonia-lyase)_5e-92_P0AC38_(aspartateammonia-lyase)_5e-80_P12047_(adenylosuccinatelyase)_1e-06_3;	K01679 E4.2.1.2B, fumC; fumarate hydratase, class II [EC:4.2.1.2]
Contig32978-Q9LCC6_(aspartateammonia-lyase)_2e-101_P0AC38_(aspartateammonia-lyase)_7e-91_P12047_(adenylosuccinatelyase)_2e-06_4;	K01679 E4.2.1.2B, fumC; fumarate hydratase, class II [EC:4.2.1.2]
Contig33699-Q9LCC6_(aspartateammonia-lyase)_3e-101_P0AC38_(aspartateammonia-lyase)_8e-91_P12047_(adenylosuccinatelyase)_3e-06_4;	K01679 E4.2.1.2B, fumC; fumarate hydratase, class II [EC:4.2.1.2]
Contig3289-Q90YZ9_(malatedehydrogenase)_1e-98_Q3S891_(malatedehydrogenase)_1e-98_Q3S892_(malatedehydrogenase)_3e-98_5;	K00025 MDH1; malate dehydrogenase [EC:1.1.1.37]
Contig176-Q9ZP06_(malatedehydrogenase)_3e-103_P08249_(L-malatedehydrogenase)_2e-95_Q90YZ7_(malatedehydrogenase)_3e-94_7;	K00026 MDH2; malate dehydrogenase [EC:1.1.1.37]
Contig18473-Q9ZP06_(malatedehydrogenase)_2e-108_Q90YZ7_(malatedehydrogenase)_5e-93_P08249_(L-malatedehydrogenase)_6e-92_7;	K00026 MDH2; malate dehydrogenase [EC:1.1.1.37]
Contig25189-Q9ZP06_(malatedehydrogenase)_5e-111_P08249_(L-malatedehydrogenase)_1e-100_Q90YZ7_(malatedehydrogenase)_5e-98_7;	K00026 MDH2; malate dehydrogenase [EC:1.1.1.37]
Contig29925-Q9ZP06_(malatedehydrogenase)_2e-116_Q90YZ7_(malatedehydrogenase)_1e-96_P08249_(L-malatedehydrogenase)_2e-96_7;	K00026 MDH2; malate dehydrogenase [EC:1.1.1.37]
Contig38347-Q9ZP06_(malatedehydrogenase)_2e-108_Q90YZ7_(malatedehydrogenase)_5e-93_P08249_(L-malatedehydrogenase)_6e-92_7;	K00026 MDH2; malate dehydrogenase [EC:1.1.1.37]
Contig38925-Q9ZP06_(malatedehydrogenase)_7e-157_P08249_(L-malatedehydrogenase)_5e-101_Q90YZ7_(malatedehydrogenase)_3e-97_7;	K00026 MDH2; malate dehydrogenase [EC:1.1.1.37]
Contig41632-Q9ZP06_(malatedehydrogenase)_2e-107_Q90YZ7_(malatedehydrogenase)_5e-93_P08249_(L-malatedehydrogenase)_6e-92_7;	K00026 MDH2; malate dehydrogenase [EC:1.1.1.37]
Contig21221;	K01610 E4.1.1.49, pckA; phosphoenolpyruvate carboxykinase (ATP) [EC:4.1.1.49]
Contig45848;	K01610 E4.1.1.49, pckA; phosphoenolpyruvate carboxykinase (ATP) [EC:4.1.1.49]
Contig47620;	K01610 E4.1.1.49, pckA; phosphoenolpyruvate carboxykinase (ATP) [EC:4.1.1.49]
Contig2799-Q3UFJ3_(pyruvatedehydrogenase)_4e-98_P35486_(pyruvatedehydrogenase)_4e-98_2;	K00161 PDHA, pdhA; pyruvate dehydrogenase E1 component alpha subunit [EC:1.2.4.1]
Contig5342-Q3UFJ3_(pyruvatedehydrogenase)_3e-65_P35486_(pyruvatedehydrogenase)_3e-65_P50137_(transketolase)_1e-04_4;	K00161 PDHA, pdhA; pyruvate dehydrogenase E1 component alpha subunit [EC:1.2.4.1]
Contig7805-P40142_(transketolase)_8e-09_P50137_(transketolase)_3e-08_2;	K00162 PDHB, pdhB; pyruvate dehydrogenase E1 component beta subunit [EC:1.2.4.1]
Contig21311-P40142_(transketolase)_0.002_P50137_(transketolase)_0.024_2;	K00162 PDHB, pdhB; pyruvate dehydrogenase E1 component beta subunit [EC:1.2.4.1]
Contig23181-P40142_(transketolase)_0.001_1;	K00162 PDHB, pdhB; pyruvate dehydrogenase E1 component beta subunit [EC:1.2.4.1]
Contig26244-P40142_(transketolase)_7e-09_P50137_(transketolase)_3e-08_2;	K00162 PDHB, pdhB; pyruvate dehydrogenase E1 component beta subunit [EC:1.2.4.1]
Contig37687-P40142_(transketolase)_0.002_P50137_(transketolase)_0.019_2;	K00162 PDHB, pdhB; pyruvate dehydrogenase E1 component beta subunit [EC:1.2.4.1]
Contig13091-Q804C3_(pyruvatedehydrogenase)_2e-103_1;	K00627 DLAT, aceF, pdhC; pyruvate dehydrogenase E2 component (dihydrolipoamide acetyltransferase) [EC:2.3.1.12]
Contig23037-Q804C3_(pyruvatedehydrogenase)_2e-112_1;	K00627 DLAT, aceF, pdhC; pyruvate dehydrogenase E2 component (dihydrolipoamide acetyltransferase) [EC:2.3.1.12]
Contig37957-Q804C3_(pyruvatedehydrogenase)_5e-31_1;	K00627 DLAT, aceF, pdhC; pyruvate dehydrogenase E2 component (dihydrolipoamide acetyltransferase) [EC:2.3.1.12]
Contig39615-Q804C3_(pyruvatedehydrogenase)_2e-113_1;	K00627 DLAT, aceF, pdhC; pyruvate dehydrogenase E2 component (dihydrolipoamide acetyltransferase) [EC:2.3.1.12]
00030 Pentose phosphate pathway [PATH:ko00030]
Contig10478;	K01810 GPI, pgi; glucose-6-phosphate isomerase [EC:5.3.1.9]
Contig13552;	K01810 GPI, pgi; glucose-6-phosphate isomerase [EC:5.3.1.9]
Contig20134-Q8RWF1_(glyoxylatereductase(NADP))_6e-143_1;	K01810 GPI, pgi; glucose-6-phosphate isomerase [EC:5.3.1.9]
Contig3821;	K00036 G6PD, zwf; glucose-6-phosphate 1-dehydrogenase [EC:1.1.1.49]
Contig9174;	K00036 G6PD, zwf; glucose-6-phosphate 1-dehydrogenase [EC:1.1.1.49]
Contig17879;	K00036 G6PD, zwf; glucose-6-phosphate 1-dehydrogenase [EC:1.1.1.49]
Contig20768;	K00036 G6PD, zwf; glucose-6-phosphate 1-dehydrogenase [EC:1.1.1.49]
Contig28880;	K00036 G6PD, zwf; glucose-6-phosphate 1-dehydrogenase [EC:1.1.1.49]
Contig45747;	K00036 G6PD, zwf; glucose-6-phosphate 1-dehydrogenase [EC:1.1.1.49]
Contig5456-O95336_(6-phosphogluconolactonase)_2e-42_P38858_(6-phosphogluconolactonase)_4e-28_P50278_(6-phosphogluconolactonase)_5e-26_5;	K01057 PGLS, pgl, devB; 6-phosphogluconolactonase [EC:3.1.1.31]
Contig11735-O95336_(6-phosphogluconolactonase)_6e-44_P38858_(6-phosphogluconolactonase)_3e-28_P50278_(6-phosphogluconolactonase)_6e-24_4;	K01057 PGLS, pgl, devB; 6-phosphogluconolactonase [EC:3.1.1.31]
Contig23254-O95336_(6-phosphogluconolactonase)_1e-37_P38858_(6-phosphogluconolactonase)_1e-25_P50278_(6-phosphogluconolactonase)_3e-22_4;	K01057 PGLS, pgl, devB; 6-phosphogluconolactonase [EC:3.1.1.31]
Contig27299-O95336_(6-phosphogluconolactonase)_6e-44_P38858_(6-phosphogluconolactonase)_3e-28_P37262_(6-phosphogluconolactonase)_5e-24_4;	K01057 PGLS, pgl, devB; 6-phosphogluconolactonase [EC:3.1.1.31]
Contig46083-O95336_(6-phosphogluconolactonase)_3e-42_P38858_(6-phosphogluconolactonase)_7e-28_P50278_(6-phosphogluconolactonase)_8e-26_5;	K01057 PGLS, pgl, devB; 6-phosphogluconolactonase [EC:3.1.1.31]
Contig5605;	K00033 PGD, gnd; 6-phosphogluconate dehydrogenase [EC:1.1.1.44]
Contig12529;	K00033 PGD, gnd; 6-phosphogluconate dehydrogenase [EC:1.1.1.44]
Contig21597;	K00033 PGD, gnd; 6-phosphogluconate dehydrogenase [EC:1.1.1.44]
Contig22775;	K00033 PGD, gnd; 6-phosphogluconate dehydrogenase [EC:1.1.1.44]
Contig46795;	K00033 PGD, gnd; 6-phosphogluconate dehydrogenase [EC:1.1.1.44]
Contig10245;	K01783 rpe, RPE; ribulose-phosphate 3-epimerase [EC:5.1.3.1]
Contig15751;	K01783 rpe, RPE; ribulose-phosphate 3-epimerase [EC:5.1.3.1]
Contig16308;	K01783 rpe, RPE; ribulose-phosphate 3-epimerase [EC:5.1.3.1]
Contig18125;	K01783 rpe, RPE; ribulose-phosphate 3-epimerase [EC:5.1.3.1]
Contig4775-O20250_(transketolase)_0.0_P23254_(transketolase)_2e-174_Q76EM7_(transaldolase)_5e-166_5;	K00615 E2.2.1.1, tktA, tktB; transketolase [EC:2.2.1.1]
Contig2444-Q9EQS0_(transaldolase)_9e-36_P53228_(transaldolase)_1e-34_2;	K00616 E2.2.1.2, talA, talB; transaldolase [EC:2.2.1.2]
Contig39082-Q9EQS0_(transaldolase)_7e-04_P53228_(transaldolase)_0.001_2;	K00616 E2.2.1.2, talA, talB; transaldolase [EC:2.2.1.2]
Contig51059-Q9EQS0_(transaldolase)_9e-36_P53228_(transaldolase)_1e-34_2;	K00616 E2.2.1.2, talA, talB; transaldolase [EC:2.2.1.2]
Contig598;	K01807 rpiA; ribose 5-phosphate isomerase A [EC:5.3.1.6]
Contig886;	K01807 rpiA; ribose 5-phosphate isomerase A [EC:5.3.1.6]
Contig18288;	K01807 rpiA; ribose 5-phosphate isomerase A [EC:5.3.1.6]
Contig28263;	K01807 rpiA; ribose 5-phosphate isomerase A [EC:5.3.1.6]
Contig42113;	K01807 rpiA; ribose 5-phosphate isomerase A [EC:5.3.1.6]
Contig32655-Q6VWJ5_(fructokinase)_2e-19_O04897_(fructokinase)_5e-16_Q6XZ79_(fructokinase)_1e-15_6;	K00852 rbsK, RBKS; ribokinase [EC:2.7.1.15]
Contig8514-P93805_(Phosphoglucomutase)_0.0_P93804_(Phosphoglucomutase)_0.0_Q9SCY0_(phosphoglucomutase)_0.0_7;	K01835 pgm; phosphoglucomutase [EC:5.4.2.2]
Contig3851;	K00948 PRPS, prsA; ribose-phosphate pyrophosphokinase [EC:2.7.6.1]
Contig14598;	K00948 PRPS, prsA; ribose-phosphate pyrophosphokinase [EC:2.7.6.1]
Contig44578;	K00948 PRPS, prsA; ribose-phosphate pyrophosphokinase [EC:2.7.6.1]
Contig23744-Q63639_(retinaldehydrogenase)_1e-55_1;	K00131 gapN; glyceraldehyde-3-phosphate dehydrogenase (NADP+) [EC:1.2.1.9]
Contig51759-Q10242_(gluconokinase)_7e-20_1;	K00851 E2.7.1.12, gntK, idnK; gluconokinase [EC:2.7.1.12]
Contig3979;	K01623 ALDO; fructose-bisphosphate aldolase, class I [EC:4.1.2.13]
Contig16096;	K01623 ALDO; fructose-bisphosphate aldolase, class I [EC:4.1.2.13]
Contig17804;	K01623 ALDO; fructose-bisphosphate aldolase, class I [EC:4.1.2.13]
Contig24603;	K01623 ALDO; fructose-bisphosphate aldolase, class I [EC:4.1.2.13]
Contig30300;	K01623 ALDO; fructose-bisphosphate aldolase, class I [EC:4.1.2.13]
Contig30474;	K01623 ALDO; fructose-bisphosphate aldolase, class I [EC:4.1.2.13]
Contig32831;	K01623 ALDO; fructose-bisphosphate aldolase, class I [EC:4.1.2.13]
Contig1166-Q8RW99_(fructose-bisphosphatase)_6e-166_P00636_(fructose-bisphosphatase)_1e-101_Q95AJ2_(fructose-bisphosphatase)_4e-90_3;	K03841 FBP, fbp; fructose-1,6-bisphosphatase I [EC:3.1.3.11]
Contig17751-Q95AJ2_(fructose-bisphosphatase)_5e-68_Q8RW99_(fructose-bisphosphatase)_3e-58_P00636_(fructose-bisphosphatase)_1e-54_4;	K03841 FBP, fbp; fructose-1,6-bisphosphatase I [EC:3.1.3.11]
Contig23166-Q8RW99_(fructose-bisphosphatase)_4e-176_P00636_(fructose-bisphosphatase)_1e-106_Q95AJ2_(fructose-bisphosphatase)_8e-88_3;	K03841 FBP, fbp; fructose-1,6-bisphosphatase I [EC:3.1.3.11]
Contig45267-Q95AJ2_(fructose-bisphosphatase)_9e-103_Q8RW99_(fructose-bisphosphatase)_2e-88_P00636_(fructose-bisphosphatase)_2e-79_3;	K03841 FBP, fbp; fructose-1,6-bisphosphatase I [EC:3.1.3.11]
Contig48382-Q95AJ2_(fructose-bisphosphatase)_5e-68_Q8RW99_(fructose-bisphosphatase)_4e-58_P00636_(fructose-bisphosphatase)_1e-54_4;	K03841 FBP, fbp; fructose-1,6-bisphosphatase I [EC:3.1.3.11]
Contig6217-Q94AA4_(6-phosphofructokinase)_0.0_Q9C5J7_(6-phosphofructokinase)_0.0_Q9M076_(6-phosphofructokinase)_0.0_7;	K00850 pfkA, PFK; 6-phosphofructokinase 1 [EC:2.7.1.11]
Contig6755-Q94AA4_(6-phosphofructokinase)_5e-137_Q9M076_(6-phosphofructokinase)_3e-136_Q9FKG3_(6-phosphofructokinase)_6e-135_7;	K00850 pfkA, PFK; 6-phosphofructokinase 1 [EC:2.7.1.11]
Contig9554-Q94AA4_(6-phosphofructokinase)_1e-138_Q9M076_(6-phosphofructokinase)_6e-138_Q9FKG3_(6-phosphofructokinase)_9e-137_7;	K00850 pfkA, PFK; 6-phosphofructokinase 1 [EC:2.7.1.11]
Contig23893-Q9M0F9_(6-phosphofructokinase)_3e-101_Q94AA4_(6-phosphofructokinase)_1e-100_Q9C5J7_(6-phosphofructokinase)_5e-100_7;	K00850 pfkA, PFK; 6-phosphofructokinase 1 [EC:2.7.1.11]
Contig27203-Q94AA4_(6-phosphofructokinase)_0.0_Q9C5J7_(6-phosphofructokinase)_0.0_Q9M0F9_(6-phosphofructokinase)_0.0_7;	K00850 pfkA, PFK; 6-phosphofructokinase 1 [EC:2.7.1.11]
Contig31351-Q9C5J7_(6-phosphofructokinase)_4e-107_Q9M0F9_(6-phosphofructokinase)_1e-106_Q94AA4_(6-phosphofructokinase)_1e-105_7;	K00850 pfkA, PFK; 6-phosphofructokinase 1 [EC:2.7.1.11]
Contig50660-Q9C5J7_(6-phosphofructokinase)_2e-95_Q94AA4_(6-phosphofructokinase)_2e-94_Q9M0F9_(6-phosphofructokinase)_6e-93_7;	K00850 pfkA, PFK; 6-phosphofructokinase 1 [EC:2.7.1.11]
00040 Pentose and glucuronate interconversions [PATH:ko00040]
Contig501-Q9M5J0_(pectinesterase)_9e-75_Q43234_(pectinesterase)_3e-69_Q9LUL7_(pectinesterase)_3e-67_8;	K01051 E3.1.1.11; pectinesterase [EC:3.1.1.11]
Contig5339-Q9LUL7_(pectinesterase)_0.0_Q9FVF9_(pectinesterase)_0.0_Q94FS5_(pectinesterase)_0.0_8;	K01051 E3.1.1.11; pectinesterase [EC:3.1.1.11]
Contig8497-Q9LUL7_(pectinesterase)_0.0_Q9FVF9_(pectinesterase)_0.0_Q94FS5_(pectinesterase)_0.0_8;	K01051 E3.1.1.11; pectinesterase [EC:3.1.1.11]
Contig19500-Q9FM79_(pectinesterase)_6e-47_Q84WM7_(pectinesterase)_8e-31_Q9M5J0_(pectinesterase)_2e-22_8;	K01051 E3.1.1.11; pectinesterase [EC:3.1.1.11]
Contig23501-Q94FS5_(pectinesterase)_1e-113_Q9LUL7_(pectinesterase)_3e-108_Q43234_(pectinesterase)_2e-107_8;	K01051 E3.1.1.11; pectinesterase [EC:3.1.1.11]
Contig24380-Q9FM79_(pectinesterase)_1e-54_Q84WM7_(pectinesterase)_2e-51_Q9FVF9_(pectinesterase)_4e-47_8;	K01051 E3.1.1.11; pectinesterase [EC:3.1.1.11]
Contig26685-Q9LUL7_(pectinesterase)_0.0_Q94FS5_(pectinesterase)_0.0_Q9FVF9_(pectinesterase)_0.0_8;	K01051 E3.1.1.11; pectinesterase [EC:3.1.1.11]
Contig28353-Q43234_(pectinesterase)_2e-107_Q9LUL7_(pectinesterase)_3e-107_Q9FVF9_(pectinesterase)_2e-103_8;	K01051 E3.1.1.11; pectinesterase [EC:3.1.1.11]
Contig28577-Q9LUL7_(pectinesterase)_0.0_Q9FVF9_(pectinesterase)_0.0_Q94FS5_(pectinesterase)_0.0_8;	K01051 E3.1.1.11; pectinesterase [EC:3.1.1.11]
Contig29497-Q9M5J0_(pectinesterase)_4e-95_Q94FS5_(pectinesterase)_6e-95_Q9LUL7_(pectinesterase)_6e-93_8;	K01051 E3.1.1.11; pectinesterase [EC:3.1.1.11]
Contig34891-Q9LUL7_(pectinesterase)_0.0_Q9FVF9_(pectinesterase)_0.0_Q94FS5_(pectinesterase)_3e-174_8;	K01051 E3.1.1.11; pectinesterase [EC:3.1.1.11]
Contig44456-Q43234_(pectinesterase)_1e-138_Q9LUL7_(pectinesterase)_6e-124_Q94FS5_(pectinesterase)_6e-121_8;	K01051 E3.1.1.11; pectinesterase [EC:3.1.1.11]
Contig48244-Q9LUL7_(pectinesterase)_0.0_Q9FVF9_(pectinesterase)_0.0_Q94FS5_(pectinesterase)_0.0_8;	K01051 E3.1.1.11; pectinesterase [EC:3.1.1.11]
Contig50529-Q9FM79_(pectinesterase)_1e-49_Q84WM7_(pectinesterase)_6e-41_Q9LUL7_(pectinesterase)_1e-35_8;	K01051 E3.1.1.11; pectinesterase [EC:3.1.1.11]
Contig51650-Q9FVF9_(pectinesterase)_4e-109_Q94FS5_(pectinesterase)_1e-108_Q9LUL7_(pectinesterase)_4e-104_8;	K01051 E3.1.1.11; pectinesterase [EC:3.1.1.11]
Contig4298-Q9WYR4_(pectatelyase)_2e-25_Q8GCB2_(exopectatelyase)_2e-16_2;	K01728 E4.2.2.2, pel; pectate lyase [EC:4.2.2.2]
Contig4888-Q9WYR4_(pectatelyase)_1e-14_Q8GCB2_(exopectatelyase)_1e-07_2;	K01728 E4.2.2.2, pel; pectate lyase [EC:4.2.2.2]
Contig7808-Q9WYR4_(pectatelyase)_1e-13_Q8GCB2_(exopectatelyase)_2e-04_2;	K01728 E4.2.2.2, pel; pectate lyase [EC:4.2.2.2]
Contig8455-Q9WYR4_(pectatelyase)_1e-13_Q8GCB2_(exopectatelyase)_2e-04_2;	K01728 E4.2.2.2, pel; pectate lyase [EC:4.2.2.2]
Contig9399-Q9WYR4_(pectatelyase)_1e-13_Q8GCB2_(exopectatelyase)_2e-04_2;	K01728 E4.2.2.2, pel; pectate lyase [EC:4.2.2.2]
Contig11882-Q9WYR4_(pectatelyase)_1e-14_Q8GCB2_(exopectatelyase)_1e-07_2;	K01728 E4.2.2.2, pel; pectate lyase [EC:4.2.2.2]
Contig14609-Q9WYR4_(pectatelyase)_9e-14_Q8GCB2_(exopectatelyase)_2e-04_2;	K01728 E4.2.2.2, pel; pectate lyase [EC:4.2.2.2]
Contig22243-Q9WYR4_(pectatelyase)_2e-13_1;	K01728 E4.2.2.2, pel; pectate lyase [EC:4.2.2.2]
Contig26924-Q9WYR4_(pectatelyase)_1e-14_Q8GCB2_(exopectatelyase)_1e-07_2;	K01728 E4.2.2.2, pel; pectate lyase [EC:4.2.2.2]
Contig29003-Q9WYR4_(pectatelyase)_3e-24_Q8GCB2_(exopectatelyase)_9e-17_2;	K01728 E4.2.2.2, pel; pectate lyase [EC:4.2.2.2]
Contig45872-Q9WYR4_(pectatelyase)_8e-14_Q8GCB2_(exopectatelyase)_2e-04_2;	K01728 E4.2.2.2, pel; pectate lyase [EC:4.2.2.2]
Contig35087;	K16190 GLCAK; glucuronokinase [EC:2.7.1.43]
Contig23978-173_(REWT)_0.0_135_(REWT)_0.0_2;	K12447 USP; UDP-sugar pyrophosphorylase [EC:2.7.7.64]
Contig16748-Q9SQJ1_(UDP-glucose6-dehydrogenase)_0.0_Q56R95_(UDP-glucose6-dehydrogenase)_1e-163_Q19905_(UDP-glucose6-dehydrogenase)_4e-157_3;	K00012 UGDH, ugd; UDPglucose 6-dehydrogenase [EC:1.1.1.22]
Contig31444-Q9SQJ1_(UDP-glucose6-dehydrogenase)_0.0_Q56R95_(UDP-glucose6-dehydrogenase)_2e-163_Q19905_(UDP-glucose6-dehydrogenase)_2e-153_3;	K00012 UGDH, ugd; UDPglucose 6-dehydrogenase [EC:1.1.1.22]
Contig27460-173_(REWT)_0.027_1;	K00963 UGP2, galU, galF; UTP--glucose-1-phosphate uridylyltransferase [EC:2.7.7.9]
Contig40507;	K00963 UGP2, galU, galF; UTP--glucose-1-phosphate uridylyltransferase [EC:2.7.7.9]
Contig10245;	K01783 rpe, RPE; ribulose-phosphate 3-epimerase [EC:5.1.3.1]
Contig15751;	K01783 rpe, RPE; ribulose-phosphate 3-epimerase [EC:5.1.3.1]
Contig16308;	K01783 rpe, RPE; ribulose-phosphate 3-epimerase [EC:5.1.3.1]
Contig18125;	K01783 rpe, RPE; ribulose-phosphate 3-epimerase [EC:5.1.3.1]
Contig41388-P42826_(xylulokinase)_2e-87_Q3TET2_(glycerolkinase)_6e-05_Q64516_(glycerolkinase)_5e-04_5;	K00854 xylB, XYLB; xylulokinase [EC:2.7.1.17]
Contig4956;	K01805 xylA; xylose isomerase [EC:5.3.1.5]
Contig25142;	K01805 xylA; xylose isomerase [EC:5.3.1.5]
Contig10786;	K00011 E1.1.1.21, AKR1; aldehyde reductase [EC:1.1.1.21]
Contig20091-P07943_(aldehydereductase)_9e-54_A2Q8B5_(D-xylosereductase)_3e-53_Q5U415_(aldehydereductase)_3e-52_5;	K00011 E1.1.1.21, AKR1; aldehyde reductase [EC:1.1.1.21]
Contig36049-Q3C2L6_(L-iditol2-dehydrogenase)_5e-177_Q1PSI9_(L-idonate2-dehydrogenase)_2e-165_Q6EM42_(L-iditol2-dehydrogenase)_2e-163_8;	K00008 SORD, gutB; L-iditol 2-dehydrogenase [EC:1.1.1.14]
Contig1355-Q63639_(retinaldehydrogenase)_2e-156_Q28399_(retinaldehydrogenase)_6e-149_2;	K00128 E1.2.1.3; aldehyde dehydrogenase (NAD+) [EC:1.2.1.3]
Contig3274;	K00128 E1.2.1.3; aldehyde dehydrogenase (NAD+) [EC:1.2.1.3]
Contig11329-Q63639_(retinaldehydrogenase)_4e-162_Q28399_(retinaldehydrogenase)_5e-155_2;	K00128 E1.2.1.3; aldehyde dehydrogenase (NAD+) [EC:1.2.1.3]
Contig11341;	K00128 E1.2.1.3; aldehyde dehydrogenase (NAD+) [EC:1.2.1.3]
Contig12022-Q63639_(retinaldehydrogenase)_2e-158_Q28399_(retinaldehydrogenase)_1e-150_2;	K00128 E1.2.1.3; aldehyde dehydrogenase (NAD+) [EC:1.2.1.3]
Contig12940-Q63639_(retinaldehydrogenase)_7e-157_Q70T30_(bixinaldehydedehydrogenase)_8e-148_2;	K00128 E1.2.1.3; aldehyde dehydrogenase (NAD+) [EC:1.2.1.3]
Contig13361;	K00128 E1.2.1.3; aldehyde dehydrogenase (NAD+) [EC:1.2.1.3]
Contig14083-Q63639_(retinaldehydrogenase)_5e-162_Q28399_(retinaldehydrogenase)_6e-155_2;	K00128 E1.2.1.3; aldehyde dehydrogenase (NAD+) [EC:1.2.1.3]
Contig21239-Q63639_(retinaldehydrogenase)_2e-158_Q70T30_(bixinaldehydedehydrogenase)_1e-148_2;	K00128 E1.2.1.3; aldehyde dehydrogenase (NAD+) [EC:1.2.1.3]
Contig21717-Q28399_(retinaldehydrogenase)_4e-139_Q63639_(retinaldehydrogenase)_2e-138_Q70T30_(bixinaldehydedehydrogenase)_2e-132_3;	K00128 E1.2.1.3; aldehyde dehydrogenase (NAD+) [EC:1.2.1.3]
Contig23472;	K00128 E1.2.1.3; aldehyde dehydrogenase (NAD+) [EC:1.2.1.3]
Contig25645;	K00128 E1.2.1.3; aldehyde dehydrogenase (NAD+) [EC:1.2.1.3]
Contig27108-Q63639_(retinaldehydrogenase)_6e-162_Q28399_(retinaldehydrogenase)_6e-155_2;	K00128 E1.2.1.3; aldehyde dehydrogenase (NAD+) [EC:1.2.1.3]
Contig33803;	K00128 E1.2.1.3; aldehyde dehydrogenase (NAD+) [EC:1.2.1.3]
Contig47048;	K00128 E1.2.1.3; aldehyde dehydrogenase (NAD+) [EC:1.2.1.3]
00051 Fructose and mannose metabolism [PATH:ko00051]
Contig14997-Q42896_(fructokinase)_3e-142_Q42645_(fructokinase)_3e-139_P37829_(fructokinase)_3e-134_7;	K00847 E2.7.1.4, scrK; fructokinase [EC:2.7.1.4]
Contig22194-Q6VWJ5_(fructokinase)_8e-143_O04897_(fructokinase)_1e-110_Q42645_(fructokinase)_9e-101_7;	K00847 E2.7.1.4, scrK; fructokinase [EC:2.7.1.4]
Contig24966-O04897_(fructokinase)_5e-125_Q6VWJ5_(fructokinase)_4e-118_Q6XZ78_(fructokinase)_1e-98_7;	K00847 E2.7.1.4, scrK; fructokinase [EC:2.7.1.4]
Contig26007-Q6XZ78_(fructokinase)_3e-117_Q6VWJ5_(fructokinase)_2e-106_Q42645_(fructokinase)_6e-106_7;	K00847 E2.7.1.4, scrK; fructokinase [EC:2.7.1.4]
Contig45678-Q6VWJ5_(fructokinase)_3e-137_O04897_(fructokinase)_2e-109_Q42645_(fructokinase)_8e-101_7;	K00847 E2.7.1.4, scrK; fructokinase [EC:2.7.1.4]
Contig23879-Q9GRS9_(Mannose-6-phosphateisomerase)_2e-49_1;	K01809 manA, MPI; mannose-6-phosphate isomerase [EC:5.3.1.8]
Contig26605-O80840_(phosphomannomutase)_4e-120_P07283_(phosphomannomutase)_4e-77_2;	K17497 PMM; phosphomannomutase [EC:5.4.2.8]
Contig2188;	K00966 GMPP; mannose-1-phosphate guanylyltransferase [EC:2.7.7.13]
Contig24089;	K00966 GMPP; mannose-1-phosphate guanylyltransferase [EC:2.7.7.13]
Contig29225;	K00966 GMPP; mannose-1-phosphate guanylyltransferase [EC:2.7.7.13]
Contig29890;	K00966 GMPP; mannose-1-phosphate guanylyltransferase [EC:2.7.7.13]
Contig33268;	K00966 GMPP; mannose-1-phosphate guanylyltransferase [EC:2.7.7.13]
Contig34132;	K00966 GMPP; mannose-1-phosphate guanylyltransferase [EC:2.7.7.13]
Contig29759;	K01711 gmd, GMDS; GDPmannose 4,6-dehydratase [EC:4.2.1.47]
Contig31943-Q9W1X8_(GDP-L-fucosesynthase)_6e-43_Q93VR3_(GDP-mannose3,5-epimerase)_4e-21_Q9LH76_(UDP-L-rhamnosesynthase)_1e-13_3;	K02377 TSTA3, fcl; GDP-L-fucose synthase [EC:1.1.1.271]
Contig18555-Q84CU3_(ADP-ribosediphosphatase)_0.006_1;	K18447 NUDX14; ADP-sugar diphosphatase [EC:3.6.1.21]
Contig18496-Q7TMC8_(fucokinase)_4e-38_1;	K05305 FUK; fucokinase [EC:2.7.1.52]
Contig16342;	K00844 HK; hexokinase [EC:2.7.1.1]
Contig28898;	K00844 HK; hexokinase [EC:2.7.1.1]
Contig6217-Q94AA4_(6-phosphofructokinase)_0.0_Q9C5J7_(6-phosphofructokinase)_0.0_Q9M076_(6-phosphofructokinase)_0.0_7;	K00850 pfkA, PFK; 6-phosphofructokinase 1 [EC:2.7.1.11]
Contig6755-Q94AA4_(6-phosphofructokinase)_5e-137_Q9M076_(6-phosphofructokinase)_3e-136_Q9FKG3_(6-phosphofructokinase)_6e-135_7;	K00850 pfkA, PFK; 6-phosphofructokinase 1 [EC:2.7.1.11]
Contig9554-Q94AA4_(6-phosphofructokinase)_1e-138_Q9M076_(6-phosphofructokinase)_6e-138_Q9FKG3_(6-phosphofructokinase)_9e-137_7;	K00850 pfkA, PFK; 6-phosphofructokinase 1 [EC:2.7.1.11]
Contig23893-Q9M0F9_(6-phosphofructokinase)_3e-101_Q94AA4_(6-phosphofructokinase)_1e-100_Q9C5J7_(6-phosphofructokinase)_5e-100_7;	K00850 pfkA, PFK; 6-phosphofructokinase 1 [EC:2.7.1.11]
Contig27203-Q94AA4_(6-phosphofructokinase)_0.0_Q9C5J7_(6-phosphofructokinase)_0.0_Q9M0F9_(6-phosphofructokinase)_0.0_7;	K00850 pfkA, PFK; 6-phosphofructokinase 1 [EC:2.7.1.11]
Contig31351-Q9C5J7_(6-phosphofructokinase)_4e-107_Q9M0F9_(6-phosphofructokinase)_1e-106_Q94AA4_(6-phosphofructokinase)_1e-105_7;	K00850 pfkA, PFK; 6-phosphofructokinase 1 [EC:2.7.1.11]
Contig50660-Q9C5J7_(6-phosphofructokinase)_2e-95_Q94AA4_(6-phosphofructokinase)_2e-94_Q9M0F9_(6-phosphofructokinase)_6e-93_7;	K00850 pfkA, PFK; 6-phosphofructokinase 1 [EC:2.7.1.11]
Contig6301-Q8VU09_(6-phosphofructokinase)_2e-11_Q9C5J7_(6-phosphofructokinase)_8e-09_Q94AA4_(6-phosphofructokinase)_1e-07_6;	K00895 E2.7.1.90, pfk; pyrophosphate--fructose-6-phosphate 1-phosphotransferase [EC:2.7.1.90]
Contig32915-Q8VU09_(6-phosphofructokinase)_1e-10_Q9C5J7_(6-phosphofructokinase)_3e-09_Q9M0F9_(6-phosphofructokinase)_1e-08_6;	K00895 E2.7.1.90, pfk; pyrophosphate--fructose-6-phosphate 1-phosphotransferase [EC:2.7.1.90]
Contig35329-Q8VU09_(6-phosphofructokinase)_2e-11_Q9C5J7_(6-phosphofructokinase)_8e-09_Q94AA4_(6-phosphofructokinase)_1e-07_6;	K00895 E2.7.1.90, pfk; pyrophosphate--fructose-6-phosphate 1-phosphotransferase [EC:2.7.1.90]
Contig36434-Q8VU09_(6-phosphofructokinase)_2e-11_Q9C5J7_(6-phosphofructokinase)_7e-09_Q94AA4_(6-phosphofructokinase)_1e-07_6;	K00895 E2.7.1.90, pfk; pyrophosphate--fructose-6-phosphate 1-phosphotransferase [EC:2.7.1.90]
Contig1166-Q8RW99_(fructose-bisphosphatase)_6e-166_P00636_(fructose-bisphosphatase)_1e-101_Q95AJ2_(fructose-bisphosphatase)_4e-90_3;	K03841 FBP, fbp; fructose-1,6-bisphosphatase I [EC:3.1.3.11]
Contig17751-Q95AJ2_(fructose-bisphosphatase)_5e-68_Q8RW99_(fructose-bisphosphatase)_3e-58_P00636_(fructose-bisphosphatase)_1e-54_4;	K03841 FBP, fbp; fructose-1,6-bisphosphatase I [EC:3.1.3.11]
Contig23166-Q8RW99_(fructose-bisphosphatase)_4e-176_P00636_(fructose-bisphosphatase)_1e-106_Q95AJ2_(fructose-bisphosphatase)_8e-88_3;	K03841 FBP, fbp; fructose-1,6-bisphosphatase I [EC:3.1.3.11]
Contig45267-Q95AJ2_(fructose-bisphosphatase)_9e-103_Q8RW99_(fructose-bisphosphatase)_2e-88_P00636_(fructose-bisphosphatase)_2e-79_3;	K03841 FBP, fbp; fructose-1,6-bisphosphatase I [EC:3.1.3.11]
Contig48382-Q95AJ2_(fructose-bisphosphatase)_5e-68_Q8RW99_(fructose-bisphosphatase)_4e-58_P00636_(fructose-bisphosphatase)_1e-54_4;	K03841 FBP, fbp; fructose-1,6-bisphosphatase I [EC:3.1.3.11]
Contig21775-O81398_(6-phosphofructo-2-kinase)_0.0_1;	K01103 PFKFB; 6-phosphofructo-2-kinase / fructose-2,6-bisphosphatase [EC:2.7.1.105 3.1.3.46]
Contig26779-O81398_(6-phosphofructo-2-kinase)_0.0_1;	K01103 PFKFB; 6-phosphofructo-2-kinase / fructose-2,6-bisphosphatase [EC:2.7.1.105 3.1.3.46]
Contig37757-O81398_(6-phosphofructo-2-kinase)_0.0_1;	K01103 PFKFB; 6-phosphofructo-2-kinase / fructose-2,6-bisphosphatase [EC:2.7.1.105 3.1.3.46]
Contig36049-Q3C2L6_(L-iditol2-dehydrogenase)_5e-177_Q1PSI9_(L-idonate2-dehydrogenase)_2e-165_Q6EM42_(L-iditol2-dehydrogenase)_2e-163_8;	K00008 SORD, gutB; L-iditol 2-dehydrogenase [EC:1.1.1.14]
Contig10786;	K00011 E1.1.1.21, AKR1; aldehyde reductase [EC:1.1.1.21]
Contig20091-P07943_(aldehydereductase)_9e-54_A2Q8B5_(D-xylosereductase)_3e-53_Q5U415_(aldehydereductase)_3e-52_5;	K00011 E1.1.1.21, AKR1; aldehyde reductase [EC:1.1.1.21]
Contig4956;	K01805 xylA; xylose isomerase [EC:5.3.1.5]
Contig25142;	K01805 xylA; xylose isomerase [EC:5.3.1.5]
Contig3979;	K01623 ALDO; fructose-bisphosphate aldolase, class I [EC:4.1.2.13]
Contig16096;	K01623 ALDO; fructose-bisphosphate aldolase, class I [EC:4.1.2.13]
Contig17804;	K01623 ALDO; fructose-bisphosphate aldolase, class I [EC:4.1.2.13]
Contig24603;	K01623 ALDO; fructose-bisphosphate aldolase, class I [EC:4.1.2.13]
Contig30300;	K01623 ALDO; fructose-bisphosphate aldolase, class I [EC:4.1.2.13]
Contig30474;	K01623 ALDO; fructose-bisphosphate aldolase, class I [EC:4.1.2.13]
Contig32831;	K01623 ALDO; fructose-bisphosphate aldolase, class I [EC:4.1.2.13]
Contig10546-P48500_(triose-phosphateisomerase)_5e-79_P00942_(triose-phosphateisomerase)_3e-67_P07669_(triose-phosphateisomerase)_1e-64_3;	K01803 TPI, tpiA; triosephosphate isomerase (TIM) [EC:5.3.1.1]
Contig35625-P48500_(triose-phosphateisomerase)_9e-77_P07669_(triose-phosphateisomerase)_2e-68_P00942_(triose-phosphateisomerase)_8e-64_3;	K01803 TPI, tpiA; triosephosphate isomerase (TIM) [EC:5.3.1.1]
00052 Galactose metabolism [PATH:ko00052]
Contig10875;	K01785 galM, GALM; aldose 1-epimerase [EC:5.1.3.3]
Contig15018;	K01785 galM, GALM; aldose 1-epimerase [EC:5.1.3.3]
Contig7465-Q9R0N0_(galactokinase)_4e-15_Q9JIA6_(galactokinase)_4e-15_Q9CXZ9_(galactokinase)_4e-15_8;	K00849 galK; galactokinase [EC:2.7.1.6]
Contig9983-Q9R0N0_(galactokinase)_4e-16_Q9JIA6_(galactokinase)_4e-16_Q9CXZ9_(galactokinase)_4e-16_8;	K00849 galK; galactokinase [EC:2.7.1.6]
Contig10713-Q01415_(galactokinase)_1e-84_P04385_(galactokinase)_8e-59_P0A6T3_(galactokinase)_2e-24_6;	K00849 galK; galactokinase [EC:2.7.1.6]
Contig21535-Q9R0N0_(galactokinase)_4e-15_Q9JIA6_(galactokinase)_4e-15_Q9CXZ9_(galactokinase)_4e-15_8;	K00849 galK; galactokinase [EC:2.7.1.6]
Contig24661-Q9R0N0_(galactokinase)_9e-16_Q9JIA6_(galactokinase)_9e-16_Q9CXZ9_(galactokinase)_9e-16_8;	K00849 galK; galactokinase [EC:2.7.1.6]
Contig45148-Q01415_(galactokinase)_8e-87_P04385_(galactokinase)_2e-60_P0A6T3_(galactokinase)_6e-26_6;	K00849 galK; galactokinase [EC:2.7.1.6]
Contig30061;	K00965 galT, GALT; UDPglucose--hexose-1-phosphate uridylyltransferase [EC:2.7.7.12]
Contig2837-124_(REWT)_9e-178_157_(REWT)_3e-173_199_(REWT)_3e-133_8;	K01784 galE, GALE; UDP-glucose 4-epimerase [EC:5.1.3.2]
Contig17335-199_(REWT)_3e-175_201_(REWT)_1e-172_174_(REWT)_5e-164_8;	K01784 galE, GALE; UDP-glucose 4-epimerase [EC:5.1.3.2]
Contig22384-199_(REWT)_6e-169_201_(REWT)_3e-166_174_(REWT)_1e-157_8;	K01784 galE, GALE; UDP-glucose 4-epimerase [EC:5.1.3.2]
Contig29043-124_(REWT)_0.0_157_(REWT)_1e-176_199_(REWT)_4e-137_8;	K01784 galE, GALE; UDP-glucose 4-epimerase [EC:5.1.3.2]
Contig27460-173_(REWT)_0.027_1;	K00963 UGP2, galU, galF; UTP--glucose-1-phosphate uridylyltransferase [EC:2.7.7.9]
Contig40507;	K00963 UGP2, galU, galF; UTP--glucose-1-phosphate uridylyltransferase [EC:2.7.7.9]
Contig8514-P93805_(Phosphoglucomutase)_0.0_P93804_(Phosphoglucomutase)_0.0_Q9SCY0_(phosphoglucomutase)_0.0_7;	K01835 pgm; phosphoglucomutase [EC:5.4.2.2]
Contig16342;	K00844 HK; hexokinase [EC:2.7.1.1]
Contig28898;	K00844 HK; hexokinase [EC:2.7.1.1]
Contig12253-Q7WTU5_(beta-galactosidase)_7e-142_Q9X0F2_(beta-glucuronidase)_1e-25_Q9AHJ8_(beta-glucuronidase)_7e-25_6;	K01190 lacZ; beta-galactosidase [EC:3.2.1.23]
Contig17095-Q7WTU5_(beta-galactosidase)_3e-133_Q9X0F2_(beta-glucuronidase)_6e-26_Q9AHJ8_(beta-glucuronidase)_4e-25_7;	K01190 lacZ; beta-galactosidase [EC:3.2.1.23]
Contig18784-Q8K131_(beta-galactosidase)_7e-128_Q3TAW7_(beta-galactosidase)_7e-128_P23780_(beta-galactosidase)_7e-128_6;	K12309 GLB1, ELNR1; beta-galactosidase [EC:3.2.1.23]
Contig23978-173_(REWT)_0.0_135_(REWT)_0.0_2;	K12447 USP; UDP-sugar pyrophosphorylase [EC:2.7.7.64]
Contig4674-168_(REWT)_1e-135_1;	K06617 E2.4.1.82; raffinose synthase [EC:2.4.1.82]
Contig22218-168_(REWT)_2e-106_Q9WXC1_(alpha-galactosidase)_0.040_2;	K06617 E2.4.1.82; raffinose synthase [EC:2.4.1.82]
Contig27079-168_(REWT)_2e-131_Q9WXC1_(alpha-galactosidase)_0.045_2;	K06617 E2.4.1.82; raffinose synthase [EC:2.4.1.82]
Contig28984-168_(REWT)_3e-97_1;	K06617 E2.4.1.82; raffinose synthase [EC:2.4.1.82]
Contig30258-168_(REWT)_2e-96_Q9WXC1_(alpha-galactosidase)_0.008_2;	K06617 E2.4.1.82; raffinose synthase [EC:2.4.1.82]
Contig35949-168_(REWT)_2e-108_1;	K06617 E2.4.1.82; raffinose synthase [EC:2.4.1.82]
Contig51252-168_(REWT)_1e-116_1;	K06617 E2.4.1.82; raffinose synthase [EC:2.4.1.82]
Contig4253-Q9SP05_(alpha-galactosidase)_3e-149_Q9Z4N5_(alpha-galactosidase)_7e-85_Q9URZ0_(alpha-galactosidase)_1e-71_7;	K07407 E3.2.1.22B, galA, rafA; alpha-galactosidase [EC:3.2.1.22]
Contig8913-Q9SP05_(alpha-galactosidase)_3e-138_Q9URZ0_(alpha-galactosidase)_4e-76_Q9Z4N5_(alpha-galactosidase)_3e-74_6;	K07407 E3.2.1.22B, galA, rafA; alpha-galactosidase [EC:3.2.1.22]
Contig13282-Q9SP05_(alpha-galactosidase)_2e-162_Q9Z4N5_(alpha-galactosidase)_2e-76_Q9URZ0_(alpha-galactosidase)_3e-75_6;	K07407 E3.2.1.22B, galA, rafA; alpha-galactosidase [EC:3.2.1.22]
Contig25501-Q9SP05_(alpha-galactosidase)_8e-144_Q9URZ0_(alpha-galactosidase)_4e-76_Q9Z4N5_(alpha-galactosidase)_2e-74_6;	K07407 E3.2.1.22B, galA, rafA; alpha-galactosidase [EC:3.2.1.22]
Contig38245-Q9SP05_(alpha-galactosidase)_2e-154_Q9Z4N5_(alpha-galactosidase)_5e-75_Q9URZ0_(alpha-galactosidase)_3e-73_6;	K07407 E3.2.1.22B, galA, rafA; alpha-galactosidase [EC:3.2.1.22]
Contig38519-Q9SP05_(alpha-galactosidase)_1e-143_Q9URZ0_(alpha-galactosidase)_8e-76_Q9Z4N5_(alpha-galactosidase)_4e-74_6;	K07407 E3.2.1.22B, galA, rafA; alpha-galactosidase [EC:3.2.1.22]
Contig47234-Q9SP05_(alpha-galactosidase)_5e-143_Q9URZ0_(alpha-galactosidase)_4e-76_Q9Z4N5_(alpha-galactosidase)_2e-74_6;	K07407 E3.2.1.22B, galA, rafA; alpha-galactosidase [EC:3.2.1.22]
Contig10786;	K00011 E1.1.1.21, AKR1; aldehyde reductase [EC:1.1.1.21]
Contig20091-P07943_(aldehydereductase)_9e-54_A2Q8B5_(D-xylosereductase)_3e-53_Q5U415_(aldehydereductase)_3e-52_5;	K00011 E1.1.1.21, AKR1; aldehyde reductase [EC:1.1.1.21]
Contig6217-Q94AA4_(6-phosphofructokinase)_0.0_Q9C5J7_(6-phosphofructokinase)_0.0_Q9M076_(6-phosphofructokinase)_0.0_7;	K00850 pfkA, PFK; 6-phosphofructokinase 1 [EC:2.7.1.11]
Contig6755-Q94AA4_(6-phosphofructokinase)_5e-137_Q9M076_(6-phosphofructokinase)_3e-136_Q9FKG3_(6-phosphofructokinase)_6e-135_7;	K00850 pfkA, PFK; 6-phosphofructokinase 1 [EC:2.7.1.11]
Contig9554-Q94AA4_(6-phosphofructokinase)_1e-138_Q9M076_(6-phosphofructokinase)_6e-138_Q9FKG3_(6-phosphofructokinase)_9e-137_7;	K00850 pfkA, PFK; 6-phosphofructokinase 1 [EC:2.7.1.11]
Contig23893-Q9M0F9_(6-phosphofructokinase)_3e-101_Q94AA4_(6-phosphofructokinase)_1e-100_Q9C5J7_(6-phosphofructokinase)_5e-100_7;	K00850 pfkA, PFK; 6-phosphofructokinase 1 [EC:2.7.1.11]
Contig27203-Q94AA4_(6-phosphofructokinase)_0.0_Q9C5J7_(6-phosphofructokinase)_0.0_Q9M0F9_(6-phosphofructokinase)_0.0_7;	K00850 pfkA, PFK; 6-phosphofructokinase 1 [EC:2.7.1.11]
Contig31351-Q9C5J7_(6-phosphofructokinase)_4e-107_Q9M0F9_(6-phosphofructokinase)_1e-106_Q94AA4_(6-phosphofructokinase)_1e-105_7;	K00850 pfkA, PFK; 6-phosphofructokinase 1 [EC:2.7.1.11]
Contig50660-Q9C5J7_(6-phosphofructokinase)_2e-95_Q94AA4_(6-phosphofructokinase)_2e-94_Q9M0F9_(6-phosphofructokinase)_6e-93_7;	K00850 pfkA, PFK; 6-phosphofructokinase 1 [EC:2.7.1.11]
Contig6183-Q43866_(beta-fructofuranosidase)_0.0_Q42691_(beta-fructofuranosidase)_0.0_Q2XQ20_(beta-fructofuranosidase)_9e-173_5;	K01193 E3.2.1.26, sacA; beta-fructofuranosidase [EC:3.2.1.26]
Contig14714-Q94C05_(beta-fructofuranosidase)_0.0_Q94C06_(beta-fructofuranosidase)_0.0_Q2XQ19_(beta-fructofuranosidase)_0.0_4;	K01193 E3.2.1.26, sacA; beta-fructofuranosidase [EC:3.2.1.26]
Contig34045-Q43866_(beta-fructofuranosidase)_0.0_Q42691_(beta-fructofuranosidase)_7e-168_Q2XQ20_(beta-fructofuranosidase)_5e-160_6;	K01193 E3.2.1.26, sacA; beta-fructofuranosidase [EC:3.2.1.26]
Contig20160-O04931_(alpha-glucosidase)_0.0_Q9LLY2_(alpha-glucosidase)_0.0_Q6P7A9_(alpha-glucosidase)_3e-161_6;	K01187 malZ; alpha-glucosidase [EC:3.2.1.20]
Contig24356-Q9F234_(alpha-glucosidase)_4e-116_Q6P7A9_(alpha-glucosidase)_8e-87_P70699_(alpha-glucosidase)_2e-86_8;	K01187 malZ; alpha-glucosidase [EC:3.2.1.20]
Contig51094-Q9F234_(alpha-glucosidase)_6e-119_Q6P7A9_(alpha-glucosidase)_8e-87_P70699_(alpha-glucosidase)_2e-86_8;	K01187 malZ; alpha-glucosidase [EC:3.2.1.20]
00053 Ascorbate and aldarate metabolism [PATH:ko00053]
Contig16748-Q9SQJ1_(UDP-glucose6-dehydrogenase)_0.0_Q56R95_(UDP-glucose6-dehydrogenase)_1e-163_Q19905_(UDP-glucose6-dehydrogenase)_4e-157_3;	K00012 UGDH, ugd; UDPglucose 6-dehydrogenase [EC:1.1.1.22]
Contig31444-Q9SQJ1_(UDP-glucose6-dehydrogenase)_0.0_Q56R95_(UDP-glucose6-dehydrogenase)_2e-163_Q19905_(UDP-glucose6-dehydrogenase)_2e-153_3;	K00012 UGDH, ugd; UDPglucose 6-dehydrogenase [EC:1.1.1.22]
Contig23978-173_(REWT)_0.0_135_(REWT)_0.0_2;	K12447 USP; UDP-sugar pyrophosphorylase [EC:2.7.7.64]
Contig35087;	K16190 GLCAK; glucuronokinase [EC:2.7.1.43]
Contig7060-O82200_(inositoloxygenase)_6e-130_Q8L799_(inositoloxygenase)_4e-127_Q70GL3_(inositoloxygenase)_3e-66_5;	K00469 MIOX; inositol oxygenase [EC:1.13.99.1]
Contig34276-Q93VR3_(GDP-mannose3,5-epimerase)_0.0_1;	K10046 GME; GDP-D-mannose 3', 5'-epimerase [EC:5.1.3.18 5.1.3.-]
Contig7418-161_(REWT)_4e-38_1;	K14190 VTC2_5; GDP-L-galactose phosphorylase [EC:2.7.7.69]
Contig19827-161_(REWT)_0.0_1;	K14190 VTC2_5; GDP-L-galactose phosphorylase [EC:2.7.7.69]
Contig34650-Q8TZH9_(fructose-bisphosphatase)_2e-23_1;	K10047 VTC4; inositol-phosphate phosphatase / L-galactose 1-phosphate phosphatase [EC:3.1.3.25 3.1.3.-]
Contig10142-O81884_(L-galactosedehydrogenase)_7e-149_Q76KC2_(pyridoxal4-dehydrogenase)_3e-25_Q8X1V7_(aryl-alcoholdehydrogenase)_3e-09_3;	K17744 GalDH; L-galactose dehydrogenase [EC:1.1.1.316]
Contig18358-Q8K152_(L-gulonolactoneoxidase)_1e-35_Q5YFA2_(DELTA24-sterolreductase)_1e-05_2;	K00225 GLDH; L-galactono-1,4-lactone dehydrogenase [EC:1.3.2.3]
Contig374-P17052_(+)-REDUCTASE-RXN()_8e-32_P77650_(+)-REDUCTASE-RXN()_9e-28_3;	K08232 E1.6.5.4; monodehydroascorbate reductase (NADH) [EC:1.6.5.4]
Contig24866-P17052_(+)-REDUCTASE-RXN()_1e-33_P77650_(+)-REDUCTASE-RXN()_2e-26_3;	K08232 E1.6.5.4; monodehydroascorbate reductase (NADH) [EC:1.6.5.4]
Contig32226-P17052_(+)-REDUCTASE-RXN()_9e-26_P77650_(+)-REDUCTASE-RXN()_2e-17_4;	K08232 E1.6.5.4; monodehydroascorbate reductase (NADH) [EC:1.6.5.4]
Contig15029-P14133_(L-ascorbateoxidase)_0.0_Q40588_(L-ascorbateoxidase)_0.0_Q9M685_(L-ascorbateoxidase)_3e-47_8;	K00423 E1.10.3.3; L-ascorbate oxidase [EC:1.10.3.3]
Contig7891-Q6URB0_(cytochrome-cperoxidase)_7e-49_P00431_(cytochrome-cperoxidase)_4e-37_Q939D2_(catalase)_2e-11_8;	K00434 E1.11.1.11; L-ascorbate peroxidase [EC:1.11.1.11]
Contig14188-Q6URB0_(cytochrome-cperoxidase)_2e-53_P00431_(cytochrome-cperoxidase)_2e-42_Q8X182_(catalase)_1e-10_8;	K00434 E1.11.1.11; L-ascorbate peroxidase [EC:1.11.1.11]
Contig14334-Q6URB0_(cytochrome-cperoxidase)_2e-52_P00431_(cytochrome-cperoxidase)_7e-40_Q8X182_(catalase)_5e-09_8;	K00434 E1.11.1.11; L-ascorbate peroxidase [EC:1.11.1.11]
Contig19068-Q6URB0_(cytochrome-cperoxidase)_9e-45_P00431_(cytochrome-cperoxidase)_2e-38_Q939D2_(catalase)_7e-12_8;	K00434 E1.11.1.11; L-ascorbate peroxidase [EC:1.11.1.11]
Contig22252-Q6URB0_(cytochrome-cperoxidase)_0.006_1;	K00434 E1.11.1.11; L-ascorbate peroxidase [EC:1.11.1.11]
Contig41051-Q6URB0_(cytochrome-cperoxidase)_2e-48_P00431_(cytochrome-cperoxidase)_3e-38_Q9UVP6_(versatileperoxidase)_4e-09_8;	K00434 E1.11.1.11; L-ascorbate peroxidase [EC:1.11.1.11]
Contig48257-Q6URB0_(cytochrome-cperoxidase)_2e-21_P00431_(cytochrome-cperoxidase)_1e-20_O23044_(peroxidase)_1e-06_8;	K00434 E1.11.1.11; L-ascorbate peroxidase [EC:1.11.1.11]
Contig1355-Q63639_(retinaldehydrogenase)_2e-156_Q28399_(retinaldehydrogenase)_6e-149_2;	K00128 E1.2.1.3; aldehyde dehydrogenase (NAD+) [EC:1.2.1.3]
Contig3274;	K00128 E1.2.1.3; aldehyde dehydrogenase (NAD+) [EC:1.2.1.3]
Contig11329-Q63639_(retinaldehydrogenase)_4e-162_Q28399_(retinaldehydrogenase)_5e-155_2;	K00128 E1.2.1.3; aldehyde dehydrogenase (NAD+) [EC:1.2.1.3]
Contig11341;	K00128 E1.2.1.3; aldehyde dehydrogenase (NAD+) [EC:1.2.1.3]
Contig12022-Q63639_(retinaldehydrogenase)_2e-158_Q28399_(retinaldehydrogenase)_1e-150_2;	K00128 E1.2.1.3; aldehyde dehydrogenase (NAD+) [EC:1.2.1.3]
Contig12940-Q63639_(retinaldehydrogenase)_7e-157_Q70T30_(bixinaldehydedehydrogenase)_8e-148_2;	K00128 E1.2.1.3; aldehyde dehydrogenase (NAD+) [EC:1.2.1.3]
Contig13361;	K00128 E1.2.1.3; aldehyde dehydrogenase (NAD+) [EC:1.2.1.3]
Contig14083-Q63639_(retinaldehydrogenase)_5e-162_Q28399_(retinaldehydrogenase)_6e-155_2;	K00128 E1.2.1.3; aldehyde dehydrogenase (NAD+) [EC:1.2.1.3]
Contig21239-Q63639_(retinaldehydrogenase)_2e-158_Q70T30_(bixinaldehydedehydrogenase)_1e-148_2;	K00128 E1.2.1.3; aldehyde dehydrogenase (NAD+) [EC:1.2.1.3]
Contig21717-Q28399_(retinaldehydrogenase)_4e-139_Q63639_(retinaldehydrogenase)_2e-138_Q70T30_(bixinaldehydedehydrogenase)_2e-132_3;	K00128 E1.2.1.3; aldehyde dehydrogenase (NAD+) [EC:1.2.1.3]
Contig23472;	K00128 E1.2.1.3; aldehyde dehydrogenase (NAD+) [EC:1.2.1.3]
Contig25645;	K00128 E1.2.1.3; aldehyde dehydrogenase (NAD+) [EC:1.2.1.3]
Contig27108-Q63639_(retinaldehydrogenase)_6e-162_Q28399_(retinaldehydrogenase)_6e-155_2;	K00128 E1.2.1.3; aldehyde dehydrogenase (NAD+) [EC:1.2.1.3]
Contig33803;	K00128 E1.2.1.3; aldehyde dehydrogenase (NAD+) [EC:1.2.1.3]
Contig47048;	K00128 E1.2.1.3; aldehyde dehydrogenase (NAD+) [EC:1.2.1.3]
Contig22213-88_(REWT)_5e-49_1;	K14085 ALDH7A1; aldehyde dehydrogenase family 7 member A1 [EC:1.2.1.31 1.2.1.8 1.2.1.3]
00500 Starch and sucrose metabolism [PATH:ko00500]
Contig6183-Q43866_(beta-fructofuranosidase)_0.0_Q42691_(beta-fructofuranosidase)_0.0_Q2XQ20_(beta-fructofuranosidase)_9e-173_5;	K01193 E3.2.1.26, sacA; beta-fructofuranosidase [EC:3.2.1.26]
Contig14714-Q94C05_(beta-fructofuranosidase)_0.0_Q94C06_(beta-fructofuranosidase)_0.0_Q2XQ19_(beta-fructofuranosidase)_0.0_4;	K01193 E3.2.1.26, sacA; beta-fructofuranosidase [EC:3.2.1.26]
Contig34045-Q43866_(beta-fructofuranosidase)_0.0_Q42691_(beta-fructofuranosidase)_7e-168_Q2XQ20_(beta-fructofuranosidase)_5e-160_6;	K01193 E3.2.1.26, sacA; beta-fructofuranosidase [EC:3.2.1.26]
Contig2831-Q94BT0_(sucrose-phosphatesynthase)_0.0_Q9FX32_(sucrosesynthase)_9e-32_Q6SJP5_(sucrosesynthase)_2e-31_7;	K00696 E2.4.1.14; sucrose-phosphate synthase [EC:2.4.1.14]
Contig2865-Q94BT0_(sucrose-phosphatesynthase)_0.0_Q9FX32_(sucrosesynthase)_2e-35_Q9LXL5_(sucrosesynthase)_1e-34_7;	K00696 E2.4.1.14; sucrose-phosphate synthase [EC:2.4.1.14]
Contig6638-Q94BT0_(sucrose-phosphatesynthase)_0.0_Q9FX32_(sucrosesynthase)_5e-31_Q9LXL5_(sucrosesynthase)_1e-30_7;	K00696 E2.4.1.14; sucrose-phosphate synthase [EC:2.4.1.14]
Contig32694-Q94BT0_(sucrose-phosphatesynthase)_0.0_Q9M111_(sucrosesynthase)_3e-33_Q9FX32_(sucrosesynthase)_7e-33_7;	K00696 E2.4.1.14; sucrose-phosphate synthase [EC:2.4.1.14]
Contig34754-Q94BT0_(sucrose-phosphatesynthase)_0.0_Q9FX32_(sucrosesynthase)_2e-35_Q9LXL5_(sucrosesynthase)_1e-34_7;	K00696 E2.4.1.14; sucrose-phosphate synthase [EC:2.4.1.14]
Contig41567-Q94BT0_(sucrose-phosphatesynthase)_0.0_Q9FX32_(sucrosesynthase)_3e-34_Q94G60_(sucrosesynthase)_5e-32_7;	K00696 E2.4.1.14; sucrose-phosphate synthase [EC:2.4.1.14]
Contig13110-Q9LXL5_(sucrosesynthase)_0.0_Q6SJP5_(sucrosesynthase)_0.0_P49037_(sucrosesynthase)_0.0_7;	K00695 E2.4.1.13; sucrose synthase [EC:2.4.1.13]
Contig23089-Q9M111_(sucrosesynthase)_0.0_Q94G60_(sucrosesynthase)_0.0_Q6SJP5_(sucrosesynthase)_0.0_7;	K00695 E2.4.1.13; sucrose synthase [EC:2.4.1.13]
Contig20160-O04931_(alpha-glucosidase)_0.0_Q9LLY2_(alpha-glucosidase)_0.0_Q6P7A9_(alpha-glucosidase)_3e-161_6;	K01187 malZ; alpha-glucosidase [EC:3.2.1.20]
Contig24356-Q9F234_(alpha-glucosidase)_4e-116_Q6P7A9_(alpha-glucosidase)_8e-87_P70699_(alpha-glucosidase)_2e-86_8;	K01187 malZ; alpha-glucosidase [EC:3.2.1.20]
Contig51094-Q9F234_(alpha-glucosidase)_6e-119_Q6P7A9_(alpha-glucosidase)_8e-87_P70699_(alpha-glucosidase)_2e-86_8;	K01187 malZ; alpha-glucosidase [EC:3.2.1.20]
Contig506-Q7X9A9_(beta-primeverosidase)_1e-124_O64883_(thioglucosidase)_8e-107_Q9SR37_(beta-glucosidase)_1e-98_5;	K01188 E3.2.1.21; beta-glucosidase [EC:3.2.1.21]
Contig5164-Q7X9A9_(beta-primeverosidase)_2e-99_O64883_(thioglucosidase)_3e-86_Q9SR37_(beta-glucosidase)_6e-81_5;	K01188 E3.2.1.21; beta-glucosidase [EC:3.2.1.21]
Contig14562-Q7X9A9_(beta-primeverosidase)_3e-119_P37702_(thioglucosidase)_4e-93_O64883_(thioglucosidase)_4e-90_4;	K01188 E3.2.1.21; beta-glucosidase [EC:3.2.1.21]
Contig19364-Q7X9A9_(beta-primeverosidase)_2e-149_O64883_(thioglucosidase)_4e-128_Q9SR37_(beta-glucosidase)_2e-122_5;	K01188 E3.2.1.21; beta-glucosidase [EC:3.2.1.21]
Contig19729-Q7X9A9_(beta-primeverosidase)_9e-117_O64883_(thioglucosidase)_2e-106_Q9SR37_(beta-glucosidase)_5e-100_5;	K01188 E3.2.1.21; beta-glucosidase [EC:3.2.1.21]
Contig20381-Q7X9A9_(beta-primeverosidase)_1e-172_O64883_(thioglucosidase)_6e-129_Q9C5C2_(thioglucosidase)_8e-118_5;	K01188 E3.2.1.21; beta-glucosidase [EC:3.2.1.21]
Contig28465-Q7X9A9_(beta-primeverosidase)_4e-99_O64883_(thioglucosidase)_1e-83_2;	K01188 E3.2.1.21; beta-glucosidase [EC:3.2.1.21]
Contig32935-Q7X9A9_(beta-primeverosidase)_1e-137_O64883_(thioglucosidase)_2e-118_Q9SR37_(beta-glucosidase)_1e-113_5;	K01188 E3.2.1.21; beta-glucosidase [EC:3.2.1.21]
Contig42031-Q7X9A9_(beta-primeverosidase)_1e-124_O64883_(thioglucosidase)_8e-107_Q9SR37_(beta-glucosidase)_1e-98_5;	K01188 E3.2.1.21; beta-glucosidase [EC:3.2.1.21]
Contig45541-Q7X9A9_(beta-primeverosidase)_1e-124_O64883_(thioglucosidase)_8e-107_Q9SR37_(beta-glucosidase)_1e-98_5;	K01188 E3.2.1.21; beta-glucosidase [EC:3.2.1.21]
Contig1464-Q875K3_(beta-glucosidase)_1e-33_Q9FGY1_(xylan1,4-beta-xylosidase)_1e-31_Q7X508_(xylan1,4-beta-xylosidase)_5e-30_6;	K05349 bglX; beta-glucosidase [EC:3.2.1.21]
Contig6705-Q7X508_(xylan1,4-beta-xylosidase)_9e-39_Q9FGY1_(xylan1,4-beta-xylosidase)_1e-36_Q875K3_(beta-glucosidase)_2e-35_6;	K05349 bglX; beta-glucosidase [EC:3.2.1.21]
Contig15503-Q875K3_(beta-glucosidase)_1e-35_Q7X508_(xylan1,4-beta-xylosidase)_4e-34_Q6RXY3_(xylan1,4-beta-xylosidase)_5e-29_6;	K05349 bglX; beta-glucosidase [EC:3.2.1.21]
Contig50719-Q875K3_(beta-glucosidase)_2e-31_Q7X508_(xylan1,4-beta-xylosidase)_2e-28_Q8W012_(alpha-N-arabinofuranosidase)_1e-25_5;	K05349 bglX; beta-glucosidase [EC:3.2.1.21]
Contig17966-Q7X9A9_(beta-primeverosidase)_7e-135_O64883_(thioglucosidase)_4e-106_Q9SR37_(beta-glucosidase)_1e-101_5;	K05350 bglB; beta-glucosidase [EC:3.2.1.21]
Contig19561-Q7X9A9_(beta-primeverosidase)_3e-138_Q9SR37_(beta-glucosidase)_3e-113_2;	K05350 bglB; beta-glucosidase [EC:3.2.1.21]
Contig33087-Q7X9A9_(beta-primeverosidase)_2e-138_Q9SR37_(beta-glucosidase)_2e-113_O64883_(thioglucosidase)_9e-112_5;	K05350 bglB; beta-glucosidase [EC:3.2.1.21]
Contig36631-Q7X9A9_(beta-primeverosidase)_7e-104_Q9C5C2_(thioglucosidase)_4e-91_P37702_(thioglucosidase)_6e-87_5;	K05350 bglB; beta-glucosidase [EC:3.2.1.21]
Contig49151-Q7X9A9_(beta-primeverosidase)_4e-110_Q9C5C2_(thioglucosidase)_5e-94_P37702_(thioglucosidase)_2e-88_3;	K05350 bglB; beta-glucosidase [EC:3.2.1.21]
Contig5031-Q9C9S4_(trehalose-phosphatase)_9e-119_Q8RWE2_(trehalose-phosphatase)_8e-102_O64896_(trehalose-phosphatase)_2e-100_6;	K01087 otsB; trehalose 6-phosphate phosphatase [EC:3.1.3.12]
Contig22832-Q8RWE2_(trehalose-phosphatase)_5e-141_O64896_(trehalose-phosphatase)_1e-139_Q9C9S4_(trehalose-phosphatase)_5e-98_6;	K01087 otsB; trehalose 6-phosphate phosphatase [EC:3.1.3.12]
Contig28383-Q8RWE2_(trehalose-phosphatase)_4e-162_O64896_(trehalose-phosphatase)_1e-160_Q9C9S4_(trehalose-phosphatase)_1e-98_6;	K01087 otsB; trehalose 6-phosphate phosphatase [EC:3.1.3.12]
Contig39351-Q9C9S4_(trehalose-phosphatase)_7e-49_Q8RWE2_(trehalose-phosphatase)_4e-46_O64896_(trehalose-phosphatase)_4e-46_6;	K01087 otsB; trehalose 6-phosphate phosphatase [EC:3.1.3.12]
Contig929-Q9P4D3_(trehalose-phosphatase)_2e-95_P78875_(trehalose-phosphatase)_2e-95_2;	K16055 TPS; trehalose 6-phosphate synthase/phosphatase [EC:2.4.1.15 3.1.3.12]
Contig7239-Q9P4D3_(trehalose-phosphatase)_2e-95_P78875_(trehalose-phosphatase)_6e-95_2;	K16055 TPS; trehalose 6-phosphate synthase/phosphatase [EC:2.4.1.15 3.1.3.12]
Contig7698-Q9P4D3_(trehalose-phosphatase)_1e-97_P78875_(trehalose-phosphatase)_1e-95_2;	K16055 TPS; trehalose 6-phosphate synthase/phosphatase [EC:2.4.1.15 3.1.3.12]
Contig9499-P78875_(trehalose-phosphatase)_2e-92_Q9P4D3_(trehalose-phosphatase)_5e-91_2;	K16055 TPS; trehalose 6-phosphate synthase/phosphatase [EC:2.4.1.15 3.1.3.12]
Contig12571-P78875_(trehalose-phosphatase)_4e-95_Q9P4D3_(trehalose-phosphatase)_8e-95_2;	K16055 TPS; trehalose 6-phosphate synthase/phosphatase [EC:2.4.1.15 3.1.3.12]
Contig15260-Q9P4D3_(trehalose-phosphatase)_1e-93_P78875_(trehalose-phosphatase)_1e-93_2;	K16055 TPS; trehalose 6-phosphate synthase/phosphatase [EC:2.4.1.15 3.1.3.12]
Contig18610-P78875_(trehalose-phosphatase)_8e-92_Q9P4D3_(trehalose-phosphatase)_4e-87_2;	K16055 TPS; trehalose 6-phosphate synthase/phosphatase [EC:2.4.1.15 3.1.3.12]
Contig23920-P78875_(trehalose-phosphatase)_1e-93_Q9P4D3_(trehalose-phosphatase)_6e-92_2;	K16055 TPS; trehalose 6-phosphate synthase/phosphatase [EC:2.4.1.15 3.1.3.12]
Contig31349-Q9P4D3_(trehalose-phosphatase)_2e-95_P78875_(trehalose-phosphatase)_2e-95_2;	K16055 TPS; trehalose 6-phosphate synthase/phosphatase [EC:2.4.1.15 3.1.3.12]
Contig36845-P78875_(trehalose-phosphatase)_4e-90_Q9P4D3_(trehalose-phosphatase)_9e-90_2;	K16055 TPS; trehalose 6-phosphate synthase/phosphatase [EC:2.4.1.15 3.1.3.12]
Contig40076-P78875_(trehalose-phosphatase)_3e-99_Q9P4D3_(trehalose-phosphatase)_1e-94_2;	K16055 TPS; trehalose 6-phosphate synthase/phosphatase [EC:2.4.1.15 3.1.3.12]
Contig47146-P78875_(trehalose-phosphatase)_1e-93_Q9P4D3_(trehalose-phosphatase)_5e-92_2;	K16055 TPS; trehalose 6-phosphate synthase/phosphatase [EC:2.4.1.15 3.1.3.12]
Contig22236-Q9SU50_(alpha,alpha-trehalase)_0.0_O43280_(alpha,alpha-trehalase)_1e-107_P13482_(trehalase)_2e-74_7;	K01194 E3.2.1.28, treA, treF; alpha,alpha-trehalase [EC:3.2.1.28]
Contig20552-Q84YG7_(isoamylase)_0.0_Q8RWW6_(isoamylase)_4e-175_Q84YG5_(isoamylase)_1e-173_6;	K02438 treX, glgX; glycogen operon protein [EC:3.2.1.-]
Contig22401-Q84YG5_(isoamylase)_0.0_Q8RWW6_(isoamylase)_0.0_Q84YG7_(isoamylase)_8e-161_7;	K02438 treX, glgX; glycogen operon protein [EC:3.2.1.-]
Contig23511-Q84YG5_(isoamylase)_0.0_Q8RWW6_(isoamylase)_0.0_Q84YG7_(isoamylase)_2e-165_6;	K02438 treX, glgX; glycogen operon protein [EC:3.2.1.-]
Contig27115-Q84YG5_(isoamylase)_0.0_Q8RWW6_(isoamylase)_0.0_Q84YG7_(isoamylase)_3e-126_5;	K02438 treX, glgX; glycogen operon protein [EC:3.2.1.-]
Contig31147-Q84YG5_(isoamylase)_0.0_Q8RWW6_(isoamylase)_0.0_Q84YG7_(isoamylase)_2e-100_5;	K02438 treX, glgX; glycogen operon protein [EC:3.2.1.-]
Contig16748-Q9SQJ1_(UDP-glucose6-dehydrogenase)_0.0_Q56R95_(UDP-glucose6-dehydrogenase)_1e-163_Q19905_(UDP-glucose6-dehydrogenase)_4e-157_3;	K00012 UGDH, ugd; UDPglucose 6-dehydrogenase [EC:1.1.1.22]
Contig31444-Q9SQJ1_(UDP-glucose6-dehydrogenase)_0.0_Q56R95_(UDP-glucose6-dehydrogenase)_2e-163_Q19905_(UDP-glucose6-dehydrogenase)_2e-153_3;	K00012 UGDH, ugd; UDPglucose 6-dehydrogenase [EC:1.1.1.22]
Contig17064-Q8W012_(alpha-N-arabinofuranosidase)_0.0_Q6RXY3_(xylan1,4-beta-xylosidase)_0.0_Q9FGY1_(xylan1,4-beta-xylosidase)_0.0_6;	K15920 XYL4; beta-D-xylosidase 4 [EC:3.2.1.37]
Contig26346-Q8W012_(alpha-N-arabinofuranosidase)_0.0_Q6RXY3_(xylan1,4-beta-xylosidase)_0.0_Q9FGY1_(xylan1,4-beta-xylosidase)_0.0_6;	K15920 XYL4; beta-D-xylosidase 4 [EC:3.2.1.37]
Contig5627-O22141_(UDP-glucuronate4-epimerase)_1e-151_Q9LIS3_(UDP-glucuronate4-epimerase)_7e-136_110_(REWT)_2e-20_7;	K08679 E5.1.3.6; UDP-glucuronate 4-epimerase [EC:5.1.3.6]
Contig7474-Q9LIS3_(UDP-glucuronate4-epimerase)_0.0_O22141_(UDP-glucuronate4-epimerase)_7e-150_Q67ZJ4_(UDP-glucuronate4-epimerase)_2e-19_6;	K08679 E5.1.3.6; UDP-glucuronate 4-epimerase [EC:5.1.3.6]
Contig10986-O22141_(UDP-glucuronate4-epimerase)_1e-160_Q9LIS3_(UDP-glucuronate4-epimerase)_8e-147_Q67ZJ4_(UDP-glucuronate4-epimerase)_2e-23_6;	K08679 E5.1.3.6; UDP-glucuronate 4-epimerase [EC:5.1.3.6]
Contig23687-O22141_(UDP-glucuronate4-epimerase)_2e-148_Q9LIS3_(UDP-glucuronate4-epimerase)_3e-134_110_(REWT)_5e-20_7;	K08679 E5.1.3.6; UDP-glucuronate 4-epimerase [EC:5.1.3.6]
Contig35546-O22141_(UDP-glucuronate4-epimerase)_1e-179_Q9LIS3_(UDP-glucuronate4-epimerase)_2e-138_Q67ZJ4_(UDP-glucuronate4-epimerase)_4e-27_6;	K08679 E5.1.3.6; UDP-glucuronate 4-epimerase [EC:5.1.3.6]
Contig37206-O22141_(UDP-glucuronate4-epimerase)_7e-180_Q9LIS3_(UDP-glucuronate4-epimerase)_2e-138_Q67ZJ4_(UDP-glucuronate4-epimerase)_4e-27_6;	K08679 E5.1.3.6; UDP-glucuronate 4-epimerase [EC:5.1.3.6]
Contig46984-O22141_(UDP-glucuronate4-epimerase)_9e-161_Q9LIS3_(UDP-glucuronate4-epimerase)_8e-147_Q67ZJ4_(UDP-glucuronate4-epimerase)_8e-24_6;	K08679 E5.1.3.6; UDP-glucuronate 4-epimerase [EC:5.1.3.6]
Contig51229-O22141_(UDP-glucuronate4-epimerase)_9e-161_Q9LIS3_(UDP-glucuronate4-epimerase)_7e-147_Q67ZJ4_(UDP-glucuronate4-epimerase)_8e-24_6;	K08679 E5.1.3.6; UDP-glucuronate 4-epimerase [EC:5.1.3.6]
Contig2226;	K13648 GAUT; alpha-1,4-galacturonosyltransferase [EC:2.4.1.43]
Contig4042;	K13648 GAUT; alpha-1,4-galacturonosyltransferase [EC:2.4.1.43]
Contig4110;	K13648 GAUT; alpha-1,4-galacturonosyltransferase [EC:2.4.1.43]
Contig4925;	K13648 GAUT; alpha-1,4-galacturonosyltransferase [EC:2.4.1.43]
Contig9205;	K13648 GAUT; alpha-1,4-galacturonosyltransferase [EC:2.4.1.43]
Contig12179-197_(REWT)_1e-124_Q8W2B6_(UDP-glucosyltransferase)_9e-50_Q9SYK9_(UDP-glucosyltransferase)_6e-49_4;	K13648 GAUT; alpha-1,4-galacturonosyltransferase [EC:2.4.1.43]
Contig14203-Q6URW6_(actin-dependentATPase)_0.022_B3F3T1_(actin-dependentATPase)_0.022_2;	K13648 GAUT; alpha-1,4-galacturonosyltransferase [EC:2.4.1.43]
Contig14454;	K13648 GAUT; alpha-1,4-galacturonosyltransferase [EC:2.4.1.43]
Contig15858;	K13648 GAUT; alpha-1,4-galacturonosyltransferase [EC:2.4.1.43]
Contig20144;	K13648 GAUT; alpha-1,4-galacturonosyltransferase [EC:2.4.1.43]
Contig20659;	K13648 GAUT; alpha-1,4-galacturonosyltransferase [EC:2.4.1.43]
Contig20922;	K13648 GAUT; alpha-1,4-galacturonosyltransferase [EC:2.4.1.43]
Contig21016;	K13648 GAUT; alpha-1,4-galacturonosyltransferase [EC:2.4.1.43]
Contig21512;	K13648 GAUT; alpha-1,4-galacturonosyltransferase [EC:2.4.1.43]
Contig24818;	K13648 GAUT; alpha-1,4-galacturonosyltransferase [EC:2.4.1.43]
Contig25508;	K13648 GAUT; alpha-1,4-galacturonosyltransferase [EC:2.4.1.43]
Contig29831;	K13648 GAUT; alpha-1,4-galacturonosyltransferase [EC:2.4.1.43]
Contig33226;	K13648 GAUT; alpha-1,4-galacturonosyltransferase [EC:2.4.1.43]
Contig38423;	K13648 GAUT; alpha-1,4-galacturonosyltransferase [EC:2.4.1.43]
Contig40293;	K13648 GAUT; alpha-1,4-galacturonosyltransferase [EC:2.4.1.43]
Contig45312-Q6URW6_(actin-dependentATPase)_0.015_B3F3T1_(actin-dependentATPase)_0.015_2;	K13648 GAUT; alpha-1,4-galacturonosyltransferase [EC:2.4.1.43]
Contig49431;	K13648 GAUT; alpha-1,4-galacturonosyltransferase [EC:2.4.1.43]
Contig52005-Q6URW6_(actin-dependentATPase)_0.015_B3F3T1_(actin-dependentATPase)_0.015_2;	K13648 GAUT; alpha-1,4-galacturonosyltransferase [EC:2.4.1.43]
Contig501-Q9M5J0_(pectinesterase)_9e-75_Q43234_(pectinesterase)_3e-69_Q9LUL7_(pectinesterase)_3e-67_8;	K01051 E3.1.1.11; pectinesterase [EC:3.1.1.11]
Contig5339-Q9LUL7_(pectinesterase)_0.0_Q9FVF9_(pectinesterase)_0.0_Q94FS5_(pectinesterase)_0.0_8;	K01051 E3.1.1.11; pectinesterase [EC:3.1.1.11]
Contig8497-Q9LUL7_(pectinesterase)_0.0_Q9FVF9_(pectinesterase)_0.0_Q94FS5_(pectinesterase)_0.0_8;	K01051 E3.1.1.11; pectinesterase [EC:3.1.1.11]
Contig19500-Q9FM79_(pectinesterase)_6e-47_Q84WM7_(pectinesterase)_8e-31_Q9M5J0_(pectinesterase)_2e-22_8;	K01051 E3.1.1.11; pectinesterase [EC:3.1.1.11]
Contig23501-Q94FS5_(pectinesterase)_1e-113_Q9LUL7_(pectinesterase)_3e-108_Q43234_(pectinesterase)_2e-107_8;	K01051 E3.1.1.11; pectinesterase [EC:3.1.1.11]
Contig24380-Q9FM79_(pectinesterase)_1e-54_Q84WM7_(pectinesterase)_2e-51_Q9FVF9_(pectinesterase)_4e-47_8;	K01051 E3.1.1.11; pectinesterase [EC:3.1.1.11]
Contig26685-Q9LUL7_(pectinesterase)_0.0_Q94FS5_(pectinesterase)_0.0_Q9FVF9_(pectinesterase)_0.0_8;	K01051 E3.1.1.11; pectinesterase [EC:3.1.1.11]
Contig28353-Q43234_(pectinesterase)_2e-107_Q9LUL7_(pectinesterase)_3e-107_Q9FVF9_(pectinesterase)_2e-103_8;	K01051 E3.1.1.11; pectinesterase [EC:3.1.1.11]
Contig28577-Q9LUL7_(pectinesterase)_0.0_Q9FVF9_(pectinesterase)_0.0_Q94FS5_(pectinesterase)_0.0_8;	K01051 E3.1.1.11; pectinesterase [EC:3.1.1.11]
Contig29497-Q9M5J0_(pectinesterase)_4e-95_Q94FS5_(pectinesterase)_6e-95_Q9LUL7_(pectinesterase)_6e-93_8;	K01051 E3.1.1.11; pectinesterase [EC:3.1.1.11]
Contig34891-Q9LUL7_(pectinesterase)_0.0_Q9FVF9_(pectinesterase)_0.0_Q94FS5_(pectinesterase)_3e-174_8;	K01051 E3.1.1.11; pectinesterase [EC:3.1.1.11]
Contig44456-Q43234_(pectinesterase)_1e-138_Q9LUL7_(pectinesterase)_6e-124_Q94FS5_(pectinesterase)_6e-121_8;	K01051 E3.1.1.11; pectinesterase [EC:3.1.1.11]
Contig48244-Q9LUL7_(pectinesterase)_0.0_Q9FVF9_(pectinesterase)_0.0_Q94FS5_(pectinesterase)_0.0_8;	K01051 E3.1.1.11; pectinesterase [EC:3.1.1.11]
Contig50529-Q9FM79_(pectinesterase)_1e-49_Q84WM7_(pectinesterase)_6e-41_Q9LUL7_(pectinesterase)_1e-35_8;	K01051 E3.1.1.11; pectinesterase [EC:3.1.1.11]
Contig51650-Q9FVF9_(pectinesterase)_4e-109_Q94FS5_(pectinesterase)_1e-108_Q9LUL7_(pectinesterase)_4e-104_8;	K01051 E3.1.1.11; pectinesterase [EC:3.1.1.11]
Contig27460-173_(REWT)_0.027_1;	K00963 UGP2, galU, galF; UTP--glucose-1-phosphate uridylyltransferase [EC:2.7.7.9]
Contig40507;	K00963 UGP2, galU, galF; UTP--glucose-1-phosphate uridylyltransferase [EC:2.7.7.9]
Contig8514-P93805_(Phosphoglucomutase)_0.0_P93804_(Phosphoglucomutase)_0.0_Q9SCY0_(phosphoglucomutase)_0.0_7;	K01835 pgm; phosphoglucomutase [EC:5.4.2.2]
Contig16342;	K00844 HK; hexokinase [EC:2.7.1.1]
Contig28898;	K00844 HK; hexokinase [EC:2.7.1.1]
Contig10478;	K01810 GPI, pgi; glucose-6-phosphate isomerase [EC:5.3.1.9]
Contig13552;	K01810 GPI, pgi; glucose-6-phosphate isomerase [EC:5.3.1.9]
Contig20134-Q8RWF1_(glyoxylatereductase(NADP))_6e-143_1;	K01810 GPI, pgi; glucose-6-phosphate isomerase [EC:5.3.1.9]
Contig14997-Q42896_(fructokinase)_3e-142_Q42645_(fructokinase)_3e-139_P37829_(fructokinase)_3e-134_7;	K00847 E2.7.1.4, scrK; fructokinase [EC:2.7.1.4]
Contig22194-Q6VWJ5_(fructokinase)_8e-143_O04897_(fructokinase)_1e-110_Q42645_(fructokinase)_9e-101_7;	K00847 E2.7.1.4, scrK; fructokinase [EC:2.7.1.4]
Contig24966-O04897_(fructokinase)_5e-125_Q6VWJ5_(fructokinase)_4e-118_Q6XZ78_(fructokinase)_1e-98_7;	K00847 E2.7.1.4, scrK; fructokinase [EC:2.7.1.4]
Contig26007-Q6XZ78_(fructokinase)_3e-117_Q6VWJ5_(fructokinase)_2e-106_Q42645_(fructokinase)_6e-106_7;	K00847 E2.7.1.4, scrK; fructokinase [EC:2.7.1.4]
Contig45678-Q6VWJ5_(fructokinase)_3e-137_O04897_(fructokinase)_2e-109_Q42645_(fructokinase)_8e-101_7;	K00847 E2.7.1.4, scrK; fructokinase [EC:2.7.1.4]
Contig1285;	K00975 glgC; glucose-1-phosphate adenylyltransferase [EC:2.7.7.27]
Contig11346;	K00975 glgC; glucose-1-phosphate adenylyltransferase [EC:2.7.7.27]
Contig20938;	K00975 glgC; glucose-1-phosphate adenylyltransferase [EC:2.7.7.27]
Contig32318;	K00975 glgC; glucose-1-phosphate adenylyltransferase [EC:2.7.7.27]
Contig33717;	K00975 glgC; glucose-1-phosphate adenylyltransferase [EC:2.7.7.27]
Contig45397;	K00975 glgC; glucose-1-phosphate adenylyltransferase [EC:2.7.7.27]
Contig18555-Q84CU3_(ADP-ribosediphosphatase)_0.006_1;	K18447 NUDX14; ADP-sugar diphosphatase [EC:3.6.1.21]
Contig2670-Q9SAA5_(starchsynthase)_2e-30_Q5GHR6_(alpha-1,3-glucansynthase)_7e-05_Q9USK8_(alpha-1,4-glucansynthase)_6e-04_4;	K00703 E2.4.1.21, glgA; starch synthase [EC:2.4.1.21]
Contig7441-Q9SAA5_(starchsynthase)_3e-51_Q9Y704_(alpha-1,4-glucansynthase)_2e-20_Q9USK8_(alpha-1,4-glucansynthase)_5e-17_4;	K00703 E2.4.1.21, glgA; starch synthase [EC:2.4.1.21]
Contig9840-Q9SAA5_(starchsynthase)_4e-51_Q9Y704_(alpha-1,4-glucansynthase)_2e-20_Q9USK8_(alpha-1,4-glucansynthase)_1e-16_4;	K00703 E2.4.1.21, glgA; starch synthase [EC:2.4.1.21]
Contig12057-Q9SAA5_(starchsynthase)_3e-51_Q9Y704_(alpha-1,4-glucansynthase)_2e-20_Q9USK8_(alpha-1,4-glucansynthase)_6e-17_4;	K00703 E2.4.1.21, glgA; starch synthase [EC:2.4.1.21]
Contig16892-Q9SAA5_(starchsynthase)_2e-93_Q9UUL4_(alpha-1,3-glucansynthase)_1e-06_Q9Y719_(alpha-1,3-glucansynthase)_0.001_3;	K00703 E2.4.1.21, glgA; starch synthase [EC:2.4.1.21]
Contig26053-Q9SAA5_(starchsynthase)_3e-51_Q9Y704_(alpha-1,4-glucansynthase)_2e-20_Q9USK8_(alpha-1,4-glucansynthase)_7e-17_4;	K00703 E2.4.1.21, glgA; starch synthase [EC:2.4.1.21]
Contig49347-Q9SAA5_(starchsynthase)_3e-51_Q9Y704_(alpha-1,4-glucansynthase)_2e-20_Q9USK8_(alpha-1,4-glucansynthase)_6e-17_4;	K00703 E2.4.1.21, glgA; starch synthase [EC:2.4.1.21]
Contig52232-Q9SAA5_(starchsynthase)_4e-33_Q5GHR6_(alpha-1,3-glucansynthase)_4e-08_Q9USK8_(alpha-1,4-glucansynthase)_9e-08_4;	K00703 E2.4.1.21, glgA; starch synthase [EC:2.4.1.21]
Contig16859;	K00700 glgB; 1,4-alpha-glucan branching enzyme [EC:2.4.1.18]
Contig20186;	K00700 glgB; 1,4-alpha-glucan branching enzyme [EC:2.4.1.18]
Contig24733;	K00700 glgB; 1,4-alpha-glucan branching enzyme [EC:2.4.1.18]
Contig1980-Q9XTL9_(glycogenphosphorylase)_0.0_P06738_(glycogenphosphorylase)_0.0_P00489_(phosphorylase)_0.0_8;	K00688 E2.4.1.1, glgP, PYG; starch phosphorylase [EC:2.4.1.1]
Contig4344-Q9SD76_(phosphorylase)_0.0_Q9LKJ3_(phosphorylase)_0.0_Q9LIB2_(phosphorylase)_0.0_8;	K00688 E2.4.1.1, glgP, PYG; starch phosphorylase [EC:2.4.1.1]
Contig4634-Q9SD76_(phosphorylase)_0.0_Q9LKJ3_(phosphorylase)_0.0_Q9LIB2_(phosphorylase)_0.0_8;	K00688 E2.4.1.1, glgP, PYG; starch phosphorylase [EC:2.4.1.1]
Contig22988-Q9LIB2_(phosphorylase)_0.0_Q9LKJ3_(phosphorylase)_1e-161_Q9SD76_(phosphorylase)_8e-161_8;	K00688 E2.4.1.1, glgP, PYG; starch phosphorylase [EC:2.4.1.1]
Contig26330-Q9SD76_(phosphorylase)_0.0_Q9XTL9_(glycogenphosphorylase)_0.0_Q9LKJ3_(phosphorylase)_0.0_8;	K00688 E2.4.1.1, glgP, PYG; starch phosphorylase [EC:2.4.1.1]
Contig28049-Q9LIB2_(phosphorylase)_0.0_Q9LKJ3_(phosphorylase)_1e-161_Q9SD76_(phosphorylase)_8e-161_8;	K00688 E2.4.1.1, glgP, PYG; starch phosphorylase [EC:2.4.1.1]
Contig36851-Q9LIB2_(phosphorylase)_0.0_Q9LKJ3_(phosphorylase)_1e-161_Q9SD76_(phosphorylase)_8e-161_8;	K00688 E2.4.1.1, glgP, PYG; starch phosphorylase [EC:2.4.1.1]
Contig50867-Q8VZ56_(alpha-amylase)_1e-165_P27932_(alpha-amylase)_4e-157_P27934_(alpha-amylase)_6e-157_8;	K01176 E3.2.1.1, amyA, malS; alpha-amylase [EC:3.2.1.1]
Contig7191-Q9SMW0_(beta-amylase)_0.0_O23553_(beta-amylase)_0.0_Q6Z5B2_(beta-amylase)_9e-124_7;	K01177 E3.2.1.2; beta-amylase [EC:3.2.1.2]
Contig14405-Q9SMW0_(beta-amylase)_0.0_O23553_(beta-amylase)_0.0_Q6Z5B2_(beta-amylase)_1e-125_7;	K01177 E3.2.1.2; beta-amylase [EC:3.2.1.2]
Contig17060-Q9SMW0_(beta-amylase)_0.0_O23553_(beta-amylase)_0.0_Q6Z5B2_(beta-amylase)_1e-125_7;	K01177 E3.2.1.2; beta-amylase [EC:3.2.1.2]
Contig18900-Q9SMW0_(beta-amylase)_5e-91_O23553_(beta-amylase)_5e-91_P25853_(beta-amylase)_2e-63_7;	K01177 E3.2.1.2; beta-amylase [EC:3.2.1.2]
Contig25231-Q9SMW0_(beta-amylase)_1e-136_O23553_(beta-amylase)_1e-136_P25853_(beta-amylase)_1e-114_6;	K01177 E3.2.1.2; beta-amylase [EC:3.2.1.2]
Contig25608-O65258_(beta-amylase)_0.0_Q9FQ07_(beta-amylase)_1e-121_P25853_(beta-amylase)_6e-119_7;	K01177 E3.2.1.2; beta-amylase [EC:3.2.1.2]
Contig28266-O65258_(beta-amylase)_0.0_Q9FQ07_(beta-amylase)_1e-121_P25853_(beta-amylase)_6e-119_7;	K01177 E3.2.1.2; beta-amylase [EC:3.2.1.2]
Contig33653-O65258_(beta-amylase)_0.0_Q9FQ07_(beta-amylase)_1e-121_P25853_(beta-amylase)_6e-119_7;	K01177 E3.2.1.2; beta-amylase [EC:3.2.1.2]
Contig34052-Q9SMW0_(beta-amylase)_1e-88_O23553_(beta-amylase)_1e-88_Q9FQ07_(beta-amylase)_2e-77_6;	K01177 E3.2.1.2; beta-amylase [EC:3.2.1.2]
Contig34896-Q9SMW0_(beta-amylase)_8e-90_O23553_(beta-amylase)_8e-90_Q9FQ07_(beta-amylase)_3e-78_6;	K01177 E3.2.1.2; beta-amylase [EC:3.2.1.2]
Contig9793-Q9LV91_(4-alpha-glucanotransferase)_0.0_Q06801_(4-alpha-glucanotransferase)_0.0_Q9FDV9_(4-alpha-glucanotransferase)_1e-143_7;	K00705 malQ; 4-alpha-glucanotransferase [EC:2.4.1.25]
Contig16451-O66937_(4-alpha-glucanotransferase)_2e-34_Q59266_(4-alpha-glucanotransferase)_1e-31_Q9FDV9_(4-alpha-glucanotransferase)_2e-28_7;	K00705 malQ; 4-alpha-glucanotransferase [EC:2.4.1.25]
Contig30813-Q9LV91_(4-alpha-glucanotransferase)_0.0_Q06801_(4-alpha-glucanotransferase)_0.0_Q9FDV9_(4-alpha-glucanotransferase)_1e-143_7;	K00705 malQ; 4-alpha-glucanotransferase [EC:2.4.1.25]
Contig42169-Q9LV91_(4-alpha-glucanotransferase)_0.0_Q06801_(4-alpha-glucanotransferase)_0.0_Q9FDV9_(4-alpha-glucanotransferase)_6e-140_7;	K00705 malQ; 4-alpha-glucanotransferase [EC:2.4.1.25]
00520 Amino sugar and nucleotide sugar metabolism [PATH:ko00520]
Contig25414-Q869E2_(chitinase)_7e-18_Q4AE61_(chitinase)_3e-16_Q5YLC0_(chitinase)_1e-13_3;	K01183 E3.2.1.14; chitinase [EC:3.2.1.14]
Contig34694-Q9FRV1_(chitinase)_4e-99_Q9FRV0_(chitinase)_3e-98_P19171_(chitinase)_2e-92_3;	K01183 E3.2.1.14; chitinase [EC:3.2.1.14]
Contig37231-P29029_(endochitinase)_6e-34_1;	K01183 E3.2.1.14; chitinase [EC:3.2.1.14]
Contig41858-Q9FRV1_(chitinase)_2e-105_Q9FRV0_(chitinase)_1e-104_P19171_(chitinase)_1e-100_3;	K01183 E3.2.1.14; chitinase [EC:3.2.1.14]
Contig11906-Q3LS76_(beta-N-acetylhexosaminidase)_9e-80_1;	K12373 HEXA_B; hexosaminidase [EC:3.2.1.52]
Contig12898;	K12373 HEXA_B; hexosaminidase [EC:3.2.1.52]
Contig18995-Q3LS76_(beta-N-acetylhexosaminidase)_8e-72_1;	K12373 HEXA_B; hexosaminidase [EC:3.2.1.52]
Contig22375;	K12373 HEXA_B; hexosaminidase [EC:3.2.1.52]
Contig26082-30_(REWT)_3e-108_1;	K01836 E5.4.2.3; phosphoacetylglucosamine mutase [EC:5.4.2.3]
Contig13320-135_(REWT)_2e-17_173_(REWT)_1e-12_2;	K00972 UAP1; UDP-N-acetylglucosamine pyrophosphorylase [EC:2.7.7.23]
Contig5275-Q8W2K4_(cytochrome-b5reductase)_1e-123_Q9ZNT1_(cytochrome-b5reductase)_6e-122_Q9ZPN0_(cytochrome-b5reductase)_1e-119_8;	K00326 E1.6.2.2; cytochrome-b5 reductase [EC:1.6.2.2]
Contig7432-Q8W2K4_(cytochrome-b5reductase)_1e-129_Q9ZNT1_(cytochrome-b5reductase)_2e-127_Q9ZPN0_(cytochrome-b5reductase)_2e-123_8;	K00326 E1.6.2.2; cytochrome-b5 reductase [EC:1.6.2.2]
Contig15575-Q8W2K4_(cytochrome-b5reductase)_3e-129_Q9ZNT1_(cytochrome-b5reductase)_1e-127_Q9ZPN0_(cytochrome-b5reductase)_3e-123_8;	K00326 E1.6.2.2; cytochrome-b5 reductase [EC:1.6.2.2]
Contig30744-Q9ZPN0_(cytochrome-b5reductase)_4e-52_Q8W2K4_(cytochrome-b5reductase)_2e-50_P36060_(cytochrome-b5reductase)_5e-49_8;	K00326 E1.6.2.2; cytochrome-b5 reductase [EC:1.6.2.2]
Contig34342-Q8W2K4_(cytochrome-b5reductase)_1e-129_Q9ZNT1_(cytochrome-b5reductase)_6e-128_Q9ZPN0_(cytochrome-b5reductase)_2e-123_8;	K00326 E1.6.2.2; cytochrome-b5 reductase [EC:1.6.2.2]
Contig16342;	K00844 HK; hexokinase [EC:2.7.1.1]
Contig28898;	K00844 HK; hexokinase [EC:2.7.1.1]
Contig22150-181_(REWT)_4e-25_1;	K00621 E2.3.1.4, GNA1; glucosamine-phosphate N-acetyltransferase [EC:2.3.1.4]
Contig14997-Q42896_(fructokinase)_3e-142_Q42645_(fructokinase)_3e-139_P37829_(fructokinase)_3e-134_7;	K00847 E2.7.1.4, scrK; fructokinase [EC:2.7.1.4]
Contig22194-Q6VWJ5_(fructokinase)_8e-143_O04897_(fructokinase)_1e-110_Q42645_(fructokinase)_9e-101_7;	K00847 E2.7.1.4, scrK; fructokinase [EC:2.7.1.4]
Contig24966-O04897_(fructokinase)_5e-125_Q6VWJ5_(fructokinase)_4e-118_Q6XZ78_(fructokinase)_1e-98_7;	K00847 E2.7.1.4, scrK; fructokinase [EC:2.7.1.4]
Contig26007-Q6XZ78_(fructokinase)_3e-117_Q6VWJ5_(fructokinase)_2e-106_Q42645_(fructokinase)_6e-106_7;	K00847 E2.7.1.4, scrK; fructokinase [EC:2.7.1.4]
Contig45678-Q6VWJ5_(fructokinase)_3e-137_O04897_(fructokinase)_2e-109_Q42645_(fructokinase)_8e-101_7;	K00847 E2.7.1.4, scrK; fructokinase [EC:2.7.1.4]
Contig27112;	K00820 glmS, GFPT; glucosamine--fructose-6-phosphate aminotransferase (isomerizing) [EC:2.6.1.16]
Contig40544;	K00820 glmS, GFPT; glucosamine--fructose-6-phosphate aminotransferase (isomerizing) [EC:2.6.1.16]
Contig13006-P0A6T3_(galactokinase)_3e-08_Q9CXZ9_(galactokinase)_2e-06_Q9JIA6_(galactokinase)_3e-06_6;	K12446 E2.7.1.46; L-arabinokinase [EC:2.7.1.46]
Contig23978-173_(REWT)_0.0_135_(REWT)_0.0_2;	K12447 USP; UDP-sugar pyrophosphorylase [EC:2.7.7.64]
Contig24079-Q841V6_(alpha-N-arabinofuranosidase)_5e-14_O69262_(alpha-N-arabinofuranosidase)_3e-10_Q9XBQ3_(alpha-N-arabinofuranosidase)_1e-09_3;	K01209 E3.2.1.55, abfA; alpha-N-arabinofuranosidase [EC:3.2.1.55]
Contig17064-Q8W012_(alpha-N-arabinofuranosidase)_0.0_Q6RXY3_(xylan1,4-beta-xylosidase)_0.0_Q9FGY1_(xylan1,4-beta-xylosidase)_0.0_6;	K15920 XYL4; beta-D-xylosidase 4 [EC:3.2.1.37]
Contig26346-Q8W012_(alpha-N-arabinofuranosidase)_0.0_Q6RXY3_(xylan1,4-beta-xylosidase)_0.0_Q9FGY1_(xylan1,4-beta-xylosidase)_0.0_6;	K15920 XYL4; beta-D-xylosidase 4 [EC:3.2.1.37]
Contig8173-Q9SA77_(UDP-arabinose4-epimerase)_0.0_174_(REWT)_3e-74_199_(REWT)_6e-73_8;	K12448 UXE; UDP-arabinose 4-epimerase [EC:5.1.3.5]
Contig26522-Q9SA77_(UDP-arabinose4-epimerase)_0.0_174_(REWT)_3e-74_199_(REWT)_6e-73_8;	K12448 UXE; UDP-arabinose 4-epimerase [EC:5.1.3.5]
Contig35087;	K16190 GLCAK; glucuronokinase [EC:2.7.1.43]
Contig12491;	K12449 AXS; UDP-apiose/xylose synthase
Contig10478;	K01810 GPI, pgi; glucose-6-phosphate isomerase [EC:5.3.1.9]
Contig13552;	K01810 GPI, pgi; glucose-6-phosphate isomerase [EC:5.3.1.9]
Contig20134-Q8RWF1_(glyoxylatereductase(NADP))_6e-143_1;	K01810 GPI, pgi; glucose-6-phosphate isomerase [EC:5.3.1.9]
Contig8514-P93805_(Phosphoglucomutase)_0.0_P93804_(Phosphoglucomutase)_0.0_Q9SCY0_(phosphoglucomutase)_0.0_7;	K01835 pgm; phosphoglucomutase [EC:5.4.2.2]
Contig27460-173_(REWT)_0.027_1;	K00963 UGP2, galU, galF; UTP--glucose-1-phosphate uridylyltransferase [EC:2.7.7.9]
Contig40507;	K00963 UGP2, galU, galF; UTP--glucose-1-phosphate uridylyltransferase [EC:2.7.7.9]
Contig30061;	K00965 galT, GALT; UDPglucose--hexose-1-phosphate uridylyltransferase [EC:2.7.7.12]
Contig17124-Q9LH76_(UDP-L-rhamnosesynthase)_0.0_183_(REWT)_4e-140_2;	K12450 RHM; UDP-glucose 4,6-dehydratase [EC:4.2.1.76]
Contig17360-183_(REWT)_4e-147_Q9LH76_(UDP-L-rhamnosesynthase)_4e-138_2;	K12451 UER1; 3,5-epimerase/4-reductase [EC:5.1.3.- 1.1.1.-]
Contig16748-Q9SQJ1_(UDP-glucose6-dehydrogenase)_0.0_Q56R95_(UDP-glucose6-dehydrogenase)_1e-163_Q19905_(UDP-glucose6-dehydrogenase)_4e-157_3;	K00012 UGDH, ugd; UDPglucose 6-dehydrogenase [EC:1.1.1.22]
Contig31444-Q9SQJ1_(UDP-glucose6-dehydrogenase)_0.0_Q56R95_(UDP-glucose6-dehydrogenase)_2e-163_Q19905_(UDP-glucose6-dehydrogenase)_2e-153_3;	K00012 UGDH, ugd; UDPglucose 6-dehydrogenase [EC:1.1.1.22]
Contig6981-110_(REWT)_1e-08_Q8R059_(UDP-glucose4-epimerase)_4e-06_157_(REWT)_7e-06_4;	K06118 E3.13.1.1, sqd1, sqdb; UDP-sulfoquinovose synthase [EC:3.13.1.1]
Contig7465-Q9R0N0_(galactokinase)_4e-15_Q9JIA6_(galactokinase)_4e-15_Q9CXZ9_(galactokinase)_4e-15_8;	K00849 galK; galactokinase [EC:2.7.1.6]
Contig9983-Q9R0N0_(galactokinase)_4e-16_Q9JIA6_(galactokinase)_4e-16_Q9CXZ9_(galactokinase)_4e-16_8;	K00849 galK; galactokinase [EC:2.7.1.6]
Contig10713-Q01415_(galactokinase)_1e-84_P04385_(galactokinase)_8e-59_P0A6T3_(galactokinase)_2e-24_6;	K00849 galK; galactokinase [EC:2.7.1.6]
Contig21535-Q9R0N0_(galactokinase)_4e-15_Q9JIA6_(galactokinase)_4e-15_Q9CXZ9_(galactokinase)_4e-15_8;	K00849 galK; galactokinase [EC:2.7.1.6]
Contig24661-Q9R0N0_(galactokinase)_9e-16_Q9JIA6_(galactokinase)_9e-16_Q9CXZ9_(galactokinase)_9e-16_8;	K00849 galK; galactokinase [EC:2.7.1.6]
Contig45148-Q01415_(galactokinase)_8e-87_P04385_(galactokinase)_2e-60_P0A6T3_(galactokinase)_6e-26_6;	K00849 galK; galactokinase [EC:2.7.1.6]
Contig2837-124_(REWT)_9e-178_157_(REWT)_3e-173_199_(REWT)_3e-133_8;	K01784 galE, GALE; UDP-glucose 4-epimerase [EC:5.1.3.2]
Contig17335-199_(REWT)_3e-175_201_(REWT)_1e-172_174_(REWT)_5e-164_8;	K01784 galE, GALE; UDP-glucose 4-epimerase [EC:5.1.3.2]
Contig22384-199_(REWT)_6e-169_201_(REWT)_3e-166_174_(REWT)_1e-157_8;	K01784 galE, GALE; UDP-glucose 4-epimerase [EC:5.1.3.2]
Contig29043-124_(REWT)_0.0_157_(REWT)_1e-176_199_(REWT)_4e-137_8;	K01784 galE, GALE; UDP-glucose 4-epimerase [EC:5.1.3.2]
Contig5627-O22141_(UDP-glucuronate4-epimerase)_1e-151_Q9LIS3_(UDP-glucuronate4-epimerase)_7e-136_110_(REWT)_2e-20_7;	K08679 E5.1.3.6; UDP-glucuronate 4-epimerase [EC:5.1.3.6]
Contig7474-Q9LIS3_(UDP-glucuronate4-epimerase)_0.0_O22141_(UDP-glucuronate4-epimerase)_7e-150_Q67ZJ4_(UDP-glucuronate4-epimerase)_2e-19_6;	K08679 E5.1.3.6; UDP-glucuronate 4-epimerase [EC:5.1.3.6]
Contig10986-O22141_(UDP-glucuronate4-epimerase)_1e-160_Q9LIS3_(UDP-glucuronate4-epimerase)_8e-147_Q67ZJ4_(UDP-glucuronate4-epimerase)_2e-23_6;	K08679 E5.1.3.6; UDP-glucuronate 4-epimerase [EC:5.1.3.6]
Contig23687-O22141_(UDP-glucuronate4-epimerase)_2e-148_Q9LIS3_(UDP-glucuronate4-epimerase)_3e-134_110_(REWT)_5e-20_7;	K08679 E5.1.3.6; UDP-glucuronate 4-epimerase [EC:5.1.3.6]
Contig35546-O22141_(UDP-glucuronate4-epimerase)_1e-179_Q9LIS3_(UDP-glucuronate4-epimerase)_2e-138_Q67ZJ4_(UDP-glucuronate4-epimerase)_4e-27_6;	K08679 E5.1.3.6; UDP-glucuronate 4-epimerase [EC:5.1.3.6]
Contig37206-O22141_(UDP-glucuronate4-epimerase)_7e-180_Q9LIS3_(UDP-glucuronate4-epimerase)_2e-138_Q67ZJ4_(UDP-glucuronate4-epimerase)_4e-27_6;	K08679 E5.1.3.6; UDP-glucuronate 4-epimerase [EC:5.1.3.6]
Contig46984-O22141_(UDP-glucuronate4-epimerase)_9e-161_Q9LIS3_(UDP-glucuronate4-epimerase)_8e-147_Q67ZJ4_(UDP-glucuronate4-epimerase)_8e-24_6;	K08679 E5.1.3.6; UDP-glucuronate 4-epimerase [EC:5.1.3.6]
Contig51229-O22141_(UDP-glucuronate4-epimerase)_9e-161_Q9LIS3_(UDP-glucuronate4-epimerase)_7e-147_Q67ZJ4_(UDP-glucuronate4-epimerase)_8e-24_6;	K08679 E5.1.3.6; UDP-glucuronate 4-epimerase [EC:5.1.3.6]
Contig2226;	K13648 GAUT; alpha-1,4-galacturonosyltransferase [EC:2.4.1.43]
Contig4042;	K13648 GAUT; alpha-1,4-galacturonosyltransferase [EC:2.4.1.43]
Contig4110;	K13648 GAUT; alpha-1,4-galacturonosyltransferase [EC:2.4.1.43]
Contig4925;	K13648 GAUT; alpha-1,4-galacturonosyltransferase [EC:2.4.1.43]
Contig9205;	K13648 GAUT; alpha-1,4-galacturonosyltransferase [EC:2.4.1.43]
Contig12179-197_(REWT)_1e-124_Q8W2B6_(UDP-glucosyltransferase)_9e-50_Q9SYK9_(UDP-glucosyltransferase)_6e-49_4;	K13648 GAUT; alpha-1,4-galacturonosyltransferase [EC:2.4.1.43]
Contig14203-Q6URW6_(actin-dependentATPase)_0.022_B3F3T1_(actin-dependentATPase)_0.022_2;	K13648 GAUT; alpha-1,4-galacturonosyltransferase [EC:2.4.1.43]
Contig14454;	K13648 GAUT; alpha-1,4-galacturonosyltransferase [EC:2.4.1.43]
Contig15858;	K13648 GAUT; alpha-1,4-galacturonosyltransferase [EC:2.4.1.43]
Contig20144;	K13648 GAUT; alpha-1,4-galacturonosyltransferase [EC:2.4.1.43]
Contig20659;	K13648 GAUT; alpha-1,4-galacturonosyltransferase [EC:2.4.1.43]
Contig20922;	K13648 GAUT; alpha-1,4-galacturonosyltransferase [EC:2.4.1.43]
Contig21016;	K13648 GAUT; alpha-1,4-galacturonosyltransferase [EC:2.4.1.43]
Contig21512;	K13648 GAUT; alpha-1,4-galacturonosyltransferase [EC:2.4.1.43]
Contig24818;	K13648 GAUT; alpha-1,4-galacturonosyltransferase [EC:2.4.1.43]
Contig25508;	K13648 GAUT; alpha-1,4-galacturonosyltransferase [EC:2.4.1.43]
Contig29831;	K13648 GAUT; alpha-1,4-galacturonosyltransferase [EC:2.4.1.43]
Contig33226;	K13648 GAUT; alpha-1,4-galacturonosyltransferase [EC:2.4.1.43]
Contig38423;	K13648 GAUT; alpha-1,4-galacturonosyltransferase [EC:2.4.1.43]
Contig40293;	K13648 GAUT; alpha-1,4-galacturonosyltransferase [EC:2.4.1.43]
Contig45312-Q6URW6_(actin-dependentATPase)_0.015_B3F3T1_(actin-dependentATPase)_0.015_2;	K13648 GAUT; alpha-1,4-galacturonosyltransferase [EC:2.4.1.43]
Contig49431;	K13648 GAUT; alpha-1,4-galacturonosyltransferase [EC:2.4.1.43]
Contig52005-Q6URW6_(actin-dependentATPase)_0.015_B3F3T1_(actin-dependentATPase)_0.015_2;	K13648 GAUT; alpha-1,4-galacturonosyltransferase [EC:2.4.1.43]
Contig26605-O80840_(phosphomannomutase)_4e-120_P07283_(phosphomannomutase)_4e-77_2;	K17497 PMM; phosphomannomutase [EC:5.4.2.8]
Contig2188;	K00966 GMPP; mannose-1-phosphate guanylyltransferase [EC:2.7.7.13]
Contig24089;	K00966 GMPP; mannose-1-phosphate guanylyltransferase [EC:2.7.7.13]
Contig29225;	K00966 GMPP; mannose-1-phosphate guanylyltransferase [EC:2.7.7.13]
Contig29890;	K00966 GMPP; mannose-1-phosphate guanylyltransferase [EC:2.7.7.13]
Contig33268;	K00966 GMPP; mannose-1-phosphate guanylyltransferase [EC:2.7.7.13]
Contig34132;	K00966 GMPP; mannose-1-phosphate guanylyltransferase [EC:2.7.7.13]
Contig29759;	K01711 gmd, GMDS; GDPmannose 4,6-dehydratase [EC:4.2.1.47]
Contig23879-Q9GRS9_(Mannose-6-phosphateisomerase)_2e-49_1;	K01809 manA, MPI; mannose-6-phosphate isomerase [EC:5.3.1.8]
Contig34276-Q93VR3_(GDP-mannose3,5-epimerase)_0.0_1;	K10046 GME; GDP-D-mannose 3', 5'-epimerase [EC:5.1.3.18 5.1.3.-]
Contig18496-Q7TMC8_(fucokinase)_4e-38_1;	K05305 FUK; fucokinase [EC:2.7.1.52]
Contig31943-Q9W1X8_(GDP-L-fucosesynthase)_6e-43_Q93VR3_(GDP-mannose3,5-epimerase)_4e-21_Q9LH76_(UDP-L-rhamnosesynthase)_1e-13_3;	K02377 TSTA3, fcl; GDP-L-fucose synthase [EC:1.1.1.271]
Contig1285;	K00975 glgC; glucose-1-phosphate adenylyltransferase [EC:2.7.7.27]
Contig11346;	K00975 glgC; glucose-1-phosphate adenylyltransferase [EC:2.7.7.27]
Contig20938;	K00975 glgC; glucose-1-phosphate adenylyltransferase [EC:2.7.7.27]
Contig32318;	K00975 glgC; glucose-1-phosphate adenylyltransferase [EC:2.7.7.27]
Contig33717;	K00975 glgC; glucose-1-phosphate adenylyltransferase [EC:2.7.7.27]
Contig45397;	K00975 glgC; glucose-1-phosphate adenylyltransferase [EC:2.7.7.27]
00620 Pyruvate metabolism [PATH:ko00620]
Contig13700-Q8C1A8_(acetate-CoAligase)_0.0_Q8C141_(acetate-CoAligase)_0.0_Q8N9U3_(acetate-CoAligase)_0.0_6;	K01895 ACSS, acs; acetyl-CoA synthetase [EC:6.2.1.1]
Contig2799-Q3UFJ3_(pyruvatedehydrogenase)_4e-98_P35486_(pyruvatedehydrogenase)_4e-98_2;	K00161 PDHA, pdhA; pyruvate dehydrogenase E1 component alpha subunit [EC:1.2.4.1]
Contig5342-Q3UFJ3_(pyruvatedehydrogenase)_3e-65_P35486_(pyruvatedehydrogenase)_3e-65_P50137_(transketolase)_1e-04_4;	K00161 PDHA, pdhA; pyruvate dehydrogenase E1 component alpha subunit [EC:1.2.4.1]
Contig7805-P40142_(transketolase)_8e-09_P50137_(transketolase)_3e-08_2;	K00162 PDHB, pdhB; pyruvate dehydrogenase E1 component beta subunit [EC:1.2.4.1]
Contig21311-P40142_(transketolase)_0.002_P50137_(transketolase)_0.024_2;	K00162 PDHB, pdhB; pyruvate dehydrogenase E1 component beta subunit [EC:1.2.4.1]
Contig23181-P40142_(transketolase)_0.001_1;	K00162 PDHB, pdhB; pyruvate dehydrogenase E1 component beta subunit [EC:1.2.4.1]
Contig26244-P40142_(transketolase)_7e-09_P50137_(transketolase)_3e-08_2;	K00162 PDHB, pdhB; pyruvate dehydrogenase E1 component beta subunit [EC:1.2.4.1]
Contig37687-P40142_(transketolase)_0.002_P50137_(transketolase)_0.019_2;	K00162 PDHB, pdhB; pyruvate dehydrogenase E1 component beta subunit [EC:1.2.4.1]
Contig13091-Q804C3_(pyruvatedehydrogenase)_2e-103_1;	K00627 DLAT, aceF, pdhC; pyruvate dehydrogenase E2 component (dihydrolipoamide acetyltransferase) [EC:2.3.1.12]
Contig23037-Q804C3_(pyruvatedehydrogenase)_2e-112_1;	K00627 DLAT, aceF, pdhC; pyruvate dehydrogenase E2 component (dihydrolipoamide acetyltransferase) [EC:2.3.1.12]
Contig37957-Q804C3_(pyruvatedehydrogenase)_5e-31_1;	K00627 DLAT, aceF, pdhC; pyruvate dehydrogenase E2 component (dihydrolipoamide acetyltransferase) [EC:2.3.1.12]
Contig39615-Q804C3_(pyruvatedehydrogenase)_2e-113_1;	K00627 DLAT, aceF, pdhC; pyruvate dehydrogenase E2 component (dihydrolipoamide acetyltransferase) [EC:2.3.1.12]
Contig5661-O81413_(leghemoglobinreductase)_3e-63_Q811C4_(dihydrolipoyldehydrogenase)_7e-61_Q5ZM32_(lipoamidedehydrogenase)_9e-61_4;	K00382 DLD, lpd, pdhD; dihydrolipoamide dehydrogenase [EC:1.8.1.4]
Contig11167-O81413_(leghemoglobinreductase)_6e-64_Q811C4_(dihydrolipoyldehydrogenase)_2e-61_Q5ZM32_(lipoamidedehydrogenase)_3e-61_4;	K00382 DLD, lpd, pdhD; dihydrolipoamide dehydrogenase [EC:1.8.1.4]
Contig20036-O81413_(leghemoglobinreductase)_0.0_42_(REWT)_1e-147_Q5ZM32_(lipoamidedehydrogenase)_2e-143_4;	K00382 DLD, lpd, pdhD; dihydrolipoamide dehydrogenase [EC:1.8.1.4]
Contig31961-O81413_(leghemoglobinreductase)_7e-64_Q811C4_(dihydrolipoyldehydrogenase)_2e-61_Q5ZM32_(lipoamidedehydrogenase)_3e-61_4;	K00382 DLD, lpd, pdhD; dihydrolipoamide dehydrogenase [EC:1.8.1.4]
Contig35188-O81413_(leghemoglobinreductase)_3e-62_Q811C4_(dihydrolipoyldehydrogenase)_1e-59_Q5ZM32_(lipoamidedehydrogenase)_2e-59_4;	K00382 DLD, lpd, pdhD; dihydrolipoamide dehydrogenase [EC:1.8.1.4]
Contig48021-O81413_(leghemoglobinreductase)_0.0_42_(REWT)_1e-146_Q5ZM32_(lipoamidedehydrogenase)_4e-142_4;	K00382 DLD, lpd, pdhD; dihydrolipoamide dehydrogenase [EC:1.8.1.4]
Contig2318-P52480_(pyruvatekinase)_3e-113_Q3UEI4_(pyruvatekinase)_1e-106_Q3UEH4_(pyruvatekinase)_1e-106_8;	K00873 PK, pyk; pyruvate kinase [EC:2.7.1.40]
Contig4750-Q9LIK0_(pyruvatekinase)_0.0_Q9FLW9_(pyruvatekinase)_2e-102_Q93Z53_(pyruvatekinase)_4e-102_8;	K00873 PK, pyk; pyruvate kinase [EC:2.7.1.40]
Contig6784-Q93Z53_(pyruvatekinase)_0.0_Q9FLW9_(pyruvatekinase)_0.0_Q9LIK0_(pyruvatekinase)_5e-97_8;	K00873 PK, pyk; pyruvate kinase [EC:2.7.1.40]
Contig8443-P51181_(pyruvatekinase)_6e-28_Q3UEI4_(pyruvatekinase)_9e-27_Q3UEH4_(pyruvatekinase)_9e-27_8;	K00873 PK, pyk; pyruvate kinase [EC:2.7.1.40]
Contig10162-Q93Z53_(pyruvatekinase)_0.0_Q9FLW9_(pyruvatekinase)_0.0_Q9LIK0_(pyruvatekinase)_2e-91_8;	K00873 PK, pyk; pyruvate kinase [EC:2.7.1.40]
Contig17322-P51181_(pyruvatekinase)_5e-28_Q3UEI4_(pyruvatekinase)_9e-27_Q3UEH4_(pyruvatekinase)_9e-27_8;	K00873 PK, pyk; pyruvate kinase [EC:2.7.1.40]
Contig20970-P51181_(pyruvatekinase)_2e-70_P52480_(pyruvatekinase)_9e-70_Q3UEI4_(pyruvatekinase)_2e-68_8;	K00873 PK, pyk; pyruvate kinase [EC:2.7.1.40]
Contig22427-Q9FLW9_(pyruvatekinase)_0.0_Q93Z53_(pyruvatekinase)_0.0_Q9LIK0_(pyruvatekinase)_6e-105_8;	K00873 PK, pyk; pyruvate kinase [EC:2.7.1.40]
Contig28828-P52480_(pyruvatekinase)_7e-70_P51181_(pyruvatekinase)_3e-68_Q3UEI4_(pyruvatekinase)_2e-65_8;	K00873 PK, pyk; pyruvate kinase [EC:2.7.1.40]
Contig32961-P52480_(pyruvatekinase)_2e-109_Q3UEI4_(pyruvatekinase)_4e-103_Q3UEH4_(pyruvatekinase)_5e-103_8;	K00873 PK, pyk; pyruvate kinase [EC:2.7.1.40]
Contig39449-Q9LIK0_(pyruvatekinase)_0.0_Q9FLW9_(pyruvatekinase)_4e-99_Q93Z53_(pyruvatekinase)_8e-99_8;	K00873 PK, pyk; pyruvate kinase [EC:2.7.1.40]
Contig5464;	K01962 accA; acetyl-CoA carboxylase carboxyl transferase subunit alpha [EC:6.4.1.2]
Contig7112;	K01962 accA; acetyl-CoA carboxylase carboxyl transferase subunit alpha [EC:6.4.1.2]
Contig9744;	K01962 accA; acetyl-CoA carboxylase carboxyl transferase subunit alpha [EC:6.4.1.2]
Contig37355;	K01962 accA; acetyl-CoA carboxylase carboxyl transferase subunit alpha [EC:6.4.1.2]
Contig22179-Q42533_(acetyl-CoAcarboxylase)_2e-38_1;	K02160 accB, bccP; acetyl-CoA carboxylase biotin carboxyl carrier protein
Contig40377-Q42533_(acetyl-CoAcarboxylase)_6e-52_1;	K02160 accB, bccP; acetyl-CoA carboxylase biotin carboxyl carrier protein
Contig45065-Q42533_(acetyl-CoAcarboxylase)_8e-52_1;	K02160 accB, bccP; acetyl-CoA carboxylase biotin carboxyl carrier protein
Contig367-O04983_(acetyl-CoAcarboxylase)_0.0_Q9FAF5_(Biotincarboxylase)_2e-115_Q91ZA3_(propionyl-CoAcarboxylase)_2e-115_6;	K01961 accC; acetyl-CoA carboxylase, biotin carboxylase subunit [EC:6.4.1.2 6.3.4.14]
Contig22466-O04983_(acetyl-CoAcarboxylase)_0.0_Q9FAF5_(Biotincarboxylase)_3e-117_Q91ZA3_(propionyl-CoAcarboxylase)_2e-115_6;	K01961 accC; acetyl-CoA carboxylase, biotin carboxylase subunit [EC:6.4.1.2 6.3.4.14]
Contig22492-O04983_(acetyl-CoAcarboxylase)_0.0_Q9FAF5_(Biotincarboxylase)_3e-117_Q91ZA3_(propionyl-CoAcarboxylase)_2e-115_6;	K01961 accC; acetyl-CoA carboxylase, biotin carboxylase subunit [EC:6.4.1.2 6.3.4.14]
Contig22698-O04983_(acetyl-CoAcarboxylase)_0.0_Q9FAF5_(Biotincarboxylase)_3e-117_Q91ZA3_(propionyl-CoAcarboxylase)_1e-115_6;	K01961 accC; acetyl-CoA carboxylase, biotin carboxylase subunit [EC:6.4.1.2 6.3.4.14]
Contig42038-O04983_(acetyl-CoAcarboxylase)_0.0_Q9FAF5_(Biotincarboxylase)_3e-117_Q91ZA3_(propionyl-CoAcarboxylase)_2e-115_6;	K01961 accC; acetyl-CoA carboxylase, biotin carboxylase subunit [EC:6.4.1.2 6.3.4.14]
Contig5110-Q99MN9_(Propionyl-CoAcarboxylase)_6e-11_P05166_(Propionyl-CoAcarboxylase)_1e-10_Q8J2Z5_(Acetyl-CoAcarboxylase)_2e-10_3;	K01963 accD; acetyl-CoA carboxylase carboxyl transferase subunit beta [EC:6.4.1.2]
Contig24651-Q99MN9_(Propionyl-CoAcarboxylase)_6e-11_P05166_(Propionyl-CoAcarboxylase)_1e-10_Q8J2Z5_(Acetyl-CoAcarboxylase)_2e-10_3;	K01963 accD; acetyl-CoA carboxylase carboxyl transferase subunit beta [EC:6.4.1.2]
Contig23586-Q38971_(Acetyl-CoAcarboxylase)_0.0_Q6JIZ0_(Acetyl-CoAcarboxylase)_0.0_Q12721_(Acetyl-CoAcarboxylase)_0.0_7;	K11262 ACAC; acetyl-CoA carboxylase / biotin carboxylase [EC:6.4.1.2 6.3.4.14]
Contig19847-P0AB65_(acylphosphatase)_7e-05_P56544_(acylphosphatase)_3e-04_2;	K01512 acyP; acylphosphatase [EC:3.6.1.7]
Contig1355-Q63639_(retinaldehydrogenase)_2e-156_Q28399_(retinaldehydrogenase)_6e-149_2;	K00128 E1.2.1.3; aldehyde dehydrogenase (NAD+) [EC:1.2.1.3]
Contig3274;	K00128 E1.2.1.3; aldehyde dehydrogenase (NAD+) [EC:1.2.1.3]
Contig11329-Q63639_(retinaldehydrogenase)_4e-162_Q28399_(retinaldehydrogenase)_5e-155_2;	K00128 E1.2.1.3; aldehyde dehydrogenase (NAD+) [EC:1.2.1.3]
Contig11341;	K00128 E1.2.1.3; aldehyde dehydrogenase (NAD+) [EC:1.2.1.3]
Contig12022-Q63639_(retinaldehydrogenase)_2e-158_Q28399_(retinaldehydrogenase)_1e-150_2;	K00128 E1.2.1.3; aldehyde dehydrogenase (NAD+) [EC:1.2.1.3]
Contig12940-Q63639_(retinaldehydrogenase)_7e-157_Q70T30_(bixinaldehydedehydrogenase)_8e-148_2;	K00128 E1.2.1.3; aldehyde dehydrogenase (NAD+) [EC:1.2.1.3]
Contig13361;	K00128 E1.2.1.3; aldehyde dehydrogenase (NAD+) [EC:1.2.1.3]
Contig14083-Q63639_(retinaldehydrogenase)_5e-162_Q28399_(retinaldehydrogenase)_6e-155_2;	K00128 E1.2.1.3; aldehyde dehydrogenase (NAD+) [EC:1.2.1.3]
Contig21239-Q63639_(retinaldehydrogenase)_2e-158_Q70T30_(bixinaldehydedehydrogenase)_1e-148_2;	K00128 E1.2.1.3; aldehyde dehydrogenase (NAD+) [EC:1.2.1.3]
Contig21717-Q28399_(retinaldehydrogenase)_4e-139_Q63639_(retinaldehydrogenase)_2e-138_Q70T30_(bixinaldehydedehydrogenase)_2e-132_3;	K00128 E1.2.1.3; aldehyde dehydrogenase (NAD+) [EC:1.2.1.3]
Contig23472;	K00128 E1.2.1.3; aldehyde dehydrogenase (NAD+) [EC:1.2.1.3]
Contig25645;	K00128 E1.2.1.3; aldehyde dehydrogenase (NAD+) [EC:1.2.1.3]
Contig27108-Q63639_(retinaldehydrogenase)_6e-162_Q28399_(retinaldehydrogenase)_6e-155_2;	K00128 E1.2.1.3; aldehyde dehydrogenase (NAD+) [EC:1.2.1.3]
Contig33803;	K00128 E1.2.1.3; aldehyde dehydrogenase (NAD+) [EC:1.2.1.3]
Contig47048;	K00128 E1.2.1.3; aldehyde dehydrogenase (NAD+) [EC:1.2.1.3]
Contig22213-88_(REWT)_5e-49_1;	K14085 ALDH7A1; aldehyde dehydrogenase family 7 member A1 [EC:1.2.1.31 1.2.1.8 1.2.1.3]
Contig4787-Q3TCI7_(L-lactatedehydrogenase)_1e-90_Q564E2_(L-lactatedehydrogenase)_1e-90_Q3THB4_(L-lactatedehydrogenase)_1e-90_8;	K00016 LDH, ldh; L-lactate dehydrogenase [EC:1.1.1.27]
Contig4827-Q3TCI7_(L-lactatedehydrogenase)_3e-80_Q564E2_(L-lactatedehydrogenase)_4e-80_Q3THB4_(L-lactatedehydrogenase)_4e-80_8;	K00016 LDH, ldh; L-lactate dehydrogenase [EC:1.1.1.27]
Contig18689-Q3TCI7_(L-lactatedehydrogenase)_1e-87_Q564E2_(L-lactatedehydrogenase)_1e-87_Q3THB4_(L-lactatedehydrogenase)_1e-87_8;	K00016 LDH, ldh; L-lactate dehydrogenase [EC:1.1.1.27]
Contig51988;	K00102 E1.1.2.4, dld; D-lactate dehydrogenase (cytochrome) [EC:1.1.2.4]
Contig387-Q68RJ8_(lactoylglutathionelyase)_7e-30_Q5XQR1_(lactoylglutathionelyase)_6e-29_Q696X2_(lactoylglutathionelyase)_2e-24_6;	K01759 E4.4.1.5, GLO1, gloA; lactoylglutathione lyase [EC:4.4.1.5]
Contig557-Q68RJ8_(lactoylglutathionelyase)_3e-22_Q5XQR1_(lactoylglutathionelyase)_1e-21_Q696X2_(lactoylglutathionelyase)_4e-20_6;	K01759 E4.4.1.5, GLO1, gloA; lactoylglutathione lyase [EC:4.4.1.5]
Contig5296-Q68RJ8_(lactoylglutathionelyase)_8e-30_Q5XQR1_(lactoylglutathionelyase)_7e-29_Q696X2_(lactoylglutathionelyase)_2e-24_6;	K01759 E4.4.1.5, GLO1, gloA; lactoylglutathione lyase [EC:4.4.1.5]
Contig7899-Q68RJ8_(lactoylglutathionelyase)_3e-22_Q5XQR1_(lactoylglutathionelyase)_1e-21_Q696X2_(lactoylglutathionelyase)_4e-20_6;	K01759 E4.4.1.5, GLO1, gloA; lactoylglutathione lyase [EC:4.4.1.5]
Contig28904-Q9ZS21_(lactoylglutathionelyase)_2e-94_O04885_(lactoylglutathionelyase)_3e-92_Q9CPU0_(lactoylglutathionelyase)_2e-63_8;	K01759 E4.4.1.5, GLO1, gloA; lactoylglutathione lyase [EC:4.4.1.5]
Contig32357-Q9ZS21_(lactoylglutathionelyase)_4e-94_O04885_(lactoylglutathionelyase)_4e-92_Q9CPU0_(lactoylglutathionelyase)_3e-63_8;	K01759 E4.4.1.5, GLO1, gloA; lactoylglutathione lyase [EC:4.4.1.5]
Contig32941-Q68RJ8_(lactoylglutathionelyase)_2e-28_Q5XQR1_(lactoylglutathionelyase)_2e-27_Q09751_(lactoylglutathionelyase)_4e-20_7;	K01759 E4.4.1.5, GLO1, gloA; lactoylglutathione lyase [EC:4.4.1.5]
Contig35399-Q68RJ8_(lactoylglutathionelyase)_9e-31_Q5XQR1_(lactoylglutathionelyase)_1e-29_Q09751_(lactoylglutathionelyase)_4e-24_6;	K01759 E4.4.1.5, GLO1, gloA; lactoylglutathione lyase [EC:4.4.1.5]
Contig26073;	K01069 E3.1.2.6, gloB; hydroxyacylglutathione hydrolase [EC:3.1.2.6]
Contig31461;	K01069 E3.1.2.6, gloB; hydroxyacylglutathione hydrolase [EC:3.1.2.6]
Contig10786;	K00011 E1.1.1.21, AKR1; aldehyde reductase [EC:1.1.1.21]
Contig20091-P07943_(aldehydereductase)_9e-54_A2Q8B5_(D-xylosereductase)_3e-53_Q5U415_(aldehydereductase)_3e-52_5;	K00011 E1.1.1.21, AKR1; aldehyde reductase [EC:1.1.1.21]
Contig16178;	K00028 E1.1.1.39; malate dehydrogenase (decarboxylating) [EC:1.1.1.39]
Contig18602;	K00028 E1.1.1.39; malate dehydrogenase (decarboxylating) [EC:1.1.1.39]
Contig13334;	K00029 E1.1.1.40, maeB; malate dehydrogenase (oxaloacetate-decarboxylating)(NADP+) [EC:1.1.1.40]
Contig27253;	K00029 E1.1.1.40, maeB; malate dehydrogenase (oxaloacetate-decarboxylating)(NADP+) [EC:1.1.1.40]
Contig28900;	K00029 E1.1.1.40, maeB; malate dehydrogenase (oxaloacetate-decarboxylating)(NADP+) [EC:1.1.1.40]
Contig33453;	K00029 E1.1.1.40, maeB; malate dehydrogenase (oxaloacetate-decarboxylating)(NADP+) [EC:1.1.1.40]
Contig3289-Q90YZ9_(malatedehydrogenase)_1e-98_Q3S891_(malatedehydrogenase)_1e-98_Q3S892_(malatedehydrogenase)_3e-98_5;	K00025 MDH1; malate dehydrogenase [EC:1.1.1.37]
Contig176-Q9ZP06_(malatedehydrogenase)_3e-103_P08249_(L-malatedehydrogenase)_2e-95_Q90YZ7_(malatedehydrogenase)_3e-94_7;	K00026 MDH2; malate dehydrogenase [EC:1.1.1.37]
Contig18473-Q9ZP06_(malatedehydrogenase)_2e-108_Q90YZ7_(malatedehydrogenase)_5e-93_P08249_(L-malatedehydrogenase)_6e-92_7;	K00026 MDH2; malate dehydrogenase [EC:1.1.1.37]
Contig25189-Q9ZP06_(malatedehydrogenase)_5e-111_P08249_(L-malatedehydrogenase)_1e-100_Q90YZ7_(malatedehydrogenase)_5e-98_7;	K00026 MDH2; malate dehydrogenase [EC:1.1.1.37]
Contig29925-Q9ZP06_(malatedehydrogenase)_2e-116_Q90YZ7_(malatedehydrogenase)_1e-96_P08249_(L-malatedehydrogenase)_2e-96_7;	K00026 MDH2; malate dehydrogenase [EC:1.1.1.37]
Contig38347-Q9ZP06_(malatedehydrogenase)_2e-108_Q90YZ7_(malatedehydrogenase)_5e-93_P08249_(L-malatedehydrogenase)_6e-92_7;	K00026 MDH2; malate dehydrogenase [EC:1.1.1.37]
Contig38925-Q9ZP06_(malatedehydrogenase)_7e-157_P08249_(L-malatedehydrogenase)_5e-101_Q90YZ7_(malatedehydrogenase)_3e-97_7;	K00026 MDH2; malate dehydrogenase [EC:1.1.1.37]
Contig41632-Q9ZP06_(malatedehydrogenase)_2e-107_Q90YZ7_(malatedehydrogenase)_5e-93_P08249_(L-malatedehydrogenase)_6e-92_7;	K00026 MDH2; malate dehydrogenase [EC:1.1.1.37]
Contig25697-Q42737_(malatedehydrogenase(NADP+))_0.0_Q8L5S9_(malatedehydrogenase(NADP+))_0.0_8;	K00051 E1.1.1.82; malate dehydrogenase (NADP+) [EC:1.1.1.82]
Contig9135-Q9LCC6_(aspartateammonia-lyase)_6e-91_P0AC38_(aspartateammonia-lyase)_6e-80_P12047_(adenylosuccinatelyase)_4e-06_4;	K01679 E4.2.1.2B, fumC; fumarate hydratase, class II [EC:4.2.1.2]
Contig15948-Q9LCC6_(aspartateammonia-lyase)_2e-101_P0AC38_(aspartateammonia-lyase)_6e-91_P12047_(adenylosuccinatelyase)_2e-06_4;	K01679 E4.2.1.2B, fumC; fumarate hydratase, class II [EC:4.2.1.2]
Contig20378-Q9LCC6_(aspartateammonia-lyase)_5e-92_P0AC38_(aspartateammonia-lyase)_5e-80_P12047_(adenylosuccinatelyase)_1e-06_3;	K01679 E4.2.1.2B, fumC; fumarate hydratase, class II [EC:4.2.1.2]
Contig32978-Q9LCC6_(aspartateammonia-lyase)_2e-101_P0AC38_(aspartateammonia-lyase)_7e-91_P12047_(adenylosuccinatelyase)_2e-06_4;	K01679 E4.2.1.2B, fumC; fumarate hydratase, class II [EC:4.2.1.2]
Contig33699-Q9LCC6_(aspartateammonia-lyase)_3e-101_P0AC38_(aspartateammonia-lyase)_8e-91_P12047_(adenylosuccinatelyase)_3e-06_4;	K01679 E4.2.1.2B, fumC; fumarate hydratase, class II [EC:4.2.1.2]
Contig1336;	K01595 ppc; phosphoenolpyruvate carboxylase [EC:4.1.1.31]
Contig14378;	K01595 ppc; phosphoenolpyruvate carboxylase [EC:4.1.1.31]
Contig26242;	K01595 ppc; phosphoenolpyruvate carboxylase [EC:4.1.1.31]
Contig30209;	K01595 ppc; phosphoenolpyruvate carboxylase [EC:4.1.1.31]
Contig33752;	K01595 ppc; phosphoenolpyruvate carboxylase [EC:4.1.1.31]
Contig21221;	K01610 E4.1.1.49, pckA; phosphoenolpyruvate carboxykinase (ATP) [EC:4.1.1.49]
Contig45848;	K01610 E4.1.1.49, pckA; phosphoenolpyruvate carboxykinase (ATP) [EC:4.1.1.49]
Contig47620;	K01610 E4.1.1.49, pckA; phosphoenolpyruvate carboxykinase (ATP) [EC:4.1.1.49]
Contig2578-Q39734_(pyruvate,phosphatedikinase)_0.0_Q39735_(pyruvate,phosphatedikinase)_0.0_P11155_(pyruvate,phosphatedikinase)_0.0_7;	K01006 ppdK; pyruvate, orthophosphate dikinase [EC:2.7.9.1]
Contig7385-Q921H8_(acetyl-CoAC-acyltransferase)_4e-56_1;	K00626 E2.3.1.9, atoB; acetyl-CoA C-acetyltransferase [EC:2.3.1.9]
Contig34609-Q8VCH0_(acetyl-CoAC-acyltransferase)_7e-57_1;	K00626 E2.3.1.9, atoB; acetyl-CoA C-acetyltransferase [EC:2.3.1.9]
Contig48842-Q921H8_(acetyl-CoAC-acyltransferase)_3e-56_1;	K00626 E2.3.1.9, atoB; acetyl-CoA C-acetyltransferase [EC:2.3.1.9]
Contig2520-Q9LPR4_(2-isopropylmalatesynthase)_0.0_1;	K01649 leuA; 2-isopropylmalate synthase [EC:2.3.3.13]
Contig25767-Q9LPR4_(2-isopropylmalatesynthase)_0.0_1;	K01649 leuA; 2-isopropylmalate synthase [EC:2.3.3.13]
00630 Glyoxylate and dicarboxylate metabolism [PATH:ko00630]
Contig29124-P28240_(isocitratelyase)_8e-74_Q12031_(methylisocitratelyase)_3e-56_Q8RPZ0_(isocitratelyase)_1e-30_6;	K01637 E4.1.3.1, aceA; isocitrate lyase [EC:4.1.3.1]
Contig3289-Q90YZ9_(malatedehydrogenase)_1e-98_Q3S891_(malatedehydrogenase)_1e-98_Q3S892_(malatedehydrogenase)_3e-98_5;	K00025 MDH1; malate dehydrogenase [EC:1.1.1.37]
Contig176-Q9ZP06_(malatedehydrogenase)_3e-103_P08249_(L-malatedehydrogenase)_2e-95_Q90YZ7_(malatedehydrogenase)_3e-94_7;	K00026 MDH2; malate dehydrogenase [EC:1.1.1.37]
Contig18473-Q9ZP06_(malatedehydrogenase)_2e-108_Q90YZ7_(malatedehydrogenase)_5e-93_P08249_(L-malatedehydrogenase)_6e-92_7;	K00026 MDH2; malate dehydrogenase [EC:1.1.1.37]
Contig25189-Q9ZP06_(malatedehydrogenase)_5e-111_P08249_(L-malatedehydrogenase)_1e-100_Q90YZ7_(malatedehydrogenase)_5e-98_7;	K00026 MDH2; malate dehydrogenase [EC:1.1.1.37]
Contig29925-Q9ZP06_(malatedehydrogenase)_2e-116_Q90YZ7_(malatedehydrogenase)_1e-96_P08249_(L-malatedehydrogenase)_2e-96_7;	K00026 MDH2; malate dehydrogenase [EC:1.1.1.37]
Contig38347-Q9ZP06_(malatedehydrogenase)_2e-108_Q90YZ7_(malatedehydrogenase)_5e-93_P08249_(L-malatedehydrogenase)_6e-92_7;	K00026 MDH2; malate dehydrogenase [EC:1.1.1.37]
Contig38925-Q9ZP06_(malatedehydrogenase)_7e-157_P08249_(L-malatedehydrogenase)_5e-101_Q90YZ7_(malatedehydrogenase)_3e-97_7;	K00026 MDH2; malate dehydrogenase [EC:1.1.1.37]
Contig41632-Q9ZP06_(malatedehydrogenase)_2e-107_Q90YZ7_(malatedehydrogenase)_5e-93_P08249_(L-malatedehydrogenase)_6e-92_7;	K00026 MDH2; malate dehydrogenase [EC:1.1.1.37]
Contig5022-P49298_(citrate(Si)-synthase)_0.0_O80433_(citrate(Si)-synthase)_0.0_7;	K01647 CS, gltA; citrate synthase [EC:2.3.3.1]
Contig47112-Q9LXS6_(citrate(Si)-synthase)_0.0_Q9SJH7_(citrate(Si)-synthase)_0.0_5;	K01647 CS, gltA; citrate synthase [EC:2.3.3.1]
Contig23373-P28271_(aconitatehydratase)_0.0_Q3TQ15_(aconitatehydratase)_0.0_P21399_(aconitatehydratase)_0.0_8;	K01681 ACO, acnA; aconitate hydratase [EC:4.2.1.3]
Contig25921-P28271_(aconitatehydratase)_0.0_Q3TQ15_(aconitatehydratase)_0.0_P21399_(aconitatehydratase)_0.0_8;	K01681 ACO, acnA; aconitate hydratase [EC:4.2.1.3]
Contig7385-Q921H8_(acetyl-CoAC-acyltransferase)_4e-56_1;	K00626 E2.3.1.9, atoB; acetyl-CoA C-acetyltransferase [EC:2.3.1.9]
Contig34609-Q8VCH0_(acetyl-CoAC-acyltransferase)_7e-57_1;	K00626 E2.3.1.9, atoB; acetyl-CoA C-acetyltransferase [EC:2.3.1.9]
Contig48842-Q921H8_(acetyl-CoAC-acyltransferase)_3e-56_1;	K00626 E2.3.1.9, atoB; acetyl-CoA C-acetyltransferase [EC:2.3.1.9]
Contig17347-Q9LRR9_(glycolateoxidase)_4e-118_Q9WU19_((S)-2-hydroxy-acidoxidase)_6e-91_4;	K11517 HAO; (S)-2-hydroxy-acid oxidase [EC:1.1.3.15]
Contig18051-Q9LRR9_(glycolateoxidase)_3e-178_Q9WU19_((S)-2-hydroxy-acidoxidase)_6e-101_4;	K11517 HAO; (S)-2-hydroxy-acid oxidase [EC:1.1.3.15]
Contig31699-Q9LRR9_(glycolateoxidase)_0.0_Q9WU19_((S)-2-hydroxy-acidoxidase)_5e-106_4;	K11517 HAO; (S)-2-hydroxy-acid oxidase [EC:1.1.3.15]
Contig32089-Q9LRR9_(glycolateoxidase)_4e-178_Q9WU19_((S)-2-hydroxy-acidoxidase)_9e-101_4;	K11517 HAO; (S)-2-hydroxy-acid oxidase [EC:1.1.3.15]
Contig35322-P25819_(catalase)_0.0_Q8L2Z7_(catalase)_1e-122_O93662_(catalase)_2e-112_6;	K03781 katE, CAT, catB, srpA; catalase [EC:1.11.1.6]
Contig30611-Q948T5_(phosphoglycolatephosphatase)_2e-103_Q00472_(4-nitrophenylphosphatase)_6e-41_Q96GD0_(pyridoxalphosphatase)_2e-35_4;	K01091 E3.1.3.18, gph; phosphoglycolate phosphatase [EC:3.1.3.18]
Contig2209;	K01601 rbcL; ribulose-bisphosphate carboxylase large chain [EC:4.1.1.39]
Contig8309;	K01602 rbcS; ribulose-bisphosphate carboxylase small chain [EC:4.1.1.39]
Contig12364;	K01602 rbcS; ribulose-bisphosphate carboxylase small chain [EC:4.1.1.39]
Contig18584;	K01602 rbcS; ribulose-bisphosphate carboxylase small chain [EC:4.1.1.39]
Contig32590;	K01602 rbcS; ribulose-bisphosphate carboxylase small chain [EC:4.1.1.39]
Contig34388;	K01602 rbcS; ribulose-bisphosphate carboxylase small chain [EC:4.1.1.39]
Contig34898;	K01602 rbcS; ribulose-bisphosphate carboxylase small chain [EC:4.1.1.39]
Contig9263;	K00830 AGXT; alanine-glyoxylate transaminase / serine-glyoxylate transaminase / serine-pyruvate transaminase [EC:2.6.1.44 2.6.1.45 2.6.1.51]
Contig5293-Q9LKJ4_(alaninetransaminase)_2e-134_Q9P9M8_(alaninetransaminase)_9e-37_2;	K14272 GGAT; glutamate--glyoxylate aminotransferase [EC:2.6.1.4 2.6.1.2 2.6.1.44 2.6.1.-]
Contig37735;	K00284 E1.4.7.1; glutamate synthase (ferredoxin) [EC:1.4.7.1]
Contig38726;	K00284 E1.4.7.1; glutamate synthase (ferredoxin) [EC:1.4.7.1]
Contig20954-P14656_(Glutamate-ammonialigase)_5e-163_Q8LCE1_(glutamate-ammonialigase)_8e-163_P14654_(Glutamate-ammonialigase)_1e-160_3;	K01915 glnA, GLUL; glutamine synthetase [EC:6.3.1.2]
Contig21447-P14656_(Glutamate-ammonialigase)_1e-174_Q8LCE1_(glutamate-ammonialigase)_7e-168_P14654_(Glutamate-ammonialigase)_6e-165_4;	K01915 glnA, GLUL; glutamine synthetase [EC:6.3.1.2]
Contig21811-P14656_(Glutamate-ammonialigase)_4e-172_Q8LCE1_(glutamate-ammonialigase)_6e-172_P14654_(Glutamate-ammonialigase)_3e-169_4;	K01915 glnA, GLUL; glutamine synthetase [EC:6.3.1.2]
Contig28197-P14656_(Glutamate-ammonialigase)_5e-175_Q8LCE1_(glutamate-ammonialigase)_2e-171_P14654_(Glutamate-ammonialigase)_1e-167_4;	K01915 glnA, GLUL; glutamine synthetase [EC:6.3.1.2]
Contig28663-P14656_(Glutamate-ammonialigase)_4e-161_Q8LCE1_(glutamate-ammonialigase)_2e-158_P14654_(Glutamate-ammonialigase)_4e-156_4;	K01915 glnA, GLUL; glutamine synthetase [EC:6.3.1.2]
Contig264-Q8R0X4_(kinase)_2e-139_Q61177_(kinase)_2e-139_2;	K00600 glyA, SHMT; glycine hydroxymethyltransferase [EC:2.1.2.1]
Contig1500;	K00600 glyA, SHMT; glycine hydroxymethyltransferase [EC:2.1.2.1]
Contig5846;	K00600 glyA, SHMT; glycine hydroxymethyltransferase [EC:2.1.2.1]
Contig6178;	K00600 glyA, SHMT; glycine hydroxymethyltransferase [EC:2.1.2.1]
Contig9405;	K00600 glyA, SHMT; glycine hydroxymethyltransferase [EC:2.1.2.1]
Contig28370;	K00600 glyA, SHMT; glycine hydroxymethyltransferase [EC:2.1.2.1]
Contig30962;	K00600 glyA, SHMT; glycine hydroxymethyltransferase [EC:2.1.2.1]
Contig33719;	K00600 glyA, SHMT; glycine hydroxymethyltransferase [EC:2.1.2.1]
Contig41440;	K00600 glyA, SHMT; glycine hydroxymethyltransferase [EC:2.1.2.1]
Contig48031;	K00600 glyA, SHMT; glycine hydroxymethyltransferase [EC:2.1.2.1]
Contig32904;	K02437 gcvH, GCSH; glycine cleavage system H protein
Contig37500;	K15918 GLYK; D-glycerate 3-kinase [EC:2.7.1.31]
Contig26546;	K15893 HPR1; hydroxypyruvate reductase 1
Contig5431-P53839_(glyoxylatereductase)_4e-35_1;	K15919 HPR2; hydroxypyruvate reductase 2
Contig28003-Q845T0_(formatedehydrogenase)_2e-88_Q08911_(formatedehydrogenase)_7e-86_Q08987_(formatedehydrogenase)_4e-85_4;	K00122 FDH; formate dehydrogenase [EC:1.2.1.2]
Contig251;	K01433 purU; formyltetrahydrofolate deformylase [EC:3.5.1.10]
Contig47038;	K01433 purU; formyltetrahydrofolate deformylase [EC:3.5.1.10]
Contig32312;	K01455 E3.5.1.49; formamidase [EC:3.5.1.49]
Contig41857;	K01455 E3.5.1.49; formamidase [EC:3.5.1.49]
Contig42921;	K01455 E3.5.1.49; formamidase [EC:3.5.1.49]
00640 Propanoate metabolism [PATH:ko00640]
Contig13700-Q8C1A8_(acetate-CoAligase)_0.0_Q8C141_(acetate-CoAligase)_0.0_Q8N9U3_(acetate-CoAligase)_0.0_6;	K01895 ACSS, acs; acetyl-CoA synthetase [EC:6.2.1.1]
Contig7345-Q8RWZ3_(acyl-CoAdehydrogenase)_0.0_P11310_(acyl-CoAdehydrogenase)_5e-26_A5N5C8_(butyryl-CoAdehydrogenase)_2e-17_3;	K00249 ACADM, acd; acyl-CoA dehydrogenase [EC:1.3.8.7]
Contig22185-Q8RWZ3_(acyl-CoAdehydrogenase)_0.0_P11310_(acyl-CoAdehydrogenase)_5e-26_A5N5C8_(butyryl-CoAdehydrogenase)_2e-17_3;	K00249 ACADM, acd; acyl-CoA dehydrogenase [EC:1.3.8.7]
Contig3257-Q95KZ6_(enoyl-CoAhydratase)_2e-13_1;	K05605 HIBCH; 3-hydroxyisobutyryl-CoA hydrolase [EC:3.1.2.4]
Contig22817-Q95KZ6_(enoyl-CoAhydratase)_5e-14_1;	K05605 HIBCH; 3-hydroxyisobutyryl-CoA hydrolase [EC:3.1.2.4]
Contig27477-Q95KZ6_(enoyl-CoAhydratase)_4e-12_1;	K05605 HIBCH; 3-hydroxyisobutyryl-CoA hydrolase [EC:3.1.2.4]
Contig30613-Q9CRB3_(hydrolase)_5e-15_1;	K05605 HIBCH; 3-hydroxyisobutyryl-CoA hydrolase [EC:3.1.2.4]
Contig37768;	K05605 HIBCH; 3-hydroxyisobutyryl-CoA hydrolase [EC:3.1.2.4]
Contig5464;	K01962 accA; acetyl-CoA carboxylase carboxyl transferase subunit alpha [EC:6.4.1.2]
Contig7112;	K01962 accA; acetyl-CoA carboxylase carboxyl transferase subunit alpha [EC:6.4.1.2]
Contig9744;	K01962 accA; acetyl-CoA carboxylase carboxyl transferase subunit alpha [EC:6.4.1.2]
Contig37355;	K01962 accA; acetyl-CoA carboxylase carboxyl transferase subunit alpha [EC:6.4.1.2]
Contig22179-Q42533_(acetyl-CoAcarboxylase)_2e-38_1;	K02160 accB, bccP; acetyl-CoA carboxylase biotin carboxyl carrier protein
Contig40377-Q42533_(acetyl-CoAcarboxylase)_6e-52_1;	K02160 accB, bccP; acetyl-CoA carboxylase biotin carboxyl carrier protein
Contig45065-Q42533_(acetyl-CoAcarboxylase)_8e-52_1;	K02160 accB, bccP; acetyl-CoA carboxylase biotin carboxyl carrier protein
Contig367-O04983_(acetyl-CoAcarboxylase)_0.0_Q9FAF5_(Biotincarboxylase)_2e-115_Q91ZA3_(propionyl-CoAcarboxylase)_2e-115_6;	K01961 accC; acetyl-CoA carboxylase, biotin carboxylase subunit [EC:6.4.1.2 6.3.4.14]
Contig22466-O04983_(acetyl-CoAcarboxylase)_0.0_Q9FAF5_(Biotincarboxylase)_3e-117_Q91ZA3_(propionyl-CoAcarboxylase)_2e-115_6;	K01961 accC; acetyl-CoA carboxylase, biotin carboxylase subunit [EC:6.4.1.2 6.3.4.14]
Contig22492-O04983_(acetyl-CoAcarboxylase)_0.0_Q9FAF5_(Biotincarboxylase)_3e-117_Q91ZA3_(propionyl-CoAcarboxylase)_2e-115_6;	K01961 accC; acetyl-CoA carboxylase, biotin carboxylase subunit [EC:6.4.1.2 6.3.4.14]
Contig22698-O04983_(acetyl-CoAcarboxylase)_0.0_Q9FAF5_(Biotincarboxylase)_3e-117_Q91ZA3_(propionyl-CoAcarboxylase)_1e-115_6;	K01961 accC; acetyl-CoA carboxylase, biotin carboxylase subunit [EC:6.4.1.2 6.3.4.14]
Contig42038-O04983_(acetyl-CoAcarboxylase)_0.0_Q9FAF5_(Biotincarboxylase)_3e-117_Q91ZA3_(propionyl-CoAcarboxylase)_2e-115_6;	K01961 accC; acetyl-CoA carboxylase, biotin carboxylase subunit [EC:6.4.1.2 6.3.4.14]
Contig5110-Q99MN9_(Propionyl-CoAcarboxylase)_6e-11_P05166_(Propionyl-CoAcarboxylase)_1e-10_Q8J2Z5_(Acetyl-CoAcarboxylase)_2e-10_3;	K01963 accD; acetyl-CoA carboxylase carboxyl transferase subunit beta [EC:6.4.1.2]
Contig24651-Q99MN9_(Propionyl-CoAcarboxylase)_6e-11_P05166_(Propionyl-CoAcarboxylase)_1e-10_Q8J2Z5_(Acetyl-CoAcarboxylase)_2e-10_3;	K01963 accD; acetyl-CoA carboxylase carboxyl transferase subunit beta [EC:6.4.1.2]
Contig23586-Q38971_(Acetyl-CoAcarboxylase)_0.0_Q6JIZ0_(Acetyl-CoAcarboxylase)_0.0_Q12721_(Acetyl-CoAcarboxylase)_0.0_7;	K11262 ACAC; acetyl-CoA carboxylase / biotin carboxylase [EC:6.4.1.2 6.3.4.14]
Contig22829-Q9ZIP6_(Malonyl-CoAdecarboxylase)_2e-52_1;	K01578 MLYCD; malonyl-CoA decarboxylase [EC:4.1.1.9]
Contig37481-Q9ZIP6_(Malonyl-CoAdecarboxylase)_1e-50_1;	K01578 MLYCD; malonyl-CoA decarboxylase [EC:4.1.1.9]
Contig3254-Q9XGL5_(ATPcitratesynthase)_2e-24_Q9FGX1_(ATPcitratesynthase)_1e-22_2;	K01899 LSC1; succinyl-CoA synthetase alpha subunit [EC:6.2.1.4 6.2.1.5]
Contig13770-Q9XGL5_(ATPcitratesynthase)_1e-25_Q9FGX1_(ATPcitratesynthase)_2e-21_2;	K01899 LSC1; succinyl-CoA synthetase alpha subunit [EC:6.2.1.4 6.2.1.5]
Contig20914-Q9XGL5_(ATPcitratesynthase)_2e-24_Q9FGX1_(ATPcitratesynthase)_1e-22_2;	K01899 LSC1; succinyl-CoA synthetase alpha subunit [EC:6.2.1.4 6.2.1.5]
Contig38906-Q9XGL5_(ATPcitratesynthase)_2e-24_Q9FGX1_(ATPcitratesynthase)_1e-22_2;	K01899 LSC1; succinyl-CoA synthetase alpha subunit [EC:6.2.1.4 6.2.1.5]
Contig9748-Q9AQH6_(ATPcitratesynthase)_1e-17_1;	K01900 LSC2; succinyl-CoA synthetase beta subunit [EC:6.2.1.4 6.2.1.5]
Contig995;	K00140 mmsA, iolA, ALDH6A1; malonate-semialdehyde dehydrogenase (acetylating) / methylmalonate-semialdehyde dehydrogenase [EC:1.2.1.18 1.2.1.27]
Contig24786;	K00140 mmsA, iolA, ALDH6A1; malonate-semialdehyde dehydrogenase (acetylating) / methylmalonate-semialdehyde dehydrogenase [EC:1.2.1.18 1.2.1.27]
Contig30423;	K00140 mmsA, iolA, ALDH6A1; malonate-semialdehyde dehydrogenase (acetylating) / methylmalonate-semialdehyde dehydrogenase [EC:1.2.1.18 1.2.1.27]
Contig1355-Q63639_(retinaldehydrogenase)_2e-156_Q28399_(retinaldehydrogenase)_6e-149_2;	K00128 E1.2.1.3; aldehyde dehydrogenase (NAD+) [EC:1.2.1.3]
Contig3274;	K00128 E1.2.1.3; aldehyde dehydrogenase (NAD+) [EC:1.2.1.3]
Contig11329-Q63639_(retinaldehydrogenase)_4e-162_Q28399_(retinaldehydrogenase)_5e-155_2;	K00128 E1.2.1.3; aldehyde dehydrogenase (NAD+) [EC:1.2.1.3]
Contig11341;	K00128 E1.2.1.3; aldehyde dehydrogenase (NAD+) [EC:1.2.1.3]
Contig12022-Q63639_(retinaldehydrogenase)_2e-158_Q28399_(retinaldehydrogenase)_1e-150_2;	K00128 E1.2.1.3; aldehyde dehydrogenase (NAD+) [EC:1.2.1.3]
Contig12940-Q63639_(retinaldehydrogenase)_7e-157_Q70T30_(bixinaldehydedehydrogenase)_8e-148_2;	K00128 E1.2.1.3; aldehyde dehydrogenase (NAD+) [EC:1.2.1.3]
Contig13361;	K00128 E1.2.1.3; aldehyde dehydrogenase (NAD+) [EC:1.2.1.3]
Contig14083-Q63639_(retinaldehydrogenase)_5e-162_Q28399_(retinaldehydrogenase)_6e-155_2;	K00128 E1.2.1.3; aldehyde dehydrogenase (NAD+) [EC:1.2.1.3]
Contig21239-Q63639_(retinaldehydrogenase)_2e-158_Q70T30_(bixinaldehydedehydrogenase)_1e-148_2;	K00128 E1.2.1.3; aldehyde dehydrogenase (NAD+) [EC:1.2.1.3]
Contig21717-Q28399_(retinaldehydrogenase)_4e-139_Q63639_(retinaldehydrogenase)_2e-138_Q70T30_(bixinaldehydedehydrogenase)_2e-132_3;	K00128 E1.2.1.3; aldehyde dehydrogenase (NAD+) [EC:1.2.1.3]
Contig23472;	K00128 E1.2.1.3; aldehyde dehydrogenase (NAD+) [EC:1.2.1.3]
Contig25645;	K00128 E1.2.1.3; aldehyde dehydrogenase (NAD+) [EC:1.2.1.3]
Contig27108-Q63639_(retinaldehydrogenase)_6e-162_Q28399_(retinaldehydrogenase)_6e-155_2;	K00128 E1.2.1.3; aldehyde dehydrogenase (NAD+) [EC:1.2.1.3]
Contig33803;	K00128 E1.2.1.3; aldehyde dehydrogenase (NAD+) [EC:1.2.1.3]
Contig47048;	K00128 E1.2.1.3; aldehyde dehydrogenase (NAD+) [EC:1.2.1.3]
Contig22213-88_(REWT)_5e-49_1;	K14085 ALDH7A1; aldehyde dehydrogenase family 7 member A1 [EC:1.2.1.31 1.2.1.8 1.2.1.3]
Contig4787-Q3TCI7_(L-lactatedehydrogenase)_1e-90_Q564E2_(L-lactatedehydrogenase)_1e-90_Q3THB4_(L-lactatedehydrogenase)_1e-90_8;	K00016 LDH, ldh; L-lactate dehydrogenase [EC:1.1.1.27]
Contig4827-Q3TCI7_(L-lactatedehydrogenase)_3e-80_Q564E2_(L-lactatedehydrogenase)_4e-80_Q3THB4_(L-lactatedehydrogenase)_4e-80_8;	K00016 LDH, ldh; L-lactate dehydrogenase [EC:1.1.1.27]
Contig18689-Q3TCI7_(L-lactatedehydrogenase)_1e-87_Q564E2_(L-lactatedehydrogenase)_1e-87_Q3THB4_(L-lactatedehydrogenase)_1e-87_8;	K00016 LDH, ldh; L-lactate dehydrogenase [EC:1.1.1.27]
Contig7385-Q921H8_(acetyl-CoAC-acyltransferase)_4e-56_1;	K00626 E2.3.1.9, atoB; acetyl-CoA C-acetyltransferase [EC:2.3.1.9]
Contig34609-Q8VCH0_(acetyl-CoAC-acyltransferase)_7e-57_1;	K00626 E2.3.1.9, atoB; acetyl-CoA C-acetyltransferase [EC:2.3.1.9]
Contig48842-Q921H8_(acetyl-CoAC-acyltransferase)_3e-56_1;	K00626 E2.3.1.9, atoB; acetyl-CoA C-acetyltransferase [EC:2.3.1.9]
00650 Butanoate metabolism [PATH:ko00650]
Contig7385-Q921H8_(acetyl-CoAC-acyltransferase)_4e-56_1;	K00626 E2.3.1.9, atoB; acetyl-CoA C-acetyltransferase [EC:2.3.1.9]
Contig34609-Q8VCH0_(acetyl-CoAC-acyltransferase)_7e-57_1;	K00626 E2.3.1.9, atoB; acetyl-CoA C-acetyltransferase [EC:2.3.1.9]
Contig48842-Q921H8_(acetyl-CoAC-acyltransferase)_3e-56_1;	K00626 E2.3.1.9, atoB; acetyl-CoA C-acetyltransferase [EC:2.3.1.9]
Contig17588;	K00074 paaH, hbd, fadB, mmgB; 3-hydroxybutyryl-CoA dehydrogenase [EC:1.1.1.157]
Contig11905-Q42521_(glutamatedecarboxylase)_0.0_Q42472_(glutamatedecarboxylase)_0.0_Q5F1L4_(Glutamatedecarboxylase)_3e-158_4;	K01580 E4.1.1.15, gadB, gadA, GAD; glutamate decarboxylase [EC:4.1.1.15]
Contig18460-Q42521_(glutamatedecarboxylase)_0.0_Q42472_(glutamatedecarboxylase)_0.0_Q5F1L4_(Glutamatedecarboxylase)_1e-164_4;	K01580 E4.1.1.15, gadB, gadA, GAD; glutamate decarboxylase [EC:4.1.1.15]
Contig33884-Q71SH3_(4-aminobutyratetransaminase)_0.0_O82521_(putativeaminotransferase)_0.0_2;	K16871 POP2; 4-aminobutyrate---pyruvate transaminase [EC:2.6.1.96]
Contig24186;	K17761 SSADH; succinate-semialdehyde dehydrogenase, mitochondrial [EC:1.2.1.24]
Contig40088;	K17761 SSADH; succinate-semialdehyde dehydrogenase, mitochondrial [EC:1.2.1.24]
Contig14844-Q8RWF1_(glyoxylatereductase(NADP))_8e-144_1;	K18121 GLYR; glyoxylate/succinic semialdehyde reductase [EC:1.1.1.79 1.1.1.-]
Contig35899-Q8RWF1_(glyoxylatereductase(NADP))_4e-144_1;	K18121 GLYR; glyoxylate/succinic semialdehyde reductase [EC:1.1.1.79 1.1.1.-]
Contig28647-90_(REWT)_0.0_1;	K01641 E2.3.3.10; hydroxymethylglutaryl-CoA synthase [EC:2.3.3.10]
Contig4419-Q6A1F6_(Oxaloacetatedecarboxylase)_8e-09_Q9Y823_(homocitratesynthase)_2e-05_Q9LPR4_(2-isopropylmalatesynthase)_4e-05_3;	K01640 E4.1.3.4, HMGCL, hmgL; hydroxymethylglutaryl-CoA lyase [EC:4.1.3.4]
Contig17672-Q9Y823_(homocitratesynthase)_2e-06_1;	K01640 E4.1.3.4, HMGCL, hmgL; hydroxymethylglutaryl-CoA lyase [EC:4.1.3.4]
Contig19305-Q6A1F6_(Oxaloacetatedecarboxylase)_8e-09_Q9Y823_(homocitratesynthase)_2e-05_Q9LPR4_(2-isopropylmalatesynthase)_4e-05_3;	K01640 E4.1.3.4, HMGCL, hmgL; hydroxymethylglutaryl-CoA lyase [EC:4.1.3.4]
Contig11362-P17597_(acetolactatesynthase)_0.0_P36620_(acetolactatesynthase)_2e-120_P07342_(acetolactatesynthase)_5e-118_6;	K01652 E2.2.1.6L, ilvB, ilvG, ilvI; acetolactate synthase I/II/III large subunit [EC:2.2.1.6]
Contig24801-Q9RFQ7_(acetolactatesynthase)_7e-30_P25605_(acetolactatesynthase)_3e-18_2;	K01653 E2.2.1.6S, ilvH, ilvN; acetolactate synthase I/III small subunit [EC:2.2.1.6]
Contig40217-Q9RFQ7_(acetolactatesynthase)_1e-32_P25605_(acetolactatesynthase)_4e-17_2;	K01653 E2.2.1.6S, ilvH, ilvN; acetolactate synthase I/III small subunit [EC:2.2.1.6]
Contig40446-Q9RFQ7_(acetolactatesynthase)_7e-28_P25605_(acetolactatesynthase)_1e-17_2;	K01653 E2.2.1.6S, ilvH, ilvN; acetolactate synthase I/III small subunit [EC:2.2.1.6]
00660 C5-Branched dibasic acid metabolism [PATH:ko00660]
Contig11362-P17597_(acetolactatesynthase)_0.0_P36620_(acetolactatesynthase)_2e-120_P07342_(acetolactatesynthase)_5e-118_6;	K01652 E2.2.1.6L, ilvB, ilvG, ilvI; acetolactate synthase I/II/III large subunit [EC:2.2.1.6]
Contig24801-Q9RFQ7_(acetolactatesynthase)_7e-30_P25605_(acetolactatesynthase)_3e-18_2;	K01653 E2.2.1.6S, ilvH, ilvN; acetolactate synthase I/III small subunit [EC:2.2.1.6]
Contig40217-Q9RFQ7_(acetolactatesynthase)_1e-32_P25605_(acetolactatesynthase)_4e-17_2;	K01653 E2.2.1.6S, ilvH, ilvN; acetolactate synthase I/III small subunit [EC:2.2.1.6]
Contig40446-Q9RFQ7_(acetolactatesynthase)_7e-28_P25605_(acetolactatesynthase)_1e-17_2;	K01653 E2.2.1.6S, ilvH, ilvN; acetolactate synthase I/III small subunit [EC:2.2.1.6]
Contig4565-Q9UT74_(homoaconitatehydratase)_2e-44_Q8RP87_(aconitatehydratase)_1e-25_Q99KI0_(aconitatehydratase)_2e-25_6;	K01703 leuC; 3-isopropylmalate/(R)-2-methylmalate dehydratase large subunit [EC:4.2.1.33 4.2.1.35]
Contig16917-Q9UT74_(homoaconitatehydratase)_2e-44_Q8RP87_(aconitatehydratase)_1e-25_Q99KI0_(aconitatehydratase)_2e-25_6;	K01703 leuC; 3-isopropylmalate/(R)-2-methylmalate dehydratase large subunit [EC:4.2.1.33 4.2.1.35]
Contig13964-Q9UT74_(homoaconitatehydratase)_0.042_1;	K01704 leuD; 3-isopropylmalate/(R)-2-methylmalate dehydratase small subunit [EC:4.2.1.33 4.2.1.35]
Contig20293;	K01704 leuD; 3-isopropylmalate/(R)-2-methylmalate dehydratase small subunit [EC:4.2.1.33 4.2.1.35]
Contig21143;	K00052 leuB; 3-isopropylmalate dehydrogenase [EC:1.1.1.85]
00562 Inositol phosphate metabolism [PATH:ko00562]
Contig33684-Q6PF93_(proteinkinase)_9e-103_1;	K00914 PIK3C3, VPS34; phosphatidylinositol 3-kinase [EC:2.7.1.137]
Contig3760;	K00888 PI4K; phosphatidylinositol 4-kinase [EC:2.7.1.67]
Contig16219;	K00888 PI4K; phosphatidylinositol 4-kinase [EC:2.7.1.67]
Contig34569;	K00888 PI4K; phosphatidylinositol 4-kinase [EC:2.7.1.67]
Contig38828;	K00888 PI4K; phosphatidylinositol 4-kinase [EC:2.7.1.67]
Contig50238;	K00888 PI4K; phosphatidylinositol 4-kinase [EC:2.7.1.67]
Contig10811;	K00889 E2.7.1.68, PIP5K; 1-phosphatidylinositol-4-phosphate 5-kinase [EC:2.7.1.68]
Contig12950;	K00889 E2.7.1.68, PIP5K; 1-phosphatidylinositol-4-phosphate 5-kinase [EC:2.7.1.68]
Contig18525;	K00889 E2.7.1.68, PIP5K; 1-phosphatidylinositol-4-phosphate 5-kinase [EC:2.7.1.68]
Contig19518;	K00889 E2.7.1.68, PIP5K; 1-phosphatidylinositol-4-phosphate 5-kinase [EC:2.7.1.68]
Contig23500;	K00889 E2.7.1.68, PIP5K; 1-phosphatidylinositol-4-phosphate 5-kinase [EC:2.7.1.68]
Contig27751;	K00889 E2.7.1.68, PIP5K; 1-phosphatidylinositol-4-phosphate 5-kinase [EC:2.7.1.68]
Contig33957;	K00889 E2.7.1.68, PIP5K; 1-phosphatidylinositol-4-phosphate 5-kinase [EC:2.7.1.68]
Contig50548;	K00889 E2.7.1.68, PIP5K; 1-phosphatidylinositol-4-phosphate 5-kinase [EC:2.7.1.68]
Contig27348-83_(REWT)_4e-39_1;	K01099 E3.1.3.36; phosphatidylinositol-bisphosphatase [EC:3.1.3.36]
Contig1151-Q39032_(phospholipaseC)_1e-163_1;	K05857 PLCD; phosphatidylinositol phospholipase C, delta [EC:3.1.4.11]
Contig10665-Q39032_(phospholipaseC)_2e-173_1;	K05857 PLCD; phosphatidylinositol phospholipase C, delta [EC:3.1.4.11]
Contig25590-Q6TGR6_(lipidphosphatase)_7e-53_1;	K01110 PTEN; phosphatidylinositol-3,4,5-trisphosphate 3-phosphatase and dual-specificity protein phosphatase PTEN [EC:3.1.3.16 3.1.3.48 3.1.3.67]
Contig34097-Q6TGR6_(lipidphosphatase)_5e-52_92_(REWT)_3e-49_2;	K01110 PTEN; phosphatidylinositol-3,4,5-trisphosphate 3-phosphatase and dual-specificity protein phosphatase PTEN [EC:3.1.3.16 3.1.3.48 3.1.3.67]
Contig9360;	K00921 PIKFYVE, FAB1; 1-phosphatidylinositol-3-phosphate 5-kinase [EC:2.7.1.150]
Contig16372;	K00921 PIKFYVE, FAB1; 1-phosphatidylinositol-3-phosphate 5-kinase [EC:2.7.1.150]
Contig16658;	K00921 PIKFYVE, FAB1; 1-phosphatidylinositol-3-phosphate 5-kinase [EC:2.7.1.150]
Contig22942;	K00921 PIKFYVE, FAB1; 1-phosphatidylinositol-3-phosphate 5-kinase [EC:2.7.1.150]
Contig23507;	K00921 PIKFYVE, FAB1; 1-phosphatidylinositol-3-phosphate 5-kinase [EC:2.7.1.150]
Contig27874;	K00921 PIKFYVE, FAB1; 1-phosphatidylinositol-3-phosphate 5-kinase [EC:2.7.1.150]
Contig39792;	K00921 PIKFYVE, FAB1; 1-phosphatidylinositol-3-phosphate 5-kinase [EC:2.7.1.150]
Contig4663-Q9SRQ7_(phospholipaseC)_1e-144_Q9S816_(phospholipaseC)_4e-138_P95246_(phospholipaseC)_5e-13_5;	K01114 plcC; phospholipase C [EC:3.1.4.3]
Contig5507-Q9SRQ7_(phospholipaseC)_9e-163_Q9S816_(phospholipaseC)_1e-156_P95246_(phospholipaseC)_3e-26_5;	K01114 plcC; phospholipase C [EC:3.1.4.3]
Contig8704-Q9SRQ7_(phospholipaseC)_6e-154_Q9S816_(phospholipaseC)_3e-151_P95246_(phospholipaseC)_1e-17_5;	K01114 plcC; phospholipase C [EC:3.1.4.3]
Contig10949-Q9SRQ7_(phospholipaseC)_1e-131_Q9S816_(phospholipaseC)_4e-117_P95246_(phospholipaseC)_7e-13_5;	K01114 plcC; phospholipase C [EC:3.1.4.3]
Contig22328-Q9SRQ7_(phospholipaseC)_9e-145_Q9S816_(phospholipaseC)_3e-138_P95246_(phospholipaseC)_9e-12_5;	K01114 plcC; phospholipase C [EC:3.1.4.3]
Contig25778-Q9SRQ7_(phospholipaseC)_4e-150_Q9S816_(phospholipaseC)_1e-147_P95246_(phospholipaseC)_2e-17_5;	K01114 plcC; phospholipase C [EC:3.1.4.3]
Contig30098-Q9SRQ7_(phospholipaseC)_3e-146_Q9S816_(phospholipaseC)_1e-139_P95246_(phospholipaseC)_1e-12_5;	K01114 plcC; phospholipase C [EC:3.1.4.3]
Contig36870-Q9SRQ7_(phospholipaseC)_3e-143_Q9S816_(phospholipaseC)_9e-137_P95246_(phospholipaseC)_5e-12_5;	K01114 plcC; phospholipase C [EC:3.1.4.3]
Contig46068-Q9SRQ7_(phospholipaseC)_2e-139_Q9S816_(phospholipaseC)_3e-133_P95246_(phospholipaseC)_2e-12_5;	K01114 plcC; phospholipase C [EC:3.1.4.3]
Contig47005-Q9SRQ7_(phospholipaseC)_7e-151_Q9S816_(phospholipaseC)_2e-148_P95246_(phospholipaseC)_9e-18_5;	K01114 plcC; phospholipase C [EC:3.1.4.3]
Contig10861-Q8TZH9_(fructose-bisphosphatase)_8e-15_1;	K01092 E3.1.3.25, IMPA, suhB; myo-inositol-1(or 4)-monophosphatase [EC:3.1.3.25]
Contig34650-Q8TZH9_(fructose-bisphosphatase)_2e-23_1;	K10047 VTC4; inositol-phosphate phosphatase / L-galactose 1-phosphate phosphatase [EC:3.1.3.25 3.1.3.-]
Contig4986-Q07560_(cardiolipinsynthase)_2e-04_1;	K00999 CDIPT; CDP-diacylglycerol--inositol 3-phosphatidyltransferase [EC:2.7.8.11]
Contig13851-O64437_(inositol-3-phosphatesynthase)_0.0_Q7XZE6_(inositol-3-phosphatesynthase)_0.0_2;	K01858 E5.5.1.4, INO1; myo-inositol-1-phosphate synthase [EC:5.5.1.4]
Contig8278;	K15422 SAL; 3'(2'), 5'-bisphosphate nucleotidase / inositol polyphosphate 1-phosphatase [EC:3.1.3.7 3.1.3.57]
Contig9986;	K15422 SAL; 3'(2'), 5'-bisphosphate nucleotidase / inositol polyphosphate 1-phosphatase [EC:3.1.3.7 3.1.3.57]
Contig23667;	K15422 SAL; 3'(2'), 5'-bisphosphate nucleotidase / inositol polyphosphate 1-phosphatase [EC:3.1.3.7 3.1.3.57]
Contig26074;	K15422 SAL; 3'(2'), 5'-bisphosphate nucleotidase / inositol polyphosphate 1-phosphatase [EC:3.1.3.7 3.1.3.57]
Contig45957;	K15422 SAL; 3'(2'), 5'-bisphosphate nucleotidase / inositol polyphosphate 1-phosphatase [EC:3.1.3.7 3.1.3.57]
Contig28180-Q96VT0_(4-phytase)_9e-08_Q96VH9_(4-phytase)_4e-07_2;	K03103 MINPP1; multiple inositol-polyphosphate phosphatase [EC:3.1.3.62]
Contig49334-Q96VT0_(4-phytase)_9e-08_Q96VH9_(4-phytase)_3e-07_2;	K03103 MINPP1; multiple inositol-polyphosphate phosphatase [EC:3.1.3.62]
Contig8959;	K00913 ITPK1; inositol-1,3,4-trisphosphate 5/6-kinase / inositol-tetrakisphosphate 1-kinase [EC:2.7.1.159 2.7.1.134]
Contig15032;	K00913 ITPK1; inositol-1,3,4-trisphosphate 5/6-kinase / inositol-tetrakisphosphate 1-kinase [EC:2.7.1.159 2.7.1.134]
Contig17253;	K00913 ITPK1; inositol-1,3,4-trisphosphate 5/6-kinase / inositol-tetrakisphosphate 1-kinase [EC:2.7.1.159 2.7.1.134]
Contig17861;	K00913 ITPK1; inositol-1,3,4-trisphosphate 5/6-kinase / inositol-tetrakisphosphate 1-kinase [EC:2.7.1.159 2.7.1.134]
Contig26320;	K00913 ITPK1; inositol-1,3,4-trisphosphate 5/6-kinase / inositol-tetrakisphosphate 1-kinase [EC:2.7.1.159 2.7.1.134]
Contig32490;	K00913 ITPK1; inositol-1,3,4-trisphosphate 5/6-kinase / inositol-tetrakisphosphate 1-kinase [EC:2.7.1.159 2.7.1.134]
Contig32994;	K00913 ITPK1; inositol-1,3,4-trisphosphate 5/6-kinase / inositol-tetrakisphosphate 1-kinase [EC:2.7.1.159 2.7.1.134]
Contig45008;	K00913 ITPK1; inositol-1,3,4-trisphosphate 5/6-kinase / inositol-tetrakisphosphate 1-kinase [EC:2.7.1.159 2.7.1.134]
Contig33107-178_(REWT)_2e-104_1;	K00915 IPK2; 1D-myo-Inositol-tetrakisphosphate 5-kinase / inositol-polyphosphate multikinase [EC:2.7.1.140 2.7.1.151]
Contig3356;	K10572 IPPK; inositol-pentakisphosphate 2-kinase [EC:2.7.1.158]
Contig21624;	K10572 IPPK; inositol-pentakisphosphate 2-kinase [EC:2.7.1.158]
Contig25686;	K10572 IPPK; inositol-pentakisphosphate 2-kinase [EC:2.7.1.158]
Contig7060-O82200_(inositoloxygenase)_6e-130_Q8L799_(inositoloxygenase)_4e-127_Q70GL3_(inositoloxygenase)_3e-66_5;	K00469 MIOX; inositol oxygenase [EC:1.13.99.1]
Contig995;	K00140 mmsA, iolA, ALDH6A1; malonate-semialdehyde dehydrogenase (acetylating) / methylmalonate-semialdehyde dehydrogenase [EC:1.2.1.18 1.2.1.27]
Contig24786;	K00140 mmsA, iolA, ALDH6A1; malonate-semialdehyde dehydrogenase (acetylating) / methylmalonate-semialdehyde dehydrogenase [EC:1.2.1.18 1.2.1.27]
Contig30423;	K00140 mmsA, iolA, ALDH6A1; malonate-semialdehyde dehydrogenase (acetylating) / methylmalonate-semialdehyde dehydrogenase [EC:1.2.1.18 1.2.1.27]
Contig10546-P48500_(triose-phosphateisomerase)_5e-79_P00942_(triose-phosphateisomerase)_3e-67_P07669_(triose-phosphateisomerase)_1e-64_3;	K01803 TPI, tpiA; triosephosphate isomerase (TIM) [EC:5.3.1.1]
Contig35625-P48500_(triose-phosphateisomerase)_9e-77_P07669_(triose-phosphateisomerase)_2e-68_P00942_(triose-phosphateisomerase)_8e-64_3;	K01803 TPI, tpiA; triosephosphate isomerase (TIM) [EC:5.3.1.1]
Energy metabolism
00190 Oxidative phosphorylation [PATH:ko00190]
Contig5034-P12340_(EndopeptidaseClp)_2e-39_P50973_(NADHdehydrogenase(quinone))_2e-23_5;	K05573 ndhB; NAD(P)H-quinone oxidoreductase subunit 2 [EC:1.6.5.3]
Contig6708-P12340_(EndopeptidaseClp)_1e-34_P50973_(NADHdehydrogenase(quinone))_3e-23_4;	K05573 ndhB; NAD(P)H-quinone oxidoreductase subunit 2 [EC:1.6.5.3]
Contig30407-P50973_(NADHdehydrogenase(quinone))_2e-23_Q95646_(polyphosphatekinase)_1e-06_4;	K05573 ndhB; NAD(P)H-quinone oxidoreductase subunit 2 [EC:1.6.5.3]
Contig35554-P50973_(NADHdehydrogenase(quinone))_6e-22_Q95646_(polyphosphatekinase)_4e-05_2;	K05573 ndhB; NAD(P)H-quinone oxidoreductase subunit 2 [EC:1.6.5.3]
Contig38596-P12340_(EndopeptidaseClp)_1e-34_P50973_(NADHdehydrogenase(quinone))_2e-23_5;	K05573 ndhB; NAD(P)H-quinone oxidoreductase subunit 2 [EC:1.6.5.3]
Contig14099-P50974_(NADHdehydrogenase(quinone))_9e-67_Q95646_(polyphosphatekinase)_1e-15_4;	K05575 ndhD; NAD(P)H-quinone oxidoreductase subunit 4 [EC:1.6.5.3]
Contig338-Q95646_(polyphosphatekinase)_0.0_P50939_(NADHdehydrogenase(quinone))_1e-65_5;	K05577 ndhF; NAD(P)H-quinone oxidoreductase subunit 5 [EC:1.6.5.3]
Contig1809-Q95646_(polyphosphatekinase)_0.0_P50939_(NADHdehydrogenase(quinone))_3e-80_5;	K05577 ndhF; NAD(P)H-quinone oxidoreductase subunit 5 [EC:1.6.5.3]
Contig42311-Q95646_(polyphosphatekinase)_1e-127_P50939_(NADHdehydrogenase(quinone))_2e-42_5;	K05577 ndhF; NAD(P)H-quinone oxidoreductase subunit 5 [EC:1.6.5.3]
Contig24498-Q8KTI7_(formatedehydrogenase)_0.005_1;	K05578 ndhG; NAD(P)H-quinone oxidoreductase subunit 6 [EC:1.6.5.3]
Contig35459-Q8KTI7_(formatedehydrogenase)_0.005_1;	K05578 ndhG; NAD(P)H-quinone oxidoreductase subunit 6 [EC:1.6.5.3]
Contig19602-O75306_(NADHdehydrogenase)_6e-74_Q7WT78_(hydrogenase(acceptor))_1e-36_5;	K05579 ndhH; NAD(P)H-quinone oxidoreductase subunit H [EC:1.6.5.3]
Contig35718-O75306_(NADHdehydrogenase)_4e-77_Q7WT78_(hydrogenase(acceptor))_5e-39_4;	K05579 ndhH; NAD(P)H-quinone oxidoreductase subunit H [EC:1.6.5.3]
Contig41739-Q7WT77_(hydrogenase(acceptor))_2e-06_Q8KTI7_(formatedehydrogenase)_0.003_2;	K05580 ndhI; NAD(P)H-quinone oxidoreductase subunit I [EC:1.6.5.3]
Contig45866-Q7WT77_(hydrogenase(acceptor))_2e-06_Q8KTI7_(formatedehydrogenase)_0.002_2;	K05580 ndhI; NAD(P)H-quinone oxidoreductase subunit I [EC:1.6.5.3]
Contig21435-O75251_(NADHdehydrogenase)_3e-41_Q7WT80_(hydrogenase(acceptor))_3e-23_4;	K05582 ndhK; NAD(P)H-quinone oxidoreductase subunit K [EC:1.6.5.3]
Contig27666-O75251_(NADHdehydrogenase)_6e-41_Q7WT80_(hydrogenase(acceptor))_5e-23_4;	K05582 ndhK; NAD(P)H-quinone oxidoreductase subunit K [EC:1.6.5.3]
Contig31709-O75251_(NADHdehydrogenase)_3e-41_Q7WT80_(hydrogenase(acceptor))_3e-23_3;	K05582 ndhK; NAD(P)H-quinone oxidoreductase subunit K [EC:1.6.5.3]
Contig35091-Q7WT81_(hydrogenase(acceptor))_1e-13_1;	K03878 ND1; NADH-ubiquinone oxidoreductase chain 1 [EC:1.6.5.3]
Contig42084-Q7WT81_(hydrogenase(acceptor))_8e-09_1;	K03878 ND1; NADH-ubiquinone oxidoreductase chain 1 [EC:1.6.5.3]
Contig6444-P50973_(NADHdehydrogenase(quinone))_7e-83_Q95646_(polyphosphatekinase)_4e-23_5;	K03879 ND2; NADH-ubiquinone oxidoreductase chain 2 [EC:1.6.5.3]
Contig19444-P50973_(NADHdehydrogenase(quinone))_4e-40_Q95646_(polyphosphatekinase)_2e-14_6;	K03879 ND2; NADH-ubiquinone oxidoreductase chain 2 [EC:1.6.5.3]
Contig12770-P50974_(NADHdehydrogenase(quinone))_1e-118_Q7WT82_(hydrogenase(acceptor))_5e-12_5;	K03881 ND4; NADH-ubiquinone oxidoreductase chain 4 [EC:1.6.5.3]
Contig199;	K03882 ND4L; NADH-ubiquinone oxidoreductase chain 4L [EC:1.6.5.3]
Contig1727-P50939_(NADHdehydrogenase(quinone))_9e-116_Q95646_(polyphosphatekinase)_2e-83_6;	K03883 ND5; NADH-ubiquinone oxidoreductase chain 5 [EC:1.6.5.3]
Contig13341-P50939_(NADHdehydrogenase(quinone))_3e-116_Q95646_(polyphosphatekinase)_4e-83_6;	K03883 ND5; NADH-ubiquinone oxidoreductase chain 5 [EC:1.6.5.3]
Contig21379-P50939_(NADHdehydrogenase(quinone))_2e-116_Q95646_(polyphosphatekinase)_3e-83_5;	K03883 ND5; NADH-ubiquinone oxidoreductase chain 5 [EC:1.6.5.3]
Contig30666-P50939_(NADHdehydrogenase(quinone))_3e-116_Q95646_(polyphosphatekinase)_4e-83_6;	K03883 ND5; NADH-ubiquinone oxidoreductase chain 5 [EC:1.6.5.3]
Contig31083-P50939_(NADHdehydrogenase(quinone))_2e-116_Q95646_(polyphosphatekinase)_2e-83_5;	K03883 ND5; NADH-ubiquinone oxidoreductase chain 5 [EC:1.6.5.3]
Contig31415-P50939_(NADHdehydrogenase(quinone))_2e-116_Q95646_(polyphosphatekinase)_1e-83_5;	K03883 ND5; NADH-ubiquinone oxidoreductase chain 5 [EC:1.6.5.3]
Contig33410-P50939_(NADHdehydrogenase(quinone))_3e-116_Q95646_(polyphosphatekinase)_4e-83_5;	K03883 ND5; NADH-ubiquinone oxidoreductase chain 5 [EC:1.6.5.3]
Contig33692-P50939_(NADHdehydrogenase(quinone))_2e-113_Q95646_(polyphosphatekinase)_4e-82_5;	K03883 ND5; NADH-ubiquinone oxidoreductase chain 5 [EC:1.6.5.3]
Contig34621-P50939_(NADHdehydrogenase(quinone))_9e-116_Q95646_(polyphosphatekinase)_2e-82_6;	K03883 ND5; NADH-ubiquinone oxidoreductase chain 5 [EC:1.6.5.3]
Contig35015-P50939_(NADHdehydrogenase(quinone))_9e-116_Q95646_(polyphosphatekinase)_2e-83_5;	K03883 ND5; NADH-ubiquinone oxidoreductase chain 5 [EC:1.6.5.3]
Contig40171-P50939_(NADHdehydrogenase(quinone))_3e-116_Q95646_(polyphosphatekinase)_4e-83_5;	K03883 ND5; NADH-ubiquinone oxidoreductase chain 5 [EC:1.6.5.3]
Contig52306-P50939_(NADHdehydrogenase(quinone))_6e-116_Q95646_(polyphosphatekinase)_1e-83_5;	K03883 ND5; NADH-ubiquinone oxidoreductase chain 5 [EC:1.6.5.3]
Contig6073-P00410_(cytochrome-coxidase)_4e-04_1;	K03884 ND6; NADH-ubiquinone oxidoreductase chain 6 [EC:1.6.5.3]
Contig13685-P00410_(cytochrome-coxidase)_1e-52_1;	K03884 ND6; NADH-ubiquinone oxidoreductase chain 6 [EC:1.6.5.3]
Contig11857-Q84FW1_(formatedehydrogenase)_2e-32_Q8KTI7_(formatedehydrogenase)_1e-17_P22318_(hydrogendehydrogenase)_1e-16_5;	K03934 NDUFS1; NADH dehydrogenase (ubiquinone) Fe-S protein 1 [EC:1.6.5.3 1.6.99.3]
Contig13272-Q84FW1_(formatedehydrogenase)_3e-32_Q8KTI7_(formatedehydrogenase)_2e-17_P22318_(hydrogendehydrogenase)_2e-16_4;	K03934 NDUFS1; NADH dehydrogenase (ubiquinone) Fe-S protein 1 [EC:1.6.5.3 1.6.99.3]
Contig18674-O75306_(NADHdehydrogenase)_2e-176_Q7WT78_(hydrogenase(acceptor))_9e-42_2;	K03935 NDUFS2; NADH dehydrogenase (ubiquinone) Fe-S protein 2 [EC:1.6.5.3 1.6.99.3]
Contig12612-O75489_(NADHdehydrogenase)_6e-56_1;	K03936 NDUFS3; NADH dehydrogenase (ubiquinone) Fe-S protein 3 [EC:1.6.5.3 1.6.99.3]
Contig24532;	K03937 NDUFS4; NADH dehydrogenase (ubiquinone) Fe-S protein 4
Contig3332;	K03938 NDUFS5; NADH dehydrogenase (ubiquinone) Fe-S protein 5
Contig17717;	K03939 NDUFS6; NADH dehydrogenase (ubiquinone) Fe-S protein 6
Contig36591-O75251_(NADHdehydrogenase)_6e-64_Q7WT80_(hydrogenase(acceptor))_3e-15_2;	K03940 NDUFS7; NADH dehydrogenase (ubiquinone) Fe-S protein 7 [EC:1.6.5.3 1.6.99.3]
Contig8879-Q7WT77_(hydrogenase(acceptor))_2e-06_P80491_(coenzymeF420hydrogenase)_0.009_3;	K03941 NDUFS8; NADH dehydrogenase (ubiquinone) Fe-S protein 8 [EC:1.6.5.3 1.6.99.3]
Contig1801-Q8KTI8_(formatedehydrogenase)_1e-71_Q84FW2_(formatedehydrogenase)_1e-65_P22317_(hydrogendehydrogenase)_1e-60_3;	K03942 NDUFV1; NADH dehydrogenase (ubiquinone) flavoprotein 1 [EC:1.6.5.3 1.6.99.3]
Contig11165-Q8KTI8_(formatedehydrogenase)_1e-69_Q84FW2_(formatedehydrogenase)_4e-62_P22317_(hydrogendehydrogenase)_8e-58_3;	K03942 NDUFV1; NADH dehydrogenase (ubiquinone) flavoprotein 1 [EC:1.6.5.3 1.6.99.3]
Contig24259-Q9Z354_(hydrogendehydrogenase)_2e-13_Q6XQK5_(hydrogendehydrogenase)_8e-10_P22317_(hydrogendehydrogenase)_8e-10_5;	K03943 NDUFV2; NADH dehydrogenase (ubiquinone) flavoprotein 2 [EC:1.6.5.3 1.6.99.3]
Contig29817-Q9Z354_(hydrogendehydrogenase)_1e-13_Q6XQK5_(hydrogendehydrogenase)_7e-10_P22317_(hydrogendehydrogenase)_7e-10_5;	K03943 NDUFV2; NADH dehydrogenase (ubiquinone) flavoprotein 2 [EC:1.6.5.3 1.6.99.3]
Contig50709;	K03945 NDUFA1; NADH dehydrogenase (ubiquinone) 1 alpha subcomplex subunit 1
Contig13184;	K03946 NDUFA2; NADH dehydrogenase (ubiquinone) 1 alpha subcomplex subunit 2
Contig15500;	K03949 NDUFA5; NADH dehydrogenase (ubiquinone) 1 alpha subcomplex subunit 5
Contig25430;	K03950 NDUFA6; NADH dehydrogenase (ubiquinone) 1 alpha subcomplex subunit 6
Contig14489;	K03952 NDUFA8; NADH dehydrogenase (ubiquinone) 1 alpha subcomplex subunit 8
Contig3234-Q16795_(NADHdehydrogenase)_5e-54_9_(REWT)_0.015_2;	K03953 NDUFA9; NADH dehydrogenase (ubiquinone) 1 alpha subcomplex subunit 9
Contig16413-Q16795_(NADHdehydrogenase)_5e-54_9_(REWT)_0.015_2;	K03953 NDUFA9; NADH dehydrogenase (ubiquinone) 1 alpha subcomplex subunit 9
Contig18707;	K03955 NDUFAB1; NADH dehydrogenase (ubiquinone) 1 alpha/beta subcomplex 1
Contig24239;	K03955 NDUFAB1; NADH dehydrogenase (ubiquinone) 1 alpha/beta subcomplex 1
Contig41520;	K03955 NDUFAB1; NADH dehydrogenase (ubiquinone) 1 alpha/beta subcomplex 1
Contig5386;	K11352 NDUFA12; NADH dehydrogenase (ubiquinone) 1 alpha subcomplex subunit 12
Contig19397;	K11353 NDUFA13; NADH dehydrogenase (ubiquinone) 1 alpha subcomplex subunit 13
Contig19925;	K03963 NDUFB7; NADH dehydrogenase (ubiquinone) 1 beta subcomplex subunit 7
Contig15319;	K03965 NDUFB9; NADH dehydrogenase (ubiquinone) 1 beta subcomplex subunit 9
Contig27919;	K03965 NDUFB9; NADH dehydrogenase (ubiquinone) 1 beta subcomplex subunit 9
Contig7054;	K03966 NDUFB10; NADH dehydrogenase (ubiquinone) 1 beta subcomplex subunit 10
Contig45894-P31040_(succinatedehydrogenase)_0.0_Q7X479_(fumaratereductase(NADH))_3e-43_5;	K00234 SDHA, SDH1; succinate dehydrogenase (ubiquinone) flavoprotein subunit [EC:1.3.5.1]
Contig37174;	K00235 SDHB, SDH2; succinate dehydrogenase (ubiquinone) iron-sulfur subunit [EC:1.3.5.1]
Contig39091-Q7X478_(fumaratereductase(NADH))_5e-04_1;	K00235 SDHB, SDH2; succinate dehydrogenase (ubiquinone) iron-sulfur subunit [EC:1.3.5.1]
Contig11731;	K00411 UQCRFS1, RIP1, petA; ubiquinol-cytochrome c reductase iron-sulfur subunit [EC:1.10.2.2]
Contig13693;	K00411 UQCRFS1, RIP1, petA; ubiquinol-cytochrome c reductase iron-sulfur subunit [EC:1.10.2.2]
Contig468-P03873_(nuclease)_1e-48_1;	K00412 CYTB, petB; ubiquinol-cytochrome c reductase cytochrome b subunit
Contig2491-P03873_(nuclease)_2e-48_1;	K00412 CYTB, petB; ubiquinol-cytochrome c reductase cytochrome b subunit
Contig17099-P03873_(nuclease)_1e-48_1;	K00412 CYTB, petB; ubiquinol-cytochrome c reductase cytochrome b subunit
Contig17735-P03873_(nuclease)_2e-48_1;	K00412 CYTB, petB; ubiquinol-cytochrome c reductase cytochrome b subunit
Contig46419-P03873_(nuclease)_7e-49_1;	K00412 CYTB, petB; ubiquinol-cytochrome c reductase cytochrome b subunit
Contig5902;	K00413 CYC1, CYT1, petC; ubiquinol-cytochrome c reductase cytochrome c1 subunit
Contig13001;	K00413 CYC1, CYT1, petC; ubiquinol-cytochrome c reductase cytochrome c1 subunit
Contig27241;	K00413 CYC1, CYT1, petC; ubiquinol-cytochrome c reductase cytochrome c1 subunit
Contig17288;	K00416 QCR6, UQCRH; ubiquinol-cytochrome c reductase subunit 6
Contig35124;	K00417 QCR7, UQCRB; ubiquinol-cytochrome c reductase subunit 7
Contig34912;	K00419 QCR9, UCRC; ubiquinol-cytochrome c reductase subunit 9
Contig234-Q12887_(cytochrome-coxidase)_4e-41_P0AEA5_(hemeOsynthase)_5e-22_2;	K02257 COX10; protoheme IX farnesyltransferase [EC:2.5.1.-]
Contig13972-Q12887_(cytochrome-coxidase)_1e-38_P0AEA5_(hemeOsynthase)_5e-22_2;	K02257 COX10; protoheme IX farnesyltransferase [EC:2.5.1.-]
Contig32117-Q12887_(cytochrome-coxidase)_6e-38_P0AEA5_(hemeOsynthase)_6e-21_2;	K02257 COX10; protoheme IX farnesyltransferase [EC:2.5.1.-]
Contig5403-P00420_(cytochrome-coxidase)_1e-58_1;	K02262 COX3; cytochrome c oxidase subunit 3
Contig25014-P00420_(cytochrome-coxidase)_1e-58_1;	K02262 COX3; cytochrome c oxidase subunit 3
Contig35831-P00420_(cytochrome-coxidase)_1e-58_1;	K02262 COX3; cytochrome c oxidase subunit 3
Contig33208-P00401_(cytochrome-coxidase)_0.0_Q9ZZX1_(endonuclease)_1e-125_P03878_(endonuclease)_2e-82_4;	K02256 COX1; cytochrome c oxidase subunit 1 [EC:1.9.3.1]
Contig33630-P00401_(cytochrome-coxidase)_0.0_Q9ZZX1_(endonuclease)_1e-125_P03878_(endonuclease)_2e-82_4;	K02256 COX1; cytochrome c oxidase subunit 1 [EC:1.9.3.1]
Contig35253-P00401_(cytochrome-coxidase)_0.0_Q9ZZX1_(endonuclease)_1e-125_P03878_(endonuclease)_2e-82_4;	K02256 COX1; cytochrome c oxidase subunit 1 [EC:1.9.3.1]
Contig38432-P00401_(cytochrome-coxidase)_0.0_Q9ZZX1_(endonuclease)_2e-125_P03878_(endonuclease)_3e-82_4;	K02256 COX1; cytochrome c oxidase subunit 1 [EC:1.9.3.1]
Contig4927-O75306_(NADHdehydrogenase)_5e-141_P00410_(cytochrome-coxidase)_7e-67_Q7WT78_(hydrogenase(acceptor))_7e-30_3;	K02261 COX2; cytochrome c oxidase subunit 2
Contig7906-O75306_(NADHdehydrogenase)_8e-98_P00410_(cytochrome-coxidase)_7e-67_Q7WT78_(hydrogenase(acceptor))_9e-22_3;	K02261 COX2; cytochrome c oxidase subunit 2
Contig39745-P00410_(cytochrome-coxidase)_2e-67_1;	K02261 COX2; cytochrome c oxidase subunit 2
Contig43843-O75306_(NADHdehydrogenase)_4e-151_P00410_(cytochrome-coxidase)_6e-67_Q7WT78_(hydrogenase(acceptor))_4e-31_3;	K02261 COX2; cytochrome c oxidase subunit 2
Contig46861-P00410_(cytochrome-coxidase)_2e-67_1;	K02261 COX2; cytochrome c oxidase subunit 2
Contig29426-P04037_(cytochrome-coxidase)_0.005_1;	K02265 COX5B; cytochrome c oxidase subunit 5b
Contig39152-P04037_(cytochrome-coxidase)_0.004_1;	K02265 COX5B; cytochrome c oxidase subunit 5b
Contig50806-P04037_(cytochrome-coxidase)_0.005_1;	K02265 COX5B; cytochrome c oxidase subunit 5b
Contig33013;	K02266 COX6A; cytochrome c oxidase subunit 6a
Contig7694-Q01519_(cytochrome-coxidase)_2e-18_1;	K02267 COX6B; cytochrome c oxidase subunit 6b
Contig15135-Q01519_(cytochrome-coxidase)_1e-17_1;	K02267 COX6B; cytochrome c oxidase subunit 6b
Contig24327-Q01519_(cytochrome-coxidase)_1e-08_1;	K02267 COX6B; cytochrome c oxidase subunit 6b
Contig31556-Q01519_(cytochrome-coxidase)_9e-18_1;	K02267 COX6B; cytochrome c oxidase subunit 6b
Contig17380;	K02258 COX11; cytochrome c oxidase assembly protein subunit 11
Contig22777-Q7KZN9_(cytochrome-coxidase)_4e-87_Q10361_(electroncarrier)_2e-68_2;	K02259 COX15; cytochrome c oxidase assembly protein subunit 15
Contig36726;	K02260 COX17; cytochrome c oxidase assembly protein subunit 17
Contig43425;	K02260 COX17; cytochrome c oxidase assembly protein subunit 17
Contig16798-P07251_(ATPase)_8e-113_P15999_(ATPase)_4e-111_P25705_(ATPase)_1e-110_4;	K02111 ATPF1A, atpA; F-type H+-transporting ATPase subunit alpha [EC:3.6.3.14]
Contig18292-P22068_(ATPase)_9e-179_Q8RK01_(protein-secretingATPase)_3e-35_P07251_(ATPase)_2e-21_4;	K02112 ATPF1B, atpD; F-type H+-transporting ATPase subunit beta [EC:3.6.3.14]
Contig30560-P22068_(ATPase)_5e-171_Q8RK01_(protein-secretingATPase)_2e-35_P07251_(ATPase)_4e-20_3;	K02112 ATPF1B, atpD; F-type H+-transporting ATPase subunit beta [EC:3.6.3.14]
Contig2350-P38077_(ATPase)_7e-17_P36542_(ATPase)_2e-11_2;	K02115 ATPF1G, atpG; F-type H+-transporting ATPase subunit gamma
Contig26715;	K02113 ATPF1D, atpH; F-type H+-transporting ATPase subunit delta
Contig34000-P48047_(ATPase)_3e-11_1;	K02113 ATPF1D, atpH; F-type H+-transporting ATPase subunit delta
Contig51002-P48047_(ATPase)_1e-08_1;	K02113 ATPF1D, atpH; F-type H+-transporting ATPase subunit delta
Contig10414-P00854_(ATPase)_1e-05_1;	K02108 ATPF0A, atpB; F-type H+-transporting ATPase subunit a
Contig29121-P00854_(ATPase)_2e-05_Q83066_(DNA-directedRNApolymerase)_3e-04_2;	K02108 ATPF0A, atpB; F-type H+-transporting ATPase subunit a
Contig50512-P00854_(ATPase)_1e-05_1;	K02108 ATPF0A, atpB; F-type H+-transporting ATPase subunit a
Contig32252;	K02109 ATPF0B, atpF; F-type H+-transporting ATPase subunit b
Contig40127;	K02109 ATPF0B, atpF; F-type H+-transporting ATPase subunit b
Contig12766-P25705_(ATPase)_0.0_P15999_(ATPase)_0.0_P07251_(ATPase)_0.0_5;	K02132 ATPeF1A, ATP5A1, ATP1; F-type H+-transporting ATPase subunit alpha
Contig17125-P25705_(ATPase)_0.0_P15999_(ATPase)_0.0_P07251_(ATPase)_0.0_4;	K02132 ATPeF1A, ATP5A1, ATP1; F-type H+-transporting ATPase subunit alpha
Contig25433-P25705_(ATPase)_0.0_P15999_(ATPase)_0.0_P07251_(ATPase)_0.0_5;	K02132 ATPeF1A, ATP5A1, ATP1; F-type H+-transporting ATPase subunit alpha
Contig32634-P25705_(ATPase)_0.0_P15999_(ATPase)_0.0_P07251_(ATPase)_0.0_4;	K02132 ATPeF1A, ATP5A1, ATP1; F-type H+-transporting ATPase subunit alpha
Contig27658-P22068_(ATPase)_0.0_Q8RK01_(protein-secretingATPase)_2e-33_P07251_(ATPase)_1e-21_4;	K02133 ATPeF1B, ATP5B, ATP2; F-type H+-transporting ATPase subunit beta [EC:3.6.3.14]
Contig32279-P22068_(ATPase)_0.0_Q8RK01_(protein-secretingATPase)_2e-33_P07251_(ATPase)_1e-21_4;	K02133 ATPeF1B, ATP5B, ATP2; F-type H+-transporting ATPase subunit beta [EC:3.6.3.14]
Contig39517-P36542_(ATPase)_9e-43_P38077_(ATPase)_8e-36_2;	K02136 ATPeF1G, ATP5C1, ATP3; F-type H+-transporting ATPase subunit gamma
Contig22714-Q12165_(ATPase)_2e-18_P35434_(ATPase)_9e-18_P30049_(ATPase)_3e-16_3;	K02134 ATPeF1D, ATP5D, ATP16; F-type H+-transporting ATPase subunit delta
Contig25334-Q12165_(ATPase)_8e-19_P35434_(ATPase)_2e-18_P30049_(ATPase)_1e-16_3;	K02134 ATPeF1D, ATP5D, ATP16; F-type H+-transporting ATPase subunit delta
Contig19528-P56381_(ATPase)_1e-04_P29418_(ATPase)_4e-04_2;	K02135 ATPeF1E, ATP5E, ATP15; F-type H+-transporting ATPase subunit epsilon
Contig30729-P48047_(ATPase)_7e-28_1;	K02137 ATPeF0O, ATP5O, ATP5; F-type H+-transporting ATPase subunit O
Contig28389-P00854_(ATPase)_2e-31_P00846_(ATPase)_1e-14_2;	K02126 ATPeF0A, MTATP6, ATP6; F-type H+-transporting ATPase subunit a
Contig36959-P00854_(ATPase)_2e-31_P00846_(ATPase)_1e-14_2;	K02126 ATPeF0A, MTATP6, ATP6; F-type H+-transporting ATPase subunit a
Contig30373-P61829_(ATPase)_0.004_1;	K02128 ATPeF0C, ATP5G, ATP9; F-type H+-transporting ATPase subunit c
Contig42458-O75947_(ATPase)_5e-04_1;	K02138 ATPeF0D, ATP5H, ATP7; F-type H+-transporting ATPase subunit d
Contig11207;	K02140 ATPeFG, ATP5L, ATP20; F-type H+-transporting ATPase subunit g
Contig35855-P22068_(ATPase)_3e-27_Q8RK01_(protein-secretingATPase)_4e-19_P07251_(ATPase)_2e-13_4;	K02145 ATPeV1A, ATP6A; V-type H+-transporting ATPase subunit A [EC:3.6.3.14]
Contig49186-P22068_(ATPase)_4e-27_Q8RK01_(protein-secretingATPase)_5e-19_P07251_(ATPase)_3e-13_3;	K02145 ATPeV1A, ATP6A; V-type H+-transporting ATPase subunit A [EC:3.6.3.14]
Contig4222-P22068_(ATPase)_1e-30_P07251_(ATPase)_6e-25_P25705_(ATPase)_7e-24_4;	K02147 ATPeV1B, ATP6B; V-type H+-transporting ATPase subunit B
Contig22663-P22068_(ATPase)_4e-31_P07251_(ATPase)_5e-25_P25705_(ATPase)_4e-24_4;	K02147 ATPeV1B, ATP6B; V-type H+-transporting ATPase subunit B
Contig36223;	K02148 ATPeV1C, ATP6C; V-type H+-transporting ATPase subunit C
Contig4650;	K02149 ATPeV1D, ATP6M; V-type H+-transporting ATPase subunit D
Contig43904;	K02149 ATPeV1D, ATP6M; V-type H+-transporting ATPase subunit D
Contig4489;	K02150 ATPeV1E, ATP6E; V-type H+-transporting ATPase subunit E
Contig25020;	K02151 ATPeV1F, ATP6S14; V-type H+-transporting ATPase subunit F
Contig11578;	K02152 ATPeV1G, ATP6G; V-type H+-transporting ATPase subunit G
Contig22796;	K02152 ATPeV1G, ATP6G; V-type H+-transporting ATPase subunit G
Contig4284;	K02144 ATPeV1H; V-type H+-transporting ATPase subunit H
Contig13371;	K02154 ATPeV0A, ATP6N; V-type H+-transporting ATPase subunit a
Contig20916;	K02154 ATPeV0A, ATP6N; V-type H+-transporting ATPase subunit a
Contig28429;	K02154 ATPeV0A, ATP6N; V-type H+-transporting ATPase subunit a
Contig15952;	K02155 ATPeV0C, ATP6L; V-type H+-transporting ATPase 16kDa proteolipid subunit
Contig20735;	K02155 ATPeV0C, ATP6L; V-type H+-transporting ATPase 16kDa proteolipid subunit
Contig32434;	K02155 ATPeV0C, ATP6L; V-type H+-transporting ATPase 16kDa proteolipid subunit
Contig38782;	K02155 ATPeV0C, ATP6L; V-type H+-transporting ATPase 16kDa proteolipid subunit
Contig41251;	K02155 ATPeV0C, ATP6L; V-type H+-transporting ATPase 16kDa proteolipid subunit
Contig48394;	K02155 ATPeV0C, ATP6L; V-type H+-transporting ATPase 16kDa proteolipid subunit
Contig29284;	K03661 ATPeV0B, ATP6F; V-type H+-transporting ATPase 21kDa proteolipid subunit
Contig35572;	K03661 ATPeV0B, ATP6F; V-type H+-transporting ATPase 21kDa proteolipid subunit
Contig37731;	K03661 ATPeV0B, ATP6F; V-type H+-transporting ATPase 21kDa proteolipid subunit
Contig18871;	K02146 ATPeV0D, ATP6D; V-type H+-transporting ATPase subunit d
Contig19125;	K02153 ATPeV0E, ATP6H; V-type H+-transporting ATPase subunit e
Contig3893-Q9P872_(Ca2+-transportingATPase)_5e-64_1;	K01535 E3.6.3.6; H+-transporting ATPase [EC:3.6.3.6]
Contig10566-Q9P872_(Ca2+-transportingATPase)_3e-57_1;	K01535 E3.6.3.6; H+-transporting ATPase [EC:3.6.3.6]
Contig12024-Q9P872_(Ca2+-transportingATPase)_1e-51_1;	K01535 E3.6.3.6; H+-transporting ATPase [EC:3.6.3.6]
Contig20344;	K01535 E3.6.3.6; H+-transporting ATPase [EC:3.6.3.6]
Contig38834-Q9P872_(Ca2+-transportingATPase)_5e-56_1;	K01535 E3.6.3.6; H+-transporting ATPase [EC:3.6.3.6]
Contig45654-Q9P872_(Ca2+-transportingATPase)_3e-51_1;	K01535 E3.6.3.6; H+-transporting ATPase [EC:3.6.3.6]
Contig2877-Q93V56_(inorganicdiphosphatase)_4e-111_Q9LFF9_(inorganicdiphosphatase)_1e-97_O59570_(inorganicdiphosphatase)_1e-43_5;	K01507 ppa; inorganic pyrophosphatase [EC:3.6.1.1]
Contig5576-Q9M4S1_(inorganicdiphosphatase)_0.0_Q84L25_(inorganicdiphosphatase)_0.0_Q41758_(inorganicdiphosphatase)_0.0_7;	K01507 ppa; inorganic pyrophosphatase [EC:3.6.1.1]
Contig11115-Q93V56_(inorganicdiphosphatase)_1e-96_Q9LFF9_(inorganicdiphosphatase)_2e-96_O59570_(inorganicdiphosphatase)_4e-41_6;	K01507 ppa; inorganic pyrophosphatase [EC:3.6.1.1]
Contig11631-Q86M43_(inorganicdiphosphatase)_2e-65_Q8BTY3_(pyrophosphatase)_3e-63_Q9D819_(pyrophosphatase)_6e-63_6;	K01507 ppa; inorganic pyrophosphatase [EC:3.6.1.1]
Contig19034-Q84L25_(inorganicdiphosphatase)_0.0_Q9M4S1_(inorganicdiphosphatase)_0.0_Q41758_(inorganicdiphosphatase)_0.0_7;	K01507 ppa; inorganic pyrophosphatase [EC:3.6.1.1]
Contig19670-Q9LFF9_(inorganicdiphosphatase)_5e-108_Q93V56_(inorganicdiphosphatase)_2e-100_O59570_(inorganicdiphosphatase)_5e-43_5;	K01507 ppa; inorganic pyrophosphatase [EC:3.6.1.1]
Contig20429-Q86M43_(inorganicdiphosphatase)_3e-65_Q8BTY3_(pyrophosphatase)_4e-63_Q9D819_(pyrophosphatase)_8e-63_6;	K01507 ppa; inorganic pyrophosphatase [EC:3.6.1.1]
Contig23913-Q9M4S1_(inorganicdiphosphatase)_0.0_Q84L25_(inorganicdiphosphatase)_0.0_Q41758_(inorganicdiphosphatase)_0.0_7;	K01507 ppa; inorganic pyrophosphatase [EC:3.6.1.1]
Contig24978-Q93V56_(inorganicdiphosphatase)_2e-95_Q9LFF9_(inorganicdiphosphatase)_2e-95_O59570_(inorganicdiphosphatase)_4e-41_6;	K01507 ppa; inorganic pyrophosphatase [EC:3.6.1.1]
Contig32074-Q9M4S1_(inorganicdiphosphatase)_0.0_Q84L25_(inorganicdiphosphatase)_0.0_Q41758_(inorganicdiphosphatase)_0.0_7;	K01507 ppa; inorganic pyrophosphatase [EC:3.6.1.1]
Contig41997-Q86M43_(inorganicdiphosphatase)_1e-64_Q8BTY3_(pyrophosphatase)_2e-62_Q9D819_(pyrophosphatase)_3e-62_6;	K01507 ppa; inorganic pyrophosphatase [EC:3.6.1.1]
Contig47788-Q84L25_(inorganicdiphosphatase)_0.0_Q9M4S1_(inorganicdiphosphatase)_0.0_Q41758_(inorganicdiphosphatase)_0.0_7;	K01507 ppa; inorganic pyrophosphatase [EC:3.6.1.1]
00195 Photosynthesis [PATH:ko00195]
Contig30265;	K02703 psbA; photosystem II P680 reaction center D1 protein
Contig3324-P12210_(EndopeptidaseClp)_3e-49_P30063_(EndopeptidaseClp)_6e-48_P56772_(EndopeptidaseClp)_9e-44_8;	K02704 psbB; photosystem II CP47 chlorophyll apoprotein
Contig13053-P12210_(EndopeptidaseClp)_8e-45_P30063_(EndopeptidaseClp)_2e-43_P56772_(EndopeptidaseClp)_3e-39_6;	K02704 psbB; photosystem II CP47 chlorophyll apoprotein
Contig20057-P12210_(EndopeptidaseClp)_6e-07_P30063_(EndopeptidaseClp)_8e-06_P56772_(EndopeptidaseClp)_1e-05_8;	K02704 psbB; photosystem II CP47 chlorophyll apoprotein
Contig20896-P15347_(ubiquitinylhydrolase1)_8e-04_1;	K02704 psbB; photosystem II CP47 chlorophyll apoprotein
Contig40853-P12210_(EndopeptidaseClp)_4e-48_P30063_(EndopeptidaseClp)_8e-47_P56772_(EndopeptidaseClp)_1e-42_7;	K02704 psbB; photosystem II CP47 chlorophyll apoprotein
Contig44668-P12210_(EndopeptidaseClp)_5e-40_P30063_(EndopeptidaseClp)_1e-38_P56772_(EndopeptidaseClp)_2e-35_8;	K02704 psbB; photosystem II CP47 chlorophyll apoprotein
Contig47223-P12210_(EndopeptidaseClp)_6e-49_P30063_(EndopeptidaseClp)_1e-47_P56772_(EndopeptidaseClp)_2e-43_8;	K02704 psbB; photosystem II CP47 chlorophyll apoprotein
Contig1112-P15347_(ubiquitinylhydrolase1)_5e-66_P09973_(formateC-acetyltransferase)_1e-14_2;	K02705 psbC; photosystem II CP43 chlorophyll apoprotein
Contig20334-P15347_(ubiquitinylhydrolase1)_4e-66_P09973_(formateC-acetyltransferase)_1e-14_2;	K02705 psbC; photosystem II CP43 chlorophyll apoprotein
Contig22209-P15347_(ubiquitinylhydrolase1)_3e-66_P09973_(formateC-acetyltransferase)_7e-15_2;	K02705 psbC; photosystem II CP43 chlorophyll apoprotein
Contig22349-P15347_(ubiquitinylhydrolase1)_3e-66_P09973_(formateC-acetyltransferase)_7e-15_2;	K02705 psbC; photosystem II CP43 chlorophyll apoprotein
Contig25600-P15347_(ubiquitinylhydrolase1)_2e-66_P09973_(formateC-acetyltransferase)_5e-15_2;	K02705 psbC; photosystem II CP43 chlorophyll apoprotein
Contig28863-P15347_(ubiquitinylhydrolase1)_4e-66_P09973_(formateC-acetyltransferase)_1e-14_2;	K02705 psbC; photosystem II CP43 chlorophyll apoprotein
Contig33666-P15347_(ubiquitinylhydrolase1)_4e-66_P09973_(formateC-acetyltransferase)_1e-14_2;	K02705 psbC; photosystem II CP43 chlorophyll apoprotein
Contig38764-P15347_(ubiquitinylhydrolase1)_2e-66_P09973_(formateC-acetyltransferase)_5e-15_2;	K02705 psbC; photosystem II CP43 chlorophyll apoprotein
Contig41933-P15347_(ubiquitinylhydrolase1)_2e-66_P09973_(formateC-acetyltransferase)_5e-15_2;	K02705 psbC; photosystem II CP43 chlorophyll apoprotein
Contig22827;	K02707 psbE; photosystem II cytochrome b559 subunit alpha
Contig25550;	K02707 psbE; photosystem II cytochrome b559 subunit alpha
Contig26160;	K02707 psbE; photosystem II cytochrome b559 subunit alpha
Contig37930;	K02707 psbE; photosystem II cytochrome b559 subunit alpha
Contig20367;	K02709 psbH; photosystem II PsbH protein
Contig5780;	K02712 psbK; photosystem II PsbK protein
Contig33775;	K02712 psbK; photosystem II PsbK protein
Contig4390;	K02714 psbM; photosystem II PsbM protein
Contig9934;	K02714 psbM; photosystem II PsbM protein
Contig12717;	K02714 psbM; photosystem II PsbM protein
Contig14078;	K02714 psbM; photosystem II PsbM protein
Contig15232;	K02714 psbM; photosystem II PsbM protein
Contig29133;	K02714 psbM; photosystem II PsbM protein
Contig50908;	K02714 psbM; photosystem II PsbM protein
Contig10618-P23321_(oxygenevolving)_1e-144_1;	K02716 psbO; photosystem II oxygen-evolving enhancer protein 1
Contig10273;	K02717 psbP; photosystem II oxygen-evolving enhancer protein 2
Contig24964;	K02717 psbP; photosystem II oxygen-evolving enhancer protein 2
Contig27557;	K02717 psbP; photosystem II oxygen-evolving enhancer protein 2
Contig30285;	K02717 psbP; photosystem II oxygen-evolving enhancer protein 2
Contig43275;	K02717 psbP; photosystem II oxygen-evolving enhancer protein 2
Contig14375;	K08901 psbQ; photosystem II oxygen-evolving enhancer protein 3
Contig24228;	K08901 psbQ; photosystem II oxygen-evolving enhancer protein 3
Contig25963;	K08901 psbQ; photosystem II oxygen-evolving enhancer protein 3
Contig30498;	K08901 psbQ; photosystem II oxygen-evolving enhancer protein 3
Contig27387-Q804C3_(pyruvatedehydrogenase)_3e-08_1;	K03541 psbR; photosystem II 10kDa protein
Contig25420;	K03542 psbS; photosystem II 22kDa protein
Contig24432;	K02721 psbW; photosystem II PsbW protein
Contig35079;	K02721 psbW; photosystem II PsbW protein
Contig29173;	K02723 psbY; photosystem II PsbY protein
Contig37924;	K08902 psb27; photosystem II Psb27 protein
Contig41015;	K08902 psb27; photosystem II Psb27 protein
Contig41040;	K08902 psb27; photosystem II Psb27 protein
Contig42517;	K08902 psb27; photosystem II Psb27 protein
Contig43292;	K08902 psb27; photosystem II Psb27 protein
Contig13470;	K08903 psb28; photosystem II 13kDa protein
Contig11436;	K02690 psaB; photosystem I P700 chlorophyll a apoprotein A2
Contig28451;	K02690 psaB; photosystem I P700 chlorophyll a apoprotein A2
Contig4459;	K02692 psaD; photosystem I subunit II
Contig788;	K02693 psaE; photosystem I subunit IV
Contig35663;	K02693 psaE; photosystem I subunit IV
Contig29227;	K02694 psaF; photosystem I subunit III
Contig17305;	K08905 psaG; photosystem I subunit V
Contig39048;	K02695 psaH; photosystem I subunit VI
Contig49164;	K02697 psaJ; photosystem I subunit IX
Contig8923;	K02698 psaK; photosystem I subunit X
Contig28771;	K02698 psaK; photosystem I subunit X
Contig4340;	K02699 psaL; photosystem I subunit XI
Contig17521;	K02699 psaL; photosystem I subunit XI
Contig1596;	K02701 psaN; photosystem I subunit PsaN
Contig804;	K14332 psaO; photosystem I subunit PsaO
Contig25932;	K02634 petA; apocytochrome f
Contig3930-P03873_(nuclease)_5e-16_1;	K02635 petB; cytochrome b6
Contig31112;	K02636 petC; cytochrome b6-f complex iron-sulfur subunit [EC:1.10.9.1]
Contig50583;	K02640 petG; cytochrome b6-f complex subunit 5
Contig20265;	K02638 petE; plastocyanin
Contig585-P0A3C9_(electroncarrier)_3e-30_P75824_(NADHoxidoreductase)_2e-09_P19734_(phenol2-monooxygenase)_2e-06_4;	K02639 petF; ferredoxin
[truncated: 13,788 more rows]
