# Supplementary material for: De novo transcriptome sequencing in Bixa orellana to identify genes involved in methylerythritol phosphate, carotenoid and bixin biosynthesis
Source: BMC Genomics. 2015 Oct 28;16:877. doi: 10.1186/s12864-015-2065-4 (PMC4625570; doi:10.1186/s12864-015-2065-4)
Supplement: Additional file 1: Table S1. — BLASTX comparison between the B. orellana transcriptome against three databases. Table S2. BLASTN comparison between the B. orellana transcriptome and the previous EST library created by Jako and co-workers [GenBank: LIBEST_025681 BIXA]. Table S3. Gene Ontology (GO) annotation. Table S4. Kyoto Encyclopedia of Genes and Genomes (KEGG) annotation. Table S5. Pairwise comparison between amino acid sequences of carotenoid cleavage dioxygenase proteins. Table S6. RT-qPCR primers. Table S7. BLASTx comparison between the B. orellana transcriptome and previously identified B. orellana proteins .Table S8. Subcellular localization predictions for the BoCCD, BoALDH and BoSABATH proteins. Table S9. Accession number of proteins used in Fig. 1. (ZIP 15364 kb) [file 12864_2015_2065_MOESM1_ESM.zip › Additional file 1_Table S7.xlsx]

## Sheet: Hoja1
Database Sequence	Contig-Transcriptome	Identities	Positives	p-Value	Reference
gi|56606825|gb|AAW02797.1| beta-cyclase, partial [Bixa orellana]	Contig40528	99	100	3e-92	Rodríguez-Avila et al., 2011a
gi|115392312|gb|ABI96955.1| phytoene desaturase, partial [Bixa orellana]	Contig1009	99	99	1e-146	Rodríguez-Avila et al., 2011a
gi|12003151|gb|AF196963.1| Bixa orellana phytoene synthase (PSY) pseudogene, partial sequence	Contig42337	91	97	1e-121	Rodríguez-Avila et al., 2011a
gi|28194551|gb|AAO33582.1|AF479589_1 1-deoxy-D-xylulose-5-phosphate synthase, partial [Bixa orellana]	Contig15072	100	100	1e-116	Rodríguez-Avila et al., 2011a
gi|75678084|gb|ABA19446.1| epsilon lycopene cyclase, partial [Bixa orellana]	Contig40767	100	100	5e-45	Rodríguez-Avila et al., 2011a
gi|316930857|gb|ABS19630.2| carotenoid cleavage dioxygenase [Bixa orellana]	Contig28562	96	98	0	Rodríguez-Avila et al., 2011b
gi|12003153|gb|AAG43469.1| 3-hydroxy-3-methylglutaryl-coenzyme A reductase, partial [Bixa orellana]	Contig51786	99	99	2e-59	Narvaez-Zapata et al., Unpublished
gi|2654329|emb|CAA75407.1| ribulose-1,5-bisphosphate carboxylase/oxygenase large subunit, partial (chloroplast) [Bixa orellana]	Contig2209	100	100	0	Fay et al., 1998
gi|17367457|sp|O19872.2|RBL_BIXOR RecName: Full=Ribulose bisphosphate carboxylase large chain; Short=RuBisCO large subunit	Contig2209	100	100	0	Alverson et al., 1998
gi|157690046|gb|ABV65710.1| RNA polymerase beta'' subunit, partial (chloroplast) [Bixa orellana]	Contig13571	99	99	0	Wang et al., 2009
gi|157689631|gb|ABV65385.1| photosystem II CP47 chlorophyll apoprotein, partial (chloroplast) [Bixa orellana]	Contig47223	100	100	0	Wang et al., 2009
gi|157689424|gb|ABV65268.1| ribosomal protein S4, partial (chloroplast) [Bixa orellana]	Contig51353	100	100	1e-106	Wang et al., 2010
gi|157689236|gb|ABV65174.1| NADH-plastoquinone oxidoreductase subunit 5, partial (chloroplast) [Bixa orellana]	Contig1809	98	98	0	Wang et al., 2011
gi|160690300|gb|ABX45997.1| xanthine dehydrogenase, partial [Bixa orellana]	Contig23871	97	97	0	Morton, 2011
gi|302747740|gb|ADL63351.1| MatR, partial (mitochondrion) [Bixa orellana]	Contig35091	97	97	9e-73	Qiu et al., 2009
gi|40642651|emb|CAD33263.1| lycopene cleavage oxygenase [Bixa orellana]	Contig3439	53	70	5e-87	Bouvier et al. 2003
gi|45108955|emb|CAD70190.1| carboxyl methyltransferase [Bixa orellana]	Contig20256	48	62	6e-85	Bouvier et al. 2003
gi|45108950|emb|CAD70189.1| aldehyde dehydrogenase [Bixa orellana]	Contig21239	51	71	1e-148	Bouvier et al. 2003
gi|45237491|emb|CAD70565.1| lycopene cyclase [Bixa orellana]	Contig40528	78	88	0	Bouvier et al. Unpublished
gi|45433334|emb|CAD71149.1| nine-cis-epoxycarotenoid [Bixa orellana]	Contig9569	69	83	1e-64	Bouvier et al. Unpublished
gi|45433332|emb|CAD71148.1| carotenoid cleavage dioxygenase [Bixa orellana]	Contig11519	65	82	1e-59	Bouvier et al. Unpublished
Alverson, W., Karol, K., Baum, D., Chase, M., Swensen, S., McCourt, R. and Sytsma, K. 1998. Circumscription of the Malvales and relationships to other Rosidae: evidence from rbcL sequence data. Am. J. Bot. 85 (6), 876
Bouvier, F., Dogbo, O. and Camara, B. 2003. Biosynthesis of the Food and Cosmetic Plant Pigment Bixin (Annatto). Science. 300 (June), 2089-2091
Bouvier,F., Dogbo,O. and Camara,B. Unpublished.
Fay, M.F., Bayer, C., Alverson, W.S., de Bruijn, A.Y. and Chase, M.W. 1998. Plastid rbcL sequence data indicate a close affinity between Diegodendron and Bixa. Taxon 47, 43-50
Morton, C.M. 2011. Newly Sequenced Nuclear Gene (Xdh) for Inferring Angiosperm Phylogeny. Ann. Mo. Bot. Gard. 98 (1), 63-8
Narvaez-Zapata,J.A., Flores Perez,P. and Rivera-Madrid,R., Unpublished. 3-hydroxy-3-methylglutaryl coenzyme A reductase is probably involved in Bixa orellana development
Qiu, Y.-L., Li, L., Wang, B., Xue, J., Hendry, T.A., Li, R., Brown, J.W., Liu, Y., Hudson, G.T. and Chen, Z. 2010. Angiosperm phylogeny inferred from sequences of four mitochondrial genes. J Syst Evol 48, 391-425
Rodriguez-Avila, N.L., Narvaez-Zapata, J. A., Aguilar-espinosa, M.L. and Rivera-Madrid, R. 2011a. Regulation of pigment-related genes during flower and fruit development of Bixa orellana.
Rodriguez-Avila, N.L., Narvaez-Zapata, J. A., Ramirez-Benites, J.E., Aguilar-espinosa, M.L. and Rivera-Madrid, R. 2011b. Identification and expression pattern of a new carotenoid cleavage dioxygenase gene member from Bixa orellana.
Wang, H., Moore, M.J., Soltis, P.S., Bell, C.D., Brockington, S.F., Alexandre, R., Davis, C.C., Latvis, M., Manchester, S.R. and Soltis, D.E. 2009. Rosid radiation and the rapid rise of angiosperm-dominated forests. Proc. Natl. Acad. Sci. U.S.A. 106 (10), 3853-3858
