# Supplementary material for: De novo transcriptome sequencing in Bixa orellana to identify genes involved in methylerythritol phosphate, carotenoid and bixin biosynthesis
Source: BMC Genomics. 2015 Oct 28;16:877. doi: 10.1186/s12864-015-2065-4 (PMC4625570; doi:10.1186/s12864-015-2065-4)
Supplement: Additional file 1: Table S1. — BLASTX comparison between the B. orellana transcriptome against three databases. Table S2. BLASTN comparison between the B. orellana transcriptome and the previous EST library created by Jako and co-workers [GenBank: LIBEST_025681 BIXA]. Table S3. Gene Ontology (GO) annotation. Table S4. Kyoto Encyclopedia of Genes and Genomes (KEGG) annotation. Table S5. Pairwise comparison between amino acid sequences of carotenoid cleavage dioxygenase proteins. Table S6. RT-qPCR primers. Table S7. BLASTx comparison between the B. orellana transcriptome and previously identified B. orellana proteins .Table S8. Subcellular localization predictions for the BoCCD, BoALDH and BoSABATH proteins. Table S9. Accession number of proteins used in Fig. 1. (ZIP 15364 kb) [file 12864_2015_2065_MOESM1_ESM.zip › Additional file 1_Table S9.xlsx]

## Sheet: Hoja1
Pathway	GENE	Accession number
		B. orellana	T.cacao	G.raimondi	C.sinensis	R.Communis	P.trichocarpa	C.papaya	V.vinifera	G.max	M.domestica	F.vesca	S.lycopersicum	A.thaliana	A.lyrata	O.sativa	Z.mays	S.bicolor	P.patens	C.reinhardtii
Carotene Pathway	PSY1		TC00G062310	GR01G08370	CS00091G00100	RC28611G00050	PT17G01890	ABG72805*	VV04G07200	GM02G40720	MD00G433280	FV1G28090	NP_001234671*	AT5G17230	AL6G17090	OS06G51290	ZM06G09680	SB02G032370	PP00196G00590	CR11G01050
	PDS1		TC04G019980	GR11G14990	CS00154G00110	RC30065G00250	PT02G23250	ABG77271*	VV09G01520	GM18G00720	MD15G012890	FV4G18010	NP_001234095*	AT4G14210	AL7G30240	OS03G08570	ZM01G05780	Sobic.006G232600.2**	PP00369G00150	CR12G05340
	Z-ISO		TC00G052830	GR05G08090	CS00204G00150	RC30154G00120	PT14G14210	CP00008G02970	XP_002267391*	GM18G00770	MD15G013350	FV4G08590	XP_004252966.NCBI	AT1G10830	AL1G10980	OS12G21710	ZM10G03570	Sobic.008G096800**	Pp1s59_311V6**	CR33G00200
	ZDS		TC05G027920	GR07G28490	CS01912G00010	RC30128G00270	PT05G05040	CP00117G00690	VV14G03510	GM10G30220	MD04G018000	FV0G25010	ABD67160*	AT3G04870	AL3G04610	OS07G10490	ZM07G04340	SB02G006100	PP00211G00670	CR07G00350
	CRTISO1		TC05G012830	GR02G15380	CS00018G01380	RC29333G00470	PT16G06440	CP00222G00180	XP_002269554*	GM02G34060	MD14G004210	FV6G28340	XP_004249387*	AT1G06820	AL1G06350	OS11G36440	NP_001148139*	SB05G022240	PP00210G00610	CR16G00970
	CRTISO2		TC02G001530	GR02G21800	CS00792G00010	RC29765G00120	PT00G14470	CP00113G00280	VV12G07010	GM07G40340	N/A	FV5G25980	XP_004238986*	AT1G57770	AL1G53720	OS03G62510	ZM05G00710	SB01G001750	PP00035G00230	CR16G05570
	BLYC1		TC00G068180	GR13G00240	CS00218G00060	RC29941G00070	PT06G03970	ABD91578*	XP_002275769*	GM19G31220	MD14G009340	FV6G33380	NP_001234226*	AT3G10230	AL3G10490	OS02G09750	ZM05G22140	SB04G006120	PP00055G01100	CR41G00120
	ELYC1		TC09G007550	GR09G03290	CS00146G00010	RC29912G00770	PT06G14740	CP00028G01150	NP_001268093*	GM09G07590	MD00G037400	FV1G09430	XP_004141172*	AT5G57030	AL8G22670	OS01G39960	NP_001146840*	SB03G026020	PP00153G00570	CR06G03900
	BCHY1		TC03G019930	GR08G27480	CS00097G00190	RC30169G03700	PT04G07040	CP00107G01070	VV02G03540	GM10G37560	MD00G022510	FV7G37810	NP_001234348*	AT4G25700	AL7G16440	OS04G48880	ZM02G06620	SB06G026190	Phpat.018G029200.Phytozome	CR04G00610
	CYP97A3		TC00G044570	GR13G18020	CS00119G00070	RC30128G03970	PT13G08420	CP00123G00130	VV04G03730	GM18G47500	MD12G024960	FV0G27650	NP_001234049*	AT1G31800	AL1G32980	OS02G57290	ZM05G44220	SB04G037300	PP00383G00080	CR15G02470
	CYP97C1		TC05G007520	GR07G37220	CS00125G00130	RC30078G00160	PT06G11960	CP00005G01260	VV08G10880	GM13G21110	MD14G011800	FV6G45470	NP_001234058*	AT3G53130	AL5G23100	OS10G39930	ADD14593.NCBI	SB01G030050	PP00307G00390	CR08G03070
	CYP97B2		TC01G017140	GR01G21380	CS00036G01310	RC29724G00320	PT06G00610	CP00008G02760	VV03G02200	GM11G01860	MD17G011310	XP_004303949*	XP_004239253*	AT4G15110	AL7G28770	OS02G07680	ZM04G39070	SB04G004850	Phpat.004G106600**	CR01G05710
	ZEP1		TC01G005060	GR07G21350	CS00006G02090	RC30115G00340	PT05G17210	CP00055G01450	VV07G05510	GM17G20020	N/A	FV0G40030	XP_004232029*	AT5G67030	AL8G33500	NP_001052926*	ZM02G13880	Sobic.006G097500**	PP00091G00070	CR02G02050
	VDE1		TC05G025090	GR07G26850	CS00375G00120	RC29950G00610	PT13G04810	CP00051G00780	VV04G04430	GM19G44010	MD12G024800	FV0G27370	ACM92036*	AT1G08550	AL1G08210	OS04G31040	ZM02G17950	SB06G012950	Phpat.003G050000**	N/A
	VDE2		TC01G010300	GR03G04800	XP_006464507*	RC27758G00120	PT05G08590	N/A	VV07G06540	GM05G31840	MD00G118570	FV1G19830	XP_004237473*	AT2G21860	AL4G01080	OS01G51860	NP_001168131*	SB03G032920	PP00325G00120	CR02G10660
	NSY		TC04G014760	GR08G05560	CS00071G00620	RC30167G00260	PT04G09670	CP00282G00100	VV14G08050	GM19G06540	MD00G201130	FV5G31310	XP_004232355*	AT1G67080	AL2G14900	OS01G03750	ZM03G06250	Sobic.003G087100**	PP00096G00850	CR03G12140
MEP Pathway	DXS1		TC04G027200	GR11G18420	CS00011G02320	RC29726G00750	PT10G01530	CP00016G00910	VV05G03690	GM07G38260_1	MD16G013010	XP_004296782*	NP_001234672*	AT4G15560	AL7G28180	OS05G33840	ZM06G24060	SB09G020140	PP00022G01710	CR07G09120
	DXS2		TC01G007810	GR08G09360	CS00059G00070	RC29235G00060	PT07G08920	CP00055G00080	VV00G08290	GM08G37670	MD15G023970	XP_004289517*	XP_004250162*	N/A	N/A	OS07G09190	ZM07G03860	SB02G005380	N/A	N/A
	DXS3		TC09G015050	GR04G11110	CS00051G00080	RC29912G03050	PT18G01150	CP00091G00340	VV04G11670	XP_003523698*	MD15G005710	XP_004291479*	XP_004245186*	AT5G11380	AL6G11170	OS06G05100	ZM09G05000	SB10G002960	N/A	N/A
	DXR		TC03G001230	GR06G18920	CS00020G01460	RC30147G06220	PT15G07790	N/A	VV17G01770	GM17G09740	N/A	XP_004298943*	NP_001234553*	AT5G62790	AL8G29250	OS01G01710	ZM03G07300	N/A	PP00073G00970	CR12G13040
	MCT		XP_007023792*	GR10G13470	CS00781G00040	RC30063G00120	PT04G22790	CP00173G00020	VV12G06300	XP_006600264*	MD08G023070	XP_004300034*	XP_004230398*	AT2G02500	AL5G01690	OS01G66360	ZM03G24720	SB03G042160	PP00090G00250	CR01G14060
	CMK		TC09G024700	GR01G13300	CS00028G00950	RC29785G00090	PT01G22470	N/A	VV06G11520	GM13G04120	MD03G013870	XP_004291721*	XP_004228879*	AT2G26930	AL4G09970	OS01G58790	ZM03G29340	SB03G037310	PP00149G00300	CR02G15450
	MDS		TC03G027990	GR03G08580	CS00009G01440	RC30190G04410	PT01G09670	CP00631G00030	XP_002278406*	GM11G02380	MD07G010970	FV5G03590	XP_004245566*	AT1G63970	AL2G01100	OS02G45660	ZM04G21150	SB04G031830	PP00312G00110	CR12G04140
	HDS		TC09G033330	GR04G22860	CS00014G02160	XP_002530286*	PT09G01710	CP00216G00120	VV06G05340	GM12G29590	MD03G008860	XP_004295028*	NP_001234648*	AT5G60600	AL8G26740	OS02G39160	ZM05G33090	SB04G025290	PP00085G00070	CR12G01520
	HDR		TC09G013970	GR08G01900	CS00184G00140	RC29851G00950	PT09G11290	CP00062G01010	XP_002284659*	GM11G12870	MD00G482900	FV2G02210	NP_001234728*	AT4G34350	AL7G06620	OS03G52170	ZM01G51760	SB01G009140	PP00210G00250	CR08G03040
	IDI		TC05G019150	GR04G26280	CS00130G00180	RC29929G00850	PT19G06950	CP01105G00030	XP_002277935*	GM18G47770	MD00G336460	FV0G28130	ACS34993*	AT5G16440	AL6G16300	OS05G34180	ZM06G24270	SB09G020370	PP00028G02010	CR44G00050
	GGDS		TC01G003740	GR07G20670	CS00006G03120	RC29646G00060	PT05G12670	CP00158G00190	XP_002283364*	GM11G06820	MD02G013260	FV5G37890	NP_001234087*	AT4G36810	AL7G03970	OS07G39270	ZM02G37660	SB02G037510	PP00167G00740	CR12G00180
Accession Numbers corresponding to Plaza 2.5 database except the accession numbers indicated with asterisk; * NCBI and **Phytozome; N/A: not aviable proteins;
13 Single copy genes
Gene	Accession number
	A. lyrata	A. thaliana	A. trichopoda	B. orellana	B. rapa	B. vulgaris	C. lanatus	C.melo	C. papaya	C. reinhardtii	C. rubella	C. sinensis	E. grandis	F. vesca	G. max	G. raimondii	M. domestica	M. esculenta	M. truncatula	O. sativa	P. patens	P. persica	P. trichocarpa	R. communis	S. lycopersicum	S. tuberosum	T. cacao	T. parvula	V. vinifera	Z. mays
E2-like enzyme	AL1G28650	AT1G27530	ATR_00033G00120	xxx	BR07G07290	BV0G61730	CL11G09020	CM01596G02050	CP00160G00030	CR02G13120	CRU_001G25050	CS00004G03510	EG0006G04030	FV5G24020	GM06G09600	GR10G03130	MD00G454020	ME03299G00440	MT3G111110	OS10G13800	PP00242G00360	PPE_001G57450	PT02G10760	RC30170G00070	SL04G076890	ST04G028710	TC0008G07510	TP1G23790	V18G05110	ZM01G09930
Serine--glyoxylate aminotransferase	AL3G33150	AT2G13360	ATR_00053G00490	xxx	BR03G39060	BV4G13610	CL03G12570	CM00024G01870	CP00892G00020	CR01G01210	CRU_003G27010	CS00408G00060	EG0002G31110	FV2G48180	GM08G41460	GR09G07480	MD00G061750	ME06916G01510	MT3G053890	OS08G39300	PP00059G00600	PPE_004G26960	PT01G25330	RC27715G00040	SL12G099930	ST12G031950	TC0009G24060	TP3G26830	VV06G10600	ZM01G31730
carboxymethylenebutenolidase	AL4G17580	AT2G32520	ATR0014G00840	xxx	BR05G11860	BV9G17350	CL02G00070	CM00034G04610	CP00572G00020	CR03G11880	CRU04G13420	CS00121G00330	EG0011G06630	FV1G16860	GM06G46430	GR01G19760	MD00G505990	ME08001G00020	MT4G049830	OS01G34700	PP00015G02230	PPE03G19470	PT14G15520	RC30010G00250	SL05G043430	ST05G018430	TC0001G17150	TP4G14870	GSVIVT01030454001	ZM03G40630
MAIGO 1	AL5G16580	AT3G47810	ATR_00010G03560	xxx	BR06G17530	BV0G62600	CL06G16860	CM00030G00850	CP00388G00050	CR12G05650	CRU_005G13040	CS00009G00440	EG0011G20490	FV5G13670	GM02G43610	GR07G03610	MD06G015530	ME08359G02530	MT5G085380	OS02G16550	PP00011G00520	PPE_005G19440	PT01G35400	RC29736G00140	SL03G113020	ST11G021470	TC0003G08490	TP5G14150	VV17G03970	ZM04G36170
glycine-rich protein	AL6G30350	AT4G08230	NA	xxx	BR03G24910	BV1G02260	CL08G02840	CM00015G00860	CP.evm.model.supercontig_36.24	CR13G08140	CRU_006G25840	CS00004G01130	EG0006G37190	FV2G28870	GM14G33210	GR05G09080	MD11G013010	ME04065G00040	MT5G059100	OS03G15720	PP00005G00830	PPE_001G50750	PT02G08660	RC29908G00360	SL11G013100	ST11G014470	TC0008G11670	TP6G09840	VV18G02490	ZM01G10610
SALT TOLERANCE DURING GERMINATION 1	AL7G09860	AT4G31720	ATR_00006G02660	xxx	BR08G15310	BV0G15430	CL08G13650	CM00014G06900	CP00023G00410	CR16G03320	CRU_007G08390	CS00025G00910	EG0002G26340	FV2G05890	GM18G06110	GR01G03980	MD17G021490	ME03049G00780	MT7G080740	OS09G26180	PP00307G00410	PPE_001G40610	PT18G01330	RC29848G00460	SL12G096470	ST12G028810	TC0009G01040	TP7G29520	VV14G05370	ZM07G14830
EUKARYOTIC TRANSLATION INITIATION FACTOR 3K	AL7G07960	AT4G33250	ATR_00106G00070	xxx	BR03G53310	BV8G14760	CL03G14440	CM00025G03520	CP00082G00570	CR12G07060	CRU_007G06820	CS00013G01860	EG0712G00020	FV1G11070	GM17G05030	GR09G03810	MD02G008510	ME10114G00130	MT4G124640	OS03G08450	PP00167G00790	PPE_007G21210	PT06G13650	RC29739G01260	SL07G042570	ST07G016080	TC0009G06670	TP7G31000	VV11G02000	ZM09G27280
cytochrome c oxidase-related	AL7G02780	AT4G37830	ATR_00033G00730	xxx	BR08G19180	BV6G15040	CL10G06340	CM00023G02120	CP00129G00460	NA	CRU_007G02240	CS00006G00410	EG0009G05170	FV0G20480	GM05G23220	GR03G03400	MD02G018290	ME04020G00070	MT4G097800	OS03G56190	PP00072G01220	PPE_006G22240	PT07G00880	RC28830G00090	SL02G091880	ST02G030360	TC0001G07700	TP7G35470	VV00G17710	ZM01G54440
RNA-binding (RRM/RBD/RNP motifs) family protein	AL6G03960	AT5G04600	ATR_00119G00740	xxx	BR10G27060	BV0G01330	CL08G07950	CM00040G01170	CP00128G00470	CR08G03040	CRU_006G03410	CS00355G00040	EG0007G21250	NA	GM09G17080	GR13G01330	MD08G022490	ME02960G00080	MT1G108290	OS08G31810	PP00198G00300	PPE_001G53570	PT10G23480	RC29428G00040	SL06G074720	ST06G030970	TC0010G10720	TP6G38180	VV14G03540	ZM04G13380
Ribosomal protein S8e family protein	AL6G06010	AT5G06360	ATR_00030G01170	xxx	BR02G04320	BV5G17100	CL01G08880	CM00068G01380	NA	CR12G04060	CRU_006G05150	CS00018G01010	EG0011G21860	FV0G21470	GM02G35500	GR02G23520	MD00G197190	ME08860G00070	MT3G088865	OS07G47580	PP00136G01000	PPE_004G24760	PT16G07040	RC28726G00010	SL09G098360	ST09G031590	TC0005G10250	TP6G36490	VV08G00250	ZM07G29910
prefoldin 5 (PFD5)	AL6G23100	AT5G23290	ATR_00029G00230	xxx	BR06G24840	BV9G11180	CL01G14700	CM00005G00020	CP00060G00660	CR12G08650	CRU_006G20430	CS00157G00020	EG0010G07760	FV4G23340	GM20G23690	GR02G01540	MD00G478980	ME09460G00170	MT1G114500	OS10G34670	PP00249G00380	PPE_001G35760	PT05G09010	RC29799G00130	SL01G008270	ST01G008650	TC0002G14960	TP2G23860	VV10G06420	ZM01G41670
unknown protein	AL8G00330	AT5G47570	ATR_00124G00240	xxx	BR06G36090	BV0G08120	CL10G02790	CM00021G02680	CP00276G00050	NA	CRU_008G00210	CS00053G00840	EG0005G04000	FV6G23610	GM05G04510	GR08G23780	MD17G020420	ME11581G00290	MT4G101140	OS10G40410	PP00009G01970	PPE_003G10290	PT01G12220	RC29904G00740	SL08G078860	ST08G024730	TC0003G25150	TP2G12300	VV02G00300	ZM01G20890
unknown protein	AL8G29720	AT5G63135	ATR_00049G02260	xxx	BR06G21280	BV5G03780	CL01G10950	CM00001G03950	CP00159G00260	NA	CRU_008G23230	NA	EG0011G23430	FV5G08490	GM06G18760	GR08G21740	MD09G014610	NA	MT3G077017	OS02G38029	PPE_005G17270	NA	PT12G08510	RC30147G05490	SL03G112290	ST03G025880	TC0003G02380	TP2G26260	VV17G01050	ZM04G17740
