# Supplementary material for: De novo transcriptome sequencing in Bixa orellana to identify genes involved in methylerythritol phosphate, carotenoid and bixin biosynthesis
Source: BMC Genomics. 2015 Oct 28;16:877. doi: 10.1186/s12864-015-2065-4 (PMC4625570; doi:10.1186/s12864-015-2065-4)
Supplement: Additional file 2: Figure S1. — Evolutionary relationship of CCDs proteins. Figure S2. Evolutionary relationship of ALDH proteins. Figure S3. Evolutionary relationship of SABATH methyltransferases proteins. Figure S4. Evolutionary relationship of DXS proteins. (ZIP 410 kb) [file 12864_2015_2065_MOESM2_ESM.zip]

Archive with 4 entries (4 files):
- Additional file 2_Figure S4.pptx
- Additional file 2_Figure S1.pptx
- Additional file 2_Figure S2.pptx
- Additional file 2_Figure S3.pptx
